# Supplementary material for: Global analysis of switchgrass (Panicum virgatum L.) transcriptomes in response to interactive effects of drought and heat stresses
Source: BMC Plant Biol. 2022 Mar 8;22:107. doi: 10.1186/s12870-022-03477-0 (PMC8903725; doi:10.1186/s12870-022-03477-0)
Supplement: Supplementary file 1 — Additional file 1. Summary statistics of the RNA-Seq reads. [file 12870_2022_3477_MOESM1_ESM.xlsx]

## Sheet: Description of data
Columns	Descriptions
1	Sample name
2	Numbers of total reads for each sample for read 1 or read 2
3	Number of reads after quality control using FastX for read 1 or read 2
4	Percentage of reads that passed quality control for read 1 or read 2
5	Number of reads that were mapped to switchgrass genome for read 1 or read 2
6	Percentage of reads that were mapped to switchgrass genome for read 1 or read 2
7	Overall percentage of reads that were mapped to switchgrass genome
8	Percentage of reads that locate in the genes

## Sheet: summary_stat
Additional file 1: Summary statistics of the RNA-Seq reads
Sample ID	Total Reads	Quality Control Reads	% Reads Passing QC	Total Reads Mapped	% Reads Mapped	Overall Mapping Rate	% Mapped Reads in Gene Counts
Control0hRep1_1.fastq	59863142	59745268	99.8031	52510094	89.5022	88.007	64.6849
Control0hRep1_2.fastq	59863142	58753506	98.1464	50755588	86.5117
Control0hRep2_1.fastq	61142207	61021962	99.8033	52876465	88.5964	86.8047	66.2928
Control0hRep2_2.fastq	61142207	59767143	97.751	50737769	85.013
Control0hRep3_1.fastq	61109494	60959357	99.7543	53620078	89.6617	87.5223	64.4448
Control0hRep3_2.fastq	61109494	59903755	98.0269	51061257	85.3829
Control120hRep1_1.fastq	62772886	62651389	99.8064	54001872	87.4593	85.4805	65.9136
Control120hRep1_2.fastq	62772886	61830492	98.4987	51558295	83.5017
Control120hRep2_1.fastq	77248716	77076859	99.7775	66740920	88.3202	87.236	73.102
Control120hRep2_2.fastq	77248716	75679471	97.9686	65102360	86.1519
Control120hRep3_1.fastq	65264040	65102087	99.7518	56031866	91.1667	88.7426	74.3985
Control120hRep3_2.fastq	65264040	61562896	94.329	53052129	86.3185
Control144hRep1_1.fastq	60153744	60036376	99.8049	49854241	83.9961	82.624	57.7274
Control144hRep1_2.fastq	60153744	59440500	98.8143	48225487	81.2519
Control144hRep2_1.fastq	62928776	62803276	99.8006	53650766	86.7502	85.5836	74.4048
Control144hRep2_2.fastq	62928776	61928821	98.411	52207736	84.4169
Control144hRep3_1.fastq	60951578	60779517	99.7177	52430346	88.3032	86.2313	52.2386
Control144hRep3_2.fastq	60951578	59495016	97.6103	49969964	84.1594
Control1wkRep1_1.fastq	86798231	86603010	99.7751	69155400	80.9987	79.7547	28.8545
Control1wkRep1_2.fastq	86798231	85521977	98.5296	67031159	78.5107
Control1wkRep2_1.fastq	62424657	62293558	99.79	53243912	86.5541	85.6154	63.9395
Control1wkRep2_2.fastq	62424657	61613669	98.7009	52089039	84.6767
Control1wkRep3_1.fastq	64488386	64347690	99.7818	56284881	89.0839	86.7988	69.5802
Control1wkRep3_2.fastq	64488386	63272915	98.1152	53397247	84.5136
Control72hRep1_1.fastq	68551022	68428978	99.822	60520025	89.7055	87.4665	73.8914
Control72hRep1_2.fastq	68551022	67547538	98.5362	57498952	85.2276
Control72hRep2_1.fastq	60118914	59990971	99.7872	51895166	87.9464	86.0533	57.406
Control72hRep2_2.fastq	60118914	59099604	98.3045	49661015	84.1602
Control72hRep3_1.fastq	64847001	64682090	99.7457	54471283	85.8196	83.3744	47.6141
Control72hRep3_2.fastq	64847001	63586420	98.0561	51367269	80.9292
Control96hRep1_1.fastq	63450389	63320934	99.796	53748736	86.217	84.8866	57.838
Control96hRep1_2.fastq	63450389	62433396	98.3972	52089883	83.5561
Control96hRep2_1.fastq	60811509	60670575	99.7682	51157733	85.8999	84.2182	50.0325
Control96hRep2_2.fastq	60811509	59656740	98.1011	49154680	82.5365
Control96hRep3_1.fastq	72496238	72330904	99.7719	62323339	88.4865	85.8748	64.1071
Control96hRep3_2.fastq	72496238	70538361	97.2993	58644320	83.2631
DT0hRep1_1.fastq	61803900	61694073	99.8223	52323533	85.8261	83.593	59.6123
DT0hRep1_2.fastq	61803900	61042307	98.7677	49600719	81.3598
DT0hRep2_1.fastq	44290634	44209387	99.8166	37912680	86.9477	84.0007	72.0704
DT0hRep2_2.fastq	44290634	43658035	98.5717	35342713	81.0538
DT0hRep3_1.fastq	69768728	69602773	99.7621	61165427	89.425	87.2729	73.8691
DT0hRep3_2.fastq	69768728	68507771	98.1927	58221491	85.1209
DT120hRep1_1.fastq	60907882	60793210	99.8117	51183007	85.2252	83.1444	65.3614
DT120hRep1_2.fastq	60907882	60137566	98.7353	48683678	81.0636
DT120hRep2_1.fastq	64470757	64276832	99.6992	51795053	82.3952	80.5157	42.3149
DT120hRep2_2.fastq	64470757	63005295	97.7269	49431992	78.6361
DT120hRep3_1.fastq	64271605	64098706	99.731	54603068	87.2471	85.3368	46.9174
DT120hRep3_2.fastq	64271605	62706970	97.5656	52212033	83.4266
DT144hRep1_1.fastq	61191157	61070758	99.8032	51391324	85.5721	83.5003	68.2962
DT144hRep1_2.fastq	61191157	60139986	98.2822	48902887	81.4286
DT144hRep2_1.fastq	71395776	71217305	99.75	62200596	88.9261	86.6416	60.7011
DT144hRep2_2.fastq	71395776	70067146	98.1391	59004823	84.3572
DT144hRep3_1.fastq	60264068	60090253	99.7116	50899844	86.3868	84.7992	52.268
DT144hRep3_2.fastq	60264068	59048173	97.9824	49028946	83.2116
DT1wkRep1_1.fastq	58081273	57962527	99.7956	46273609	86.1732	84.136	56.25
DT1wkRep1_2.fastq	58081273	53778497	92.5918	44085790	82.0989
DT1wkRep2_1.fastq	70754930	70610915	99.7965	59294520	85.1403	83.8386	72.8038
DT1wkRep2_2.fastq	70754930	69743018	98.5698	57481440	82.5369
DT1wkRep3_1.fastq	62715802	62552341	99.7394	54141082	88.4195	86.7121	59.5446
DT1wkRep3_2.fastq	62715802	61343214	97.8114	52050109	85.0047
DT72hRep1_1.fastq	63634755	63500199	99.7885	53709239	89.4454	87.3004	71.5887
DT72hRep1_2.fastq	63634755	60137152	94.5036	51133232	85.1554
DT72hRep2_1.fastq	53785364	53648427	99.7454	45673672	86.1692	85.8787	58.1282
DT72hRep2_2.fastq	53785364	53106865	98.7385	45365630	85.5881
DT72hRep3_1.fastq	61537502	61375447	99.7367	52680351	87.4326	85.6901	61.2569
DT72hRep3_2.fastq	61537502	60365151	98.0949	50580553	83.9476
DT96hRep1_1.fastq	60372819	60264329	99.8203	53227242	89.7269	87.6903	70.4146
DT96hRep1_2.fastq	60372819	59394564	98.3796	50810920	85.6536
DT96hRep2_1.fastq	109199275	108915076	99.7397	91549210	85.6476	83.7175	66.6873
DT96hRep2_2.fastq	109199275	107080720	98.0599	87423130	81.7875
DT96hRep3_1.fastq	64057128	63885168	99.7316	54146244	86.1983	84.6579	54.4827
DT96hRep3_2.fastq	64057128	62940299	98.2565	52211085	83.1176
DTHT0hRep1_1.fastq	61695821	61555573	99.7727	50696812	87.8941	86.3081	61.6261
DTHT0hRep1_2.fastq	61695821	57779396	93.652	48867226	84.7221
DTHT0hRep2_1.fastq	69132036	68980458	99.7807	57906722	85.4673	83.0847	61.6279
DTHT0hRep2_2.fastq	69132036	67854845	98.1525	54678125	80.702
DTHT0hRep3_1.fastq	67407865	67224335	99.7277	55556349	84.273	82.5195	67.7231
DTHT0hRep3_2.fastq	67407865	66043106	97.9754	53244349	80.7659
DTHT120h48hRep1_1.fastq	60734051	60620301	99.8127	53802617	90.0498	88.3182	71.6662
DTHT120h48hRep1_2.fastq	60734051	59826710	98.506	51733525	86.5867
DTHT120h48hRep2_1.fastq	63485963	63303676	99.7129	52638206	84.6779	82.9717	48.1893
DTHT120h48hRep2_2.fastq	63485963	62293736	98.1221	50516936	81.2655
DTHT120h48hRep3_1.fastq	48108639	47977712	99.7279	40416952	85.9428	83.9467	54.4861
DTHT120h48hRep3_2.fastq	48108639	47112427	97.9292	38539501	81.9506
DTHT144h72hRep1_1.fastq	61116326	61006456	99.8202	51116343	84.8684	82.1037	69.1103
DTHT144h72hRep1_2.fastq	61116326	60305521	98.6733	47786014	79.3391
DTHT144h72hRep2_1.fastq	59192150	59019749	99.7087	49176352	87.0024	84.9138	70.0158
DTHT144h72hRep2_2.fastq	59192150	56637662	95.6844	46815206	82.8251
DTHT144h72hRep3_1.fastq	70611967	70411402	99.716	60782813	87.8313	86.3234	62.7439
DTHT144h72hRep3_2.fastq	70611967	69341350	98.2006	58695729	84.8155
DTHT1wkRep1_1.fastq	55387553	55283258	99.8117	47368418	87.524	86.0165	65.4066
DTHT1wkRep1_2.fastq	55387553	54191770	97.8411	45736704	84.509
DTHT1wkRep2_1.fastq	69953080	69792238	99.7701	59938042	87.5872	85.4417	65.7341
DTHT1wkRep2_2.fastq	69953080	68538910	97.9784	57001541	83.2961
DTHT1wkRep3_1.fastq	65052833	64916418	99.7903	56873024	89.3964	86.9155	72.7132
DTHT1wkRep3_2.fastq	65052833	63706346	97.9302	53716327	84.4345
DTHT72h0hRep1_1.fastq	62961903	62841390	99.8086	53301470	86.4945	84.175	63.1993
DTHT72h0hRep1_2.fastq	62961903	61709221	98.0104	50442741	81.8555
DTHT72h0hRep2_1.fastq	69666949	69522301	99.7924	60647615	88.9396	86.414	72.5254
DTHT72h0hRep2_2.fastq	69666949	68280378	98.0097	57203256	83.8885
DTHT72h0hRep3_1.fastq	74124869	73928574	99.7352	62336036	86.0087	83.9238	68.4586
DTHT72h0hRep3_2.fastq	74124869	72602205	97.9458	59313885	81.8389
DTHT96h24hRep1_1.fastq	62886450	62760521	99.7998	53921067	87.451	85.8543	60.2158
DTHT96h24hRep1_2.fastq	62886450	61746225	98.1869	51952058	84.2576
DTHT96h24hRep2_1.fastq	62081928	61924983	99.7472	51186978	89.5265	86.5711	75.4012
DTHT96h24hRep2_2.fastq	62081928	57271468	92.2514	47807483	83.6157
DTHT96h24hRep3_1.fastq	60930894	60774475	99.7433	50321583	84.3767	82.5238	57.2871
DTHT96h24hRep3_2.fastq	60930894	59743469	98.0512	48111374	80.6708
