# Supplementary material for: Global analysis of switchgrass (Panicum virgatum L.) transcriptomes in response to interactive effects of drought and heat stresses
Source: BMC Plant Biol. 2022 Mar 8;22:107. doi: 10.1186/s12870-022-03477-0 (PMC8903725; doi:10.1186/s12870-022-03477-0)
Supplement: Supplementary file 4 — Additional file 4. FPKM values of genes with WGCNA module numbers. [file 12870_2022_3477_MOESM4_ESM.xlsx]

## Sheet: Description of data
Description of each column
Column	Description
1	Gene ID
2--19	FPKM values
20	Module numbers. In WGCNA, by default different modules are represented by different colors. Here we use numbers (0-67) to represent different modules.

## Sheet: FPKM values
FPKM values of genes with WGCNA module numbers
GeneID	Control.0	Control.72	Control.96	Control.120	Control.144	Control.168	DT.0	DT.72	DT.96	DT.120	DT.144	DT.168	DTHT.0	DTHT.72	DTHT.96	DTHT.120	DTHT.144	DTHT.168	Module number
Pavir.1KG000400.v4.1	2.47184	1.93919	1.05101	1.17194	2.36748	1.40541	1.71985	3.19248	2.3568	1.63115	2.59254	1.92045	0.902866	1.56379	2.11566	1.62376	1.00741	2.19751	51_x000D_
Pavir.1KG000900.v4.1	1.44612	1.44827	2.12968	1.44528	1.40636	2.2517	1.10845	1.0501	0.909234	0.896954	0.824565	1.07771	1.99767	1.15779	2.46024	1.45974	2.11006	1.42981	8_x000D_
Pavir.1KG001500.v4.1	9.74664	11.1488	15.0727	10.8142	9.82089	12.6402	10.0481	12.43	8.10142	13.3847	8.53272	11.01	11.5153	11.2075	10.588	10.9765	9.23894	7.27993	27_x000D_
Pavir.1KG001600.v4.1	27.3909	14.077	14.1188	11.3306	15.4186	14.9031	14.5546	16.0133	15.1524	13.5242	11.9735	17.4752	10.8378	12.428	20.5398	21.1174	15.021	21.2147	4_x000D_
Pavir.1KG001700.v4.1	44.2243	36.4449	41.4745	36.3059	38.3437	37.6492	36.2378	46.9531	44.2538	50.8079	50.5453	44.6811	34.8534	39.041	48.9867	46.4137	48.2702	47.3511	1_x000D_
Pavir.1KG001800.v4.1	1.30557	1.65465	1.7783	2.89014	2.93416	2.47562	1.79514	2.30086	2.41299	2.82049	2.21512	2.58102	1.75001	1.31972	1.58499	2.25718	2.68563	1.9304	2_x000D_
Pavir.1KG001900.v4.1	8.91211	1.7624	0.620447	0.224732	0.134928	1.30518	2.61108	0.888407	1.21993	0.3185	0.161322	1.17369	1.23985	0.414656	0.0182025	0.0199185	0.00579245	0.00901731	6_x000D_
Pavir.1KG002600.v4.1	57.5804	99.2806	99.5449	105.113	118.943	113.557	83.0965	101.969	92.4813	63.9018	116.309	94.8404	111.21	70.0427	54.7768	69.4517	87.052	47.6706	2_x000D_
Pavir.1KG002700.v4.1	14.4693	9.3085	9.64444	10.614	9.99511	11.4746	11.716	6.86437	7.87994	6.81595	7.5721	9.2756	11.6813	11.4717	4.48926	5.64561	6.34083	5.64254	2_x000D_
Pavir.1KG002900.v4.1	1.89673	1.69026	1.02673	1.69211	0.959075	1.33583	1.83727	0.953326	0.767655	0.657102	0.844194	0.65655	1.06736	0.989031	0.476262	0.261839	0.861251	0.619708	2_x000D_
Pavir.1KG003000.v4.1	15.7626	18.3608	15.0802	21.204	17.2504	18.456	19.6186	16.8586	17.6433	14.2978	18.1027	15.5778	17.4728	20.7071	13.8966	13.8702	13.3035	15.0801	10_x000D_
Pavir.1KG003600.v4.1	4.83179	6.9618	9.18274	9.92625	13.7442	12.6913	11.0375	8.38861	9.41419	15.4384	27.0861	31.1188	15.1291	9.21723	5.07225	10.9174	40.1701	25.2145	37_x000D_
Pavir.1KG003700.v4.1	1.66164	1.85164	1.69376	1.59381	1.62631	1.33341	1.13261	1.41021	1.28192	0.868124	1.00987	1.43973	1.24266	0.660837	1.21066	1.61833	0.847025	1.06516	3_x000D_
Pavir.1KG003900.v4.1	19.8207	23.9438	21.6775	21.8545	25.4469	27.8573	21.8982	27.5171	27.1105	22.7832	32.8118	27.4952	27.2473	20.4765	22.842	21.3011	30.3025	32.2177	47_x000D_
Pavir.1KG004000.v4.1	12.4076	13.6078	15.2882	13.0771	14.0599	12.4862	10.8118	13.8218	14.2832	12.2352	14.0968	13.623	13.6681	11.6574	17.7954	16.0555	13.8656	11.0018	21_x000D_
Pavir.1KG004200.v4.1	14.9269	11.0569	6.73883	7.08994	8.07522	10.086	10.8182	11.7705	9.01985	7.94069	11.3959	8.6888	6.52876	6.45455	4.10313	5.27358	6.20659	6.54785	6_x000D_
Pavir.1KG004300.v4.1	3.22854	2.58568	1.91141	2.10728	1.61591	1.99142	2.65247	2.3011	2.74089	2.39181	2.0559	2.41552	2.03182	2.57394	2.05326	1.61419	1.65922	2.06054	6_x000D_
Pavir.1KG004700.v4.1	20.3319	7.85247	8.40082	6.50037	9.79654	6.30573	9.87779	8.621	8.71581	11.7892	8.07367	11.8276	7.79234	9.77894	13.5017	14.0724	10.6336	15.0234	14_x000D_
Pavir.1KG004800.v4.1	444.665	957.68	675.36	971.286	692.509	773.11	767.87	783.684	578.03	425.19	867.874	516.739	940.693	821.423	471.7	442.243	739.427	360.765	5_x000D_
Pavir.1KG005200.v4.1	13.9903	13.933	12.2852	13.2798	13.0482	14.9621	12.3868	14.9658	12.9201	14.7548	15.9243	14.2246	13.5638	13.2631	14.6079	13.3016	15.265	14.8459	22_x000D_
Pavir.1KG005300.v4.1	37.1185	35.3148	45.0761	39.2901	38.472	43.1471	37.9552	26.9941	35.3859	30.7926	33.7866	35.2318	43.1334	28.7119	19.8649	31.1242	26.3111	28.4716	3_x000D_
Pavir.1KG005400.v4.1	6.62217	9.12229	5.32902	8.43027	5.28826	7.49979	7.87637	7.46	5.98797	5.51546	6.05485	5.01913	6.95814	8.29214	7.74793	5.87801	7.95696	7.17917	11_x000D_
Pavir.1KG005500.v4.1	2.39131	1.17178	1.03738	0.930073	1.84652	0.970585	1.53517	1.58583	1.42875	2.03952	2.36696	1.92902	1.02717	2.81193	3.30507	3.05922	3.44759	3.97156	14_x000D_
Pavir.1KG005600.v4.1	20.1381	32.8774	37.3444	41.7327	35.9122	31.2517	31.9375	26.335	31.0096	32.5329	35.1469	28.9312	40.0528	46.7784	50.9398	47.1473	40.5681	35.7077	8_x000D_
Pavir.1KG005700.v4.1	14.2005	16.3183	14.422	17.2922	16.9198	14.4845	15.8	15.5713	14.168	9.8746	17.6491	13.7638	15.433	11.2139	8.17543	9.40331	9.73822	7.47888	2_x000D_
Pavir.1KG005800.v4.1	4.14105	3.83054	4.70437	3.49392	4.72208	4.76587	4.30726	4.59113	5.79597	5.53227	4.1693	5.30289	3.94585	3.41163	4.12668	5.2479	3.38842	4.32668	12_x000D_
Pavir.1KG005900.v4.1	3.87172	3.13546	2.59302	2.642	2.34966	2.75948	3.61238	2.92085	2.54516	2.88177	2.8895	3.02677	2.57125	2.83989	1.91698	2.0138	2.51954	2.9798	4_x000D_
Pavir.1KG006000.v4.1	10.5331	21.8461	11.0249	16.8732	15.5546	23.7234	15.216	22.4513	9.80046	15.0271	9.84378	15.1812	14.6902	16.0727	17.5299	11.317	15.971	20.3691	0_x000D_
Pavir.1KG006100.v4.1	12.5885	12.3746	12.6046	12.8103	13.9446	14.8416	11.4577	14.0076	12.6657	13.4758	12.6916	13.3052	12.8088	10.9693	12.8516	12.9244	13.5912	11.1649	2_x000D_
Pavir.1KG006200.v4.1	18.863	25.4167	19.2869	23.231	19.7009	19.2352	23.0594	24.1202	20.629	22.0367	23.2224	21.2317	19.6664	20.478	17.5659	16.6752	16.338	14.0526	2_x000D_
Pavir.1KG006500.v4.1	4.23894	5.03201	4.23414	4.48051	3.011	3.30716	3.62376	4.11912	3.83907	4.38963	3.7367	4.55393	5.27776	6.10158	4.23344	3.24172	3.84107	2.2624	2_x000D_
Pavir.1KG006900.v4.1	4.25421	2.23176	2.28636	1.37175	2.28449	0.863901	2.81942	1.87439	1.60921	1.1623	1.82185	2.17131	0.549566	0.541394	0.742463	0.91535	0.663027	1.03867	6_x000D_
Pavir.1KG007000.v4.1	14.1335	7.99964	0.753485	5.24735	27.0403	4.78804	5.83067	14.5415	7.78894	10.2422	30.8143	28.1172	3.74133	2.75969	0.216192	5.19872	16.2739	2.12577	2_x000D_
Pavir.1KG007100.v4.1	4.72749	2.04112	1.72078	1.69629	2.48787	2.14216	2.93368	2.58181	1.89487	1.36334	1.75289	2.61697	2.25419	1.34922	1.56212	2.57353	3.42747	1.60388	6_x000D_
Pavir.1KG007300.v4.1	5.98353	8.66595	8.91224	9.67771	10.9288	9.29261	7.55419	7.40176	9.27964	7.87536	9.48634	8.07994	8.3416	10.6039	14.7146	14.1545	11.2222	11.4936	8_x000D_
Pavir.1KG007500.v4.1	32.6345	38.4903	41.5187	44.0582	42.4256	40.3004	36.2922	30.3894	31.361	27.1839	35.555	35.2879	47.6478	29.1243	21.7973	29.9281	29.7104	20.7963	2_x000D_
Pavir.1KG007600.v4.1	2.67323	1.8961	2.56034	1.80814	2.10644	2.12283	2.25286	2.6116	1.5239	2.40574	1.87468	2.47446	1.8888	2.02797	1.67571	2.15914	1.69242	1.05688	6_x000D_
Pavir.1KG007800.v4.1	9.80128	10.4245	10.9463	11.5149	9.01263	10.5267	9.41296	10.3923	11.1976	11.3022	10.8123	10.2231	10.3888	11.5465	10.8729	11.1366	11.6693	14.1357	24_x000D_
Pavir.1KG007900.v4.1	4.09925	4.21443	4.25847	5.94446	4.86436	4.32978	5.12675	4.87419	4.77824	4.24266	6.38474	3.71263	6.65467	5.10295	4.62619	4.31057	8.34711	1.80101	36_x000D_
Pavir.1KG008000.v4.1	7.58832	9.13671	9.81307	9.6637	11.2005	11.5654	8.87385	8.62982	11.4956	11.4969	12.6028	10.4901	10.0115	10.2671	9.79895	10.6265	9.37079	10.5761	18_x000D_
Pavir.1KG008100.v4.1	10.7393	6.47302	5.59565	4.40623	5.51457	6.84782	8.23887	7.28496	5.28886	6.60004	5.45045	6.45493	4.49986	5.82741	5.25929	4.79026	5.06235	4.44897	4_x000D_
Pavir.1KG008300.v4.1	1.79113	2.19074	1.20055	2.75146	1.7217	2.36648	2.28946	1.86393	1.55064	1.03065	1.919	1.15525	1.75988	2.78386	1.79458	1.63413	1.54758	1.98617	5_x000D_
Pavir.1KG008900.v4.1	7.58655	14.8434	11.2822	9.16428	7.87135	5.30304	14.3675	12.5126	16.3962	17.0657	6.3245	9.05991	10.2154	27.7956	51.3833	41.127	11.829	29.5112	9_x000D_
Pavir.1KG009000.v4.1	1.60595	1.00698	0.870324	0.62208	0.874101	0.852359	1.14443	1.23534	1.17106	1.234	0.820532	1.02615	0.819812	1.9573	3.46011	2.21585	1.39071	2.03858	1_x000D_
Pavir.1KG009100.v4.1	14.1396	8.84135	6.50687	4.28254	3.47363	5.72353	8.30384	3.84796	2.52714	3.19984	3.94768	4.36066	7.61932	6.92911	3.06869	2.92527	2.92473	1.01436	6_x000D_
Pavir.1KG009600.v4.1	1.02717	0.944505	1.10198	1.35436	2.21901	1.9871	1.19495	1.12105	1.54787	1.5273	1.42456	1.41664	1.63594	0.958227	0.888907	0.840942	0.882905	1.42916	2_x000D_
Pavir.1KG009700.v4.1	1.4234	1.56857	1.41036	1.47639	1.61335	1.47567	1.55324	1.56739	1.53266	1.66315	1.57629	1.92395	1.39761	1.7076	1.7234	1.88926	1.72059	2.01679	1_x000D_
Pavir.1KG010000.v4.1	23.4087	14.3413	16.9959	13.9638	19.7173	12.5883	15.5258	18.9551	17.0074	19.7392	17.3356	18.9928	17.2114	19.475	32.1582	26.5282	18.8291	23.3962	1_x000D_
Pavir.1KG010700.v4.1	42.8593	42.4104	46.1385	36.8178	37.365	38.6621	34.7609	39.4696	42.5759	46.5527	39.7339	48.6504	37.4666	31.9183	38.9541	38.6796	36.8651	45.969	7_x000D_
Pavir.1KG011200.v4.1	8.32927	8.11125	7.92937	8.60129	7.13645	8.40813	7.82533	8.62811	8.70941	7.65033	7.36624	8.40134	7.20406	9.31744	8.03703	7.14333	6.50978	8.8204	0_x000D_
Pavir.1KG011300.v4.1	7.97626	0.961616	0.40837	0.358281	1.53696	4.7706	1.88373	0.368156	0.849951	0.43554	0.518417	1.18299	0.35347	0.56387	0.386634	0.387645	0.323447	1.40074	4_x000D_
Pavir.1KG011500.v4.1	2.4488	2.22782	1.76061	1.93456	2.61065	2.09483	2.79604	2.22396	2.0041	1.665	2.60256	1.91191	2.21474	2.07216	2.22264	2.25196	2.69873	2.39848	6_x000D_
Pavir.1KG011900.v4.1	4.95528	6.6309	8.3962	7.54333	8.50333	6.20387	6.06796	5.79242	5.71964	4.30316	7.4113	6.02896	9.37019	8.32549	8.06009	9.79402	6.14414	5.52002	8_x000D_
Pavir.1KG012200.v4.1	1.31538	1.88724	1.32714	2.40714	1.36501	1.73298	2.14479	1.41048	1.31148	1.25285	1.55747	1.38832	1.86351	2.42106	1.28627	1.10811	1.64618	1.87159	11_x000D_
Pavir.1KG012500.v4.1	1.16818	1.37141	1.28115	1.075	0.654818	1.22841	0.899534	1.37452	0.728067	1.19102	0.871236	1.08826	1.40614	0.673138	0.921512	1.20412	1.36248	0.993553	0_x000D_
Pavir.1KG012800.v4.1	1.45811	1.22402	1.50341	1.50026	1.27347	1.35545	1.17696	1.97131	2.07996	2.03291	1.84111	1.73303	1.92594	1.9456	3.11778	2.38014	2.62169	2.86215	1_x000D_
Pavir.1KG013200.v4.1	3.75265	9.37399	9.94083	9.18987	5.52957	7.08419	5.18679	6.53805	5.27363	5.64326	4.74095	4.32547	10.9084	8.38413	11.2842	9.27139	8.31672	6.87926	8_x000D_
Pavir.1KG013500.v4.1	1.93235	2.12535	3.18568	2.84917	2.3232	3.63522	2.20576	2.53227	2.8747	3.40157	2.4733	2.4167	3.48978	3.11732	4.52419	4.0112	4.129	2.566	9_x000D_
Pavir.1KG013600.v4.1	530.745	1040	858.368	1136.87	679.118	634.53	656.554	826.919	748.491	648.865	777.512	688.648	859.832	849.924	1141.06	817.68	863.159	605.627	5_x000D_
Pavir.1KG013800.v4.1	2.29317	5.26896	5.1249	6.1481	5.592	4.28103	4.60707	4.58213	3.66553	3.72056	4.13459	3.82604	5.75288	3.7323	3.00351	3.51216	2.95216	2.60297	5_x000D_
Pavir.1KG013900.v4.1	1.63575	1.89195	2.00848	1.38858	0.834339	1.6795	1.39119	1.24974	0.794982	1.85973	1.0311	0.879105	2.03349	1.4201	1.61552	1.03863	2.22471	1.20327	0_x000D_
Pavir.1KG014000.v4.1	11.6009	14.5336	19.0255	16.6765	17.7513	14.4455	12.3239	10.4799	15.3556	13.865	12.62	13.4197	15.2984	22.1065	27.9344	28.8321	17.8191	21.0258	8_x000D_
Pavir.1KG014100.v4.1	5.5851	7.42403	9.70781	9.44475	9.47067	8.12703	7.26011	11.4813	12.5227	10.9732	9.88416	9.33996	8.68498	11.35	18.3096	13.7851	11.689	11.5741	1_x000D_
Pavir.1KG014200.v4.1	24.205	13.9439	13.0753	13.161	13.981	14.4787	20.7714	13.183	11.0208	11.5972	14.516	12.8658	16.8062	14.7227	10.3882	12.1741	11.9594	10.2017	6_x000D_
Pavir.1KG014300.v4.1	56.2708	80.9811	61.2544	83.3611	67.4577	52.9305	62.0544	52.0728	32.7986	39.0587	49.9181	52.0604	77.5502	48.07	28.1281	19.699	24.1715	10.6431	2_x000D_
Pavir.1KG015400.v4.1	5.56976	4.47556	7.54977	5.53903	4.98164	4.28276	3.66714	6.47545	6.40668	7.12528	3.92812	6.59141	4.98591	7.20845	15.3533	10.8726	5.82788	9.46111	1_x000D_
Pavir.1KG015800.v4.1	1.48188	4.07966	2.19436	4.69885	2.70237	2.29175	2.67987	2.23674	2.61912	1.28034	2.57763	1.53252	2.95182	6.31151	5.38725	4.05235	3.38304	4.02754	8_x000D_
Pavir.1KG016000.v4.1	1.20279	1.44643	2.25563	1.74058	2.52242	2.16136	1.83516	1.86535	2.22246	2.84632	1.66891	2.27927	2.75363	1.44218	1.82403	2.92883	1.67799	1.21826	18_x000D_
Pavir.1KG016100.v4.1	9.98231	11.6005	9.36101	13.4475	10.9751	11.9988	11.3198	9.84303	10.262	7.00709	10.0499	8.71428	13.5131	12.3792	10.1735	10.5918	11.1713	7.42018	5_x000D_
Pavir.1KG016200.v4.1	1.03412	1.14876	1.33372	1.3889	1.32753	1.1248	1.05366	1.42126	1.17162	1.14417	1.06413	1.05783	1.21001	1.50792	2.75336	2.2692	1.44043	1.83539	1_x000D_
Pavir.1KG016500.v4.1	2.64594	3.16774	2.51866	2.14502	2.68208	2.34957	1.77142	3.21476	2.62374	1.1602	1.94214	1.77852	1.09567	1.08335	1.75805	1.65294	0.829941	0.970192	3_x000D_
Pavir.1KG016800.v4.1	2.65789	1.10343	1.29018	1.15449	0.780618	1.67967	1.3381	1.15406	1.09257	1.02053	1.06636	2.73586	1.18093	0.764129	0.951948	0.75195	0.929205	0.541989	6_x000D_
Pavir.1KG016900.v4.1	2.06866	1.94371	2.00449	2.28602	1.68894	1.90874	1.69961	1.38992	1.32999	0.897847	0.970239	1.47639	1.92155	1.76935	1.08401	0.974485	0.834994	0.771773	3_x000D_
Pavir.1KG017000.v4.1	5.74147	5.04717	5.10693	5.2808	5.07082	5.13403	5.64212	5.13465	5.39449	5.93638	5.76874	5.70143	4.95938	5.13498	5.90594	5.99635	5.15902	5.81947	14_x000D_
Pavir.1KG017100.v4.1	4.35689	8.66624	8.71583	7.20936	5.23559	5.78432	6.43561	10.9978	5.87082	6.48455	4.28015	6.29064	6.9622	5.73829	7.31878	5.58925	4.50344	3.34623	27_x000D_
Pavir.1KG017300.v4.1	2.14687	2.04779	2.77104	2.50949	2.55549	2.4165	2.54988	2.65112	2.73748	2.67256	1.4786	2.48527	2.61545	3.31321	6.62055	5.54921	2.61933	4.33968	9_x000D_
Pavir.1KG017400.v4.1	11.4979	8.94428	9.96407	8.22382	7.98727	7.79075	9.85971	8.14113	8.42489	9.35783	8.88351	9.91392	8.30913	8.7484	7.96758	8.92398	8.37809	9.30432	4_x000D_
Pavir.1KG018000.v4.1	4.49145	4.23273	4.4208	3.85326	3.09704	3.42848	3.64556	3.26882	4.41312	4.41374	3.96711	3.45318	3.75564	4.26459	4.05785	3.78699	3.66974	3.56269	0_x000D_
Pavir.1KG018200.v4.1	5.66654	4.63488	4.62465	4.45374	5.61642	5.04872	5.38863	5.16418	6.01433	6.46429	6.33547	7.48959	4.83255	5.27544	5.44264	5.93022	5.36967	6.23662	7_x000D_
Pavir.1KG018400.v4.1	2.67672	4.44655	4.31317	4.32332	9.08584	3.48528	4.46268	2.12427	2.54866	2.47309	3.01863	2.7048	4.50245	9.53669	11.828	13.1659	4.78724	6.52138	8_x000D_
Pavir.1KG018500.v4.1	3.62392	1.79221	1.00936	1.10828	1.96751	1.70228	3.13947	1.8359	1.56305	0.902021	1.08757	1.54642	1.66296	1.65929	1.59767	2.36006	2.17346	1.04658	6_x000D_
Pavir.1KG018900.v4.1	18.3437	17.3008	16.5981	17.6911	17.4268	16.7492	17.8307	16.4984	17.9412	17.9467	16.1122	17.1482	17.51	17.5102	20.0627	21.4496	19.5214	20.7858	1_x000D_
Pavir.1KG019000.v4.1	6.89414	5.45645	2.0519	2.80718	4.40094	3.03801	4.52886	7.46123	4.20455	3.8262	8.06237	4.19258	1.77841	1.98706	2.28236	2.46077	2.68755	4.15954	4_x000D_
Pavir.1KG019100.v4.1	11.207	18.2744	19.4802	22.4701	19.5288	18.7474	16.3102	12.5803	13.1596	9.43678	14.2843	12.6388	21.9089	14.8688	8.877	9.14691	11.4997	6.56487	5_x000D_
Pavir.1KG019200.v4.1	27.6892	32.1136	39.8965	31.8116	34.5672	31.9654	26.6845	38.9841	34.8149	36.9325	31.7843	35.4513	33.0148	26.1541	37.0674	30.658	34.4463	36.5712	1_x000D_
Pavir.1KG019800.v4.1	5.7666	5.73889	6.89423	5.12825	6.33326	5.79375	5.06731	5.83183	6.60133	6.772	6.24428	8.39358	5.0665	5.25951	5.67104	6.66436	6.30444	8.94808	7_x000D_
Pavir.1KG019900.v4.1	15.7115	16.6942	16.862	17.3671	15.9532	18.2131	18.4254	16.5198	15.7678	19.3802	18.1121	16.7865	18.447	18.5016	15.3679	15.7887	20.2868	15.579	38_x000D_
Pavir.1KG020200.v4.1	3.40838	8.6423	8.27074	8.40123	7.87178	6.83612	5.84614	6.01691	7.52611	5.86254	8.04434	5.95103	6.0415	11.2654	16.5578	13.6973	9.85138	10.1084	8_x000D_
Pavir.1KG020300.v4.1	57.1065	89.9077	74.4207	100.896	103.29	77.439	76.0543	59.247	51.9508	28.3266	64.5566	47.9358	103.702	59.644	36.8421	39.2006	52.8774	20.0464	2_x000D_
Pavir.1KG020500.v4.1	5.36918	4.57791	6.71766	4.00888	4.6547	4.45132	4.44851	4.70892	4.64154	5.31314	4.70921	5.88959	4.68734	4.83452	3.14071	3.03502	3.05241	3.73404	3_x000D_
Pavir.1KG020700.v4.1	2.70517	2.36858	2.92621	2.95958	3.03814	2.198	2.28515	2.54418	2.51739	2.61817	2.87665	2.45219	2.46886	2.55547	2.7561	3.0993	1.94675	2.26297	44_x000D_
Pavir.1KG020800.v4.1	96.4459	59.4852	23.9002	29.128	48.5896	35.1596	54.0786	106.048	47.9223	40.6658	77.7643	44.5642	21.6171	52.1734	95.113	45.1933	41.0429	52.5806	48_x000D_
Pavir.1KG021100.v4.1	103.267	32.8431	7.66597	4.99837	5.51839	13.4559	35.3868	8.18286	30.8311	94.5524	18.9554	56.2887	68.744	86.5193	68.2656	60.5659	57.3712	69.7811	28_x000D_
Pavir.1KG021400.v4.1	2.03291	4.15353	4.83264	4.69448	5.98525	2.99407	3.32023	3.65386	5.07203	5.53391	6.05407	3.63477	3.42028	8.62655	11.4457	10.2041	5.17035	8.28061	1_x000D_
Pavir.1KG022000.v4.1	26.2428	19.2467	20.8231	18.31	22.8367	15.5752	20.5868	19.5768	21.5439	22.8942	22.6244	22.0711	17.9425	21.4682	32.5602	32.2582	28.9319	31.5378	1_x000D_
Pavir.1KG022200.v4.1	1.12304	1.15888	1.73452	1.38587	1.62982	1.2881	0.900389	1.39319	1.75313	1.11297	1.05967	1.39545	0.737065	1.30233	1.89057	1.74515	1.01723	0.86141	21_x000D_
Pavir.1KG022400.v4.1	1.8497	2.44271	3.22213	2.16966	1.32499	2.39758	2.33594	1.95378	1.6351	3.02685	2.01618	2.18944	4.11809	2.61114	3.21999	3.31685	7.20201	2.02676	9_x000D_
Pavir.1KG022600.v4.1	4.65664	2.89341	1.54795	1.76151	1.67159	2.47085	3.13483	2.50951	1.79626	2.00128	1.68183	2.11809	1.63245	2.32573	1.79344	2.04311	1.66026	1.84271	4_x000D_
Pavir.1KG022700.v4.1	1.64288	1.62345	2.6177	1.91927	2.19604	2.1324	1.43686	1.77073	2.02459	1.46175	1.23148	2.49261	2.58196	0.979216	0.954066	1.03196	0.618596	0.681682	3_x000D_
Pavir.1KG022900.v4.1	10.905	15.9579	18.2464	20.7654	17.3928	18.5036	17.5454	13.7985	14.7464	13.4874	16.7969	14.4356	21.5881	14.7918	10.5346	12.7626	17.6857	9.96873	2_x000D_
Pavir.1KG023200.v4.1	2.96651	2.97167	2.97017	2.76503	2.53393	2.46783	2.5191	1.69727	1.71557	0.93636	2.8717	1.9773	4.26686	1.78816	1.62313	2.23073	5.85835	1.86143	65_x000D_
Pavir.1KG023300.v4.1	1.0582	1.59017	1.86901	1.55343	1.41005	1.0892	1.3414	1.0909	0.974837	0.640092	1.25039	0.752941	1.94373	1.30447	1.86254	2.05792	1.82515	0.798783	8_x000D_
Pavir.1KG024100.v4.1	0.555614	0.572638	0.97486	0.895634	0.661389	0.679735	0.9402	0.644356	1.11225	0.95204	0.758876	0.885803	0.952627	1.53904	1.77989	1.37336	1.2836	1.62777	1_x000D_
Pavir.1KG024300.v4.1	31.3689	30.809	32.8863	28.9163	36.891	37.6688	28.5555	42.4174	37.4025	33.2912	40.9949	33.3259	27.1943	23.9843	31.6488	36.907	40.6128	31.5478	7_x000D_
Pavir.1KG024500.v4.1	26.4432	42.6762	39.6631	50.2898	41.4718	38.0952	36.2979	25.3869	30.9597	18.7864	32.3919	24.7026	41.7826	32.486	25.3431	26.6028	20.8672	15.2201	5_x000D_
Pavir.1KG024600.v4.1	13.9212	14.6157	12.3527	13.2537	15.4919	13.8933	14.5882	16.0026	14.0636	13.188	15.575	14.388	13.0189	13.2746	15.3864	14.1778	17.9662	12.9023	0_x000D_
Pavir.1KG024700.v4.1	2.62682	2.5654	2.6137	2.22344	2.24284	2.11248	2.26069	2.85548	2.61313	2.66575	2.43916	2.42023	1.98275	2.79748	3.04361	3.11376	2.94994	2.82378	1_x000D_
Pavir.1KG024800.v4.1	23.636	20.0023	19.2842	17.513	21.0992	17.0166	22.7197	24.2761	24.571	34.9623	25.3748	25.9822	21.8476	24.1664	24.4176	22.6609	24.17	25.8236	7_x000D_
Pavir.1KG024900.v4.1	2.17036	2.09073	5.0647	2.46711	3.63492	3.32938	2.03226	2.87936	5.07576	5.51929	4.00433	4.49948	3.04984	3.20047	4.31625	4.59011	2.4103	4.5282	1_x000D_
Pavir.1KG025200.v4.1	22.6016	29.497	15.3195	33.1196	62.7629	45.3775	42.0351	57.9716	45.6811	52.704	85.9994	52.6218	41.9609	44.4263	43.4134	45.2466	63.6138	43.6916	7_x000D_
Pavir.1KG025300.v4.1	0.840946	1.07748	1.37655	1.20234	1.37383	2.05798	1.44577	1.90776	1.50097	2.59612	1.00164	1.40513	0.974498	1.24502	2.52484	1.30927	1.58061	1.72802	50_x000D_
Pavir.1KG025500.v4.1	34.1173	24.6817	37.2276	30.7154	22.2048	26.116	26.2312	18.207	24.4195	29.0272	20.7661	25.53	34.6729	27.9005	25.1774	26.2241	21.9288	24.4537	23_x000D_
Pavir.1KG025600.v4.1	6.96851	6.86155	13.1593	10.0375	16.0964	11.1428	8.32959	7.50679	12.6978	13.2467	9.1211	14.369	11.9538	12.4371	23.187	24.129	13.3833	13.5086	1_x000D_
Pavir.1KG025700.v4.1	4.3879	7.053	6.30965	8.16007	6.69158	5.40104	6.1352	4.10606	6.88934	4.46417	5.25736	4.86776	6.61197	10.0046	10.8453	9.10454	7.54894	7.91456	8_x000D_
Pavir.1KG025800.v4.1	1.2135	1.00347	1.04879	0.916628	0.867799	0.75566	0.79801	1.2401	0.682139	0.831226	0.784036	1.22119	1.04587	1.18563	1.32333	0.957065	0.960806	1.25496	1_x000D_
Pavir.1KG025900.v4.1	3.13584	2.73015	4.39058	3.08426	4.28212	3.99637	3.00029	5.26002	3.59436	4.56573	3.53615	6.19121	5.04882	3.71357	4.90307	4.30116	3.56935	4.14936	18_x000D_
Pavir.1KG026100.v4.1	2.98394	4.69406	7.91111	7.24449	3.43743	6.2662	4.33336	4.23729	5.49726	6.13412	3.64961	4.71945	6.61305	8.06501	8.74248	5.7518	4.41934	5.85363	9_x000D_
Pavir.1KG026300.v4.1	11.9451	10.6324	13.1201	11.2415	11.6169	11.4549	10.9009	11.2571	9.86165	11.8786	10.1665	12.1096	11.9969	10.475	12.9808	13.0255	11.5791	12.555	9_x000D_
Pavir.1KG026700.v4.1	6.00409	16.2748	36.3794	31.829	8.08742	14.0416	14.3337	11.9752	17.0228	6.48221	3.54692	6.55761	36.3068	26.2631	16.0373	12.1887	6.6255	1.55075	5_x000D_
Pavir.1KG026900.v4.1	33.7146	35.7051	31.5787	37.8197	42.4741	44.3273	33.0564	28.6788	22.4234	14.4233	27.6829	20.875	35.1751	17.7443	10.2905	21.5885	22.2238	8.62068	2_x000D_
Pavir.1KG027000.v4.1	12.5563	15.2145	18.1634	16.4893	14.0337	15.9074	14.7304	12.4579	15.4271	14.7049	14.2979	13.5349	16.5599	15.1885	16.4528	18.519	15.2062	13.3137	8_x000D_
Pavir.1KG027100.v4.1	4.18315	6.66556	5.29551	6.41424	4.76263	5.30574	5.30072	5.09105	5.46105	5.7046	5.7555	5.15568	5.21618	6.75127	6.60178	6.10083	6.20385	6.20199	8_x000D_
Pavir.1KG027200.v4.1	9.60832	1.87561	1.40069	1.27486	2.37896	2.15481	4.7968	1.50633	2.39251	3.123	2.32328	2.80798	1.86786	2.16646	2.29696	3.30214	2.62437	5.14024	4_x000D_
Pavir.1KG027300.v4.1	1.49677	5.97146	0.56876	0.880168	1.12892	2.8464	6.5452	8.49732	1.67754	20.4103	14.0733	5.19974	0.669234	7.72442	1.80188	5.23345	4.25559	4.3968	7_x000D_
Pavir.1KG027400.v4.1	57.3584	80.7731	76.8337	80.8964	87.1094	78.8565	64.5696	77.3351	79.1289	76.424	82.972	80.9422	85.8514	68.2333	71.0174	78.3463	85.2368	72.9293	5_x000D_
Pavir.1KG027900.v4.1	11.9731	10.6409	10.2954	10.6413	9.96166	11.4624	10.9922	10.2643	10.3684	10.7762	9.14981	10.6743	11.2772	10.4582	9.52007	9.51514	9.39545	9.85923	6_x000D_
Pavir.1KG029300.v4.1	0.471485	0.620575	1.26408	1.11496	0.937097	1.02026	0.693891	1.33943	1.22976	1.96238	1.45783	1.45487	1.17117	1.47231	1.6982	2.05648	2.66341	1.56464	1_x000D_
Pavir.1KG029400.v4.1	24.8012	28.6148	24.6364	31.5122	20.3875	18.6016	25.1665	13.127	14.7169	10.5628	14.9861	12.9887	31.062	22.4041	16.2799	18.981	19.4933	12.044	5_x000D_
Pavir.1KG029500.v4.1	5.24931	9.00117	8.60942	9.27494	9.01045	5.86859	6.86037	6.50782	6.14046	4.27048	6.42777	5.97299	8.81537	9.67564	11.1714	9.07348	7.64833	6.77404	8_x000D_
Pavir.1KG029700.v4.1	31.3745	38.9864	35.4812	49.1996	48.5951	45.6601	45.3547	43.5493	44.4309	42.9477	55.3031	45.8166	55.5352	59.8949	66.0669	65.8826	67.104	57.5012	8_x000D_
Pavir.1KG029900.v4.1	1.79006	2.86117	3.13504	3.43975	2.98056	1.90113	1.74054	2.66711	3.04352	2.0159	2.40327	3.90724	3.37817	1.89847	2.57623	2.46549	2.98463	3.14518	31_x000D_
Pavir.1KG030300.v4.1	8.10421	2.80107	3.10033	1.95618	2.63998	4.29974	7.18429	2.41141	3.12452	3.83202	2.73428	4.34801	2.23022	3.08648	1.62311	1.87453	2.39252	1.8052	6_x000D_
Pavir.1KG030400.v4.1	4.71546	1.32265	1.04591	0.488608	1.13028	1.66217	3.10354	0.949565	0.915248	2.11759	1.37248	2.43846	1.11836	2.38453	0.568751	0.897051	0.884957	1.02051	4_x000D_
Pavir.1KG030500.v4.1	4.748	6.96373	10.5214	8.72881	10.4819	7.65595	5.3353	7.43885	9.50596	10.2383	11.7693	10.1016	8.00593	6.1909	8.8463	11.9654	13.7812	13.4748	47_x000D_
Pavir.1KG030800.v4.1	0.559383	0.368485	0.618549	0.40259	0.733287	0.381274	0.51125	1.0038	1.13929	1.48758	0.880805	1.1494	0.402072	0.950585	2.6247	1.83734	1.41608	3.3821	1_x000D_
Pavir.1KG031100.v4.1	60.3463	69.8238	53.0379	66.4463	104.307	51.8117	68.0391	43.4093	41.5805	32.9696	54.6304	54.9608	72.9468	78.1974	52.9789	52.0288	50.0957	32.2988	5_x000D_
Pavir.1KG031200.v4.1	10.0673	11.1321	10.6101	11.519	11.1118	11.4414	9.93488	10.448	11.6499	12.2077	12.2686	10.7127	12.225	10.6416	9.01201	9.26742	10.0315	9.17359	2_x000D_
Pavir.1KG031400.v4.1	8.81448	12.0509	10.4479	10.1164	11.0706	11.0655	10.0053	8.50906	23.437	16.4429	18.3143	8.87223	10.845	13.3988	12.6406	13.2911	13.5543	12.4499	17_x000D_
Pavir.1KG031800.v4.1	15.4353	12.0525	12.2616	9.30846	12.0518	10.8835	12.1727	13.3788	12.7044	14.818	11.2903	15.4589	11.1673	10.5146	14.6727	16.4523	14.8592	13.6533	1_x000D_
Pavir.1KG031900.v4.1	5.02182	5.26851	3.85304	3.89499	4.17841	4.60707	4.47559	5.17024	4.49195	4.97398	4.87694	4.69622	4.59719	4.47199	5.95923	5.34256	5.83175	5.76165	29_x000D_
Pavir.1KG032000.v4.1	4.82851	6.18662	6.77364	8.06928	6.49255	6.39542	6.43047	7.40134	6.34389	5.91586	6.07946	6.48127	8.40382	8.6629	8.44174	7.04525	6.89362	6.10318	8_x000D_
Pavir.1KG032200.v4.1	7.44732	8.5584	11.6384	10.8532	10.2931	8.61152	9.53452	9.48534	14.8026	21.34	14.6894	13.7813	13.4952	20.3006	23.9959	18.9501	21.3272	24.1255	1_x000D_
Pavir.1KG032400.v4.1	7.62234	10.3284	10.2285	10.3272	10.8199	10.1896	7.63701	15.7851	11.6249	10.8744	10.3334	14.3691	7.66609	6.92673	13.5344	9.41125	10.8622	9.80567	21_x000D_
Pavir.1KG032500.v4.1	70.9879	129.726	107.524	134.27	156.599	141.872	127.638	115.375	121.456	185.939	217.623	128.157	182.303	159.165	176.393	185.092	299.006	150.438	18_x000D_
Pavir.1KG032600.v4.1	15.3929	23.0265	20.3841	22.8422	21.3122	21.4141	15.4863	21.3629	15.531	8.89401	18.6737	14.9868	18.0856	10.3235	11.1644	13.5053	13.3509	9.06118	3_x000D_
Pavir.1KG032700.v4.1	7.91604	10.537	8.58024	9.83718	11.1174	7.92505	9.7744	6.78572	6.4378	4.5711	8.55716	7.34519	12.1393	8.70434	5.12535	7.07858	7.41673	5.37918	5_x000D_
Pavir.1KG032800.v4.1	2.35826	2.05122	3.01857	2.57642	2.89007	2.5108	2.43606	2.51803	3.38085	4.05247	2.66472	2.95749	2.93395	3.49151	3.57501	4.25477	2.86509	4.16556	1_x000D_
Pavir.1KG032900.v4.1	3.62999	3.18783	4.5177	3.28255	4.2884	4.25961	3.2562	3.33654	3.54038	5.93581	4.1943	5.51053	3.33703	4.53562	4.86854	4.66799	4.54314	6.75228	1_x000D_
Pavir.1KG033200.v4.1	12.0408	11.8195	10.4582	10.4288	8.55062	12.4055	11.8413	12.1068	10.7791	12.1718	10.6853	13.1216	8.93882	11.8605	10.4217	9.37858	11.6672	11.7092	4_x000D_
Pavir.1KG033400.v4.1	6.05831	7.93291	3.21752	5.24039	4.18624	4.15735	5.37222	6.84104	4.06452	4.17257	6.97161	3.89478	3.13198	5.44949	2.72124	2.78002	3.90281	3.70416	10_x000D_
Pavir.1KG034100.v4.1	31.612	31.6607	27.5079	28.2812	33.9478	27.2081	34.1196	40.6949	31.9035	33.3225	37.0185	35.421	29.0362	28.6978	31.57	27.1194	34.3028	29.1481	15_x000D_
Pavir.1KG034200.v4.1	12.2906	14.346	17.7912	17.2257	18.8885	14.3911	11.9227	7.61104	12.207	6.865	9.65605	11.3503	16.7999	12.9322	12.6397	18.225	13.4607	8.86382	8_x000D_
Pavir.1KG034400.v4.1	4.03306	4.40347	4.17901	4.36939	4.5918	4.23197	4.36921	4.52759	4.69779	4.22483	4.57488	4.52417	4.47301	4.86856	3.68776	4.28388	4.34058	4.5004	2_x000D_
Pavir.1KG034700.v4.1	18.9313	34.6841	27.6028	52.6322	45.05	30.37	33.8454	49.2951	42.4348	22.8658	36.8931	71.6065	62.9265	17.2496	28.933	36.4547	61.6068	9.6186	5_x000D_
Pavir.1KG034800.v4.1	33.9898	73.8764	80.3245	83.9236	70.6678	56.837	49.8602	48.3665	49.5657	32.9388	55.8611	48.688	90.4224	37.881	28.3109	27.6974	33.5099	22.2226	2_x000D_
Pavir.1KG034900.v4.1	35.4286	27.4581	51.2712	36.9334	32.4202	33.1186	26.5301	43.6078	49.7383	56.534	34.9347	43.0288	33.9241	45.8618	74.0411	69.9359	49.1503	57.615	1_x000D_
Pavir.1KG035000.v4.1	53.7712	94.0258	87.7822	102.122	66.4921	80.3936	73.209	71.6975	55.8491	40.7073	60.8872	60.3083	90.5988	51.0787	50.2419	57.6993	75.3363	42.0389	5_x000D_
Pavir.1KG035300.v4.1	11.8023	12.8787	11.9376	10.9057	11.0154	12.3118	9.25938	10.2564	9.18462	6.76877	8.37644	10.1948	9.57082	7.07297	6.8823	6.94328	7.5867	6.189	2_x000D_
Pavir.1KG036300.v4.1	63.098	57.3682	51.3214	56.4786	60.1339	55.2988	64.7453	61.9926	54.191	44.8844	52.7353	54.3821	55.3149	45.2841	39.2597	41.1265	38.2078	27.0335	3_x000D_
Pavir.1KG036400.v4.1	12.8986	18.8627	20.4636	22.5236	18.2447	20.4364	15.7978	18.0556	19.5392	17.1706	18.9296	17.6327	20.5834	19.8482	20.1255	17.5998	18.7409	20.1999	19_x000D_
Pavir.1KG036500.v4.1	39.7406	60.2266	35.7576	61.6047	45.1709	49.4291	61.4621	48.4546	34.2248	26.614	74.2625	32.1475	53.2754	29.7063	5.48927	11.0419	26.1604	9.25817	2_x000D_
Pavir.1KG036800.v4.1	2.00861	2.58897	5.21498	4.43349	2.85531	3.08178	2.51929	1.96335	3.14949	2.4391	1.75375	2.80603	4.4106	3.68965	5.02523	4.14888	1.98033	3.55661	9_x000D_
Pavir.1KG037200.v4.1	0.816683	0.856758	1.10722	0.615475	1.13923	0.943164	0.70363	0.956769	1.00402	1.65754	1.30118	1.47657	0.55283	1.51678	3.72589	2.96566	1.23463	2.6913	1_x000D_
Pavir.1KG037400.v4.1	1.83049	1.69889	1.19572	1.74666	1.53524	1.17938	1.85237	1.432	1.12938	1.16198	1.19655	1.27142	1.22763	1.35845	1.49501	1.67028	1.57868	2.15809	29_x000D_
Pavir.1KG037600.v4.1	2.62713	1.89051	1.56477	1.49671	2.05639	1.67322	2.04741	1.96995	1.50188	1.45682	1.74355	1.99884	1.53328	1.92315	1.67978	1.61591	1.57461	2.02628	4_x000D_
Pavir.1KG037800.v4.1	23.226	19.5881	29.2986	29.0053	24.4536	26.6217	27.6331	25.2173	22.7823	22.4217	18.8474	21.6989	31.0488	18.3691	19.9406	15.1882	19.8818	6.57098	2_x000D_
Pavir.1KG038100.v4.1	1.87718	1.44318	2.09624	1.84679	2.18376	2.20243	1.97883	1.79381	2.15089	2.28753	2.62357	1.80371	1.64468	2.07785	2.47345	2.45919	1.80008	2.69565	1_x000D_
Pavir.1KG038200.v4.1	4.69086	4.47148	4.04394	3.25788	4.79919	3.45469	4.02661	4.23101	9.95942	6.29343	4.00902	5.24351	2.99697	5.2983	6.09178	5.54748	4.0765	5.13642	1_x000D_
Pavir.1KG038400.v4.1	30.1082	27.9947	19.9241	30.5459	22.5463	26.7335	32.9137	21.5838	24.1304	20.0818	24.1824	20.4033	27.7918	26.8081	21.066	19.5093	19.1546	15.9096	10_x000D_
Pavir.1KG038600.v4.1	45.5891	44.5911	44.9181	42.2729	45.4511	44.5607	40.0939	53.9923	48.3635	53.3298	51.2509	52.9109	44.1458	41.5942	47.8633	45.0384	51.3646	47.4827	7_x000D_
Pavir.1KG038700.v4.1	3.27423	3.01293	2.71409	2.8536	3.18428	3.06801	3.30713	3.06606	2.52077	2.41641	2.5482	2.53973	2.61612	3.61399	4.02681	3.33684	2.48588	2.49965	8_x000D_
Pavir.1KG038800.v4.1	3.66842	3.61139	4.84995	4.13831	4.24958	4.07629	2.98975	3.97125	5.70544	3.69192	3.95668	4.55077	3.78445	4.98209	7.89987	6.48642	5.63843	5.15744	1_x000D_
Pavir.1KG038900.v4.1	5.25991	4.21618	4.99298	4.08976	3.6233	4.57421	3.8491	3.61005	3.60465	2.70123	3.60603	3.92555	4.30678	2.58558	2.98819	3.44592	2.55454	2.26132	3_x000D_
Pavir.1KG039200.v4.1	0.882294	0.372129	0.325324	0.398525	0.554654	0.172063	0.410445	0.569789	2.58088	3.45318	10.1687	4.58141	0.161141	1.53616	1.34683	1.71019	7.58795	0.422902	17_x000D_
Pavir.1KG039400.v4.1	3.25673	1.6468	1.2308	1.86988	1.33109	1.12664	2.51195	1.478	0.868067	0.838323	1.67303	1.07525	1.89704	1.2556	0.87704	0.650084	1.21673	0.617252	6_x000D_
Pavir.1KG039500.v4.1	5.5854	5.96447	6.86355	6.69647	7.08492	6.54457	5.43761	6.6964	6.29528	5.25479	7.05131	6.46506	6.93784	4.00845	3.25714	4.54331	6.14564	4.91708	2_x000D_
Pavir.1KG039700.v4.1	1.83736	1.44449	1.66349	2.19415	2.06989	1.60671	2.12974	1.50286	1.44392	1.90302	1.5934	1.71251	1.70045	1.21024	1.07766	0.628749	0.545002	0.600522	2_x000D_
Pavir.1KG040000.v4.1	22.1861	8.18887	6.61576	6.05184	10.359	8.88858	13.4272	9.0636	9.72301	8.47758	10.308	12.3803	7.0948	7.79026	6.52311	5.92428	11.6189	5.89324	4_x000D_
Pavir.1KG040200.v4.1	10.3019	10.5223	9.88358	10.2424	10.9237	8.2054	10.4178	10.7762	11.2635	9.81446	11.2388	10.6053	9.43713	8.50938	8.39267	9.66593	10.9932	12.3438	58_x000D_
Pavir.1KG040300.v4.1	3.47581	2.90983	4.54614	3.79897	3.11699	3.36251	2.88747	3.74679	4.80126	4.70129	3.46208	4.16776	3.09786	5.58705	8.51453	7.17355	6.26877	7.43331	1_x000D_
Pavir.1KG041400.v4.1	8.7234	10.2648	9.51924	10.7758	9.30272	10.0115	10.2025	8.93703	9.50318	9.45212	10.6152	9.30255	11.022	9.79041	8.42744	8.49301	8.36624	8.97303	10_x000D_
Pavir.1KG041500.v4.1	1.6277	1.89134	3.72568	3.45353	2.57737	2.82861	2.44122	1.96208	2.73812	3.73251	2.72857	2.62552	4.12504	4.84206	5.93541	5.00801	4.15747	4.87097	1_x000D_
Pavir.1KG041600.v4.1	31.6705	70.6224	69.4925	76.8709	39.6473	67.9556	51.1457	40.8852	43.2128	34.5563	38.1497	34.1767	89.0445	53.4294	38.9686	38.7531	47.1657	29.7582	5_x000D_
Pavir.1KG042000.v4.1	6.98902	5.36978	6.95763	6.25933	7.17356	6.87846	6.42887	7.31006	8.72182	7.95567	8.03932	7.25251	8.54353	6.7904	7.00377	7.53543	7.90586	7.23171	7_x000D_
Pavir.1KG042100.v4.1	1.31917	1.18272	1.24095	1.26496	1.43355	1.18909	1.29514	0.950633	1.59298	1.32641	1.30957	1.3836	1.20097	1.54528	1.82339	1.52153	0.94753	1.84523	1_x000D_
Pavir.1KG042500.v4.1	38.3587	79.1505	73.4783	83.5754	67.2152	76.8633	51.1779	71.5026	43.3443	32.6135	68.882	44.7424	76.9866	34.0615	22.344	34.3833	58.2097	23.7809	5_x000D_
Pavir.1KG042600.v4.1	4.24016	3.72102	4.30302	4.61449	3.70899	3.58086	3.77476	4.19519	4.02226	4.1175	3.90062	4.10144	3.93167	4.28634	5.79336	5.6153	5.14298	5.51494	1_x000D_
Pavir.1KG042800.v4.1	0.920294	0.746831	0.767032	0.984931	1.32491	0.970539	0.754258	1.39723	0.871727	1.46923	0.680327	1.5018	0.790814	0.786478	1.46344	1.36977	0.52472	1.33669	0_x000D_
Pavir.1KG042900.v4.1	3.91572	3.88992	3.56022	2.82788	4.87948	4.76955	5.00428	5.48734	7.55036	8.87572	7.97214	10.4346	5.7921	6.02959	3.71671	5.52004	9.43741	7.57953	7_x000D_
Pavir.1KG043000.v4.1	7.19793	9.03508	8.20746	9.38432	10.9484	10.8829	11.5567	11.2567	8.33831	10.9984	12.2343	13.2518	10.8456	6.16108	6.31252	8.45284	16.4886	8.02957	2_x000D_
Pavir.1KG043200.v4.1	7.42042	8.43255	3.30252	4.10143	6.59493	4.81489	7.01405	8.85713	6.11202	5.7787	8.37833	5.53731	4.70571	4.44024	3.59612	4.7849	5.19345	3.79442	4_x000D_
Pavir.1KG043300.v4.1	2.00845	1.23312	3.10951	2.16711	2.50628	1.79654	1.57595	2.69931	4.18637	4.45272	2.42127	3.11164	1.83394	5.13644	8.19054	6.49815	3.13189	6.42069	1_x000D_
Pavir.1KG043500.v4.1	3.16512	1.80063	1.20795	1.10803	1.56615	1.44661	2.91935	2.03269	1.15777	1.34433	1.79578	1.3769	1.16185	1.71261	1.44476	1.40178	1.90466	2.10383	4_x000D_
Pavir.1KG043600.v4.1	7.6027	8.16278	5.8428	7.84278	6.80839	8.31258	8.84182	8.52891	4.86369	5.24745	5.9198	6.01679	7.49263	7.26854	4.63925	4.01326	4.61101	3.27409	10_x000D_
Pavir.1KG043700.v4.1	2.26193	2.02419	2.35106	2.43066	2.69833	3.00874	2.50876	2.27384	2.49857	2.18261	2.49427	2.33699	2.59218	1.56213	1.63131	1.58536	1.95674	1.46184	2_x000D_
Pavir.1KG043800.v4.1	11.1499	23.8697	13.1881	12.4469	19.7867	13.1925	24.9722	38.5667	14.3094	39.9741	32.4195	20.7654	14.5437	14.8026	8.4778	10.8247	14.6938	12.6537	15_x000D_
Pavir.1KG044400.v4.1	4.03849	6.43673	8.48201	7.86913	6.32155	5.29279	5.76855	4.89804	5.91957	6.65283	3.94849	6.05404	8.64916	7.48391	11.9564	10.9838	7.98146	5.80289	9_x000D_
Pavir.1KG044500.v4.1	1.44115	1.90178	1.79566	1.21465	2.23477	2.19195	1.35757	2.11719	1.89394	1.21409	2.2236	1.67931	1.34998	0.94863	1.32397	1.43163	0.927576	0.886609	3_x000D_
Pavir.1KG044600.v4.1	14.4147	0.995114	0.8244	0.675125	0.867044	1.69281	9.16514	0.924967	1.1666	1.19288	1.05237	1.45028	1.11239	1.1317	1.33573	1.3456	1.29297	1.47368	4_x000D_
Pavir.1KG045000.v4.1	2.76125	1.6085	2.0995	1.63086	2.29514	2.71805	2.5681	2.28387	3.16568	4.327	2.4575	6.28186	1.94889	2.47885	1.77667	2.79044	1.57672	4.13918	7_x000D_
Pavir.1KG045100.v4.1	9.36294	13.5173	10.0857	10.669	12.4182	11.1117	9.81437	13.7696	11.2011	8.35131	13.0338	10.7353	10.4496	9.01217	8.99631	10.3092	11.2606	9.99922	5_x000D_
Pavir.1KG045200.v4.1	3.20052	1.67028	2.88925	2.20573	2.36864	2.40439	2.54618	2.57782	3.85352	4.55321	2.68316	3.22517	2.25659	4.54977	5.64566	4.97956	3.96437	6.42621	1_x000D_
Pavir.1KG045600.v4.1	1.90912	1.90162	1.73243	1.61934	1.45166	1.71314	1.89909	1.49843	1.24601	1.49093	1.61427	1.74934	1.82212	1.43114	1.33866	1.40689	1.53061	1.9934	6_x000D_
Pavir.1KG045700.v4.1	9.37915	15.0761	11.3088	15.0472	11.2536	12.8561	11.8755	11.7245	11.6716	9.74513	13.3074	10.5812	10.9658	13.2427	12.1109	11.1813	12.187	16.6061	11_x000D_
Pavir.1KG045800.v4.1	4.43904	4.63526	3.74836	3.94962	4.61483	3.84918	4.75097	3.87758	4.77851	4.66157	3.79642	4.5187	3.96508	4.11718	3.35218	3.32497	3.00044	3.53112	6_x000D_
Pavir.1KG045900.v4.1	30.9902	27.6498	27.861	26.2867	26.2598	24.049	23.5706	32.404	30.0769	29.879	26.5894	29.9709	24.5251	28.5376	33.2661	28.7356	27.1764	27.6109	1_x000D_
Pavir.1KG046100.v4.1	5.60313	5.51168	6.23299	5.81239	6.86636	5.77217	5.65198	6.39337	7.27019	7.47649	7.14882	6.28621	5.39104	6.39522	7.56625	7.77829	6.98181	10.5557	1_x000D_
Pavir.1KG046200.v4.1	4.55483	4.48318	4.36477	4.43146	5.58499	5.10169	4.67162	5.06797	5.53836	6.26589	5.64706	4.84701	4.05761	4.76191	5.4689	5.35526	4.23684	6.05531	1_x000D_
Pavir.1KG046300.v4.1	3.70983	10.7799	27.3501	20.2186	16.6402	10.2647	5.40204	9.78178	12.1517	18.019	8.20636	14.3477	14.762	29.0502	64.3977	42.3132	11.8075	42.1292	9_x000D_
Pavir.1KG046500.v4.1	32.2562	34.32	31.5223	33.8361	30.7865	37.104	33.4046	30.8806	29.7077	33.3471	34.0451	30.1877	37.8017	32.9542	27.8428	27.7211	39.3586	34.1024	38_x000D_
Pavir.1KG046700.v4.1	5.38413	5.63277	4.93995	6.30741	4.60331	5.97574	6.08833	4.62486	4.28467	3.93998	4.90085	4.4043	5.43282	5.19274	3.05584	3.37317	4.02667	3.91017	10_x000D_
Pavir.1KG046800.v4.1	11.2569	9.22351	9.85318	8.37766	10.1541	9.72607	10.5867	9.46884	10.5244	12.6385	10.9215	11.8222	9.47959	10.139	11.3272	11.7777	10.432	11.1043	14_x000D_
Pavir.1KG046900.v4.1	2.09887	1.36697	1.86313	0.985722	1.69958	1.53299	1.92039	1.31244	2.54298	2.8988	1.43778	1.67568	1.25927	3.03158	3.99867	4.76425	1.54101	3.37052	1_x000D_
Pavir.1KG047100.v4.1	84.4048	94.7495	56.7151	75.7876	93.216	76.9798	90.8048	80.4081	65.4585	65.5305	107.221	71.1995	82.5715	60.5419	28.4653	42.0995	75.3366	47.5072	2_x000D_
Pavir.1KG047500.v4.1	16.2216	22.8226	20.242	23.2132	18.6882	22.478	18.3921	22.2996	22.1419	24.3909	21.4513	20.9308	22.2394	24.9179	26.2062	21.2122	24.9484	25.0381	13_x000D_
Pavir.1KG047600.v4.1	0.294091	0.812305	2.13617	1.89177	0.43373	0.660541	0.837804	0.706107	0.716528	0.857217	0.252887	1.32866	2.12965	3.94879	6.23318	3.81927	2.18073	1.71956	9_x000D_
Pavir.1KG047700.v4.1	3.10073	1.869	2.11397	1.54316	1.30956	1.08645	2.11664	1.05555	3.0137	3.52841	0.97661	2.51464	2.00618	4.94384	8.38068	5.8294	1.81315	6.40121	1_x000D_
Pavir.1KG048100.v4.1	4.25366	4.15631	4.81414	4.74324	4.46453	4.84244	5.52768	4.42826	5.25303	6.35245	5.21314	5.15708	5.65589	7.12054	5.84773	6.69622	6.66922	8.30172	13_x000D_
Pavir.1KG048200.v4.1	26.7782	44.2825	29.7578	45.5567	34.4473	33.5809	36.4156	36.3586	29.9767	24.4895	37.9023	26.6321	36.74	35.002	29.6549	24.6831	34.765	32.4173	5_x000D_
Pavir.1KG048300.v4.1	7.58694	5.40508	5.23061	5.62737	3.56392	5.4256	5.78145	5.4255	3.33263	3.59516	2.97834	6.51988	4.30189	5.30168	4.46779	4.54094	4.07641	4.63347	6_x000D_
Pavir.1KG048600.v4.1	3.78127	1.06258	0.339327	0.321387	0.757756	2.21893	2.00322	0.814245	0.529391	0.932269	0.873662	1.27385	0.533744	1.30878	0.252642	0.550115	0.977312	0.549706	4_x000D_
Pavir.1KG048700.v4.1	3.27502	0.944468	0.508598	0.663348	0.667175	0.916134	2.83706	0.713211	0.855928	1.86742	1.5452	1.96559	1.76327	2.52623	1.04642	1.11486	2.18033	2.28394	28_x000D_
Pavir.1KG048900.v4.1	7.80423	7.18165	7.92758	8.67397	6.42837	7.09884	9.22538	5.40263	7.35981	6.8103	5.89571	6.1518	8.14166	9.42783	7.49711	7.93909	8.04244	6.59143	46_x000D_
Pavir.1KG049300.v4.1	1.10053	1.66541	1.25216	1.38641	1.36656	1.61476	0.936573	0.933537	1.15867	0.651708	0.591724	0.915445	1.00165	1.60674	2.42333	2.02189	0.832925	1.2296	8_x000D_
Pavir.1KG049500.v4.1	4.261	4.62593	6.87242	5.61718	5.36755	6.74904	3.15982	3.82556	3.65067	1.30482	2.80247	3.33019	3.26818	1.94582	3.02961	3.91061	1.15137	1.67061	3_x000D_
Pavir.1KG049800.v4.1	82.2572	135.721	113.208	125.061	91.6472	105.301	111.099	125.34	111.148	148.964	107.93	115.515	144.346	144.038	119.433	92.6187	133.172	89.0874	5_x000D_
Pavir.1KG050300.v4.1	0.952897	0.603479	0.930257	0.612111	0.8516	0.865305	0.627314	0.823326	1.83476	1.1563	0.559623	0.787554	0.219033	2.48325	3.07427	1.99414	1.00395	1.79673	1_x000D_
Pavir.1KG050500.v4.1	1.23385	1.84397	1.39338	1.10138	1.4762	1.29322	1.1111	1.17675	1.23218	1.72586	1.35529	2.03192	1.38444	1.09229	1.35654	1.73163	1.35304	1.13231	12_x000D_
Pavir.1KG050800.v4.1	9.09899	6.13432	5.71826	6.27006	6.32403	5.56463	8.47651	4.89217	5.86231	6.58478	6.16049	5.49991	6.51687	7.12367	6.10616	6.46768	5.21907	6.23957	4_x000D_
Pavir.1KG051000.v4.1	2.0168	1.39014	1.81849	1.55341	1.98321	1.65004	2.05152	2.22149	2.41215	2.52092	2.22448	2.46539	1.90249	2.58543	2.97181	3.53437	3.17311	3.44799	1_x000D_
Pavir.1KG051200.v4.1	11.8144	7.13557	9.8507	6.84142	9.06994	8.72571	8.73494	8.69955	9.71464	10.339	6.94422	10.5075	7.37478	8.18145	8.54652	9.20112	6.59342	8.77706	4_x000D_
Pavir.1KG051300.v4.1	2.42465	1.71293	1.24314	1.5785	1.05216	1.56424	1.94178	1.53775	1.55033	1.13937	1.38399	0.977151	1.05764	2.00421	1.27918	1.16048	1.07051	1.71916	4_x000D_
Pavir.1KG051400.v4.1	14.5839	29.3028	33.3539	34.8085	39.6615	21.1351	18.4339	15.0708	23.7023	16.4169	19.3771	17.4976	23.8594	51.3909	88.0317	68.7928	37.338	49.488	8_x000D_
Pavir.1KG053800.v4.1	1.18053	1.48838	1.43195	1.10491	0.851242	0.926757	0.956863	1.04123	0.805936	0.711112	1.09594	0.884199	0.59854	1.32577	1.62077	0.397063	0.76404	1.15671	11_x000D_
Pavir.1KG053900.v4.1	0.957978	1.46203	0.766852	0.992863	1.2299	2.18475	1.3487	1.32746	1.31209	1.22569	1.61698	1.9347	0.779805	0.838455	1.4757	1.66262	2.13606	2.26227	7_x000D_
Pavir.1KG054600.v4.1	2.88483	4.72033	3.04388	3.26818	3.36734	3.88238	3.93543	4.58418	3.03984	3.69491	4.18746	3.9906	3.28693	3.46683	2.54572	1.74763	2.50144	2.60924	30_x000D_
Pavir.1KG055000.v4.1	20.5995	41.6465	44.1067	55.3322	37.2947	43.267	35.2389	30.5799	30.225	22.3742	37.672	27.2486	44.922	30.6897	21.2259	25.3388	28.327	17.2569	5_x000D_
Pavir.1KG055400.v4.1	2.63905	2.5086	3.08364	3.00122	2.45542	2.50163	2.34389	1.81863	2.55029	2.51633	1.91826	2.61718	2.26838	1.95497	2.13755	1.9202	1.81399	2.13703	3_x000D_
Pavir.1KG055500.v4.1	0.362193	1.59347	1.82046	2.79393	1.54045	1.71093	0.999819	1.64413	1.65719	1.61685	1.92655	0.990528	1.66166	1.31387	1.39037	1.13351	0.868628	1.28529	19_x000D_
Pavir.1KG055600.v4.1	0.91977	1.25614	2.17822	1.15163	1.81321	2.5724	0.982226	1.58527	2.38054	1.86592	1.87856	2.10081	1.49373	1.37411	2.33119	2.41238	1.11637	2.16374	1_x000D_
Pavir.1KG056300.v4.1	11.8454	12.7622	11.1604	11.6936	13.1353	11.7792	11.6404	15.4574	15.4914	15.7389	17.7844	16.3547	13.3228	11.8664	13.7192	13.804	16.4477	15.6944	7_x000D_
Pavir.1KG056800.v4.1	3.06892	3.38659	3.64662	4.58444	4.21565	3.76227	3.38449	3.42751	4.09315	1.94843	4.0293	2.99251	4.9956	2.31338	2.08965	2.82913	3.93381	1.49176	2_x000D_
Pavir.1KG057300.v4.1	12.0063	10.684	10.8891	11.0234	10.0271	10.9764	10.4378	13.6609	14.2619	15.5109	13.9304	12.4507	9.83542	12.7379	15.4407	12.83	12.4644	16.0375	1_x000D_
Pavir.1KG057900.v4.1	1.82427	1.14255	1.3287	1.1466	1.36121	1.16463	1.5475	1.17021	1.43509	1.18756	1.24566	1.06014	0.864794	1.47182	2.01977	1.40171	0.653822	2.31147	14_x000D_
Pavir.1KG059000.v4.1	4.53081	9.24705	4.48765	5.86753	8.15291	3.99483	6.44318	8.85033	5.00531	5.05274	5.67703	5.17911	4.15173	5.89013	6.81477	5.41062	4.53694	5.69116	30_x000D_
Pavir.1KG059500.v4.1	2.56959	4.01745	16.6916	10.2089	3.12385	5.18415	4.50162	4.07336	7.67029	3.84228	1.60133	3.16175	16.2694	9.73818	7.79293	9.9559	2.88884	0.68147	5_x000D_
Pavir.1KG060900.v4.1	8.97368	9.43459	10.2104	12.0231	7.82263	9.61612	13.2796	7.69219	7.48271	7.6996	7.61321	6.56527	11.0397	10.0196	7.89853	5.28614	6.66483	2.75882	2_x000D_
Pavir.1KG061300.v4.1	2.77825	2.40303	3.78085	2.94307	4.80617	3.20692	3.52625	3.51794	4.5048	4.25097	4.06197	4.86795	3.12905	3.44282	3.77933	5.58781	3.68939	4.29433	1_x000D_
Pavir.1KG062000.v4.1	9.52184	7.2041	4.54553	2.82033	8.05963	2.27651	17.3417	5.652	2.0216	4.04772	3.48832	4.10887	4.0518	6.51773	2.36455	3.23912	2.05654	1.30711	6_x000D_
Pavir.1KG062100.v4.1	6.57735	3.61741	5.37254	3.34489	4.44871	4.69468	3.87439	4.44808	6.09969	6.30763	4.09877	6.17365	3.41398	6.86593	10.9061	8.62402	7.15631	8.63969	1_x000D_
Pavir.1KG062200.v4.1	45.615	9.7375	0.628108	0.331632	1.39952	15.0478	21.9283	2.18874	1.14944	2.13726	1.46252	9.31852	1.64548	3.9787	0.379915	1.11656	1.49071	1.7254	4_x000D_
Pavir.1KG062300.v4.1	18.5594	20.0543	25.1179	22.1554	16.5692	21.6463	18.1826	17.6953	18.1465	17.8579	14.6092	17.8205	25.6867	23.2268	35.6806	35.666	30.884	29.3693	9_x000D_
Pavir.1KG062600.v4.1	8.81969	7.57232	2.64264	5.64738	5.58325	5.63909	8.99807	6.79623	3.59679	3.69498	7.36194	4.08186	5.35192	7.73156	3.32451	2.75765	4.87592	4.60734	6_x000D_
Pavir.1KG063000.v4.1	2.02091	2.8216	3.0016	2.80749	2.93446	2.8946	2.35574	3.54551	3.28235	2.58064	2.90481	3.09205	2.53477	4.07652	6.50589	5.56726	3.79802	5.44203	1_x000D_
Pavir.1KG063100.v4.1	3.64428	3.53642	4.36331	3.89699	4.17253	3.77686	3.87487	3.72909	4.2734	4.59608	4.30158	4.07845	3.93084	3.71896	3.37002	3.85257	2.8878	3.33757	12_x000D_
Pavir.1KG063500.v4.1	2.44949	3.68211	2.19941	3.93233	3.21836	3.46407	3.35249	3.54742	2.53437	2.30367	3.1408	2.67808	3.43566	2.87173	2.04869	1.97889	2.582	2.10053	2_x000D_
Pavir.1KG063600.v4.1	0.956755	1.60394	1.02044	1.67908	2.37862	2.75087	1.5359	1.44952	1.13455	1.06252	1.31481	0.883485	1.18895	0.672834	1.11127	1.39272	1.5912	1.4448	3_x000D_
Pavir.1KG063800.v4.1	1.8778	1.51694	1.94242	1.6091	1.45188	1.57531	1.60123	1.64722	2.12663	2.54884	1.34722	1.98096	1.6219	1.2112	1.38336	2.331	2.1893	2.14939	7_x000D_
Pavir.1KG064100.v4.1	1378.28	2218.63	5610.28	3903.59	1681.1	3835.2	1719.36	2238.1	3358.8	2942.38	1297.88	2515.03	6044.62	3926.76	5732.86	6313.2	5813.92	2280.87	9_x000D_
Pavir.1KG064200.v4.1	16.6207	4.83558	9.09596	3.96922	5.01862	3.64342	12.7618	4.93713	11.9682	28.9536	5.13841	11.0735	18.3442	12.5107	8.07592	13.4525	10.9845	6.24597	14_x000D_
Pavir.1KG064300.v4.1	3.21215	3.03136	2.26289	2.88567	2.65381	2.68539	2.92362	2.98152	2.99135	2.7008	2.57553	3.17453	2.55311	2.72747	2.24773	1.94474	2.44846	2.77147	6_x000D_
Pavir.1KG065000.v4.1	25.6688	22.4167	35.2981	28.3877	31.9344	33.7563	27.6892	24.6435	34.433	37.0352	33.9566	33.9291	32.8434	28.5362	27.4853	35.8177	26.5475	28.5082	12_x000D_
Pavir.1KG065100.v4.1	9.00065	8.21096	13.0396	10.7776	11.9898	12.5107	9.02818	9.60117	11.562	9.62813	11.4309	11.3378	11.6588	9.59384	11.6861	13.9952	8.97979	10.4173	20_x000D_
Pavir.1KG065600.v4.1	230.5	340.653	168.746	220.695	228.925	193.413	247.014	287.452	155.002	173.017	253.333	189.066	215.244	197.252	104.054	114.683	190.975	103.85	6_x000D_
Pavir.1KG065800.v4.1	92.3764	189.559	90.9006	138.63	112.575	107.461	118.332	144.191	95.5265	89.1486	143.441	126.672	102.79	90.1081	70.0068	51.885	94.6014	70.275	2_x000D_
Pavir.1KG065900.v4.1	1.01634	1.24304	1.20255	1.15201	1.80207	1.30354	0.925972	1.35513	1.10733	0.947809	1.28612	1.45586	1.02558	1.19822	2.41138	1.79873	2.23228	2.98244	1_x000D_
Pavir.1KG066400.v4.1	4.70937	2.18898	2.69618	2.02602	3.3914	2.55343	2.21592	3.19479	3.37135	2.9537	1.86574	2.78417	1.76761	3.01077	4.97407	4.0329	1.73552	2.51193	45_x000D_
Pavir.1KG066500.v4.1	1.47652	0.882885	1.00599	0.966595	37.9046	3.94597	2.91989	33.3678	125.053	71.5077	63.5739	107.689	1.08931	5.44756	18.5468	19.6338	100.092	219.332	7_x000D_
Pavir.1KG066800.v4.1	1.62167	1.55547	1.50763	1.92872	1.40561	1.56908	1.85485	1.30094	1.46795	1.35679	1.43995	1.28364	1.44342	1.66269	0.981814	1.12684	0.977958	1.29794	10_x000D_
Pavir.1KG067000.v4.1	15.1826	6.65711	5.30979	4.02102	6.51412	7.39413	11.5169	5.11809	5.82933	7.38859	6.27701	6.52007	5.37648	7.73629	5.4722	6.98084	7.10614	7.82023	4_x000D_
Pavir.1KG067300.v4.1	9.92981	9.5186	6.92268	8.73795	8.36482	9.16168	10.8885	9.97708	8.07625	8.90719	9.65287	10.208	9.6209	8.74169	9.29885	8.71091	8.58556	6.20478	6_x000D_
Pavir.1KG067400.v4.1	3.1124	1.24483	0.736157	0.99156	1.16726	0.932884	2.04794	1.17462	1.46417	1.11204	1.75428	1.11375	1.37685	0.973607	0.968602	1.24125	1.55638	1.32327	4_x000D_
Pavir.1KG067500.v4.1	3.71963	3.15268	2.30488	2.25107	2.05265	2.50115	2.72804	2.22565	3.46306	3.14034	4.34831	2.72903	2.30758	2.5591	2.4147	2.60717	4.65758	2.19375	17_x000D_
Pavir.1KG068500.v4.1	4.91972	5.62276	8.37703	5.49502	8.15885	6.48224	3.42247	3.49626	4.57293	4.5888	4.31852	3.86352	5.16174	2.33934	3.64969	4.92688	2.38449	2.74076	3_x000D_
Pavir.1KG068600.v4.1	3.49107	2.48161	7.54607	4.16197	2.34331	2.47856	1.73003	0.461891	1.70963	0.267851	0.462368	2.60296	4.33201	1.09925	0.95825	1.05443	0.365635	0.363253	3_x000D_
Pavir.1KG069400.v4.1	4.80536	5.57912	6.0664	5.93913	5.44199	5.47189	5.69907	6.77736	5.23354	6.77939	5.2826	5.90307	6.89842	5.43106	5.26362	4.95967	6.14393	6.57839	0_x000D_
Pavir.1KG069500.v4.1	5.65045	7.28037	10.3788	10.3684	8.49488	7.55173	6.73481	4.90007	6.89902	6.03841	5.53638	6.39882	10.0919	8.95638	10.352	11.5899	6.79998	6.12472	8_x000D_
Pavir.1KG069600.v4.1	20.2154	29.5902	38.3492	37.288	31.742	31.1625	22.32	19.0405	25.6353	18.4036	19.9465	22.9494	33.0789	29.5499	37.9664	39.6148	24.9005	20.2298	8_x000D_
Pavir.1KG069900.v4.1	26.099	14.73	9.08203	9.78862	10.1419	11.4599	17.5254	13.9286	11.9112	14.4029	14.204	14.6234	13.0189	12.7059	12.2571	12.063	16.6314	13.291	4_x000D_
Pavir.1KG070100.v4.1	8.58155	10.0154	8.99472	10.6528	9.06616	10.3097	9.48135	8.39422	9.25637	6.91888	8.5946	8.18944	8.81276	8.70118	6.90774	7.09466	5.54282	7.50859	10_x000D_
Pavir.1KG070300.v4.1	10.3379	10.8073	10.3796	11.4094	10.5854	11.3361	10.7612	11.5441	13.8112	12.5266	12.648	11.5819	9.26075	12.3416	10.7463	10.7112	9.77941	11.3099	41_x000D_
Pavir.1KG070500.v4.1	1.16559	1.6341	1.57454	1.81089	1.49551	1.55957	1.49083	1.40088	1.50582	1.30065	1.76625	1.58929	1.82952	1.60932	1.40057	1.41019	1.21599	1.59643	5_x000D_
Pavir.1KG070600.v4.1	8.81471	11.2122	8.18515	10.408	13.8209	13.577	10.7433	18.6145	13.208	16.5165	20.4206	36.4252	9.33005	10.489	18.2822	13.9265	16.3378	18.7928	25_x000D_
Pavir.1KG071100.v4.1	0.804905	1.82624	0.649042	1.15484	0.388103	0.900787	1.32267	2.58648	1.07578	0.265975	1.43098	0.699267	0.852222	1.34616	1.19373	1.37362	0.966378	0.874653	11_x000D_
Pavir.1KG071200.v4.1	8.16202	9.05972	6.14454	7.95425	7.03677	6.94048	8.45522	6.74446	6.81667	5.64874	7.52495	5.86218	7.33602	6.96096	5.07163	4.97617	6.57801	6.18527	10_x000D_
Pavir.1KG071300.v4.1	3.74526	2.62138	2.94458	2.50633	3.46207	3.04339	3.31295	3.74637	4.53896	4.9646	3.42214	5.33388	2.75385	2.63616	2.15964	2.9854	2.00338	3.14146	16_x000D_
Pavir.1KG071600.v4.1	12.7328	16.7188	22.5543	21.3264	24.3805	16.2461	14.1511	15.1151	21.075	23.0139	15.6104	20.3442	18.7431	38.5753	53.9829	45.5467	27.9067	33.7861	1_x000D_
Pavir.1KG071700.v4.1	6.10562	6.61076	7.91179	6.70515	8.62593	6.66921	6.05925	7.42471	6.17477	7.8731	7.42796	7.31035	7.20451	5.63316	6.40829	6.22832	6.15809	6.14249	12_x000D_
Pavir.1KG071900.v4.1	1.00496	1.70421	1.56979	2.01825	1.71717	1.87692	1.64642	1.53824	1.58664	1.4932	1.9267	1.04038	2.08795	2.56268	2.55268	2.04661	1.87846	2.37393	8_x000D_
Pavir.1KG072000.v4.1	29.9186	23.6852	29.4425	25.8787	36.358	20.3196	22.6929	27.1436	29.8524	31.888	27.8746	30.4005	28.2596	34.1908	58.7035	44.8353	28.1779	31.9703	1_x000D_
Pavir.1KG072100.v4.1	104.116	154.257	124.916	156.614	115.305	102.166	118.501	101.831	116.05	94.6721	123.072	96.8034	138.181	137.731	147.224	138.726	127.909	110.576	5_x000D_
Pavir.1KG072300.v4.1	15.0588	21.789	24.9876	23.8251	24.433	24.5053	23.4981	21.172	25.187	20.7652	20.1707	20.6438	30.5649	27.0056	23.6064	27.4795	24.5343	13.7915	5_x000D_
Pavir.1KG072400.v4.1	2.84828	6.50547	22.7383	16.9318	3.98297	8.82025	3.79922	3.27287	10.8568	9.37495	1.07198	7.00051	15.9779	17.8847	23.768	16.74	8.534	11.2749	9_x000D_
Pavir.1KG072600.v4.1	54.4653	15.6151	8.23287	7.94695	11.7993	22.4674	39.2572	10.5831	10.2808	13.7461	11.9514	22.5428	10.0315	10.2287	9.13479	10.097	11.4258	11.5503	6_x000D_
Pavir.1KG072700.v4.1	4.31862	3.27146	4.07488	3.62529	5.08669	3.81148	3.65213	4.64032	4.59129	5.31082	5.3411	4.96542	4.28733	3.69483	5.42108	5.67677	4.96728	6.1462	1_x000D_
Pavir.1KG072800.v4.1	6.93708	6.26281	8.79326	6.89705	9.13868	6.21308	6.32018	6.80178	7.9263	8.66545	9.26414	10.0953	8.045	5.76875	8.3546	7.89286	6.68434	10.3659	1_x000D_
Pavir.1KG073100.v4.1	1.73651	1.509	1.33153	1.37137	1.35437	1.58699	1.02732	1.44237	1.02949	0.371816	1.0377	0.969444	0.60445	0.59412	0.88043	0.903844	0.544486	0.651589	3_x000D_
Pavir.1KG073400.v4.1	16.4147	16.9099	16.1965	16.6416	16.5688	17.8179	16.2162	15.6079	14.9416	15.0101	16.2848	15.2681	18.4396	15.7493	14.314	14.9233	16.0475	15.7145	2_x000D_
Pavir.1KG073700.v4.1	1.44034	1.07984	1.27474	1.15372	2.71384	1.48125	1.56791	1.49593	1.31199	1.91698	1.98766	1.78717	0.917717	1.21378	1.13971	1.67589	1.32866	1.12744	2_x000D_
Pavir.1KG074500.v4.1	2.35535	1.60046	1.67263	1.55528	2.87437	1.96985	2.26568	2.2008	1.34459	2.394	2.38466	2.24928	1.32429	1.36068	1.28348	1.79873	1.75696	1.51033	4_x000D_
Pavir.1KG075500.v4.1	3.23284	3.14956	4.93679	3.16732	3.42199	3.44423	3.00848	2.55836	2.97432	3.45087	2.21684	3.27112	3.30743	3.06907	3.78677	3.96475	2.98998	2.89382	34_x000D_
Pavir.1KG075600.v4.1	3.01944	7.96328	6.18692	9.2401	4.67471	4.49538	5.88942	3.22657	3.79186	2.29944	4.57679	3.0777	6.37542	6.60128	6.09281	4.99858	4.64052	4.12982	5_x000D_
Pavir.1KG075700.v4.1	3.90591	1.25024	0.707457	0.574304	0.786531	0.663667	1.04987	0.479947	1.56761	1.40212	1.43557	0.998582	0.729261	1.01893	0.821604	0.697208	0.664647	0.726288	4_x000D_
Pavir.1KG075800.v4.1	37.6357	46.3521	22.8705	33.8278	30.1123	32.3152	36.0998	38.7848	27.6838	25.6088	39.927	30.7785	33.3571	26.709	15.3857	23.9753	41.0945	30.6096	2_x000D_
Pavir.1KG076100.v4.1	0.34944	0.767819	1.20472	1.06598	0.740955	0.77325	0.650717	0.833328	1.04809	1.36211	0.664845	0.693161	0.638813	3.88277	7.39662	3.84381	0.598942	2.26756	9_x000D_
Pavir.1KG076200.v4.1	5.97558	4.7408	3.53731	3.44613	4.28932	4.2279	4.5066	4.63076	4.89151	5.57138	4.20298	5.684	3.76452	4.53348	3.63456	3.80353	4.19729	4.67442	4_x000D_
Pavir.1KG076300.v4.1	14.3753	16.5268	17.7885	16.1164	21.1132	17.1169	15.512	20.4727	20.6982	22.9197	23.7502	21.788	14.0846	13.0591	13.9379	14.0408	13.3257	16.4476	15_x000D_
Pavir.1KG076400.v4.1	13.6983	15.9229	17.948	22.8505	13.233	13.6856	18.9036	14.0186	11.7631	11.0086	13.2471	10.9301	23.6604	13.3982	11.3566	8.76927	11.9262	4.66964	5_x000D_
Pavir.1KG076500.v4.1	10.4593	7.04594	4.58284	5.59374	6.66939	5.87951	8.46682	5.93296	5.90912	5.13466	6.54036	4.95169	5.3591	7.27142	5.73155	5.28143	4.50756	4.80272	6_x000D_
Pavir.1KG076600.v4.1	31.8077	23.0242	18.2797	16.9248	17.1424	16.1891	24.425	19.3564	18.9232	21.078	19.994	21.2086	18.2497	17.5615	13.6309	14.4288	16.2632	17.7209	6_x000D_
Pavir.1KG077000.v4.1	7.47683	4.72653	5.97293	7.2949	9.81572	8.51517	8.43316	8.223	6.67664	5.29164	10.4809	5.77003	7.90148	4.69931	2.1517	3.83748	4.62345	2.38555	2_x000D_
Pavir.1KG077100.v4.1	19.7977	18.7604	13.5574	19.0295	14.8241	17.5583	20.0048	17.7668	14.3637	13.099	18.3884	16.687	18.4824	15.3753	15.2996	14.1741	23.0232	19.5003	2_x000D_
Pavir.1KG077200.v4.1	5.53583	4.49717	2.86303	2.91911	4.86645	3.76006	4.85666	5.08237	3.77047	3.06763	3.86765	4.27522	2.48114	2.98863	2.99999	2.91924	2.68861	4.10745	4_x000D_
Pavir.1KG077500.v4.1	4.55221	2.65305	2.06469	2.11649	2.5538	2.70106	3.35477	2.52943	2.39621	2.7641	2.8256	3.29831	2.05599	2.33034	2.83601	3.40647	3.93614	3.54144	4_x000D_
Pavir.1KG078100.v4.1	3.12958	3.44517	2.76134	3.5474	3.29327	3.16316	3.73915	3.55907	3.16225	3.45644	3.97456	3.69867	3.32964	3.94418	3.73573	3.77014	4.26926	4.63357	13_x000D_
Pavir.1KG078300.v4.1	0.869572	0.804331	1.61496	1.16403	0.945248	1.21765	0.876805	0.540061	0.979373	1.10976	0.742891	0.856596	1.12791	0.914677	1.5568	1.36033	0.948766	0.941161	46_x000D_
Pavir.1KG078600.v4.1	2.9646	2.04901	3.52095	2.66952	3.35784	2.90064	2.80411	3.34128	4.28557	4.58343	3.43861	3.77311	2.56408	4.48935	5.39025	5.29824	3.23311	5.75041	1_x000D_
Pavir.1KG080000.v4.1	4.49266	4.72099	4.04391	4.7703	4.08812	4.15012	4.89408	4.60242	4.10893	4.3752	4.24402	4.81934	4.39155	4.78137	4.9184	4.39624	5.11552	5.83778	24_x000D_
Pavir.1KG080500.v4.1	2.1531	2.96708	3.01028	3.46635	3.10107	2.32137	2.55784	2.75417	2.55795	3.7844	3.27397	3.07488	4.39628	3.28566	3.08035	3.14711	3.19968	1.94849	36_x000D_
Pavir.1KG080600.v4.1	6.37725	5.92129	9.79918	7.70503	7.2882	5.34111	5.22206	4.37155	8.11599	7.54294	5.61596	6.01717	7.00318	9.64862	14.1032	14.3377	8.53316	11.7462	1_x000D_
Pavir.1KG080800.v4.1	10.739	14.5024	16.1719	18.04	14.541	10.0497	10.5505	12.3844	10.5146	15.8306	17.066	12.3552	18.367	15.5534	20.3932	17.968	26.5087	16.4451	8_x000D_
Pavir.1KG081000.v4.1	58.1758	54.5434	51.6607	47.0886	54.2275	54.7686	49.2803	67.9842	60.6914	66.105	58.1159	61.0224	54.0391	43.5217	49.0256	43.2246	50.0053	46.5897	15_x000D_
Pavir.1KG081100.v4.1	1.7562	1.35605	1.36753	1.30707	1.08641	1.3469	1.7265	1.41655	1.53207	2.48308	1.48022	1.71576	1.44185	1.92769	2.59169	2.54932	2.24201	3.15955	1_x000D_
Pavir.1KG081500.v4.1	11.0768	4.97929	5.35213	6.52351	4.61075	5.03902	6.64958	3.65206	4.04735	4.59671	5.75255	5.07114	6.98205	5.0713	6.766	5.3807	7.00093	4.13449	6_x000D_
Pavir.1KG081900.v4.1	20.5813	28.2828	27.1141	32.865	35.0391	29.6811	23.9795	27.3957	27.2471	24.862	30.6938	24.4812	28.9112	25.1209	26.578	26.0583	27.7317	22.386	5_x000D_
Pavir.1KG082500.v4.1	1.09966	1.21664	2.42949	2.24335	1.59436	1.4582	1.28004	0.601752	1.62431	1.62923	0.973174	1.44561	2.15309	2.48541	2.84959	2.69651	1.66519	2.42245	9_x000D_
Pavir.1KG082900.v4.1	0.619222	0.241869	0.949915	0.624753	0.93219	0.706149	0.544937	0.672263	1.17709	1.78886	0.842073	1.37778	0.625018	0.817233	1.6474	2.66456	0.981142	2.07563	1_x000D_
Pavir.1KG083000.v4.1	4.34564	1.35488	1.57753	1.22324	2.25613	1.63821	2.2292	2.28163	3.03394	3.78813	2.00919	3.03722	1.63908	3.14704	4.44327	4.22268	3.38272	6.10209	14_x000D_
Pavir.1KG083200.v4.1	2.21896	1.2384	1.52502	1.28387	2.20711	1.15557	1.96341	1.39474	1.3815	1.67068	1.60996	2.32736	1.08856	0.878505	1.30879	1.11199	2.00611	2.57312	7_x000D_
Pavir.1KG083300.v4.1	3.46408	2.62134	3.978	2.6983	3.91842	2.66655	2.95935	3.13822	3.8479	4.98303	3.21447	6.20648	2.6646	2.67914	3.31766	3.6209	3.26372	5.61367	7_x000D_
Pavir.1KG083500.v4.1	4.29787	5.02934	4.31624	5.24846	3.8426	4.92676	5.1004	4.65514	4.14909	4.31366	4.03039	4.92184	4.45121	5.33712	3.78784	3.88049	3.89731	4.19587	10_x000D_
Pavir.1KG083700.v4.1	5.44632	5.40404	6.06728	5.78052	6.10996	6.58428	5.50425	5.4162	6.27905	6.03624	6.28424	6.12523	5.19567	4.5019	4.16539	5.38756	4.07263	4.99424	12_x000D_
Pavir.1KG084500.v4.1	1.17978	1.84201	1.68761	1.73069	2.05094	1.37368	1.33197	1.36756	1.36998	1.55355	1.52963	1.18303	1.75705	2.14889	2.51044	2.72655	2.13567	2.13694	8_x000D_
Pavir.1KG084800.v4.1	19.2169	36.4764	46.6338	48.942	35.2631	40.0077	29.0405	20.3701	34.9242	36.5896	38.8675	36.7829	55.3145	24.3587	22.729	45.1489	90.2263	35.3528	38_x000D_
Pavir.1KG085200.v4.1	1.46725	1.47089	1.62171	1.50903	1.71146	1.44887	1.58018	1.3561	1.51105	1.89536	1.99352	1.77013	2.3162	1.39656	1.61624	1.92459	1.80823	1.50148	13_x000D_
Pavir.1KG085400.v4.1	1.78121	2.11209	1.90642	1.88394	2.15463	1.65339	1.68792	1.65771	1.71601	1.4104	1.68058	1.55391	1.44497	1.36061	1.13876	1.36683	1.27321	1.47772	2_x000D_
Pavir.1KG085500.v4.1	37.8396	65.6833	54.9055	67.8378	71.2977	52.0303	50.3175	45.4464	41.4625	41.3561	54.5433	38.8003	56.1499	49.8637	39.1698	49.5507	72.6274	34.7608	5_x000D_
Pavir.1KG085600.v4.1	23.4506	8.93737	7.75441	8.15638	6.93054	8.60047	12.1795	5.16138	7.61679	7.36701	6.21486	6.94826	7.20272	11.0597	8.64047	7.80714	6.9263	7.56406	4_x000D_
Pavir.1KG086000.v4.1	28.7109	40.936	53.4608	52.5974	52.5695	35.2505	35.5137	30.9124	40.7494	42.2008	35.8772	36.9902	55.8711	63.8307	85.7857	73.0281	48.0378	46.3118	8_x000D_
Pavir.1KG086400.v4.1	6.70287	8.99707	8.14609	5.88765	7.4547	8.67415	9.72387	17.4076	17.6379	13.1863	7.26071	8.4148	5.8949	9.92754	16.4518	16.0873	13.0838	17.5994	1_x000D_
Pavir.1KG086600.v4.1	1.26829	1.31574	1.44858	1.404	2.11991	1.06021	1.31268	1.37174	9.41155	5.07842	6.79352	1.42135	1.28114	2.23001	1.58281	1.9994	5.19664	1.7203	17_x000D_
Pavir.1KG086900.v4.1	2.24215	3.11144	2.78569	3.77634	4.53842	2.65028	2.67718	1.62994	2.55557	2.19158	3.11118	3.25903	3.11832	2.6848	3.15814	3.12714	3.69404	2.71424	8_x000D_
Pavir.1KG087300.v4.1	8.73928	4.37091	2.25457	2.28272	2.76816	1.62951	2.21936	3.6104	22.2933	16.0548	29.6747	3.28211	1.75707	6.47747	6.76071	5.02966	32.7136	3.12114	17_x000D_
Pavir.1KG088300.v4.1	1.07668	1.19159	1.03515	0.916834	1.28236	0.84442	1.24973	1.42057	1.57087	2.486	1.54897	1.88573	1.42007	1.42374	1.12168	2.00524	1.95122	1.22137	7_x000D_
Pavir.1KG089200.v4.1	1.15964	1.39044	0.930608	2.26067	0.623625	1.45107	1.90881	1.97423	1.18499	1.19441	2.0503	0.94178	0.974376	2.39064	0.747383	1.18661	0.575557	1.2819	11_x000D_
Pavir.1KG089300.v4.1	5.00315	4.43056	6.30111	6.81127	6.57389	7.87123	5.90979	4.44415	6.58085	5.80702	6.81866	5.41125	6.11269	5.38464	3.53526	5.02661	4.05764	5.0254	3_x000D_
Pavir.1KG089500.v4.1	1.2155	1.41041	1.2646	1.48208	1.15531	0.994604	1.55945	1.10234	0.904637	0.750969	0.910831	0.858532	1.1763	0.779202	0.92567	0.629535	0.945861	0.751586	2_x000D_
Pavir.1KG090600.v4.1	13.2801	20.8522	26.7734	23.5606	22.2834	27.0644	15.1655	19.6884	29.3404	26.1524	33.4005	32.7121	21.9078	14.3581	12.5797	16.3151	19.5389	15.3029	31_x000D_
Pavir.1KG090700.v4.1	5.75018	6.16284	6.03303	7.19466	6.04756	6.4764	5.82224	5.47174	6.23102	6.39862	6.69602	6.42313	6.43545	6.73423	6.31352	6.03374	6.90778	6.40098	38_x000D_
Pavir.1KG091000.v4.1	21.0174	24.2067	23.2862	25.2513	22.6723	19.3141	22.1644	17.7492	20.228	17.5437	20.51	25.2652	22.2125	14.2068	14.1925	18.4231	21.5336	18.6845	2_x000D_
Pavir.1KG091300.v4.1	10.7676	15.4589	14.6671	13.4104	15.7716	13.1965	15.2279	14.8743	11.3858	16.3082	15.9162	14.3192	14.3381	9.65821	8.76932	13.9494	23.4781	11.1555	2_x000D_
Pavir.1KG091500.v4.1	2.17924	3.29122	1.77163	2.3403	4.17269	3.15564	2.43745	2.99167	1.37712	1.38228	3.22225	3.46132	1.98846	1.18991	1.00541	1.34348	2.32322	1.82184	2_x000D_
Pavir.1KG091700.v4.1	14.1301	19.4897	17.2452	19.334	19.7739	17.0731	16.2809	14.7117	13.7866	14.6196	20.9524	15.2345	21.4976	12.611	8.86904	12.5815	18.6988	8.72869	2_x000D_
Pavir.1KG091800.v4.1	17.0737	33.6115	23.7291	36.0703	26.3863	31.0963	26.6119	23.3315	20.0505	13.455	23.8137	16.2667	29.0221	21.8629	16.2201	17.5766	30.8448	15.364	5_x000D_
Pavir.1KG092100.v4.1	4.69417	2.12371	1.41042	1.6401	1.45548	1.60645	2.84846	1.38472	1.27776	1.03977	1.33938	1.66054	1.46427	1.58998	0.842484	0.905594	0.646624	1.18145	6_x000D_
Pavir.1KG092200.v4.1	7.12624	6.16192	9.65848	8.44594	6.80048	6.33441	5.3444	8.22481	10.0875	11.125	7.50412	8.9524	7.50959	9.49571	16.1085	12.8124	10.8586	16.0885	1_x000D_
Pavir.1KG092500.v4.1	3.90545	5.76548	6.62488	7.54235	3.28363	4.20403	3.62534	5.26658	5.3056	3.36113	2.15936	5.08713	6.65856	8.65329	7.81975	6.33726	5.59535	6.6328	9_x000D_
Pavir.1KG092700.v4.1	15.9097	18.7597	32.6999	19.4139	17.6985	24.6288	12.9559	15.2622	20.2909	21.4949	13.2076	20.3145	18.5054	16.3066	22.7267	21.288	17.4079	15.9279	20_x000D_
Pavir.1KG092800.v4.1	5.39228	5.24412	7.39896	5.09066	6.59279	6.1448	4.52017	7.41604	6.85801	8.15348	5.16178	7.00637	4.42497	6.07072	9.58643	9.37706	7.32418	10.1044	1_x000D_
Pavir.1KG092900.v4.1	1.9207	1.48893	1.56823	1.63342	2.03979	1.83862	1.90906	1.86712	2.09874	2.13987	1.8661	2.52227	1.65197	2.09153	2.97053	2.53337	2.4706	2.60063	1_x000D_
Pavir.1KG093000.v4.1	12.6822	22.2551	24.1465	29.9722	23.5881	21.4702	19.5634	17.4417	19.406	15.5057	20.897	18.0739	28.795	21.836	20.2296	18.7535	18.483	13.0388	8_x000D_
Pavir.1KG093200.v4.1	14.7598	17.8926	19.8846	20.3444	26.0978	17.6073	18.6471	19.1282	23.3797	24.425	25.8362	25.9601	20.3828	19.4576	20.6699	21.4718	20.7701	19.7073	7_x000D_
Pavir.1KG093300.v4.1	14.237	14.5631	20.8991	16.5319	14.3525	12.0631	13.1748	12.2332	13.9942	15.4075	9.18175	14.4338	13.5548	23.9987	34.716	31.1017	15.5007	17.0005	9_x000D_
Pavir.1KG093600.v4.1	173.473	45.8957	11.3747	9.36215	21.2126	45.5796	57.5362	18.961	20.159	23.8102	31.6115	42.3164	21.7954	39.3719	8.38923	16.6704	23.9073	29.0825	4_x000D_
Pavir.1KG093700.v4.1	1.08244	0.71397	1.20096	0.990729	0.750768	0.544152	0.826828	1.05117	1.09284	1.89922	1.63028	1.20415	1.24258	1.33624	1.23244	1.28376	2.81425	1.58329	13_x000D_
Pavir.1KG094000.v4.1	3.55655	4.6465	4.23582	4.86281	3.35612	6.50833	3.71212	6.68989	6.65329	5.3854	8.61343	7.70436	4.58099	3.13348	3.77391	2.2487	4.45907	3.4597	15_x000D_
Pavir.1KG094400.v4.1	33.372	53.677	55.0297	59.6043	100.89	48.2658	45.1315	34.8896	41.3823	38.8387	69.3362	45.1885	61.0959	50.9178	58.6959	71.266	95.8509	39.5712	8_x000D_
Pavir.1KG094900.v4.1	5.39392	5.54621	5.41949	4.29523	4.09248	3.80603	5.95672	5.17648	4.22493	5.59627	5.95071	5.53412	6.0147	6.3217	8.37388	5.18083	5.26331	5.93684	13_x000D_
Pavir.1KG095600.v4.1	6.55819	9.04326	7.72636	10.5487	11.6129	7.66524	8.2041	9.01556	5.4333	4.75907	10.094	7.12432	14.9226	4.74575	3.36327	4.25833	8.3668	3.93121	2_x000D_
Pavir.1KG096300.v4.1	140.395	722.46	296.136	222.604	456.141	207.06	176.005	214.17	277.975	268.843	407.697	191.309	329.342	279.417	157.843	228.516	170.92	130.647	61_x000D_
Pavir.1KG096500.v4.1	1.65272	0.956401	0.886024	1.45721	1.33533	1.22236	1.73136	1.41057	0.974805	1.07799	0.994894	1.35027	1.35758	1.2499	1.20797	1.35067	1.79272	1.63988	28_x000D_
Pavir.1KG097400.v4.1	12.1833	22.0737	17.0551	28.2479	17.6508	15.4383	16.7719	15.0531	14.5298	10.232	18.1241	13.0332	25.7942	22.2666	26.0787	15.668	22.1684	13.5849	8_x000D_
Pavir.1KG097700.v4.1	5.66253	4.32441	5.78686	5.0417	4.47551	4.66732	4.59379	4.72909	4.42828	5.02927	4.42474	4.76667	4.66263	4.35438	4.17843	4.78097	4.68746	4.51984	0_x000D_
Pavir.1KG097800.v4.1	8.60647	11.5921	11.4752	9.976	11.7434	11.6108	8.9162	10.9944	8.41606	9.78355	10.9277	10.5407	12.7177	10.3084	13.2895	11.2658	12.5067	8.87567	8_x000D_
Pavir.1KG098800.v4.1	6.97677	5.60634	6.97051	6.66641	8.22269	6.16076	6.9636	7.59961	7.37737	7.34156	6.27322	7.87437	7.18473	5.44492	6.43719	6.15834	5.30421	6.06972	12_x000D_
Pavir.1KG098900.v4.1	14.1554	1.03388	0.241624	0.331588	1.67233	1.23373	9.55282	0.577272	0.2519	0.305671	0.433929	0.619766	0.826997	0.815859	0.131044	0.670862	0.512126	0.333698	6_x000D_
Pavir.1KG099900.v4.1	4.87165	4.08678	5.30923	4.90389	5.68037	6.87309	4.5406	3.99936	3.37534	3.69164	3.99548	3.9735	5.74398	4.09288	4.22563	4.98649	4.02032	4.07254	23_x000D_
Pavir.1KG100000.v4.1	2.029	1.80659	2.38152	1.9086	1.87982	1.67782	2.19347	1.93691	2.30177	2.71877	2.4175	1.95246	2.4067	2.2438	2.55129	2.04015	2.17324	2.06957	13_x000D_
Pavir.1KG100200.v4.1	9.44461	7.91618	4.54489	4.35296	10.0192	6.40227	7.35404	13.3109	14.3664	9.83546	12.2426	9.54383	4.16313	5.96004	11.719	9.40941	6.72809	14.8582	51_x000D_
Pavir.1KG100300.v4.1	7.48045	8.20371	8.14226	9.79792	8.58426	7.78905	7.88544	7.81417	8.27009	7.9953	7.90483	8.64354	9.07475	8.06167	7.12381	7.42204	7.66033	7.15425	3_x000D_
Pavir.1KG100500.v4.1	1.41745	0.903021	0.949993	0.640021	1.21328	0.992206	1.56096	0.994175	1.56045	2.39008	1.16754	1.90634	1.40492	1.56086	1.87954	2.30502	1.16925	1.19839	14_x000D_
Pavir.1KG101000.v4.1	5.43398	4.45848	3.939	3.60837	4.96805	5.25847	4.47744	5.33371	4.59285	3.77706	4.52453	4.66577	3.83533	3.97314	4.92934	4.45568	4.45562	4.86081	22_x000D_
Pavir.1KG101300.v4.1	7.93357	8.71125	8.35201	8.57541	8.18604	8.63361	10.2	8.78284	8.32615	11.4439	8.9184	9.24412	8.25349	10.5227	9.89873	8.7303	8.64836	10.1114	13_x000D_
Pavir.1KG101700.v4.1	1.36955	1.0499	0.970971	0.740398	1.14292	1.01844	1.11708	1.33407	1.18604	1.16768	1.12791	1.01207	0.602419	1.15869	1.81217	1.83774	1.44975	2.02326	1_x000D_
Pavir.1KG101800.v4.1	3.03755	18.0197	10.5067	9.78308	6.10572	7.72148	7.83781	20.2874	20.7187	9.36881	4.3961	5.43474	6.15635	17.5341	30.724	17.4225	8.09715	12.1061	9_x000D_
Pavir.1KG102000.v4.1	9.02849	7.40845	6.31671	7.54791	7.73394	7.85607	7.9915	9.28181	8.50679	9.3474	8.68057	8.63334	6.67574	7.49487	6.94646	7.04977	8.6467	9.38086	7_x000D_
Pavir.1KG103400.v4.1	18.2026	25.0687	24.4911	24.752	26.2242	30.4593	24.4222	25.7453	22.5922	33.5339	28.2806	26.0342	24.9385	18.3282	13.9313	14.9302	19.1843	15.7793	2_x000D_
Pavir.1KG103500.v4.1	3.11893	4.17423	4.63054	4.37654	4.58792	4.3418	3.52654	3.5117	4.3037	3.713	4.25103	4.39315	3.74308	4.07041	4.75388	4.64071	3.52507	4.05464	21_x000D_
Pavir.1KG103800.v4.1	0.851378	1.04809	1.24987	0.990598	1.11774	1.06186	0.869868	1.21819	0.988588	1.36018	1.51111	1.43956	1.24508	0.846557	1.26171	1.09875	1.29631	1.6753	37_x000D_
Pavir.1KG103900.v4.1	1.58369	2.19317	2.98082	2.21061	1.88647	2.33662	0.978522	1.9426	1.70119	0.906625	1.47774	1.86886	1.38938	0.957897	1.33285	1.09368	0.625194	0.769023	3_x000D_
Pavir.1KG104200.v4.1	2.55071	2.54938	1.87711	2.35861	1.67767	2.0459	2.87099	1.60681	1.58442	1.88683	2.10087	1.86156	2.15369	1.9353	1.34935	1.6102	1.74926	1.33028	2_x000D_
Pavir.1KG104300.v4.1	3.02942	2.46197	1.25359	1.04443	1.59292	1.85991	3.03151	1.94365	1.09722	1.09972	1.3063	1.06788	1.13077	1.5912	1.91036	1.56646	1.77143	1.28322	4_x000D_
Pavir.1KG104600.v4.1	2.58216	2.05418	2.50271	1.71413	1.98542	2.08245	2.1902	1.61316	2.5427	2.74239	1.92488	3.20096	1.96754	1.69123	0.96059	1.65975	2.31077	1.48134	16_x000D_
Pavir.1KG104900.v4.1	14.2655	12.9104	10.4084	11.3519	11.2312	12.6457	12.737	12.4238	13.0582	12.7697	11.9766	12.0551	11.2895	12.7936	13.4209	14.7352	13.1377	11.8401	4_x000D_
Pavir.1KG105300.v4.1	13.6398	13.0675	11.8853	12.9442	14.042	14.1979	12.9035	15.6931	13.1498	17.7474	15.4302	13.9499	15.7631	14.451	16.8807	14.2495	14.3994	14.1536	63_x000D_
Pavir.1KG105700.v4.1	1.74695	1.31611	1.04563	1.34236	0.963692	0.90316	1.39625	1.03365	0.846179	0.692424	0.633498	0.846159	1.0549	1.36103	0.720473	0.976727	0.933985	0.858667	10_x000D_
Pavir.1KG105800.v4.1	11.912	18.7229	19.6131	20.8749	16.7865	11.6019	12.2154	14.3496	10.019	9.9512	15.0303	18.7804	23.6041	10.8696	15.138	12.3942	19.7303	14.4496	5_x000D_
Pavir.1KG105900.v4.1	2.78192	2.69797	3.13542	3.08491	2.30302	2.48746	2.02916	3.34433	3.36445	2.87957	2.66191	2.75743	2.81492	4.16032	7.71254	5.33935	4.48303	5.64473	1_x000D_
Pavir.1KG106200.v4.1	39.9677	41.2962	38.6834	42.4469	37.667	39.9392	38.8451	39.8325	42.0104	39.0439	41.0216	39.8813	38.8954	38.7848	35.6501	32.22	36.0892	33.8761	2_x000D_
Pavir.1KG106600.v4.1	11.5463	6.58111	6.91522	5.49243	6.55889	6.29869	7.95282	7.44362	7.40309	9.37597	7.61182	9.10722	5.95791	6.27162	6.81364	6.07554	7.15966	8.83359	4_x000D_
Pavir.1KG106800.v4.1	8.83814	1.32955	0.606385	0.51012	0.725296	1.39833	5.07645	0.732381	0.617114	0.535943	0.475326	1.32046	0.729983	0.512353	0.515074	0.489653	0.807893	0.719407	6_x000D_
Pavir.1KG107100.v4.1	1.54677	2.19295	2.22727	2.06447	1.86493	1.32747	1.27077	1.41479	1.74016	0.878849	1.15663	1.41606	1.21411	0.955828	0.899894	1.11998	0.293815	0.368868	3_x000D_
Pavir.1KG107300.v4.1	48.3023	49.1084	42.2285	53.3857	39.8759	41.9084	51.1253	38.3325	38.7129	35.6203	47.907	33.5978	61.8149	47.1604	35.9554	36.7038	45.1943	26.6025	2_x000D_
Pavir.1KG107500.v4.1	1.29543	1.54981	1.03558	1.42448	1.6093	1.8521	1.82481	1.35463	1.19722	1.18752	1.63142	1.44791	2.27514	1.8581	1.3328	1.61333	2.53094	1.41694	5_x000D_
Pavir.1KG107700.v4.1	13.6076	12.7565	16.6531	15.6059	18.3946	15.4985	14.2092	13.8574	15.9025	19.2767	16.05	17.3125	17.9433	15.6347	15.1396	16.4558	16.8091	12.7015	18_x000D_
Pavir.1KG108000.v4.1	2.30882	1.545	0.575319	1.12224	1.93457	0.904465	2.03922	2.02076	1.58818	2.5479	2.81106	3.29621	1.74406	1.85554	1.73141	1.59635	2.33928	5.52646	7_x000D_
Pavir.1KG108700.v4.1	1.35132	0.907992	0.887211	0.533931	1.11892	0.963295	0.485786	1.00588	1.67673	1.3523	0.673161	1.33564	0.503328	1.26837	2.68128	2.92268	1.39085	3.60775	1_x000D_
Pavir.1KG109300.v4.1	3.40887	4.49454	4.24435	4.80851	3.49486	3.19507	2.20329	4.2782	3.88062	1.84886	2.54484	2.65008	2.25867	2.01178	2.45431	2.22652	0.878276	1.24921	3_x000D_
Pavir.1KG109400.v4.1	10.0237	9.01466	10.5301	11.4997	14.6808	14.3058	11.2259	7.82291	11.2304	9.44178	8.64593	10.7313	17.1323	7.56593	6.63093	10.8962	8.03489	6.12755	12_x000D_
Pavir.1KG109600.v4.1	41.3375	32.744	39.8074	30.5939	42.1729	35.7686	36.4221	35.907	43.6207	45.5743	43.6791	48.525	39.3275	27.6843	29.6054	34.6388	32.2383	30.3883	42_x000D_
Pavir.1KG109700.v4.1	0.648944	1.70833	0.727279	0.66697	1.15046	0.801744	1.33362	1.67981	1.65796	1.92688	2.75145	0.902795	0.413377	1.28536	0.725626	0.616988	0.658743	1.40299	30_x000D_
Pavir.1KG110000.v4.1	10.9626	13.9547	20.1949	16.4361	11.7411	14.838	12.7937	8.64679	11.4572	7.8452	7.58198	8.86362	15.0665	13.1634	6.39688	5.56074	4.59295	8.21956	10_x000D_
Pavir.1KG110100.v4.1	5.92646	8.46486	11.2874	10.4028	5.07893	7.36087	6.26117	5.5944	5.25362	4.69191	5.23048	5.13834	8.07631	8.00293	3.94749	4.1138	3.15275	5.33372	10_x000D_
Pavir.1KG110200.v4.1	33.6258	93.2449	99.6835	126.802	58.9094	77.6017	62.5534	63.4361	91.5133	70.0175	70.9439	58.044	98.9237	111.695	97.6155	85.5747	90.5367	73.1321	19_x000D_
Pavir.1KG110400.v4.1	2.78401	4.5261	3.56864	4.86177	3.73521	4.09604	3.67259	4.59168	2.86786	2.40125	3.00959	2.43869	4.71639	2.99502	3.17593	3.9423	3.91634	2.31525	5_x000D_
Pavir.1KG110500.v4.1	5.76395	3.97861	3.10562	3.04611	4.36435	3.55311	3.92768	4.65784	4.03519	3.98408	3.664	3.63323	3.03969	3.26299	3.55819	3.8969	4.78641	4.93086	4_x000D_
Pavir.1KG110600.v4.1	4.12972	6.79246	7.13498	9.14297	7.93434	8.22409	6.92475	5.82659	6.32131	4.8603	6.9879	4.90986	9.93569	7.15033	6.20079	6.68251	6.57107	4.02422	8_x000D_
Pavir.1KG111000.v4.1	2.5686	0.942906	2.48271	1.58559	1.22709	2.17245	1.9387	0.627848	2.49507	2.99116	1.35031	3.08231	1.82721	2.36708	2.67879	3.45029	1.3599	2.17971	26_x000D_
Pavir.1KG111300.v4.1	1.15727	2.90722	0.377431	0.701456	0.693193	0.608583	0.776918	2.56498	1.21889	1.79253	1.21619	1.71743	0.325355	0.297963	0.413456	0.098727	0.453582	1.19223	15_x000D_
Pavir.1KG111600.v4.1	7.18861	11.0699	7.30742	14.1632	8.50338	6.56505	7.15408	9.90986	9.08377	6.46533	11.333	8.13132	8.2382	9.79037	10.4995	8.6901	13.7801	15.9569	66_x000D_
Pavir.1KG111800.v4.1	0.800782	1.59635	1.69369	2.30421	1.53102	1.93913	0.73499	1.55945	1.46041	0.643415	1.43398	1.25138	1.19556	1.02896	1.76301	2.11801	0.585983	0.876756	21_x000D_
Pavir.1KG112300.v4.1	1.83291	1.5773	0.799719	0.547253	1.6156	0.356117	0.883096	0.783986	3.12013	1.12686	2.38775	0.605632	0.239049	0.786903	0.628233	0.766454	1.31655	0.377476	17_x000D_
Pavir.1KG114200.v4.1	2.44186	3.30088	3.66249	3.25684	4.42541	3.54622	1.9096	3.28651	2.80307	0.902246	1.66482	2.74615	1.68509	1.53418	2.5812	2.99043	0.812678	1.7231	21_x000D_
Pavir.1KG114800.v4.1	7.27278	13.9725	9.64878	11.2647	15.5009	14.3681	10.228	23.9983	17.513	9.42469	18.0034	22.3859	5.49649	5.85889	9.31013	8.1833	5.60749	6.04936	2_x000D_
Pavir.1KG115700.v4.1	4.85317	1.85305	0.689814	1.52975	2.16964	0.919007	2.62356	2.06485	2.07246	1.62444	1.69144	1.20744	0.782428	1.01666	1.05834	1.11425	1.39741	2.09005	4_x000D_
Pavir.1KG117200.v4.1	10.6445	12.96	11.7179	12.0017	9.28044	12.0175	11.3742	13.1108	11.9019	12.367	11.8481	12.2113	11.3168	10.4557	10.6698	10.7293	12.3411	11.0361	30_x000D_
Pavir.1KG117300.v4.1	6.72409	8.31558	7.17571	7.71078	7.96393	7.76048	7.65773	8.64937	7.33975	7.23994	9.60955	7.78158	6.54536	6.79492	6.2912	6.41887	6.17453	7.23517	3_x000D_
Pavir.1KG117600.v4.1	3.77756	5.02132	19.3246	12.7185	18.2532	11.9891	3.91823	4.97938	19.8702	11.2113	4.84899	5.88864	4.85673	11.015	10.338	14.8316	8.16131	12.7642	9_x000D_
Pavir.1KG117700.v4.1	27.688	20.5286	21.8794	22.044	22.5393	22.4067	24.6295	20.2031	22.8451	23.8268	22.2013	23.651	22.6236	20.3899	17.5775	19.4572	17.6036	18.1378	6_x000D_
Pavir.1KG118000.v4.1	2.60883	1.38989	2.02469	1.29741	2.15133	0.968228	0.404865	0.417737	1.829	0.462923	0.231343	0.377565	0.802462	0.555917	0.51721	1.23384	0.523368	0.740002	64_x000D_
Pavir.1KG118100.v4.1	9.14714	9.43267	18.2832	6.98532	13.9388	6.35033	2.81645	4.14861	14.7839	8.15954	3.71282	5.6749	4.96656	7.82528	3.0697	6.53442	4.27053	9.46808	64_x000D_
Pavir.1KG118300.v4.1	0.899662	0.844619	4.06704	1.46941	2.89243	1.4867	0.203394	0.625371	0.504905	0.521514	0.234226	0.734054	0.769097	0.329326	0.904102	1.42007	0.710918	1.08028	3_x000D_
Pavir.1KG118600.v4.1	3.5268	4.95181	8.402	3.82459	6.09196	3.61663	1.72079	2.44544	5.28021	3.42728	1.58319	2.15331	2.09994	3.61866	3.35469	6.14906	2.96697	3.53216	64_x000D_
Pavir.1KG119000.v4.1	1.13258	1.23446	0.574005	1.71284	1.03451	1.09236	1.23532	1.36395	1.13359	1.44822	0.85857	1.10696	0.712861	1.09467	1.33779	0.626862	1.20486	1.09561	11_x000D_
Pavir.1KG119700.v4.1	2.17331	2.81737	7.39203	4.41212	5.95507	5.57768	2.47179	3.07604	6.54104	5.58557	5.14496	3.45162	4.34619	4.07674	3.86235	5.48335	3.01841	4.57188	20_x000D_
Pavir.1KG120600.v4.1	3.57158	1.82973	0.983325	1.03266	1.60257	1.09741	1.62133	1.63223	10.6149	8.9405	26.1831	12.1354	0.742756	1.6908	2.01168	1.8885	8.74468	1.37034	17_x000D_
Pavir.1KG120700.v4.1	19.7613	13.2408	12.567	11.7911	13.256	13.7755	16.3032	12.9101	15.6331	15.637	14.2408	14.4024	11.2687	14.4977	13.8087	14.9941	13.0333	15.5607	4_x000D_
Pavir.1KG120800.v4.1	7.97195	5.48969	4.46212	4.9492	4.96745	5.31184	5.56793	5.55482	4.88374	4.46325	4.80524	5.54305	4.97611	4.87148	3.78089	3.89415	4.05035	4.49222	6_x000D_
Pavir.1KG120900.v4.1	1.72442	2.3825	2.61898	2.79448	3.41652	2.6557	2.23653	3.0706	2.8316	3.79082	3.24837	2.81978	2.45754	3.28891	5.11545	3.87184	4.24509	4.22552	1_x000D_
Pavir.1KG121600.v4.1	5.01986	5.62807	8.29158	6.23505	6.74608	7.0638	4.71471	7.09125	6.73218	7.70374	6.16302	6.81268	6.69828	5.40388	6.90073	7.24096	6.40779	5.46484	18_x000D_
Pavir.1KG121800.v4.1	5.0224	6.95821	6.26756	7.48445	6.3897	6.60629	6.0885	6.80397	5.80386	6.16038	7.05012	6.10246	6.69349	6.78773	6.0282	5.2906	6.69527	6.24435	32_x000D_
Pavir.1KG122000.v4.1	19.6877	10.9507	11.287	10.816	10.4724	11.6868	12.4162	9.3233	12.0628	13.1001	8.53153	13.0925	13.2534	11.8064	9.16304	10.2463	9.6632	11.2739	6_x000D_
Pavir.1KG122100.v4.1	224.206	65.6746	37.673	34.6116	52.8965	46.1743	88.613	46.8718	53.3	63.4655	52.8826	97.2203	75.6732	74.3516	39.7728	71.4404	52.356	80.7496	4_x000D_
Pavir.1KG122300.v4.1	26.3889	22.2276	28.8976	25.1192	26.0383	24.5101	22.4604	27.0719	32.8905	37.542	32.1211	33.0859	27.2026	30.7325	35.7849	36.839	39.2547	44.5271	1_x000D_
Pavir.1KG122400.v4.1	34.0552	33.136	59.4938	47.2257	30.2557	35.2012	30.8214	28.9999	44.3014	47.6209	21.9291	47.3103	49.3107	54.7879	70.3752	60.3819	42.6467	57.7303	9_x000D_
Pavir.1KG122700.v4.1	12.8795	8.91623	5.32451	5.57831	5.02351	7.8152	9.18314	6.23641	4.75858	4.71053	5.53928	4.56809	6.18273	7.29744	7.60595	4.13907	4.93611	3.72527	6_x000D_
Pavir.1KG123000.v4.1	9.13969	19.1297	7.49054	10.4258	12.6095	8.38694	12.5106	18.1909	7.25496	7.57252	13.5046	8.86384	7.52963	8.46329	3.35188	2.38771	6.61808	3.52214	2_x000D_
Pavir.1KG123200.v4.1	6.39934	11.5344	6.29691	10.1393	8.17397	7.96363	8.30616	8.59287	5.13896	4.20578	8.75146	6.56135	10.4774	5.40528	3.25625	5.52937	13.1518	3.79597	2_x000D_
Pavir.1KG123400.v4.1	2.74019	0.978677	1.81276	1.38988	0.796732	0.882295	1.34866	0.911275	1.5019	1.37429	0.971531	2.10798	1.7767	0.938445	1.90422	1.83911	1.70748	2.29	34_x000D_
Pavir.1KG123700.v4.1	3.96264	4.23206	3.15817	3.00795	3.25751	1.45031	1.79381	3.42475	21.8329	18.562	39.9985	11.9201	1.66671	4.96116	5.05278	4.50359	28.6892	5.51307	17_x000D_
Pavir.1KG123800.v4.1	5.76173	5.81299	5.29674	5.77466	6.45422	6.0693	6.0673	7.16535	6.60682	6.90455	6.68049	6.25667	6.09405	6.10196	6.50095	5.46032	6.52907	5.81289	7_x000D_
Pavir.1KG124000.v4.1	43.9593	44.9564	38.725	42.8037	43.3102	44.269	42.6696	45.8812	45.2766	44.5524	48.299	46.4611	43.1504	43.8645	41.6954	40.2577	42.9871	41.135	30_x000D_
Pavir.1KG124500.v4.1	14.6478	14.8068	13.9882	16.2565	17.0328	16.601	15.6632	9.67616	11.7608	10.6137	12.1367	11.1129	17.8015	12.291	9.07824	10.7276	10.1054	9.08555	2_x000D_
Pavir.1KG125100.v4.1	4.66243	7.085	8.73557	8.64109	6.8934	7.29606	5.77306	4.91661	5.98964	5.66055	4.74811	5.94059	8.51771	4.85583	5.8554	5.08291	3.33228	4.68054	3_x000D_
Pavir.1KG125200.v4.1	8.45788	6.5915	10.641	8.20782	8.70944	8.28476	6.98646	8.8183	11.7412	13.329	8.95008	11.961	7.51477	8.70924	10.5979	9.94233	8.21837	11.2025	1_x000D_
Pavir.1KG125600.v4.1	2.1526	1.18714	2.54195	1.53807	2.20385	1.5743	1.68918	1.76627	1.95832	2.38302	1.71186	2.28139	1.70024	1.47499	1.81685	2.32026	1.83294	1.85965	18_x000D_
Pavir.1KG125800.v4.1	2.11037	1.10843	1.41557	1.08111	1.65397	1.41356	2.38684	1.65183	1.83038	2.05192	1.36495	3.79205	1.79183	0.911523	1.63487	1.58361	1.61171	1.7992	7_x000D_
Pavir.1KG125900.v4.1	4.04447	5.30898	4.99864	5.28386	3.60588	5.34642	4.09526	4.33403	4.45015	3.61751	3.31705	3.46731	4.70981	5.19691	4.67093	4.60308	5.4764	5.23769	11_x000D_
Pavir.1KG126000.v4.1	1.63744	1.51857	1.39904	1.11274	1.46497	0.957476	2.82394	1.00852	1.66637	1.49215	0.985258	1.8553	1.76449	0.782263	0.957922	1.03764	1.95455	0.993131	6_x000D_
Pavir.1KG126100.v4.1	16.3642	27.8197	20.0777	24.5447	22.867	23.0328	23.0657	27.9161	15.0867	13.0911	18.8219	16.4835	31.715	16.288	16.4504	14.8791	21.1525	8.99461	2_x000D_
Pavir.1KG126400.v4.1	8.0899	9.36512	12.5821	11.0871	10.7477	10.6379	9.29283	8.94079	11.2004	11.8108	9.82249	10.7461	10.7545	8.89721	10.8188	12.5134	10.804	11.3662	19_x000D_
Pavir.1KG126500.v4.1	4.6506	1.36485	5.04482	2.44137	4.23068	2.46346	2.65257	3.69058	4.84355	6.01784	4.16063	4.19699	2.18984	6.8909	13.9599	12.4248	7.85703	9.18242	1_x000D_
Pavir.1KG126700.v4.1	3.17013	1.70733	3.15061	2.29882	2.78184	2.49652	2.52612	2.47826	4.55097	4.42969	2.66082	3.35202	2.18742	4.71408	5.76222	5.36411	3.4101	5.98141	1_x000D_
Pavir.1KG126800.v4.1	4.67949	6.04163	4.031	3.89368	4.31067	6.69356	3.59093	5.27767	4.32884	5.15708	3.44303	10.4807	7.49401	7.66839	9.4311	9.72567	13.2752	6.72342	13_x000D_
Pavir.1KG126900.v4.1	2.80999	3.43086	2.73048	3.38905	3.12831	2.71026	3.42863	3.77354	3.06091	3.50551	3.38049	3.31812	3.48934	3.40986	3.20259	3.01321	3.80752	3.68027	33_x000D_
Pavir.1KG127800.v4.1	1.89117	1.45716	1.98825	1.6422	1.92182	1.4706	2.89802	2.6686	4.62965	3.49085	2.11444	3.01825	3.99291	3.13297	5.25893	5.57928	4.74956	9.40705	1_x000D_
Pavir.1KG128000.v4.1	1.24079	0.832901	2.25845	1.98365	3.40618	2.1923	1.35577	2.18657	1.99486	2.93329	1.33489	2.14148	2.73473	1.79294	3.0932	2.4869	1.60587	1.58609	18_x000D_
Pavir.1KG128700.v4.1	3.2575	1.66453	1.91365	1.31957	2.07792	1.55261	2.96358	1.46742	1.4714	2.31722	2.19513	2.48873	1.56633	1.81942	1.42847	2.68922	2.04965	2.10679	4_x000D_
Pavir.1KG128900.v4.1	0.151449	1.04453	0.568291	1.69404	1.74847	1.53033	0.568975	1.11834	0.283128	0.51522	0.948318	0.457984	0.573027	0.672928	2.24397	1.39558	2.30828	1.00971	8_x000D_
Pavir.1KG129000.v4.1	32.2913	24.6	24.3849	19.9019	38.6211	19.4182	26.5052	26.4186	32.9149	37.0008	40.4976	42.7781	19.279	29.4598	41.806	50.6902	38.7765	69.2814	14_x000D_
Pavir.1KG129600.v4.1	2.45791	1.36517	1.72623	1.32993	2.27705	1.59105	1.97724	1.47469	2.32004	2.24476	2.1403	2.61639	1.57533	1.76699	2.0685	2.63588	2.62191	2.99625	14_x000D_
Pavir.1KG129900.v4.1	3.82526	2.15951	0.871526	1.48051	1.0836	0.777694	2.3789	0.956099	0.488128	0.82559	0.481214	0.999971	1.56897	0.829895	0.674193	0.703033	0.356978	0.48651	6_x000D_
Pavir.1KG130200.v4.1	11.5585	8.3873	12.3436	10.363	12.2992	15.524	10.8554	11.999	13.5961	16.3053	14.0161	15.0133	13.3713	11.7377	12.7831	15.794	13.9237	12.9049	7_x000D_
Pavir.1KG130300.v4.1	5.1356	2.89829	2.41966	2.5882	4.22573	3.40404	4.7613	4.57843	4.33081	4.80323	4.01928	4.12878	2.43113	3.18901	3.57888	3.35493	4.00424	4.82019	4_x000D_
Pavir.1KG131100.v4.1	2.43508	2.91484	2.22811	3.43215	2.24303	2.64174	2.60812	2.02197	1.71413	1.05347	2.0494	2.17117	2.38093	1.93416	1.31893	1.19879	1.24331	1.48537	2_x000D_
Pavir.1KG131200.v4.1	17.6305	15.9693	24.7658	16.7887	20.9055	20.6661	14.7984	17.304	18.334	17.106	16.4759	21.2776	18.5391	11.3795	11.9019	16.7926	13.2522	11.8356	12_x000D_
Pavir.1KG131500.v4.1	14.5803	6.06077	3.14791	1.13242	2.13043	1.25446	2.94789	0.648753	1.62492	1.5863	1.01024	1.07826	1.42572	3.49578	0.708539	1.29699	0.634957	1.25474	6_x000D_
Pavir.1KG131800.v4.1	3.11919	1.89687	2.52915	2.00507	3.49086	3.03931	2.45965	3.17386	2.8998	2.8981	2.05662	3.25105	2.13051	2.04776	2.51054	2.51436	2.12812	2.63535	16_x000D_
Pavir.1KG132200.v4.1	1.0115	1.31048	1.27339	1.36031	1.2248	1.6758	1.21702	1.38076	1.67551	1.6837	1.22715	1.33322	1.0843	1.58443	1.90731	2.69693	1.88491	2.30076	1_x000D_
Pavir.1KG133200.v4.1	2.37611	0.924411	1.42377	1.11085	1.65286	1.30135	1.49066	1.8427	2.41296	2.01868	1.42819	1.68797	0.777076	1.8381	3.09706	2.628	1.85612	3.60247	1_x000D_
Pavir.1KG133300.v4.1	4.16461	1.57855	1.79774	1.71848	1.54316	1.67431	1.97204	1.9448	6.18018	5.09486	9.7654	3.94546	1.35828	3.27197	3.73829	2.7726	8.87453	1.43986	17_x000D_
Pavir.1KG133400.v4.1	57.039	88.9222	109.106	117.621	126.157	64.8151	69.7789	60.3701	71.5767	43.4831	69.7878	98.3865	111.042	60.4534	91.0765	91.0703	99.2323	60.5171	8_x000D_
Pavir.1KG133700.v4.1	3.02093	5.54156	3.47306	4.51733	8.03463	2.85845	5.19382	2.13793	2.62553	2.45062	2.15091	2.39174	2.97649	9.68736	11.4282	9.51586	5.94353	5.97604	8_x000D_
Pavir.1KG134200.v4.1	6.6439	4.30645	3.7811	4.16126	3.56083	3.82861	4.93593	4.51543	4.03915	3.9145	3.75757	4.72931	4.07663	3.45289	4.59908	3.90336	4.39066	4.16667	6_x000D_
Pavir.1KG134400.v4.1	48.0007	41.2272	70.7377	64.4658	48.413	69.0069	45.7467	33.6789	47.2907	34.8351	32.046	50.7362	72.0481	37.5105	25.3318	35.9283	28.7036	25.6866	3_x000D_
Pavir.1KG134500.v4.1	2.56985	2.66184	0.00234644	2.21028	1.69665	0.876643	3.65332	4.7984	0.00234644	1.98461	0.00234644	0.00234644	2.00993	0.00234644	0.829968	0.00234644	0.00234644	0.00234644	6_x000D_
Pavir.1KG134600.v4.1	6.48309	8.49147	5.93339	11.8632	5.01225	6.8736	7.19161	5.02874	4.56803	2.35491	5.40407	3.81808	8.02072	7.8066	3.17602	2.73321	3.48506	4.52297	10_x000D_
Pavir.1KG134700.v4.1	17.5344	26.6677	28.4724	36.0227	26.5441	33.715	26.4098	24.5321	24.2414	18.8183	22.9117	22.6873	37.0054	25.8799	23.5834	30.4669	38.8024	20.5614	5_x000D_
Pavir.1KG134800.v4.1	4.49911	3.52857	2.82302	3.1226	3.55781	4.4241	4.33875	4.30117	2.97146	3.68431	4.18024	6.35329	3.34032	2.86714	2.21245	2.32635	2.65693	2.28046	2_x000D_
Pavir.1KG135400.v4.1	3.94148	3.65354	4.54673	5.23252	5.74052	3.9852	4.42463	3.66998	3.51762	2.96739	4.75262	4.79838	5.58415	5.65804	6.43431	5.14468	5.26896	2.68302	8_x000D_
Pavir.1KG135700.v4.1	0.281733	0.387755	0.267723	0.363706	0.166041	0.229726	1.68072	0.420373	0.598525	2.26086	2.39867	1.17859	1.63553	2.20565	0.907648	1.13604	3.69248	2.21852	13_x000D_
Pavir.1KG136100.v4.1	6.5519	7.74437	7.08506	8.33617	7.89007	8.35385	5.67754	8.57187	7.46072	4.17083	7.28201	6.41737	6.64338	6.34153	5.99617	6.163	7.29893	5.31669	3_x000D_
Pavir.1KG136200.v4.1	13.9165	6.29215	11.319	5.84361	11.9666	7.82567	8.05213	13.1519	16.5243	15.3227	12.5941	15.3135	7.07598	12.7695	25.1791	21.416	13.3723	15.4597	1_x000D_
Pavir.1KG136400.v4.1	0.939688	1.03137	1.30378	0.874353	1.51736	1.22991	0.983366	1.3764	1.39603	1.13827	1.38491	1.08776	1.1264	1.20451	2.27615	1.82943	1.4497	1.50478	1_x000D_
Pavir.1KG137400.v4.1	17.3227	23.0149	12.5575	17.6713	28.265	22.9388	24.1508	28.2365	25.7208	29.1467	41.4285	24.3442	16.9204	18.4876	17.7101	20.4885	32.1555	25.9861	7_x000D_
Pavir.1KG137900.v4.1	8.80887	8.81819	6.55273	8.36772	7.80169	7.55371	5.80634	8.99785	7.05956	3.78272	5.32243	4.64438	5.39602	5.13941	4.42682	4.5815	3.81165	2.66359	3_x000D_
Pavir.1KG138200.v4.1	2.19841	2.01889	2.04495	1.92237	2.32247	2.17913	1.53226	2.30605	2.27721	0.845825	1.4506	2.02104	1.2603	0.955769	1.36971	1.29438	0.88247	0.671908	3_x000D_
Pavir.1KG138600.v4.1	3.67214	2.15678	1.62968	2.00635	2.12175	2.29283	2.40685	2.56884	2.56725	2.10891	2.72549	2.40952	1.67822	1.75901	1.80196	2.12561	1.39986	2.79688	4_x000D_
Pavir.1KG138700.v4.1	3.84407	1.85109	1.42988	1.57389	3.96159	1.89601	2.27561	4.53791	2.96046	1.95466	2.50495	1.92659	1.47144	3.32656	6.65852	6.03262	5.18047	4.52485	1_x000D_
Pavir.1KG138800.v4.1	5.83737	3.12262	0.170961	0.482316	1.28687	0.514958	6.7872	1.39952	0.411807	1.27889	0.835431	1.90155	0.640232	0.88577	0.428306	0.386113	1.28466	1.39305	4_x000D_
Pavir.1KG139600.v4.1	3.711	2.82399	2.70848	2.41006	2.7758	2.89729	2.48846	2.63493	3.26158	2.4965	3.01122	2.77525	2.19794	2.2843	2.71296	3.05344	2.35169	3.41565	6_x000D_
Pavir.1KG140000.v4.1	82.1584	157.318	137.765	208.125	124.392	137.908	123.009	105.503	103.472	63.6717	117.769	83.5717	146.884	99.1907	62.5878	68.0663	91.6845	43.4426	2_x000D_
Pavir.1KG140300.v4.1	1.61209	0.726559	0.795053	0.726311	0.750891	0.542746	0.693045	1.06485	1.27459	1.295	1.25421	0.968358	0.697404	1.06434	1.60235	1.11482	1.2141	1.59817	1_x000D_
Pavir.1KG140600.v4.1	6.19024	5.68029	6.63266	6.70712	7.13605	6.73128	7.6497	5.749	5.31195	8.00692	6.78737	7.09188	6.80338	6.95563	4.54618	5.11456	6.16268	5.95187	2_x000D_
Pavir.1KG140900.v4.1	15.3599	13.8803	15.0468	15.3334	13.0459	14.095	14.499	11.3373	14.1348	11.5877	14.4655	12.0348	14.9622	13.081	10.7679	12.1635	10.817	9.83682	3_x000D_
Pavir.1KG141000.v4.1	4.30328	7.86903	9.43638	8.2191	8.63616	6.02144	5.78476	5.71449	7.18161	8.52927	7.32212	7.04646	7.91964	11.7466	19.6026	15.6584	11.6771	13.6102	1_x000D_
Pavir.1KG142300.v4.1	5.57423	6.94328	5.61492	8.38597	4.16904	5.90141	6.25731	4.98221	4.91997	4.54904	6.14614	3.73954	6.60635	7.89855	5.25848	4.20204	5.6982	6.25921	11_x000D_
Pavir.1KG142600.v4.1	7.3537	6.73848	7.17805	7.28375	8.14234	7.38021	7.0475	6.85313	6.94147	5.89244	7.17021	6.52527	6.46923	5.91403	5.86757	4.73202	4.47188	4.56351	3_x000D_
Pavir.1KG142800.v4.1	1.26133	2.28087	3.16891	2.91123	3.57389	4.93017	2.41344	3.00502	2.53681	2.66161	1.96151	2.43861	3.31873	3.33114	1.89731	2.72903	2.10176	1.9463	20_x000D_
Pavir.1KG143700.v4.1	34.1233	24.1758	28.3607	24.3566	29.317	21.2354	20.9363	24.9724	27.9036	28.1717	27.7919	26.8705	20.7889	24.277	39.3836	40.0445	29.096	28.3713	1_x000D_
Pavir.1KG143800.v4.1	18.3855	15.7379	19.0151	17.4408	19.3421	15.674	13.5814	19.9805	21.2809	23.1278	21.3237	23.3799	17.9106	19.4891	30.0822	26.366	23.9515	22.9915	1_x000D_
Pavir.1KG144100.v4.1	6.17367	5.5443	6.86662	5.62177	7.01744	5.31955	9.14932	7.60814	12.234	23.8291	11.7483	11.8769	13.6135	13.5875	11.0355	12.8649	16.4087	15.1069	13_x000D_
Pavir.1KG144200.v4.1	11.5726	10.0036	6.06764	9.24145	5.77129	6.72793	7.26044	8.54337	8.82732	6.87139	7.91478	8.07787	6.66764	13.433	15.6355	10.8388	7.98942	11.8363	1_x000D_
Pavir.1KG144400.v4.1	7.56844	8.69607	6.59349	6.90763	9.67148	9.359	9.67505	9.15654	10.6705	11.4709	11.6995	7.6077	11.4996	12.7673	7.36686	7.50523	11.0252	6.91727	55_x000D_
Pavir.1KG144600.v4.1	31.8116	24.6634	32.2115	28.1081	29.937	28.3095	28.4846	28.0774	29.8359	26.0059	28.3417	33.8965	26.6526	17.135	25.0039	32.9769	33.1893	26.561	42_x000D_
Pavir.1KG144700.v4.1	3.52291	3.64878	4.1293	3.91751	3.96451	3.67594	2.67591	3.83649	2.79205	3.11599	2.92491	3.739	3.3389	3.40831	4.39654	4.50635	3.43724	4.09454	8_x000D_
Pavir.1KG144800.v4.1	2.25775	2.49563	2.10148	2.51562	2.7475	3.41716	4.8445	3.11997	2.94538	6.58546	5.76321	3.15662	5.19125	6.67078	4.52941	2.70379	4.67388	4.21613	13_x000D_
Pavir.1KG145500.v4.1	46.9353	47.9763	49.9333	46.2029	47.6072	47.9321	43.0939	45.0079	46.5563	50.9954	48.3928	51.1789	48.7803	41.4977	45.579	45.3269	47.1245	50.873	7_x000D_
Pavir.1KG146400.v4.1	4.59607	3.69289	5.04017	4.8475	5.06898	4.47244	4.24538	3.83418	3.50267	3.85926	4.71981	5.29562	4.2118	4.0438	2.30772	3.28004	2.91302	3.6265	3_x000D_
Pavir.1KG147400.v4.1	1.12272	2.17904	3.18782	3.61598	1.1849	1.17539	1.47639	0.697368	3.10988	3.59359	0.863033	1.17873	4.71208	5.08605	6.12235	2.7264	2.24579	3.02333	9_x000D_
Pavir.1KG148200.v4.1	2.13792	3.34302	8.74228	6.73627	6.94703	1.92924	5.00603	0.950895	15.5919	7.9607	1.96129	2.67837	16.0902	12.8755	12.0365	4.97317	2.35269	2.87599	20_x000D_
Pavir.1KG148500.v4.1	9.46713	7.90123	6.98002	7.25089	9.71334	9.75116	9.78322	7.39496	7.13728	9.13482	8.99408	7.67309	10.3742	8.11207	6.64947	9.13078	8.47186	7.76436	4_x000D_
Pavir.1KG148900.v4.1	107.995	128.479	174.609	103.585	95.1659	99.5082	68.5324	147.469	102.805	97.5497	112.56	146.678	83.6632	53.2005	70.2629	58.0748	56.3007	46.0791	3_x000D_
Pavir.1KG149100.v4.1	0.496627	0.803325	0.738481	0.877426	0.855569	0.640632	0.827517	0.568026	0.66028	1.20034	0.686469	0.897565	1.25988	1.82277	1.5235	1.50874	1.94048	2.02091	1_x000D_
Pavir.1KG149400.v4.1	7.60391	3.4898	6.74647	3.19467	4.92181	10.5957	6.93671	4.68329	4.92248	14.6574	5.9983	9.05602	3.30404	4.61391	3.72341	6.31487	5.487	9.62554	7_x000D_
Pavir.1KG149700.v4.1	2.15268	2.82806	3.79554	2.98055	4.07574	2.86981	2.21231	2.42668	2.69523	1.43375	2.432	1.94004	2.58798	1.68016	1.28903	1.61944	1.49869	1.39193	3_x000D_
Pavir.1KG149900.v4.1	33.4189	29.4229	32.1764	31.405	23.313	25.3044	28.3961	23.9086	19.4387	18.9442	21.4545	21.6781	36.9994	19.7637	13.9376	14.528	20.3594	10.4171	2_x000D_
Pavir.1KG150100.v4.1	30.9358	42.3767	46.8064	49.0437	47.0277	44.4018	39.5507	41.952	43.1081	36.4212	47.3161	41.8899	38.9703	31.0664	38.7388	40.6688	32.4602	35.59	3_x000D_
Pavir.1KG150200.v4.1	2.92712	3.69298	3.93814	3.01901	3.29468	3.14863	2.89625	3.74539	3.53128	2.34707	2.7748	3.06807	2.88497	2.41578	2.9521	2.36296	2.11288	2.00925	3_x000D_
Pavir.1KG150300.v4.1	1.17703	1.39902	1.64695	0.191518	1.05147	1.28	2.058	0.674332	0.446602	5.27048	0.0925084	1.46741	1.3743	0.517252	0.321434	1.90539	0.211897	0.236184	6_x000D_
Pavir.1KG150400.v4.1	2.63269	3.49166	1.87016	2.18211	5.01421	1.21562	3.06536	1.79581	0.944873	0.746813	0.893078	1.15174	3.30884	4.93704	1.25098	4.04633	0.903968	0.953071	5_x000D_
Pavir.1KG150800.v4.1	0.00750271	0.0102047	0.00953393	0.159047	0.00234644	0.043269	5.30021	0.0254391	1.08568	5.78745	5.53423	3.25445	11.7218	7.91991	3.27289	1.70858	15.826	4.32397	13_x000D_
Pavir.1KG151000.v4.1	6.16297	10.0115	12.317	14.4874	8.31879	10.9881	14.674	8.14573	7.75301	6.04144	11.3971	7.71463	22.9672	14.3798	6.3531	6.47691	15.135	4.54067	5_x000D_
Pavir.1KG151300.v4.1	3.87266	4.34102	6.00096	5.46566	4.90905	5.00139	3.9656	5.93066	7.1908	7.45897	5.77822	6.4827	5.52099	6.34551	7.90453	7.32453	8.15681	7.9059	1_x000D_
Pavir.1KG151700.v4.1	5.44237	7.92987	5.46606	5.83051	4.25719	5.4204	4.20596	4.64315	4.16904	2.55356	3.99414	3.33228	4.55526	4.56343	4.5175	4.19866	3.22303	3.87265	3_x000D_
Pavir.1KG151800.v4.1	4.63875	5.32536	5.14576	5.39938	4.87379	5.94049	4.43888	3.9434	4.53163	2.32246	3.5535	3.2724	4.6472	2.86361	3.09309	3.28394	2.10423	1.85923	3_x000D_
Pavir.1KG151900.v4.1	12.4283	8.77123	8.21429	8.08397	9.73966	7.9083	9.15149	8.90351	8.5307	5.51349	7.25586	8.60417	8.39028	7.34856	6.01221	6.35409	4.05154	4.3205	3_x000D_
Pavir.1KG152000.v4.1	0.971507	1.23686	1.22743	1.74702	1.38655	1.54764	0.76165	1.6105	2.28226	0.595487	1.28406	1.16146	1.58342	1.39385	1.46916	1.17546	0.604248	0.906108	3_x000D_
Pavir.1KG152300.v4.1	8.41065	7.94273	9.74617	8.44393	8.06735	8.15848	7.78542	9.24542	8.51686	9.59664	7.98531	10.0118	9.20625	7.80485	10.2768	8.35181	10.4952	10.9615	7_x000D_
Pavir.1KG152400.v4.1	11.9567	10.3813	11.256	10.0167	12.5376	11.3625	10.357	8.46283	11.6827	9.67332	10.8334	11.4385	9.57213	10.4924	14.8505	13.8857	10.3581	12.7729	1_x000D_
Pavir.1KG152500.v4.1	5.10731	4.81489	4.43969	4.37356	4.45416	4.68041	5.09922	5.97856	4.19548	4.06736	3.95397	4.32966	4.45429	4.7744	3.70589	3.81227	4.2716	3.59821	6_x000D_
Pavir.1KG152600.v4.1	0.420171	0.432312	1.90484	0.712336	1.75146	0.790042	0.229636	0.512151	3.55518	2.28732	1.74856	1.34937	0.522271	1.55686	0.768046	1.4426	1.49233	1.15811	17_x000D_
Pavir.1KG152800.v4.1	1.62002	2.0694	2.52526	2.48863	3.99696	1.64324	1.53442	0.546377	1.6217	0.105218	1.11526	1.51354	2.40758	0.745235	0.728737	1.06705	0.203693	0.113958	3_x000D_
Pavir.1KG153500.v4.1	4.79502	4.99673	5.09936	4.97459	7.34826	5.41574	5.38242	4.4124	7.32711	6.64367	6.02859	6.44123	5.89731	3.83677	3.56322	5.40552	5.36403	3.95751	2_x000D_
Pavir.1KG153800.v4.1	30.7032	12.165	4.11817	4.33082	9.79368	13.2672	20.2137	8.39388	11.6055	8.18977	13.0566	13.2314	5.31094	13.6374	5.73029	7.85162	9.10904	8.78068	4_x000D_
Pavir.1KG153900.v4.1	7.70586	8.77568	17.5011	10.838	11.0523	11.2917	8.9305	11.6162	15.3319	18.7038	11.589	13.3637	15.6635	11.2104	17.5271	19.2682	18.1106	13.7775	19_x000D_
Pavir.1KG154000.v4.1	11.2376	13.5081	16.6118	17.8969	9.47692	13.8206	11.7802	14.504	14.9346	14.5481	11.8726	11.8017	16.1476	19.2556	18.9158	15.5025	19.7358	19.5776	9_x000D_
Pavir.1KG154500.v4.1	599.928	1009	1117.16	1353.62	1055.41	1190.52	853.607	1102.74	916.706	766.925	986.288	882.127	1559.47	1032.28	982.929	893.032	1222.95	586.094	5_x000D_
Pavir.1KG154900.v4.1	1.05187	1.03866	1.43842	0.822152	1.68848	1.61829	1.04145	1.39308	1.58334	0.695494	1.38944	1.18359	0.859376	0.692577	1.15384	1.13875	0.606225	0.612149	3_x000D_
Pavir.1KG155000.v4.1	17.321	15.4274	12.0128	14.8916	14.8435	15.7599	17.4363	13.458	9.22379	9.24501	13.1758	12.3399	18.1774	10.9814	5.1092	7.05457	8.57624	4.34407	2_x000D_
Pavir.1KG155100.v4.1	95.8824	22.2919	7.17495	4.88193	7.53416	22.2161	37.3002	12.6641	8.20402	11.1459	8.86192	24.1952	10.1925	22.9262	5.75008	7.39197	8.16957	10.6955	4_x000D_
Pavir.1KG156500.v4.1	5.02198	3.39187	3.72493	3.79332	4.89708	4.46692	2.74088	4.17043	3.534	2.62781	3.3016	3.58853	3.71453	2.49007	2.32065	3.64011	1.27676	2.57258	3_x000D_
Pavir.1KG156600.v4.1	3.56855	2.2462	2.07735	2.14277	2.00604	2.23798	2.38146	1.88188	1.89689	1.13312	1.50989	1.78075	1.68366	1.17545	0.949595	1.32944	1.33761	1.14347	3_x000D_
Pavir.1KG156800.v4.1	0.73356	2.00932	1.37156	1.99955	1.11017	2.06045	1.41875	1.09835	1.56737	0.817556	1.13634	0.954783	1.53098	1.39952	0.890122	0.945144	0.739334	1.22018	39_x000D_
Pavir.1KG157300.v4.1	2.72398	1.92241	1.96508	2.05258	1.48234	1.76685	1.77633	2.16882	1.72041	0.630848	0.832822	1.63885	1.04505	0.895972	0.880907	1.13169	0.324408	0.873965	3_x000D_
Pavir.1KG157600.v4.1	5.46426	5.05212	1.46065	3.47868	7.0547	3.3924	4.31082	7.65478	3.12767	1.01743	5.76981	2.54859	2.63349	1.03222	0.8401	1.32645	1.06838	1.0288	3_x000D_
Pavir.1KG157700.v4.1	0.96562	1.22545	1.81236	1.30042	2.26884	1.70961	1.21868	2.91389	1.97452	3.73093	1.97879	3.26434	1.28448	3.31637	8.01053	6.41285	2.38343	3.81641	1_x000D_
Pavir.1KG158500.v4.1	16.0222	34.8451	23.8486	38.9123	26.5352	25.1618	30.2983	17.0006	16.0791	11.4453	27.9446	14.3049	34.4392	22.3026	10.8252	11.7973	18.5101	7.11142	2_x000D_
Pavir.1KG158800.v4.1	6.47853	9.50188	7.19273	9.78056	6.91622	8.46857	9.00394	8.6144	7.90421	6.20322	7.76993	6.15439	9.85063	8.61715	5.94424	6.12089	9.64325	6.3046	5_x000D_
Pavir.1KG159100.v4.1	5.48959	4.58429	5.61377	4.28149	6.46951	5.94875	7.29286	7.41777	6.50672	10.5766	7.42642	7.11045	8.31551	7.05209	6.31168	7.80386	8.93453	6.20772	7_x000D_
Pavir.1KG159300.v4.1	0.707068	0.795022	0.326073	0.358754	0.932379	0.260048	0.492964	0.99698	0.74404	0.702603	1.77855	1.55758	0.484395	0.531036	0.677741	1.47441	3.20813	3.87919	7_x000D_
Pavir.1KG159500.v4.1	12.0843	10.9231	9.32074	11.1612	10.7433	11.5075	11.9552	10.7561	10.9854	11.7222	12.2545	11.7378	9.88969	9.83653	8.10742	9.67276	8.66189	9.25942	6_x000D_
Pavir.1KG160600.v4.1	1.14541	1.23515	1.06486	1.26976	1.06332	1.30453	1.19579	1.72914	1.25128	0.99032	1.36881	1.46468	0.827982	0.882614	1.23048	0.942083	1.12963	0.925268	3_x000D_
Pavir.1KG160900.v4.1	4.38824	5.47021	9.72553	9.04464	6.77847	7.62856	4.75932	3.56183	5.15868	4.34589	4.91692	4.82424	6.82219	6.14979	6.01074	6.80166	4.18355	4.6552	20_x000D_
Pavir.1KG161500.v4.1	70.5767	62.4979	56.9205	62.5093	58.91	62.562	63.6033	60.1207	60.7154	59.9904	56.2917	60.8811	66.5992	56.0001	44.6484	47.9844	53.5669	40.6636	2_x000D_
Pavir.1KG161900.v4.1	12.9518	6.84041	8.32956	7.44661	9.15625	8.01264	8.26708	8.30191	9.21565	8.38507	9.20202	7.69888	6.11145	6.13856	5.16077	6.37217	2.98654	5.631	3_x000D_
Pavir.1KG162000.v4.1	7.92807	4.57311	8.83089	6.07921	8.67357	6.98227	5.18886	7.29283	8.19517	4.02614	8.94201	9.87614	3.84762	2.63473	4.09901	4.70332	1.00026	2.03389	3_x000D_
Pavir.1KG162300.v4.1	3.4711	4.92518	4.00193	4.27986	3.55801	4.13269	3.58084	3.6578	2.83414	2.68864	3.3681	2.67718	4.14148	3.16998	2.76598	2.98267	2.62919	2.64028	10_x000D_
Pavir.1KG162400.v4.1	6.52029	9.81223	16.9329	15.5325	11.9545	10.4242	8.69985	14.8296	19.4526	22.0728	15.5221	15.3269	13.583	19.0898	23.4098	19.8454	19.0464	20.8055	1_x000D_
Pavir.1KG162900.v4.1	4.26263	4.01559	4.16616	4.01679	3.21117	4.06289	3.60357	4.06003	4.54491	4.70063	4.2373	3.90917	3.74992	5.14908	4.77791	4.84832	4.20771	4.71894	24_x000D_
Pavir.1KG163000.v4.1	1.48276	0.714857	1.22635	0.967223	1.72558	1.3072	1.2196	0.900265	1.46738	1.4025	1.12729	1.03887	1.22679	1.48664	2.03896	1.92513	1.15376	1.6747	1_x000D_
Pavir.1KG163100.v4.1	3.11595	2.22284	2.573	2.06591	2.15625	2.77711	2.17296	3.01951	2.30672	1.67529	1.4945	2.9431	1.48655	1.30045	1.5478	1.78811	1.41117	1.87722	16_x000D_
Pavir.1KG163200.v4.1	10.0339	8.66175	11.7186	9.73269	12.0974	9.656	9.36064	12.2378	13.3854	17.0595	14.2981	12.4211	10.9586	11.7931	13.837	14.7886	13.9597	14.3721	7_x000D_
Pavir.1KG163400.v4.1	1.81395	2.59525	2.4428	2.65563	2.02623	2.29305	2.53641	2.48768	2.28378	2.12438	2.53185	2.51352	2.49573	2.87653	3.00034	2.51135	2.52766	2.95086	8_x000D_
Pavir.1KG163500.v4.1	23.0958	23.7953	63.4218	46.6391	26.3768	46.5785	21.0617	20.2087	35.4616	25.2224	12.6117	30.3824	42.6946	26.1611	28.0257	32.8816	15.0555	20.6604	20_x000D_
Pavir.1KG163600.v4.1	5.08829	5.06347	6.15168	6.09538	6.38358	6.72867	6.29134	6.1922	6.79682	8.04912	7.06037	6.49567	6.59987	6.86024	5.67485	6.37872	6.36421	5.81141	18_x000D_
Pavir.1KG163900.v4.1	9.1217	9.31854	7.76468	8.84133	7.73894	7.14652	8.97813	7.11814	6.50949	6.01468	7.40864	6.87793	8.16044	7.53537	6.15156	6.21724	6.99506	6.19225	6_x000D_
Pavir.1KG164800.v4.1	8.08867	12.7872	16.9296	15.2418	19.5386	13.3362	10.2534	7.51068	10.2148	8.93475	8.04597	9.30462	16.3422	21.1766	26.8242	26.0584	16.9524	11.4949	8_x000D_
Pavir.1KG165300.v4.1	36.8486	49.427	95.6394	65.9447	63.6278	89.455	45.8961	70.3476	102.456	103.23	65.482	114.32	69.6403	40.2198	48.861	59.1389	41.638	76.742	12_x000D_
Pavir.1KG165500.v4.1	6.43637	4.76004	5.46862	6.57448	8.98692	8.27933	6.77146	5.97278	6.22159	5.56625	8.41069	6.54099	7.6774	5.39152	3.51286	6.55379	8.50029	5.49634	2_x000D_
Pavir.1KG167700.v4.1	10.9603	0.784209	0.542868	0.171372	6.82593	0.203074	31.1184	4.11479	0.475126	0.180429	0.190064	0.617745	0.0940116	0.188761	31.6464	2.01108	1.38624	2.2839	4_x000D_
Pavir.1KG168900.v4.1	2.7104	3.14883	2.01853	3.49562	1.99765	2.77693	2.51528	2.72856	2.55523	1.50572	2.50209	1.94022	2.54641	3.09902	2.1798	1.68538	1.656	1.98618	10_x000D_
Pavir.1KG169100.v4.1	4.78512	4.32425	4.00393	4.5569	4.51065	4.21931	4.64252	3.51274	4.65502	3.84659	4.26127	3.43219	4.60619	4.15946	3.88551	3.88202	2.96943	3.611	3_x000D_
Pavir.1KG169200.v4.1	4.69142	6.83301	11.6318	7.14105	9.40614	10.4747	5.78237	5.50896	9.93961	13.2543	7.23492	7.69972	11.6359	7.8619	6.27251	8.47316	12.6068	7.95368	18_x000D_
Pavir.1KG169300.v4.1	1.94372	3.32985	3.3773	3.73715	3.69311	3.83807	3.4054	2.05433	3.17557	4.59394	4.2847	3.11177	5.04951	4.66801	2.26396	2.90957	5.75209	4.67561	38_x000D_
Pavir.1KG169400.v4.1	2.71116	3.59288	3.61062	3.86769	4.63264	3.68545	1.48353	2.77048	1.91942	0.698439	2.10405	1.70925	2.98018	1.62922	2.17584	2.85306	2.01957	1.2088	3_x000D_
Pavir.1KG169500.v4.1	1.20336	2.22794	1.79379	2.72603	1.71	1.54536	2.22287	1.4135	1.27625	1.22378	1.89563	1.24368	2.16664	3.66365	2.32734	1.85663	2.99884	2.38649	5_x000D_
Pavir.1KG169600.v4.1	13.1295	20.4276	12.0071	21.7319	16.1901	16.047	17.7328	13.2469	10.1971	7.24682	14.9417	9.18012	16.238	10.7143	4.01588	5.51127	6.63224	4.115	2_x000D_
Pavir.1KG169700.v4.1	6.93987	8.46819	10.8758	9.65404	8.55791	9.56978	7.34616	7.83057	10.7334	10.7331	8.05966	10.7462	8.75843	9.16495	10.2985	9.60749	8.04749	10.6941	26_x000D_
Pavir.1KG170100.v4.1	13.9101	7.42707	11.5801	9.5434	13.7541	10.2394	12.3031	10.3954	10.067	15.474	14.4721	15.5842	9.47376	6.81692	8.45469	10.3777	10.8244	7.7412	42_x000D_
Pavir.1KG170200.v4.1	49.1918	32.4439	29.9257	28.3822	30.5501	30.4836	34.7407	37.5871	30.9469	36.4667	31.8184	35.6896	32.483	28.7519	30.6415	32.6715	38.5755	41.2481	4_x000D_
Pavir.1KG170700.v4.1	1.02512	1.27462	1.31602	1.23058	1.40298	1.30123	1.29119	1.44658	1.07346	1.15966	1.16563	1.11711	1.12838	1.49493	1.30138	1.31393	1.16934	1.4899	8_x000D_
Pavir.1KG170800.v4.1	86.2455	186.048	157.39	205.77	153.88	142.305	139.341	125.466	107.344	70.2222	119.268	102.893	191.659	130.966	83.6664	85.4304	95.0914	47.9694	5_x000D_
Pavir.1KG171100.v4.1	12.6914	11.7628	19.5188	15.2585	12.633	11.8629	10.7871	15.0204	22.9449	19.6347	12.6055	16.6277	12.5055	18.2295	26.1354	24.6656	13.9841	27.5011	1_x000D_
Pavir.1KG171400.v4.1	4.39829	4.35593	5.55607	5.78188	5.6182	5.12244	4.35986	3.7472	4.62188	6.33015	4.66474	5.74251	7.37455	4.93896	3.89427	5.20758	4.8617	5.52063	20_x000D_
Pavir.1KG171600.v4.1	0.921216	1.0292	1.02777	0.771579	1.66266	1.10154	1.43695	1.60202	1.10239	3.10698	1.41271	1.82663	1.28973	1.52213	2.41294	2.93318	2.22964	2.87855	7_x000D_
Pavir.1KG171900.v4.1	138.296	33.6172	12.1814	2.70529	4.89611	46.816	76.9886	4.88284	1.66349	15.438	5.04946	23.8798	4.82999	29.2497	1.10562	2.67716	0.148078	0.389284	6_x000D_
Pavir.1KG172000.v4.1	13.2236	21.1465	13.992	19.7431	25.0578	17.7682	16.9543	19.1694	11.5401	9.77335	15.7013	12.5059	16.8402	11.2329	6.56217	9.16801	13.0612	6.29854	2_x000D_
Pavir.1KG172100.v4.1	5.97016	10.622	8.58367	10.8425	10.6112	8.78393	13.9645	10.0207	11.1428	15.0532	18.2958	10.7508	15.7206	15.1892	15.0893	16.6453	26.4169	18.0157	13_x000D_
Pavir.1KG172500.v4.1	3.80784	1.96689	1.34548	2.07217	1.5164	1.72463	3.62552	1.64311	1.64598	1.25772	1.58803	1.67438	2.24744	2.28299	0.986914	1.33701	0.768252	1.17209	6_x000D_
Pavir.1KG172800.v4.1	4.30623	4.78348	6.39395	5.60703	5.40487	5.66655	4.78535	5.96947	6.10852	6.9787	6.04827	6.24746	4.98897	5.55822	6.36127	6.1348	5.23996	6.38644	1_x000D_
Pavir.1KG172900.v4.1	5.64442	6.8323	7.30476	7.10071	8.10581	6.23483	6.34354	6.85304	6.67259	6.03814	6.62958	7.32287	7.12114	7.03213	7.19534	6.48345	6.82971	5.33861	5_x000D_
Pavir.1KG173100.v4.1	3.33922	1.44583	1.29725	0.986963	1.87844	1.25279	1.36857	0.860982	6.24738	2.39788	1.85346	1.27912	1.07329	1.14674	0.916447	1.49018	1.7152	1.02871	17_x000D_
Pavir.1KG173700.v4.1	4.05254	6.0413	7.1855	7.90775	6.79569	5.37603	6.03728	2.63502	3.74326	2.25326	4.94658	3.83408	6.60366	7.55988	6.94698	6.91745	3.34322	4.32838	8_x000D_
Pavir.1KG174000.v4.1	3.05091	2.65157	4.73069	3.89318	4.35032	3.70806	2.95666	2.18938	4.3241	4.72078	3.03803	3.89735	3.79014	5.15581	7.69639	7.70604	3.53566	4.98719	9_x000D_
Pavir.1KG174800.v4.1	5.26658	5.94031	8.48769	9.081	8.43348	7.88901	6.06229	4.94181	7.62046	8.14072	8.65573	7.82051	8.29384	8.02181	10.0917	10.9995	9.32684	9.40556	1_x000D_
Pavir.1KG175200.v4.1	11.8817	13.9836	13.2068	17.59	26.3935	16.777	12.1526	15.9047	26.9256	27.4402	38.4642	26.0525	13.8057	15.3324	18.7648	21.1438	29.0933	31.6358	7_x000D_
Pavir.1KG175500.v4.1	3.80685	1.94506	1.70876	1.27145	2.4204	1.80897	3.2645	0.95005	3.16189	3.02456	2.06267	2.61473	1.75209	2.01315	2.31531	2.29702	1.54678	3.03054	4_x000D_
Pavir.1KG175800.v4.1	5.40179	2.53585	4.4572	3.19301	2.25242	2.61631	2.28292	1.4034	2.65196	3.26905	1.08163	2.01012	2.99274	3.50907	3.48386	2.76996	1.34289	2.39581	23_x000D_
Pavir.1KG175900.v4.1	10.2545	1.25333	1.19032	1.65078	2.36743	2.49992	4.15199	1.25417	2.41202	3.04618	3.95678	2.81516	1.87124	3.61235	1.94411	2.72207	3.07663	1.69296	4_x000D_
Pavir.1KG176000.v4.1	32.8139	28.1155	36.7109	31.3699	34.6549	31.5095	31.8786	31.3688	38.5473	45.5222	37.6932	39.0208	39.6913	30.2847	37.5655	43.7685	45.1652	45.5331	7_x000D_
Pavir.1KG176200.v4.1	3.01245	2.06374	2.48899	3.12547	4.12961	3.24168	3.8112	3.18064	2.2176	1.55499	2.23927	1.95113	4.16393	1.80187	1.44802	1.75827	2.0035	0.734681	2_x000D_
Pavir.1KG176400.v4.1	1.31711	1.38614	0.912242	1.70336	0.766279	1.20489	1.84104	1.27884	1.21185	1.0624	1.50811	0.777334	1.10261	2.23764	1.10907	0.975633	1.30446	1.45071	11_x000D_
Pavir.1KG176500.v4.1	2.70472	2.05607	0.699453	1.02024	0.843025	1.71263	1.62722	1.73919	1.03457	0.876835	1.24421	1.50006	0.754039	1.98469	0.885119	0.613385	0.5573	0.863514	4_x000D_
Pavir.1KG178100.v4.1	37.8195	35.3254	24.9957	30.9572	23.3106	27.5121	33.6546	27.6948	24.7774	23.0163	25.5502	23.0131	27.2541	24.7823	17.1795	16.6875	21.4521	18.4124	6_x000D_
Pavir.1KG178200.v4.1	1.5019	1.43195	1.25161	1.35348	1.09215	1.03303	1.95773	1.58774	1.24132	1.02199	1.21551	1.05342	1.32428	1.27382	1.32941	1.36421	1.21112	1.2018	5_x000D_
Pavir.1KG178300.v4.1	81.7867	139.102	172.397	190.714	169.896	141.836	125.891	126.462	143.222	77.1851	136.229	123.764	181.032	125.972	110.45	116.725	85.7174	61.6481	5_x000D_
Pavir.1KG178600.v4.1	1.77768	1.93206	2.31517	2.56569	2.73216	2.51192	2.03992	1.69019	1.99347	1.32453	1.79311	2.03285	2.63281	1.2531	1.37886	1.87726	1.29575	1.38528	3_x000D_
Pavir.1KG178800.v4.1	20.4899	14.2476	12.7982	12.5309	15.0781	16.0019	17.2029	16.1559	14.149	15.5556	15.7589	16.9173	14.0317	14.6621	12.128	12.0168	12.862	13.255	16_x000D_
Pavir.1KG179000.v4.1	6.72018	2.61066	2.58381	2.2039	1.33308	4.84406	4.32633	2.17195	2.06784	1.40192	1.59248	2.41051	2.98632	2.14442	1.90977	3.12519	2.46179	1.36983	6_x000D_
Pavir.1KG179100.v4.1	52.1137	112.469	74.1845	125.152	93.1359	97.4677	98.0033	99.4576	92.2356	69.1915	125.693	74.6474	107.167	94.5419	54.9847	63.8004	89.2344	64.0195	2_x000D_
Pavir.1KG179900.v4.1	5.04205	5.49297	6.1721	6.17222	5.90767	6.27764	5.7176	4.99508	5.55962	5.51609	5.05614	5.19955	6.53551	6.47192	6.55711	6.7706	5.47547	6.19322	9_x000D_
Pavir.1KG180300.v4.1	1.91464	1.25168	1.09619	1.12365	1.23461	1.25435	1.42348	1.68999	2.3634	2.29963	1.74141	1.82677	1.18427	1.86572	2.50283	2.06102	2.54899	2.54049	14_x000D_
Pavir.1KG180600.v4.1	3.70601	4.08609	4.11806	4.07944	3.91508	4.22135	3.64468	3.7784	3.17073	4.07166	4.30734	4.20285	4.8365	3.60924	3.74151	2.98571	3.07971	3.74032	3_x000D_
Pavir.1KG181000.v4.1	8.86492	11.8359	6.95122	9.66146	8.04641	8.92134	9.64048	9.05532	7.70411	6.60819	10.2151	7.64038	10.5314	8.02268	4.88193	5.19734	10.5465	5.59229	2_x000D_
Pavir.1KG181100.v4.1	2.17908	1.50058	1.20438	1.10959	1.238	0.881873	1.63425	1.13227	1.2722	0.943393	1.53874	1.16003	1.0928	1.39759	1.70008	1.34602	1.30206	1.61454	4_x000D_
Pavir.1KG181500.v4.1	5.98112	7.28974	5.95073	7.25397	6.91333	6.79345	6.65563	6.04525	5.60917	5.1428	6.65847	5.92959	7.14204	6.74684	5.10288	5.24644	4.97445	4.9626	10_x000D_
Pavir.1KG181600.v4.1	7.14918	0.983766	0.751366	0.585992	0.838608	1.35595	4.43601	0.298948	0.939772	1.44404	0.572488	0.468721	0.700599	2.31074	0.382073	0.778955	0.328283	0.981091	6_x000D_
Pavir.1KG181800.v4.1	2.77138	2.59967	5.58774	4.5447	2.55475	3.40849	2.72067	1.91439	2.97825	1.93434	0.774081	2.40597	3.62987	4.62964	5.60721	4.94197	1.41128	3.13045	9_x000D_
Pavir.1KG182400.v4.1	4.37907	5.22898	5.02466	5.75618	4.99628	4.63726	5.13884	4.70311	4.02491	3.93014	4.41918	3.9218	5.32525	5.93365	4.53347	4.58625	4.80413	3.92068	5_x000D_
Pavir.1KG182500.v4.1	2.72664	2.42147	2.94107	2.67441	2.36883	2.59752	2.00299	2.70473	2.77779	2.18107	2.42473	2.35098	2.07169	2.2068	2.36981	2.40257	1.96132	2.47877	3_x000D_
Pavir.1KG182600.v4.1	19.6888	20.4825	26.8559	23.7536	23.6255	23.7101	17.6433	27.0307	27.0481	27.1416	24.6235	25.4631	21.986	25.7541	38.8475	35.3549	38.9874	36.9567	1_x000D_
Pavir.1KG182700.v4.1	4.78145	5.23101	7.04919	6.62119	9.02141	6.69055	5.79947	6.99806	6.90899	8.80466	5.59532	9.0315	7.07293	5.61157	6.54433	7.39101	6.56512	5.7981	18_x000D_
Pavir.1KG182800.v4.1	31.104	26.5658	31.1473	25.2491	35.9829	45.3288	30.6519	38.6465	46.1352	55.026	47.9569	57.2454	32.791	33.2172	25.9661	39.1662	45.6437	48.1029	7_x000D_
Pavir.1KG183200.v4.1	2.76732	0.504547	0.36704	0.421017	0.69412	0.426212	0.782281	0.67375	0.547508	0.885915	0.671863	0.828133	0.673373	1.16661	1.53007	1.74011	1.45812	2.39175	14_x000D_
Pavir.1KG183500.v4.1	5.40647	3.15819	5.40775	3.69301	3.40385	4.53011	3.63452	2.94325	2.29397	1.84885	1.44394	3.58571	2.95147	1.9786	1.42265	2.24105	0.980144	1.06459	3_x000D_
Pavir.1KG183700.v4.1	5.03999	4.21131	4.39797	4.98441	5.04676	4.89042	5.61086	4.42566	4.74812	5.07336	4.99755	5.00211	5.29666	5.31634	4.90668	5.32273	4.60996	5.2902	52_x000D_
Pavir.1KG184100.v4.1	27.3309	36.3832	32.8927	42.4665	32.1501	28.6992	28.0892	36.2748	34.6877	28.7739	33.4337	38.0432	31.3195	27.1627	25.6005	22.6928	24.9348	25.8757	2_x000D_
Pavir.1KG184200.v4.1	13.6055	12.6546	16.9423	15.1708	12.1599	14.1616	13.1973	12.2124	14.7509	17.8246	14.0916	14.7156	15.786	14.7655	13.2411	14.366	12.8089	14.6618	18_x000D_
Pavir.1KG184300.v4.1	82.5489	184.036	213.56	163.451	194.608	203.592	151.495	216.809	142.157	259.404	221.296	153.101	142.574	142.404	108.953	103.701	112.891	61.4421	2_x000D_
Pavir.1KG184500.v4.1	0.961834	1.21941	1.3059	1.52372	0.688827	0.800947	0.940343	0.990994	0.993166	1.04331	0.618491	0.744574	0.933217	1.04103	1.71396	0.685138	0.99633	1.04317	24_x000D_
Pavir.1KG185700.v4.1	14.6645	15.8051	13.314	14.871	16.9576	15.6339	15.3737	18.2131	13.757	13.7122	16.6231	14.46	12.967	13.1205	14.5339	15.2125	14.3103	11.7858	3_x000D_
Pavir.1KG185900.v4.1	0.964946	1.75577	2.03468	2.29124	3.17508	1.58275	1.62551	2.69244	2.38842	2.77974	1.9723	4.18218	3.16132	1.28334	2.29857	2.45797	2.33822	2.93767	12_x000D_
Pavir.1KG186200.v4.1	0.436056	0.54478	0.841721	0.728115	1.00597	1.03641	0.826528	0.978298	1.04553	2.01006	1.06289	1.14535	1.03806	1.33185	1.73541	2.051	1.58868	2.57976	1_x000D_
Pavir.1KG186300.v4.1	10.503	16.3124	6.62766	11.4432	9.07015	10.2081	9.53425	13.9465	10.46	10.2955	11.2338	10.0899	7.47489	11.4672	7.14919	6.96106	12.8595	10.9525	4_x000D_
Pavir.1KG186700.v4.1	28.9112	23.2105	29.0163	20.8346	26.2691	16.2936	22.0821	26.5005	28.0275	34.6662	27.8268	24.2727	28.9731	26.529	38.427	39.3437	31.162	29.8639	1_x000D_
Pavir.1KG187100.v4.1	1.65329	1.62944	1.61449	1.70745	2.62822	2.35092	1.50622	1.72	1.52733	1.0482	1.82422	1.19306	1.93822	1.69291	1.12231	1.332	1.47982	0.9447	2_x000D_
Pavir.1KG187400.v4.1	6.92197	8.91034	6.77473	7.85936	6.36908	7.62186	7.88655	6.42768	6.89152	5.38528	6.48961	5.92642	6.0319	7.75369	6.09597	5.62328	5.61896	9.50839	11_x000D_
Pavir.1KG187500.v4.1	27.9758	21.6587	24.2609	20.5609	23.9134	23.1345	23.7207	25.9501	22.0153	21.3062	22.4084	26.8681	18.4417	15.5168	16.3662	21.4106	15.8292	16.4944	16_x000D_
Pavir.1KG188000.v4.1	2.89163	3.29905	3.1455	2.97715	2.86881	2.73728	3.22726	3.37826	2.83677	2.653	1.7433	3.57455	2.96945	2.82552	2.53236	2.8177	2.36337	2.5053	23_x000D_
Pavir.1KG188100.v4.1	11.2335	12.1316	4.27556	11.2902	6.01042	9.13025	11.6722	13.6568	6.20098	4.12729	12.1434	6.45592	8.29593	6.23903	3.58951	2.63921	6.94687	1.72147	6_x000D_
Pavir.1KG188500.v4.1	3.47702	9.36747	8.22874	5.64439	6.81656	5.7551	4.88897	9.27195	4.4463	10.1073	7.52663	7.4183	4.85901	3.47428	2.77161	3.86002	3.50705	1.96118	2_x000D_
Pavir.1KG189000.v4.1	1.11135	2.46089	1.44695	2.21804	1.90867	1.68162	1.75861	2.00696	1.37162	1.56484	1.85577	1.87208	3.11762	1.55	1.39561	1.41988	2.09616	0.758366	5_x000D_
Pavir.1KG189200.v4.1	14.3061	5.35567	2.74049	2.37308	5.06444	5.40467	11.5488	5.3866	5.05214	5.02238	6.58092	7.35142	3.84827	6.93343	2.77274	4.77943	4.5235	4.01327	4_x000D_
Pavir.1KG189400.v4.1	6.36513	7.49213	8.2981	7.85224	7.96037	8.68725	6.53511	10.0194	10.5801	10.5921	10.5548	11.6464	6.52714	6.56151	9.24904	8.10498	6.58658	10.7999	25_x000D_
Pavir.1KG189500.v4.1	15.3268	15.6633	18.5531	18.082	16.9526	16.0286	13.8038	14.2559	15.8934	16.0344	14.7628	17.224	16.6384	15.23	16.8986	16.6635	15.1934	16.4556	20_x000D_
Pavir.1KG189700.v4.1	24.372	22.8741	20.4526	22.8533	24.3538	20.8858	22.2392	22.0521	22.338	18.7882	22.6298	22.8991	22.61	19.3731	18.7582	19.5925	18.0104	18.2918	2_x000D_
Pavir.1KG189800.v4.1	8.09328	7.60612	7.83798	8.42428	8.53473	8.43689	7.89817	8.25064	7.95332	7.62346	8.00154	7.62463	7.17087	6.87153	6.64495	7.02254	5.8254	4.76909	6_x000D_
Pavir.1KG189900.v4.1	13.4678	14.6872	13.4636	13.584	8.83972	10.3074	12.2524	10.7974	10.2817	12.0962	11.2753	12.2382	16.1239	16.0594	12.392	12.0446	14.6804	7.80232	49_x000D_
Pavir.1KG190100.v4.1	3.79417	3.9154	3.10978	4.11844	3.27085	4.30386	3.22199	3.73733	3.0111	1.4044	3.0561	2.48775	3.51281	2.15417	1.49144	2.29153	1.86248	1.62332	3_x000D_
Pavir.1KG190200.v4.1	92.923	61.2319	81.3943	67.2202	61.5145	58.1645	67.9034	63.0647	69.0652	79.6839	64.5035	68.6687	78.7677	53.8094	56.3486	67.7928	59.9157	40.0534	6_x000D_
Pavir.1KG190400.v4.1	0.86568	1.01378	2.68002	1.22684	1.57483	2.01022	0.792328	1.46903	3.69501	4.42961	1.43931	3.29916	1.94892	3.46638	2.12954	2.35557	1.2465	2.26898	26_x000D_
Pavir.1KG190900.v4.1	30.556	44.3442	52.6004	56.2408	34.6513	60.4166	40.4288	31.0704	42.3648	33.355	31.6687	32.6127	65.9706	48.1014	35.3495	44.7322	57.3402	30.0095	5_x000D_
Pavir.1KG191000.v4.1	4.09087	2.63243	3.02318	3.19967	3.52401	3.43281	3.53319	2.95704	2.94331	3.77875	3.02916	3.77164	3.36799	3.37497	3.10558	3.40619	3.30427	3.13441	3_x000D_
Pavir.1KG191300.v4.1	28.1366	33.3205	34.9359	32.1056	32.1424	32.0142	31.0939	36.7874	35.3616	36.9031	38.1235	34.3575	37.624	32.5742	35.124	34.7974	32.9479	31.9277	31_x000D_
Pavir.1KG191900.v4.1	1.44175	1.07843	0.757147	0.880962	1.55254	1.5027	1.28865	1.56941	1.39136	0.973651	0.824259	1.42251	0.959805	0.872802	0.674224	1.35685	0.780468	0.944911	16_x000D_
Pavir.1KG192400.v4.1	1.13267	0.867307	1.55098	1.44597	1.76723	1.57618	1.53869	0.873786	1.90463	2.19832	1.78313	1.84897	1.77934	1.3715	1.41939	1.82104	1.25735	1.46554	18_x000D_
Pavir.1KG192500.v4.1	3.40713	4.33254	4.08799	4.55073	3.15584	3.65796	4.25319	2.54913	3.85543	3.79675	4.43249	3.3244	3.9439	5.03336	3.8531	2.974	3.27515	4.85364	39_x000D_
Pavir.1KG192600.v4.1	34.5428	33.8799	37.2125	35.2455	45.5482	34.9869	33.1852	44.2802	46.0886	46.465	46.735	42.9701	34.6465	43.3267	56.0328	52.8703	47.7387	45.981	1_x000D_
Pavir.1KG192800.v4.1	7.52881	21.363	16.3449	18.5542	19.5341	16.232	14.8975	19.7351	16.5301	17.0207	24.1514	15.7174	20.8936	19.9842	19.263	16.5783	20.2633	15.175	19_x000D_
Pavir.1KG193000.v4.1	17.7311	11.2885	13.425	8.42828	17.0921	7.13183	15.2579	15.3838	18.9391	37.1144	23.1962	20.6359	11.7618	13.9598	14.2775	13.4777	19.9734	27.3131	7_x000D_
Pavir.1KG193100.v4.1	21.9336	8.22583	7.56883	6.60382	12.0226	10.3233	15.6093	10.3102	13.2149	12.4565	16.0798	17.916	9.75099	8.45182	8.44654	13.0899	14.316	19.7441	4_x000D_
Pavir.1KG193200.v4.1	3.18102	3.44456	2.95265	3.50948	3.84426	3.30249	3.69437	3.78829	3.70075	3.98719	3.87496	3.62926	3.46474	3.37306	3.08848	3.1878	3.48423	4.06776	7_x000D_
Pavir.1KG194200.v4.1	15.134	20.3518	22.1504	22.6204	17.8421	27.4099	18.4783	28.7293	35.7719	39.1405	35.7355	44.3882	18.3666	23.1436	27.5167	26.0283	31.8958	48.6266	7_x000D_
Pavir.1KG194500.v4.1	3.77982	2.47947	0.238242	3.32314	3.00572	28.3728	5.69483	100.915	0.932421	0.949398	1.61279	3.57902	0.0543157	0.50541	17.1009	3.79797	8.72641	22.6787	22_x000D_
Pavir.1KG194600.v4.1	1.71282	1.25108	1.70298	1.5905	1.8583	1.52334	1.64461	1.58086	1.89924	1.82464	1.56177	1.62949	1.74983	1.89309	2.79972	2.5084	1.3454	2.26235	1_x000D_
Pavir.1KG194700.v4.1	19.9924	17.1917	17.7602	19.0078	17.3865	18.4654	18.5528	18.3286	18.16	18.3256	17.7363	19.9886	21.2546	17.8857	16.4317	18.2138	19.1373	16.3223	6_x000D_
Pavir.1KG194800.v4.1	2.36762	2.54918	3.8162	2.91473	3.28703	2.8251	2.43011	3.82594	4.00117	4.96165	4.13796	3.68602	2.76242	3.24453	4.23546	4.71344	4.24273	4.86412	1_x000D_
Pavir.1KG195000.v4.1	3.01197	2.46322	1.78185	1.71863	2.64268	2.68251	1.64632	2.02753	1.99978	1.62213	1.44594	2.0431	1.4302	2.53765	3.36584	3.04044	1.77414	1.93584	45_x000D_
Pavir.1KG195300.v4.1	6.03483	6.72191	12.7537	10.5306	9.39317	14.5545	5.50839	6.86323	8.66324	3.05391	4.77905	5.96887	9.64746	3.81185	4.35186	7.01159	1.27514	2.31472	3_x000D_
Pavir.1KG195500.v4.1	0.788367	1.41798	1.44816	0.967391	1.28121	1.31714	0.791733	1.32386	0.978424	0.779231	1.12417	0.979318	1.05214	0.705243	1.22209	1.28648	0.893354	1.02172	21_x000D_
Pavir.1KG195700.v4.1	0.0473355	0.0459536	0.0590954	0.119528	0.00234644	0.0492766	4.14807	0.032858	1.03342	6.78028	4.79791	3.24251	12.3676	6.96769	2.36348	2.32957	15.3495	4.12353	13_x000D_
Pavir.1KG196600.v4.1	3.74292	5.17069	6.3383	6.00015	12.9701	6.62172	5.86066	6.89998	11.1632	12.0724	9.42797	8.83269	5.36373	19.0729	32.6169	30.1585	15.7301	21.9094	1_x000D_
Pavir.1KG196900.v4.1	1.47587	0.638692	1.15651	0.34306	2.01285	0.635828	1.33483	1.9121	1.85092	1.60135	1.35369	2.15169	0.957351	2.14733	4.10177	3.99966	2.27069	3.36517	1_x000D_
Pavir.1KG197100.v4.1	0.354452	0.784178	1.04585	0.85391	1.6501	0.87301	0.781613	0.864424	0.857579	0.974058	1.32825	0.94634	0.884001	1.31809	1.61344	1.937	0.88075	0.883062	8_x000D_
Pavir.1KG197200.v4.1	7.65331	6.58707	9.10631	9.79433	8.10482	12.0864	7.83793	8.46197	7.89401	6.5575	7.63497	7.97745	9.18681	7.31907	7.09846	7.91109	6.88734	6.24687	3_x000D_
Pavir.1KG197800.v4.1	7.60299	4.33514	3.08356	2.64133	3.64534	4.81474	4.78848	3.48471	2.97216	3.2939	3.22747	3.56051	3.46261	4.25197	3.15242	3.46779	2.61266	2.5086	6_x000D_
Pavir.1KG197900.v4.1	5.20159	5.39411	5.08599	5.40811	4.99751	4.83663	4.95078	5.36387	5.11374	5.15605	5.2537	5.35276	5.72782	4.55774	4.54447	4.43975	4.3957	3.97336	2_x000D_
Pavir.1KG198000.v4.1	3.50744	3.30682	2.71014	2.37016	2.935	3.20057	2.92482	3.3561	2.78122	2.53499	2.81974	3.43286	2.59675	2.71135	3.08928	3.09868	3.14112	2.45369	3_x000D_
Pavir.1KG198100.v4.1	1.47479	3.12382	1.46477	2.01186	1.81856	2.09704	2.12782	1.42839	0.742421	0.564407	1.41342	0.834679	2.35462	1.78031	0.478263	0.442753	1.58313	0.260486	2_x000D_
Pavir.1KG199000.v4.1	7.8906	1.60167	2.19289	1.76477	3.19769	3.4296	5.42905	2.60787	4.43967	5.46821	3.90089	4.68833	2.77645	3.3679	3.14449	4.07737	2.78931	4.91168	4_x000D_
Pavir.1KG199600.v4.1	36.3305	57.0965	46.1386	59.8815	64.1175	71.3035	50.8971	69.4114	42.4799	27.4246	65.9473	50.6725	76.7622	40.2	16.8101	21.0456	40.9254	13.4796	2_x000D_
Pavir.1KG199900.v4.1	3.14221	2.21503	2.03288	2.18966	2.22311	2.07874	2.33573	2.20131	2.08875	1.94407	1.96875	2.33516	2.09101	2.04458	1.78342	2.03561	2.32371	2.05864	6_x000D_
Pavir.1KG200100.v4.1	1.61441	0.540099	1.76297	1.07228	1.08856	1.8381	0.940218	1.4599	2.90059	2.9036	0.539813	2.05025	1.37747	2.70386	5.93975	4.74131	2.12542	6.50523	9_x000D_
Pavir.1KG200400.v4.1	10.3853	10.0785	13.0076	14.2235	9.60998	10.9203	11.3127	8.93212	9.58226	8.06408	8.16539	8.81907	12.5852	9.09363	6.46018	6.28187	6.87759	5.49321	3_x000D_
Pavir.1KG200600.v4.1	4.2366	2.71658	2.23075	2.39376	2.49225	3.12866	7.61353	2.65924	2.66333	1.61455	2.06386	2.52717	2.84409	1.79147	2.04241	2.29617	3.10808	1.8417	6_x000D_
Pavir.1KG200900.v4.1	11.0407	8.19228	16.0711	13.0834	10.6624	13.2494	7.26288	7.23786	8.4437	3.01773	4.79602	7.07702	9.2279	6.3138	10.5073	11.1227	2.81454	4.37515	23_x000D_
Pavir.1KG201100.v4.1	3.3344	2.28096	1.62807	1.14055	2.04094	1.61861	2.10243	1.66917	5.63041	2.40832	1.74256	2.27647	2.09633	1.24929	0.820213	1.19379	1.51422	1.38869	4_x000D_
Pavir.1KG201500.v4.1	4.49279	4.82945	5.71084	6.00163	6.07162	6.73606	5.13363	5.05929	5.72322	5.50613	5.11537	5.29267	6.06995	5.90342	5.58661	5.88758	4.15388	5.40309	20_x000D_
Pavir.1KG202300.v4.1	2.80321	2.7296	2.1297	2.13562	2.12645	1.95447	2.50679	2.76478	2.15478	2.03077	2.46684	2.49495	1.75667	2.12193	2.85413	2.46229	1.9552	2.49465	48_x000D_
Pavir.1KG202600.v4.1	2.04429	2.67671	2.36945	2.89666	3.20449	3.09882	2.61562	3.302	2.1275	2.22832	2.42439	2.30674	3.19881	3.04235	2.47008	2.67539	2.88747	2.22456	5_x000D_
Pavir.1KG203300.v4.1	3.64649	1.83768	0.642886	0.479574	1.22392	1.24034	2.57548	1.31815	0.516194	0.603105	0.499594	1.57023	0.715657	1.63636	0.649182	1.26496	0.719858	0.37403	6_x000D_
Pavir.1KG203500.v4.1	27.2254	25.8855	43.9553	33.7633	18.6888	24.1004	20.3793	16.5022	25.2173	23.6653	13.9769	22.9689	33.8181	29.2641	37.2029	32.5353	18.6587	22.824	9_x000D_
Pavir.1KG203600.v4.1	1.91574	0.994013	0.731556	0.692357	1.33408	0.959699	1.39089	1.29823	1.26719	1.60812	1.38668	1.58541	0.713689	1.38747	1.54857	1.45255	1.15366	1.89464	14_x000D_
Pavir.1KG203800.v4.1	7.84741	7.33022	5.63947	6.78369	5.49755	5.23371	7.01721	6.17629	4.20774	3.76729	4.5069	4.25442	6.4064	5.28982	3.55165	3.32297	3.1498	2.83489	6_x000D_
Pavir.1KG203900.v4.1	9.62958	19.8572	24.4726	21.6432	29.8555	15.3973	17.5421	13.0031	20.1929	22.7695	17.3443	15.9653	28.5106	51.4613	64.594	51.807	38.4237	27.9781	8_x000D_
Pavir.1KG204200.v4.1	10.3525	11.1122	11.0842	11.8155	9.64833	11.2339	10.4778	10.0215	7.82789	6.92317	8.31825	7.69428	11.5532	10.9176	10.0124	8.5784	9.76353	6.65873	5_x000D_
Pavir.1KG204300.v4.1	3.57501	0.332283	0.0596959	0.087427	2.31708	0.191457	1.1567	2.69671	1.1153	0.576625	1.51072	1.90862	0.0494636	0.0538725	0.0126038	0.179956	0.932061	2.1612	4_x000D_
Pavir.1KG204400.v4.1	3.95693	8.01833	7.07034	10.0851	5.94708	7.18201	6.67993	6.44852	5.84022	5.5674	5.49797	5.62246	9.0194	7.83373	6.44957	6.02532	9.02089	5.51815	5_x000D_
Pavir.1KG205400.v4.1	0.48593	0.985176	1.12869	1.36466	1.5739	2.32308	1.1561	1.09085	0.57262	0.555797	0.350819	0.764011	2.08898	1.0805	1.42165	0.850344	0.744044	0.493735	8_x000D_
Pavir.1KG205700.v4.1	1.89735	1.99324	1.72833	1.92956	1.24055	2.18813	1.8185	1.66002	1.49197	1.75005	1.44788	1.46392	1.75625	2.09572	2.02605	1.29748	1.51917	2.30658	11_x000D_
Pavir.1KG207300.v4.1	4.98676	1.42125	0.654537	0.617882	0.801984	1.19669	1.32788	0.609239	0.668521	0.401301	0.621785	0.612123	0.556628	0.789226	0.718284	1.11144	0.851969	1.05109	4_x000D_
Pavir.1KG207900.v4.1	1.20653	1.16498	2.00827	1.31964	1.57004	0.906063	0.505283	0.509958	1.5839	1.03769	0.784377	0.433877	1.02511	1.76222	0.798977	1.16991	0.56352	0.806534	64_x000D_
Pavir.1KG208400.v4.1	3.53259	3.49513	3.04783	2.94405	3.35225	3.5217	3.83211	3.71879	3.14973	3.32787	3.48109	2.64536	3.17264	3.40485	3.16564	3.39557	2.89763	2.89798	6_x000D_
Pavir.1KG209100.v4.1	3.91996	2.81964	2.68749	2.75303	4.41718	3.09281	3.82518	4.07445	4.56715	5.24833	4.71126	5.27269	2.89886	3.66077	3.63538	4.56231	4.64559	7.52347	7_x000D_
Pavir.1KG209300.v4.1	102.717	108.21	69.6432	87.9732	85.3585	75.0658	93.1338	101.811	90.3644	93.7482	112.752	107.031	80.5194	87.625	67.0482	56.0529	84.0987	66.6332	30_x000D_
Pavir.1KG209400.v4.1	25.8716	34.9428	39.1696	38.0214	36.9233	35.2723	32.5428	36.7135	40.0356	42.6314	41.1641	37.5066	40.7262	42.181	49.5304	37.7029	34.7318	33.3969	19_x000D_
Pavir.1KG210100.v4.1	8.97092	10.2975	11.3578	12.0629	10.2339	10.995	10.2576	10.3562	11.2401	12.2789	11.1743	10.4987	10.9445	11.1992	11.0127	10.3134	11.7505	10.42	31_x000D_
Pavir.1KG211100.v4.1	0.35785	0.526215	1.25202	1.31846	0.647302	0.525073	0.358821	0.496135	1.40268	1.04803	0.328434	0.633313	0.740208	4.9701	8.24711	5.24548	1.95173	4.9305	1_x000D_
Pavir.1KG211800.v4.1	3.27296	1.91686	2.29715	1.75403	2.23141	2.01089	2.92007	1.42586	1.47366	0.30614	1.74832	1.45855	1.13985	0.496788	0.743711	0.682095	0.195335	0.299474	3_x000D_
Pavir.1KG212000.v4.1	3.76685	2.02657	1.71628	1.92594	2.71084	2.60278	2.82711	3.06528	2.06807	1.01151	1.27983	2.57903	3.07888	2.34749	1.80574	1.96669	1.28545	0.952517	6_x000D_
Pavir.1KG212300.v4.1	1.12603	1.05491	1.08886	1.08214	0.78527	0.869059	0.962796	0.743673	1.25768	1.00932	0.628567	1.03527	0.898837	1.4174	2.38011	1.67066	0.585857	2.07585	1_x000D_
Pavir.1KG212400.v4.1	5.35493	4.83185	5.68046	5.12905	6.06044	6.53671	5.65107	5.06443	7.16102	6.93951	6.1625	6.4376	6.64965	5.85643	6.21576	7.39815	5.10818	4.60951	18_x000D_
Pavir.1KG213100.v4.1	2.74596	2.8165	2.66222	3.04449	2.88728	3.07154	2.82857	3.12452	2.87924	2.65188	2.28361	2.60638	2.51826	2.93872	3.44849	2.66906	2.42243	2.79031	3_x000D_
Pavir.1KG215200.v4.1	0.959723	2.21361	4.37327	3.06492	1.82569	3.89027	1.3097	1.25369	2.47677	1.82036	0.938588	1.42447	3.45266	4.97664	1.55703	1.71724	0.749996	1.02143	23_x000D_
Pavir.1KG215400.v4.1	3.82058	6.34985	6.50552	8.7086	3.96818	5.97838	4.40338	3.38798	7.00874	3.85692	3.33352	1.66379	7.28508	12.6437	5.44713	3.99454	2.74306	7.60062	39_x000D_
Pavir.1KG215500.v4.1	1.55739	1.20246	2.88208	1.78832	2.02254	2.27995	1.44483	1.66639	2.34367	2.12929	1.87853	1.4783	2.66248	2.01389	2.22895	2.49115	2.05137	1.63613	20_x000D_
Pavir.1KG217000.v4.1	5.85001	3.47745	7.03025	5.15908	13.1056	5.04934	3.95472	5.3575	11.9159	13.806	16.0352	13.9222	4.99377	4.58529	3.8942	8.37325	9.09743	13.8909	7_x000D_
Pavir.1KG217300.v4.1	7.89647	4.23187	5.1756	5.11594	6.59376	5.82384	6.62514	3.7163	4.62713	2.73672	3.21751	4.67178	4.43557	3.04257	2.313	4.0615	1.51017	2.14197	3_x000D_
Pavir.1KG217700.v4.1	1.12608	1.34405	2.58152	1.33646	0.89987	0.829136	3.25066	1.58919	1.46285	1.34584	1.25949	1.57505	0.843401	1.56724	3.03576	3.10024	1.65996	1.86326	1_x000D_
Pavir.1KG218000.v4.1	4.3589	4.54097	2.90452	3.48976	3.35328	3.74893	4.27981	3.82732	3.69413	3.29383	3.32465	2.91906	3.39151	4.56587	3.30301	3.00774	3.69394	3.66352	11_x000D_
Pavir.1KG218600.v4.1	3.38832	4.72645	3.86663	4.80524	4.71506	4.82335	4.17432	3.76869	3.78673	3.72318	3.4178	3.34209	5.30922	5.28898	4.69776	4.51785	4.47139	3.51477	8_x000D_
Pavir.1KG218900.v4.1	11.8142	18.3841	20.1023	21.252	15.6047	13.5452	10.1856	8.72745	8.65997	2.49072	6.87824	8.92343	16.1725	10.4574	14.4098	14.5791	11.3727	4.79502	3_x000D_
Pavir.1KG219100.v4.1	17.5427	11.3499	8.565	7.77476	9.77956	9.1683	12.1827	11.4242	9.85814	12.4671	10.8752	14.9465	8.01773	7.5477	8.49391	7.4508	8.89573	12.0936	4_x000D_
Pavir.1KG219200.v4.1	8.18425	8.65554	8.54482	9.5419	5.74038	8.43201	6.38287	6.41409	6.80315	5.79213	5.19395	5.57143	7.36056	8.03852	6.15158	5.9012	5.871	4.75341	23_x000D_
Pavir.1KG219700.v4.1	7.56859	3.54836	6.43454	5.52027	7.62231	5.0717	5.69113	7.05836	6.86404	8.69604	7.4997	7.49976	6.75399	6.18631	11.0681	7.52276	7.81774	7.33521	1_x000D_
Pavir.1KG219800.v4.1	55.9734	33.127	45.5483	36.0906	57.9407	31.8501	34.9278	41.6954	44.4195	32.1517	41.9944	42.2846	30.5118	29.9033	54.0359	48.6368	34.8111	31.2553	44_x000D_
Pavir.1KG219900.v4.1	8.35312	7.13603	12.8441	8.96383	11.4533	9.78565	9.1454	12.2038	15.4594	17.9947	12.1168	15.2207	12.7056	15.828	19.8494	22.2466	21.4671	22.2472	1_x000D_
Pavir.1KG220400.v4.1	4.26371	2.88548	5.68641	3.86545	2.67194	3.50423	3.93111	2.66184	4.86917	6.32034	2.68232	4.126	4.59256	6.19505	7.301	6.95676	3.26066	6.95938	9_x000D_
Pavir.1KG220500.v4.1	1.48751	1.61372	2.99768	2.69651	1.40001	1.6987	1.10101	1.51297	2.68186	2.63028	0.861623	1.81424	2.30282	4.58977	6.63718	5.10386	1.71847	4.57382	9_x000D_
Pavir.1KG220900.v4.1	2.02931	2.67445	3.44495	3.15157	3.92708	4.46581	3.78764	3.51675	2.48343	3.3145	3.54952	2.09152	2.41047	1.98586	2.65048	3.12765	1.94428	1.7084	2_x000D_
Pavir.1KG221500.v4.1	2.06103	3.32137	4.01816	3.87889	4.31552	3.10014	2.65059	2.87279	3.38996	3.54642	3.41286	3.35942	3.12238	3.84397	9.35724	7.10221	6.12402	5.7519	1_x000D_
Pavir.1KG221700.v4.1	3.68281	3.74831	5.06722	3.98919	5.06662	4.62324	4.13208	4.1707	5.08557	5.18802	4.93619	5.61586	5.24208	3.3004	2.64877	3.35401	2.63836	2.50864	3_x000D_
Pavir.1KG222000.v4.1	3.47952	2.716	4.51688	3.44923	4.09981	3.10768	3.16687	3.74296	4.13266	5.16224	3.77187	5.08742	3.17998	4.40881	6.45799	4.78442	2.9783	4.63104	1_x000D_
Pavir.1KG222100.v4.1	6.38815	5.75576	5.85473	6.22728	7.44284	7.66967	7.05518	5.5146	6.76201	6.27595	6.72143	6.65862	6.14878	7.04852	8.45189	9.5948	6.06079	8.39156	1_x000D_
Pavir.1KG222300.v4.1	3.20513	3.5906	1.32413	1.09401	1.40037	1.30481	2.28845	1.60095	1.73846	1.93052	1.53261	1.46036	1.6223	1.93292	1.39365	1.63681	1.38978	1.33071	4_x000D_
Pavir.1KG222500.v4.1	1.66579	2.52721	1.43406	2.79474	1.31236	1.69607	2.34022	2.75974	2.16219	1.5077	2.16252	1.69114	2.05613	3.12003	1.73642	2.28872	1.75295	2.70768	11_x000D_
Pavir.1KG222600.v4.1	5.28255	4.07557	3.34645	3.18288	3.36296	4.15961	3.52221	4.47859	3.69682	4.72112	3.45091	6.8833	2.71146	2.95371	3.0006	2.88561	1.96134	3.70666	4_x000D_
Pavir.1KG222700.v4.1	5.28852	4.34777	4.04498	4.09595	3.96183	3.76295	4.87445	3.88595	4.68034	4.35075	4.34136	4.66557	3.99958	4.9041	4.36569	3.72938	3.54758	4.082	6_x000D_
Pavir.1KG222800.v4.1	6.43852	4.58246	2.75066	3.4906	4.45463	2.92503	4.88264	5.23112	3.71485	5.24492	4.01135	5.06072	5.14184	4.44501	4.94926	4.08786	3.81619	4.7955	4_x000D_
Pavir.1KG223300.v4.1	1.53522	2.16695	2.24399	2.42191	2.95404	2.3533	2.22593	2.01307	2.54814	1.68632	2.0729	1.6525	2.28932	3.00729	3.64838	3.45595	3.02302	2.54072	8_x000D_
Pavir.1KG223600.v4.1	7.31699	3.22546	3.30071	2.98303	1.94915	2.69572	3.57372	1.38516	2.0291	1.92137	1.10389	2.78058	4.41894	2.64269	2.9035	2.46533	2.1078	2.35252	6_x000D_
Pavir.1KG223800.v4.1	8.07833	8.44927	7.55012	8.50786	7.29715	7.12149	8.57288	7.91463	6.62089	7.75167	8.76642	8.59912	8.18164	7.42162	6.95031	8.06422	8.23794	9.95448	7_x000D_
Pavir.1KG224000.v4.1	4.0539	2.95708	3.65792	3.99486	4.09558	4.30862	3.84054	2.64707	4.01445	3.35108	3.39546	3.84483	3.28569	3.10729	2.28099	2.75164	1.61443	2.7748	3_x000D_
Pavir.1KG224100.v4.1	1.44428	2.12516	1.26716	1.91788	2.05437	1.5954	2.39689	1.66288	1.42353	1.24351	1.90677	1.28167	2.45044	2.52821	2.08325	1.89956	2.3393	1.72603	5_x000D_
Pavir.1KG224500.v4.1	8.5199	11.9586	17.3472	21.2326	15.6898	15.4397	11.6918	8.87963	13.534	11.4813	14.1999	15.131	16.7591	10.4966	9.62798	12.3197	13.3925	11.7803	20_x000D_
Pavir.1KG224700.v4.1	95.1896	113.402	273.729	173.542	81.6321	154.047	82.0135	102.425	142.293	190.257	50.5896	126.558	171.426	167.577	299.975	157.72	62.1209	134.785	9_x000D_
Pavir.1KG224800.v4.1	6.01789	5.001	6.39931	5.48952	6.22839	5.5064	5.86419	4.83228	5.24161	6.03452	4.61476	6.40503	5.80092	4.52586	3.43407	3.60339	3.15004	4.62927	3_x000D_
Pavir.1KG224900.v4.1	1.10871	1.77995	1.4726	1.9426	1.07168	0.942614	1.80768	1.98416	1.06098	2.3326	1.43753	1.77774	1.09746	2.35984	2.1704	1.20586	1.01917	2.76207	33_x000D_
Pavir.1KG225000.v4.1	0.950684	1.73422	1.87757	2.17179	2.1883	1.44263	1.65236	1.50969	1.70089	1.97887	2.29279	1.60578	1.73506	2.60132	2.785	2.58616	1.85564	2.24051	8_x000D_
Pavir.1KG225100.v4.1	2.8276	1.24684	1.61074	1.42211	1.15437	1.34717	5.43256	1.04142	1.75905	1.9163	1.39385	1.12345	1.52738	1.53126	1.55378	1.57327	2.1164	1.97736	4_x000D_
Pavir.1KG225400.v4.1	9.67525	7.65009	9.86573	9.16045	10.1761	9.73504	8.43188	8.27627	11.5178	12.539	10.6759	11.3865	9.436	9.79587	9.94033	10.3719	8.61535	11.7395	1_x000D_
Pavir.1KG225600.v4.1	1.60483	1.94983	1.40623	2.00049	1.02846	1.87262	1.98641	1.99147	1.97173	1.67789	2.11453	1.29036	1.20946	2.49781	1.66213	1.34565	1.42376	2.25739	11_x000D_
Pavir.1KG225700.v4.1	1.68884	2.15165	1.94876	1.82491	2.07008	2.02057	1.76592	1.96345	1.86958	2.26758	2.39361	2.59146	1.96107	1.77913	1.85003	2.08425	2.00624	2.66123	37_x000D_
Pavir.1KG226100.v4.1	19.2055	22.2537	21.0932	23.4244	23.2729	24.9946	21.3081	21.2173	19.3242	18.9931	20.242	21.6645	23.3674	16.2819	17.1055	19.2951	20.7635	16.9618	2_x000D_
Pavir.1KG226200.v4.1	4.66103	0.738945	0.640094	0.44685	44.7487	1.70443	2.28825	19.8532	41.3434	192.514	88.2917	229.28	0.573389	1.31661	2.82683	6.94566	95.1631	546.582	7_x000D_
Pavir.1KG227100.v4.1	3.11819	2.89317	3.1639	2.44845	3.58181	2.34119	3.28997	3.80859	4.53367	4.32183	3.33873	3.36937	2.99465	6.33468	10.3535	8.39645	5.40477	6.83717	1_x000D_
Pavir.1KG227200.v4.1	29.0616	25.0972	13.9198	16.9235	25.8403	20.8128	26.2691	24.2099	20.8404	16.6882	45.8588	19.7848	17.3917	14.8057	8.69315	9.38213	23.523	8.15174	2_x000D_
Pavir.1KG228400.v4.1	13.1581	7.41288	4.65722	5.83194	5.98774	7.14083	10.6549	7.10097	4.54229	5.95741	6.12089	8.16255	6.53971	7.09816	3.97296	4.02752	4.44281	3.94182	6_x000D_
Pavir.1KG228600.v4.1	4.52485	1.65125	1.5665	1.88742	2.50366	2.94117	3.26315	1.67601	1.54363	3.47403	2.88954	3.00132	2.82112	3.11813	2.30359	2.7212	4.80201	3.88594	28_x000D_
Pavir.1KG229300.v4.1	9.1846	11.2261	7.92848	8.77295	11.1718	9.26895	9.15234	12.2064	10.9203	10.0694	14.858	9.47348	9.31419	9.56885	9.15215	9.40635	14.1344	12.4865	22_x000D_
Pavir.1KG229400.v4.1	0.695368	0.544405	2.19263	0.836198	1.65696	1.05996	0.705932	1.1911	2.99621	2.38877	0.808819	1.49681	0.528703	5.23909	9.15369	7.2401	2.04388	4.94462	1_x000D_
Pavir.1KG230500.v4.1	273.46	402.664	325.155	411.583	364.875	376.235	374.505	367.812	310.45	285.215	352.755	317.157	454.124	276.321	173.118	195.059	301.697	158.904	2_x000D_
Pavir.1KG230700.v4.1	1.36685	0.970439	1.015	1.18524	1.0793	0.918915	0.915674	1.46263	2.02581	1.31713	1.31591	1.54529	0.897085	2.12931	3.70003	2.39089	1.75796	3.41344	1_x000D_
Pavir.1KG231300.v4.1	134.557	175.801	94.754	133.099	161.789	117.499	147.099	152.677	126.848	93.4594	216.352	99.3692	130.074	139.668	72.0753	68.8968	185.12	83.7294	2_x000D_
Pavir.1KG231400.v4.1	2.35695	2.07122	1.69784	2.63515	3.12054	2.37026	2.33397	2.94213	2.31749	1.62022	2.73738	2.01048	1.86248	1.87915	2.27416	2.59594	1.76347	2.16553	3_x000D_
Pavir.1KG231900.v4.1	11.8292	16.1757	81.2929	33.9265	33.4517	31.3479	5.49199	11.4171	19.6081	6.71635	6.06838	9.43793	40.23	17.2016	19.1162	22.1794	9.67532	8.039	20_x000D_
Pavir.1KG232100.v4.1	1.68845	1.23994	1.21198	1.22087	1.72167	1.28214	0.890743	1.42478	1.19612	0.506045	1.157	1.12403	0.578402	0.498204	1.082	0.83096	0.568321	0.719759	3_x000D_
Pavir.1KG232600.v4.1	1.15409	0.663619	0.83546	0.82554	1.00107	0.905931	1.25547	0.770103	1.40256	1.91082	1.15458	1.16878	1.25648	0.980449	1.42398	1.17357	1.31654	1.91348	7_x000D_
Pavir.1KG233300.v4.1	114.546	1.55774	0.822896	0.1896	9.49859	1.04718	17.075	0.109068	0.0598225	0.087118	0.36654	0.386643	2.69748	0.532027	0.37001	3.29413	0.375166	0.239035	6_x000D_
Pavir.1KG233400.v4.1	142.291	106.287	137.052	104.122	153.433	95.1301	109.458	135.439	138.272	153.694	136.193	141.707	118.085	116.314	187.449	162.513	128.151	125.695	1_x000D_
Pavir.1KG233500.v4.1	9.4898	8.0306	9.04773	8.86776	10.1282	9.40063	12.7041	9.73624	11.3416	18.8756	12.9092	11.5424	16.3534	12.8899	11.1592	11.274	15.3014	12.0648	13_x000D_
Pavir.1KG233800.v4.1	0.671863	1.86361	1.63528	2.20631	2.52203	1.34572	1.5453	2.02223	0.712934	1.53185	1.71871	2.03076	2.10745	2.14245	2.54227	2.51566	2.43647	2.56288	13_x000D_
Pavir.1KG234200.v4.1	4.94358	2.43535	0.554606	1.06923	1.08294	0.724089	1.86649	1.98398	2.9938	3.05848	10.0937	5.42418	1.05635	2.89208	2.05665	2.06387	11.121	1.7655	17_x000D_
Pavir.1KG234600.v4.1	0.582858	0.301653	1.86809	1.48386	0.174406	0.407093	0.386343	0.37068	0.634556	0.458749	0.158715	0.158543	0.803557	5.29558	10.1251	6.5706	0.271956	1.77106	9_x000D_
Pavir.1KG234900.v4.1	4.46719	3.05566	3.0655	3.03371	2.88173	3.00095	4.22401	3.10239	2.20881	1.97517	2.8307	2.1591	2.77916	3.30632	4.34628	3.93725	2.78123	2.689	6_x000D_
Pavir.1KG236400.v4.1	37.6461	31.8182	27.3097	30.791	29.4012	27.4214	37.4793	29.0236	28.6556	28.1755	28.7904	29.5106	32.8717	26.2262	20.5281	23.9259	26.2327	21.2096	6_x000D_
Pavir.1KG236500.v4.1	22.7998	15.3668	15.2975	12.519	18.6217	16.9624	18.4476	18.6365	19.2972	23.4163	18.8536	19.5376	13.4051	15.1738	14.4812	16.9145	17.1076	15.1578	16_x000D_
Pavir.1KG236600.v4.1	23.9761	27.2709	33.3919	29.0774	28.1862	29.2529	21.672	23.935	28.2405	23.4705	29.6905	25.6587	29.9824	21.6733	27.0451	32.3657	27.9275	27.668	19_x000D_
Pavir.1KG236700.v4.1	5.30096	8.41236	11.7772	10.9652	7.04418	5.06716	6.15355	4.02508	3.70766	2.21365	5.25919	4.72281	6.67729	3.43135	3.86628	3.8635	2.55908	1.59764	3_x000D_
Pavir.1KG236800.v4.1	32.1641	18.5267	11.4846	8.99442	15.8664	17.8307	25.392	24.6556	9.01298	17.4102	17.2805	13.6693	15.0024	17.292	21.3384	20.2006	23.284	14.138	4_x000D_
Pavir.1KG236900.v4.1	145.096	89.7593	100.289	83.8217	95.196	92.5693	110.927	80.3549	93.0024	104.838	78.9869	112.38	101.616	63.5652	50.9444	73.7422	78.5014	60.754	6_x000D_
Pavir.1KG237000.v4.1	13.6174	13.5428	12.6247	12.9809	13.5157	13.0994	13.4697	13.1044	14.2474	13.7322	15.1369	13.2083	12.6899	13.4258	13.3927	13.517	13.6538	13.1758	17_x000D_
Pavir.1KG237300.v4.1	1.28936	1.86063	4.6533	3.88497	1.53435	4.43483	1.23048	0.872189	1.86727	0.549789	0.830835	1.32018	2.43667	0.719196	0.763012	1.09085	0.50903	0.340697	3_x000D_
Pavir.1KG237500.v4.1	1.07089	1.95293	1.43488	2.19906	1.13759	1.71714	1.64486	1.32197	1.37746	1.98962	1.44227	1.41432	2.09617	2.51461	2.34827	2.30078	2.6305	2.14895	8_x000D_
Pavir.1KG237800.v4.1	4.81639	11.4574	27.3176	19.934	6.17453	6.84974	7.60761	4.13973	7.26443	4.31022	3.82635	5.8941	14.8618	9.39223	15.7914	10.4825	5.9	3.48487	5_x000D_
Pavir.1KG238100.v4.1	2.21671	1.68563	0.783173	1.03277	4.96778	1.88699	2.55398	3.71894	5.14364	8.34078	8.58295	8.17866	2.06551	3.27157	1.90931	6.29584	14.2527	12.1819	7_x000D_
Pavir.1KG238200.v4.1	7.8036	11.3186	13.7889	15.8969	12.6276	10.7893	10.1497	9.55207	9.766	9.23154	11.6303	13.2575	14.516	10.5171	13.5947	11.4119	9.22669	9.99014	5_x000D_
Pavir.1KG238400.v4.1	1.93492	2.31785	2.47011	2.10117	2.26797	2.24778	2.44523	2.79641	2.5481	3.40068	2.78215	2.47014	2.76664	2.52541	2.41938	2.26998	2.55463	2.5873	7_x000D_
Pavir.1KG238500.v4.1	19.0112	27.4304	22.0974	25.7499	17.8453	20.089	20.9578	21.5424	23.557	19.0104	21.5613	18.9742	19.756	24.0018	19.1294	15.4616	15.7862	19.4899	10_x000D_
Pavir.1KG238700.v4.1	7.08072	7.62152	5.52295	6.44882	6.47837	6.63257	6.65428	6.9593	6.27515	6.46967	7.49442	6.24245	6.48701	5.91479	5.1166	5.9486	7.67148	8.68237	4_x000D_
Pavir.1KG239100.v4.1	256.922	274.472	281.874	267.583	331.303	273.806	267.022	290.118	270.375	282.462	327.938	279.588	325.061	240.333	260.816	306.506	330.5	276.835	38_x000D_
Pavir.1KG239200.v4.1	21.2803	22.0031	30.0485	28.6883	23.039	26.4571	19.0136	18.5773	28.4329	22.6408	19.3291	24.4655	28.7338	20.36	18.5165	22.6688	18.5571	17.9949	3_x000D_
Pavir.1KG239400.v4.1	7.03349	2.30575	1.22237	0.815018	1.33355	1.72061	2.02843	0.888731	1.58799	0.929213	0.910364	1.20648	2.35105	2.00947	2.99282	2.07946	1.9566	1.34693	4_x000D_
Pavir.1KG240500.v4.1	7.21317	4.46335	4.92342	3.60521	3.62457	5.6324	3.80994	2.44873	3.17522	2.68778	1.73565	2.93396	3.17473	2.76871	2.38959	2.37543	1.26469	1.00962	3_x000D_
Pavir.1KG240600.v4.1	4.65992	7.04497	5.3382	6.06059	4.61085	5.2979	5.23184	6.69548	5.58568	7.14622	8.0113	5.88484	6.04308	6.89354	6.40042	4.13239	7.94923	4.21651	5_x000D_
Pavir.1KG240800.v4.1	1.34529	1.0305	1.146	1.31365	1.68711	0.90501	1.65593	1.16334	1.17745	1.04351	1.27085	1.02876	1.2377	1.63317	1.37697	1.40113	0.941917	1.24027	0_x000D_
Pavir.1KG241200.v4.1	94.3389	43.8787	57.0888	42.5047	64.4741	35.835	56.1261	50.4505	54.2497	77.8255	55.5753	64.1938	55.9962	45.3347	75.4336	77.8204	65.0824	65.3899	1_x000D_
Pavir.1KG241600.v4.1	4.25814	4.39425	4.1965	4.53249	4.99577	4.88779	4.48322	4.94098	5.21493	5.42068	4.59775	4.6542	5.20145	4.53264	5.57886	4.61885	4.21678	5.56537	26_x000D_
Pavir.1KG242100.v4.1	1.64763	1.93883	1.87962	1.83506	1.88669	1.97539	1.29063	1.75088	2.07433	1.46764	1.51362	1.35051	1.42167	2.88807	5.00434	3.46718	1.91496	2.51111	1_x000D_
Pavir.1KG242200.v4.1	30.8476	45.2074	48.6918	56.7622	58.3638	47.9011	38.7581	43.2171	44.1231	37.7964	44.0305	44.8123	51.5895	54.2002	66.9214	69.7466	63.3052	50.1332	8_x000D_
Pavir.1KG242400.v4.1	4.19868	8.3031	5.04496	7.48371	5.24953	5.44223	6.83983	7.42389	3.98033	2.19864	5.66468	2.84951	5.88607	5.5869	4.12778	4.32279	4.88332	3.68136	5_x000D_
Pavir.1KG242600.v4.1	11.9411	10.2385	6.5822	8.77271	9.96629	7.72417	10.5929	9.66659	7.99376	7.38759	8.31808	6.63052	9.14965	10.7075	9.40679	9.29417	10.803	7.42271	6_x000D_
Pavir.1KG242700.v4.1	5.75274	7.86485	6.24123	6.29281	11.9207	7.72004	10.1827	11.795	13.5599	13.4806	11.7104	10.3465	7.59185	8.02912	4.87617	5.89179	7.77672	7.91344	16_x000D_
Pavir.1KG242900.v4.1	1.55018	0.430213	0.965399	0.718146	1.26266	0.779073	0.913091	0.977195	2.19656	2.06449	0.887065	1.58759	0.609862	2.05976	2.53237	2.49054	1.14068	3.15468	1_x000D_
Pavir.1KG243400.v4.1	3.80164	0.79032	0.698427	0.714472	1.59813	0.823208	2.62886	0.817472	0.827933	0.403831	0.894271	0.903787	1.03717	1.15638	1.03874	1.06972	0.651336	1.01489	6_x000D_
Pavir.1KG243700.v4.1	2.40775	3.97621	7.79085	6.47671	4.52916	5.19501	2.329	3.43954	6.85525	5.10489	1.85558	5.52644	6.15109	5.90932	11.6698	12.0235	6.98619	9.76427	9_x000D_
Pavir.1KG244100.v4.1	3.089	1.69477	1.29569	0.963542	1.98828	1.48356	2.25172	1.9154	2.23362	2.40583	2.31894	2.26102	1.306	1.99586	1.91758	1.23431	0.99075	1.72173	16_x000D_
Pavir.1KG244300.v4.1	2.91451	2.75687	2.38621	2.41025	2.91022	2.77816	2.71626	3.43954	3.16817	3.39197	3.17105	4.03317	2.39202	2.33732	3.11553	3.8272	3.63697	5.50892	7_x000D_
Pavir.1KG244500.v4.1	0.801975	0.944753	1.60767	0.912169	1.98549	1.44435	1.1858	0.621598	1.32971	2.66978	1.73873	1.63858	0.960421	1.7013	1.60879	1.53422	1.44766	2.36481	13_x000D_
Pavir.1KG245100.v4.1	12.2811	10.2776	8.76556	9.57034	12.8247	10.3767	10.2552	13.6271	11.5723	10.2395	11.9021	12.3988	9.28108	10.6737	13.0354	10.1726	10.6859	10.1061	48_x000D_
Pavir.1KG246400.v4.1	1.17041	1.18476	1.31635	1.02653	0.833269	1.05045	0.720322	1.12284	1.20508	0.93508	1.20303	1.06084	0.787652	1.14076	1.27257	1.02749	0.707721	0.795609	3_x000D_
Pavir.1KG246500.v4.1	3.3781	3.42265	3.69856	2.28654	3.77428	2.86923	3.87882	4.07065	3.66111	7.55146	3.15379	4.26503	3.44953	3.59161	3.33617	3.72606	3.2652	2.9056	15_x000D_
Pavir.1KG247500.v4.1	0.839931	1.03285	0.628996	0.874787	0.411642	0.529774	1.23081	0.690067	0.770429	2.01759	1.45227	1.52059	1.83827	2.20651	1.54094	1.93438	2.6869	3.41431	13_x000D_
Pavir.1KG248000.v4.1	4.23454	4.15463	3.78741	3.17238	3.84948	3.92909	4.63869	4.41548	3.9726	5.84735	4.53964	4.45642	3.70984	4.38483	4.10543	4.38089	3.42313	4.02812	15_x000D_
Pavir.1KG248400.v4.1	5.20096	4.42014	5.2961	5.12485	4.73361	4.78792	4.96849	4.07174	4.26942	4.71729	3.53361	4.50106	4.71513	4.6871	3.66442	3.64485	3.94274	4.01996	3_x000D_
Pavir.1KG248500.v4.1	2.70125	2.08387	2.59304	2.52378	2.08491	2.47082	2.79972	1.68185	2.7593	4.11479	2.83921	3.11008	3.42227	3.14658	2.02829	3.03378	1.94147	2.39275	13_x000D_
Pavir.1KG248800.v4.1	30.1539	35.3759	45.2682	42.8087	49.35	37.5517	30.1825	31.7828	37.4788	29.5448	32.4027	34.2923	31.1699	33.2689	35.9737	45.4365	18.6268	29.1985	3_x000D_
Pavir.1KG249400.v4.1	11.1786	8.41168	10.4968	8.39458	11.2955	9.39556	9.49001	10.4056	11.3895	12.2738	10.9711	12.9642	9.98173	10.0891	13.8561	13.6011	12.1363	12.5601	1_x000D_
Pavir.1KG249700.v4.1	8.91084	8.78213	8.1456	6.63861	11.9867	7.88499	9.03958	15.5577	13.332	16.3555	18.2611	16.5535	8.57547	6.80104	12.7418	12.224	22.4637	16.9045	7_x000D_
Pavir.1KG249800.v4.1	2.76194	2.80403	0.820399	1.76772	10.6181	2.9028	3.45045	8.06322	10.6563	12.7038	18.5908	18.738	0.951678	2.10255	4.48356	5.55369	12.0926	12.9303	7_x000D_
Pavir.1KG250000.v4.1	232.115	364.724	341.71	444.924	394.803	406.797	442.142	316.663	334.872	337.573	527.589	331.792	644.97	329.009	61.3479	119.421	295.928	77.249	2_x000D_
Pavir.1KG250100.v4.1	164.833	490.691	193.098	546.762	236.058	322.983	552.973	302.899	273.399	187.328	524.83	186.835	454.56	531.982	71.7904	85.9196	307.249	94.3774	2_x000D_
Pavir.1KG250200.v4.1	9.83236	12.7254	9.24198	12.3113	13.6092	14.531	12.6551	13.0805	8.16653	6.36786	13.3295	9.23448	15.4363	7.83676	3.20997	5.84573	14.992	4.23413	2_x000D_
Pavir.1KG250300.v4.1	4.08767	3.22218	3.05712	2.96201	2.66483	3.179	2.97808	3.75998	2.96176	2.56965	3.54042	3.16585	2.69269	3.37347	4.3848	3.4744	3.41698	3.66774	1_x000D_
Pavir.1KG250600.v4.1	9.68779	11.4816	13.3305	13.5032	11.2166	13.3095	11.5174	10.2232	11.1564	12.0062	9.14532	10.5046	14.95	11.1127	11.6971	11.7097	12.0403	9.26393	5_x000D_
Pavir.1KG250800.v4.1	1.43435	1.63841	2.83251	1.58357	2.92872	2.44749	1.30342	2.97159	5.58613	6.00321	3.62018	4.88642	1.37356	1.98735	2.8693	3.40486	2.31267	3.78857	7_x000D_
Pavir.1KG250900.v4.1	17.877	18.5909	18.2652	18.7468	24.0558	18.981	19.2949	25.5466	20.06	20.6793	23.5818	23.8599	20.5969	12.8838	13.9936	15.9233	26.9809	19.0783	15_x000D_
Pavir.1KG251500.v4.1	5.96596	15.5881	12.842	17.6431	8.56119	12.0817	11.7354	10.3871	9.30164	6.43745	7.14189	7.00109	16.376	15.0164	11.7873	9.4992	10.1418	6.05929	5_x000D_
Pavir.1KG252000.v4.1	8.27306	5.57381	6.00524	5.28763	6.71781	5.49549	7.90723	7.30345	5.29102	6.71522	5.76347	6.21992	5.69541	5.03531	6.02454	6.99614	6.8167	5.95415	4_x000D_
Pavir.1KG252100.v4.1	3.36947	3.4805	4.33561	4.11791	3.55488	3.83752	3.1553	3.61431	3.47823	3.32214	3.13894	3.60019	4.52036	3.44127	3.91356	4.56263	3.58162	3.0865	43_x000D_
Pavir.1KG252400.v4.1	2.93124	4.05411	4.15238	4.46844	3.09991	3.8171	2.63379	2.85294	2.58631	1.50369	1.81805	2.00171	2.85518	1.98272	1.44479	1.04042	0.814266	1.48156	10_x000D_
Pavir.1KG252500.v4.1	3.42476	4.04993	1.62783	2.61173	2.39516	1.84538	3.68631	3.37005	3.89128	1.19694	1.15828	1.58855	2.64954	4.28355	1.83499	3.77776	1.54813	0.791292	6_x000D_
Pavir.1KG252800.v4.1	27.2897	25.7714	27.6786	25.1453	31.0017	22.6201	22.3204	30.2403	30.0566	35.999	31.6857	28.9757	25.6729	28.0461	43.2745	41.3174	29.0464	31.744	1_x000D_
Pavir.1KG254600.v4.1	17.6534	22.0011	35.1089	30.0335	29.3453	36.8888	23.0314	20.909	26.0219	15.7108	17.9024	22.4134	36.3994	20.1502	18.5244	24.2651	16.2436	10.1638	3_x000D_
Pavir.1KG254700.v4.1	5.89224	6.21597	5.80919	5.70627	6.21445	5.39973	5.91654	6.5975	6.23972	6.04655	7.44194	6.34703	5.4352	5.72686	7.05463	6.31124	6.95682	6.8359	7_x000D_
Pavir.1KG254900.v4.1	1.51934	1.45328	1.51585	1.29745	1.31849	1.40443	1.41646	1.94696	1.62594	1.96998	1.75764	1.80073	1.56379	1.3587	1.28809	1.39826	1.56158	1.79006	7_x000D_
Pavir.1KG255600.v4.1	23.6921	42.5346	13.9626	20.7788	29.4337	23.9181	32.6305	50.1203	24.0181	24.5008	44.7649	21.5362	16.2118	23.7996	26.8913	33.7546	41.132	35.9256	22_x000D_
Pavir.1KG256200.v4.1	2.37181	3.36519	1.33266	1.55103	3.70497	1.06964	1.86616	1.96725	4.19157	3.50524	5.21929	2.00507	1.00978	1.89468	2.47584	2.30018	4.82316	3.86656	7_x000D_
Pavir.1KG256400.v4.1	4.21643	4.54154	4.09576	5.02442	3.96826	4.86509	4.56085	4.15251	4.91815	4.24229	3.93975	4.18139	4.75935	5.54672	5.35238	6.10255	5.07659	6.32375	24_x000D_
Pavir.1KG256500.v4.1	5.31795	5.46225	7.2748	6.1776	7.12016	5.70031	5.32457	7.05806	7.38092	8.86112	6.13327	6.68318	6.45086	7.61493	10.9816	11.5852	9.38226	10.1416	1_x000D_
Pavir.1KG256600.v4.1	8.97112	9.5989	8.59901	9.70294	9.37738	9.7708	9.89435	8.93986	9.38335	10.2699	9.4927	9.68794	9.95047	10.1343	8.41038	8.48275	8.50661	9.28256	35_x000D_
Pavir.1KG257000.v4.1	12.3123	14.4423	9.48696	14.0154	12.5409	12.2353	12.0618	11.1638	12.3091	14.0919	18.1351	14.2395	9.84055	12.3268	8.83534	8.97581	11.4284	18.6898	62_x000D_
Pavir.1KG257500.v4.1	41.8402	46.1238	33.3103	35.9151	43.0647	39.3597	38.555	43.9391	37.9124	35.6028	52.219	45.474	37.3281	31.8308	17.9909	24.6399	43.0005	36.2132	2_x000D_
Pavir.1KG258200.v4.1	3.89903	3.06258	3.72828	3.22154	4.96229	3.49854	3.07818	4.50597	4.55403	5.31558	4.57525	4.6811	2.92255	4.50282	6.26218	4.90052	3.579	5.82134	1_x000D_
Pavir.1KG258900.v4.1	2.99494	1.98182	3.02148	2.96948	2.95863	3.88665	3.50571	2.61201	3.05896	3.09232	2.8512	3.21832	2.79106	2.24069	1.89302	1.83669	1.90625	2.53967	3_x000D_
Pavir.1KG259000.v4.1	5.25328	4.09853	3.4769	3.28592	3.84028	4.09023	4.61522	4.24348	4.33431	4.94361	4.34271	4.3761	2.68033	4.74814	4.51218	4.08558	3.88384	5.49265	4_x000D_
Pavir.1KG259400.v4.1	7.4812	7.69334	7.85325	8.87361	7.35631	8.21535	8.18035	7.31815	8.10178	7.93148	7.33758	7.08306	8.53843	7.97177	6.24617	7.00715	6.57568	6.7562	10_x000D_
Pavir.1KG260400.v4.1	3.07365	3.32546	2.30983	2.1304	2.23372	2.16314	2.33298	3.59275	5.22895	4.1279	4.75715	4.38797	2.6638	3.33874	3.67543	2.73427	4.51656	3.35967	7_x000D_
Pavir.1KG260500.v4.1	6.87277	10.2449	14.7456	12.2589	15.7283	10.8918	10.0182	11.1387	17.3448	19.7756	12.338	14.4351	14.5677	28.8962	41.1664	28.5379	22.5905	24.8019	1_x000D_
Pavir.1KG261200.v4.1	1.26309	1.97552	2.77022	2.96155	1.77141	2.50828	1.73338	1.53703	1.5706	2.94579	1.56441	1.91305	3.23704	2.07158	1.2925	1.54568	1.78814	1.08256	27_x000D_
Pavir.1KG261300.v4.1	1.80615	1.78395	3.19549	2.74664	1.62564	1.79562	1.36995	1.71553	1.80413	2.24701	2.91054	2.23433	1.52676	1.60315	2.01268	1.72498	1.63608	1.81544	0_x000D_
Pavir.1KG261400.v4.1	2.56001	3.28071	2.24818	3.50614	2.52416	2.38954	2.85967	2.84261	2.2427	2.02634	2.83335	1.76932	2.71357	3.40404	1.89113	1.81456	2.02222	2.63148	10_x000D_
Pavir.1KG261900.v4.1	1.69444	1.45661	2.36601	1.50072	1.5549	1.04784	1.46927	1.96273	1.48023	1.38941	1.43092	1.43317	1.14741	2.1404	2.15648	1.83142	1.22876	1.47331	45_x000D_
Pavir.1KG262000.v4.1	2.73689	9.90653	1.47701	1.6843	1.99505	3.13822	1.90701	3.78634	3.63057	4.79466	3.33565	14.0082	0.600426	1.48285	3.0316	1.73424	1.29496	11.8702	25_x000D_
Pavir.1KG262300.v4.1	1.41322	1.97267	1.98782	2.44802	1.69591	2.21636	1.87456	1.62594	2.58728	1.81733	1.68934	2.62089	3.21173	2.22849	2.31669	1.97551	1.40385	1.80496	20_x000D_
Pavir.1KG262500.v4.1	3.59837	3.7891	4.06319	3.90346	3.79544	4.39319	3.64351	3.90551	3.23756	3.18077	3.51761	3.35647	4.33529	2.89401	3.47421	4.59368	5.42985	3.79101	0_x000D_
Pavir.1KG262800.v4.1	33.3755	36.1219	33.7281	38.4768	33.1206	36.6599	35.3697	37.4107	39.0873	34.3063	35.8037	35.2501	38.2047	42.3209	40.7366	35.2199	38.7846	29.3742	9_x000D_
Pavir.1KG263200.v4.1	8.75588	6.56149	10.7887	7.44966	8.58961	6.88253	7.53	8.6017	12.8944	14.072	8.83073	10.0699	7.09917	11.4657	16.4436	17.542	9.55231	11.8237	1_x000D_
Pavir.1KG264300.v4.1	10.7767	7.70449	8.24386	7.7777	9.03716	8.53135	8.75495	7.92859	9.06482	9.83699	7.982	9.62268	7.4818	10.1732	10.5417	9.89953	9.43173	10.5466	14_x000D_
Pavir.1KG264400.v4.1	1.32445	0.91402	1.03475	1.06402	0.930903	0.986335	1.42823	0.928174	0.83122	1.27543	0.96072	1.1234	1.72383	1.4806	0.918375	0.711732	1.25902	1.55667	52_x000D_
Pavir.1KG264500.v4.1	3.53407	1.19034	1.13938	1.16316	2.0706	1.8262	2.75068	1.85352	1.48433	1.4444	2.24007	2.35143	1.19645	1.80872	1.50316	2.16347	1.6446	1.32108	4_x000D_
Pavir.1KG264600.v4.1	9.37565	10.4158	9.14849	9.61392	9.75905	10.4206	9.88908	12.1237	9.03913	7.68478	8.80046	8.91212	10.889	8.66734	8.41174	8.38549	6.89204	6.96176	3_x000D_
Pavir.1KG265500.v4.1	0.988385	2.92548	4.15389	7.83171	2.60235	4.06557	1.41604	2.05793	1.8799	0.362183	1.31372	1.22844	3.53827	0.832798	0.711205	0.357869	0.396147	0.213264	2_x000D_
Pavir.1KG265700.v4.1	71.784	56.6383	57.3031	56.0145	58.1048	43.3144	50.7081	65.3082	62.9077	63.2726	64.6342	57.3735	57.0736	63.2736	87.2116	72.8078	59.2127	59.0067	1_x000D_
Pavir.1KG265800.v4.1	4.00565	2.1046	2.2335	1.71278	1.47217	1.51652	3.18861	1.04305	1.36455	0.947665	0.619004	1.11518	1.12345	0.64969	0.771678	0.834907	0.172542	0.438824	3_x000D_
Pavir.1KG265900.v4.1	14.3034	5.87327	9.12815	5.65884	6.69545	6.10545	9.19724	4.76384	5.79642	2.90994	3.48416	5.93826	4.03478	1.95896	3.4065	2.88433	0.131689	1.92467	3_x000D_
Pavir.1KG266200.v4.1	4.7051	5.52366	5.95726	5.60143	6.20008	6.9999	5.27756	5.15687	5.68176	5.16671	4.81924	5.0793	5.7629	5.25271	5.13958	5.89646	3.98918	5.52362	3_x000D_
Pavir.1KG266900.v4.1	8.74665	8.1258	9.46309	7.36657	10.9687	9.45892	8.69204	8.53479	9.97069	11.4352	10.4177	11.0391	9.63532	6.67072	6.23659	7.74527	8.47642	7.51811	42_x000D_
Pavir.1KG267000.v4.1	39.967	29.691	31.1814	26.332	32.7534	29.6093	30.8389	36.5081	36.3545	41.9116	33.6297	36.8837	30.7559	31.0498	44.9998	41.9164	38.4771	41.3129	1_x000D_
Pavir.1KG267100.v4.1	13.2644	15.7846	12.9362	15.1145	13.734	12.7041	14.8305	12.3662	9.94465	10.5233	14.6681	12.0728	14.2414	12.0716	11.6522	11.882	13.5826	11.5579	2_x000D_
Pavir.1KG267200.v4.1	20.3397	46.7112	53.569	56.0994	39.5526	38.9546	31.2251	33.6171	32.5505	28.4406	33.6517	26.9863	54.7015	44.7647	78.597	51.9941	50.0796	32.3245	8_x000D_
Pavir.1KG267400.v4.1	8.69051	12.9885	13.6032	15.4065	9.67637	11.3801	10.6054	11.0669	11.607	10.198	9.95623	9.45804	14.8711	14.5996	13.66	11.4941	13.0607	9.57703	5_x000D_
Pavir.1KG267600.v4.1	10.3555	1.26045	0.725577	1.24034	2.03723	3.61722	2.80776	1.58615	1.12641	1.94872	1.30659	1.45141	1.05086	1.32585	1.33374	1.377	0.844596	1.78409	4_x000D_
Pavir.1KG267800.v4.1	9.93905	13.3215	9.38666	11.58	11.9857	10.1017	12.019	11.3098	9.95638	9.28426	11.9363	10.285	12.1625	12.0871	12.1529	11.5365	11.1022	10.1858	5_x000D_
Pavir.1KG268300.v4.1	5.57387	7.64129	3.4457	6.0039	5.17987	4.6423	7.68563	7.02439	2.2986	2.88354	4.36932	4.60512	5.32815	5.81294	3.67834	2.63621	4.65969	3.92552	10_x000D_
Pavir.1KG268400.v4.1	24.915	28.6897	20.3519	21.9045	24.7465	20.7731	24.3547	30.3848	12.85	14.3184	18.5247	19.2446	23.48	14.6141	15.6924	13.2745	13.2542	10.772	2_x000D_
Pavir.1KG268800.v4.1	0.758512	0.00234644	0.00234644	0.0238188	8.83112	0.00234644	0.149125	1.30777	1.55961	7.281	2.90652	26.9165	0.0269097	0.00234644	0.00234644	0.16867	0.0873575	1.75741	7_x000D_
Pavir.1KG269600.v4.1	10.5367	10.8849	11.428	11.0183	12.349	11.9489	11.1872	13.3454	13.4536	13.3639	12.9842	12.5318	10.2956	11.4681	13.6401	13.0841	11.1176	13.8481	1_x000D_
Pavir.1KG269800.v4.1	1.93266	1.61652	1.25413	1.64215	0.688201	1.26287	1.40589	1.45141	1.08311	1.64941	1.34184	2.2437	1.25548	1.36778	1.98869	1.18987	1.18351	1.47576	0_x000D_
Pavir.1KG270300.v4.1	1.77947	1.94687	2.1342	2.14862	3.12007	2.57235	1.49554	2.44307	2.10794	1.06027	1.67098	1.72876	1.21436	1.52263	2.64713	2.21705	1.02282	1.27317	21_x000D_
Pavir.1KG271500.v4.1	16.7695	9.38671	8.21554	7.27194	6.96553	7.46122	8.26873	5.22894	6.84149	2.11932	4.33825	5.53484	6.07936	5.47835	4.91082	6.7468	2.91065	2.26343	6_x000D_
Pavir.1KG271900.v4.1	5.32023	1.60938	1.07715	1.12888	1.24133	1.31013	4.29662	1.0156	0.980225	1.09582	1.07661	1.02892	2.36867	3.31659	1.03693	2.09659	0.978879	1.12154	6_x000D_
Pavir.1KG272400.v4.1	0.576844	0.902284	1.17831	1.59083	1.0875	0.89754	1.09197	0.568314	0.935862	0.846429	0.922039	0.710995	1.69163	1.11756	1.08902	1.34416	0.944772	0.639519	8_x000D_
Pavir.1KG273000.v4.1	1.97563	2.80044	2.20595	3.00782	2.98166	2.86755	3.05387	3.00398	3.66447	5.21677	4.29249	3.20219	3.08724	5.18227	6.50547	5.91514	5.42213	6.63614	1_x000D_
Pavir.1KG273200.v4.1	8.22384	7.15131	6.31079	6.54408	7.21851	6.79616	7.46239	8.44693	9.20307	10.6732	9.33077	9.75058	6.34493	6.62289	6.60282	5.9196	7.21865	9.44695	7_x000D_
Pavir.1KG273700.v4.1	7.54022	2.66301	0.301684	0.24706	0.602297	2.55754	2.98666	0.464636	0.560416	0.528532	0.461188	1.93324	0.485257	1.39935	0.501716	0.880488	0.43824	0.605474	6_x000D_
Pavir.1KG274000.v4.1	73.1017	87.591	83.045	88.4602	88.2084	79.871	75.0604	105.374	66.3634	72.0288	93.4675	74.8749	85.1452	59.9107	55.5239	49.9546	72.7427	32.0337	2_x000D_
Pavir.1KG274300.v4.1	693.625	45.1191	1.5491	0.777456	4.06643	154.105	173.035	1.26577	3.99823	0.475771	4.58742	92.8494	8.29094	0.443043	0.719418	0.534814	0.222641	0.186004	6_x000D_
Pavir.1KG275100.v4.1	4.1406	4.95337	4.21686	5.04927	4.3855	4.48315	4.73986	5.14736	4.63619	4.5729	4.58435	4.44355	4.82298	5.18397	4.76061	4.70543	5.46109	4.74917	19_x000D_
Pavir.1KG275200.v4.1	1.37558	0.483054	2.04504	1.08762	1.16075	1.0354	0.613777	1.42351	2.69411	2.55018	0.63476	1.25362	0.726526	3.71287	6.26793	4.8951	1.95008	5.78921	1_x000D_
Pavir.1KG275400.v4.1	9.24846	15.2177	18.0198	23.6888	16.683	22.1818	14.1804	15.5741	16.7881	15.4643	12.6474	15.1551	19.8641	22.8854	28.6206	29.8718	28.8956	22.1177	8_x000D_
Pavir.1KG276300.v4.1	1.66704	2.83051	1.87585	3.0816	1.57678	1.89736	1.73047	1.27288	1.28944	0.767207	1.6566	0.823811	1.65172	1.87166	1.3874	1.28331	1.50172	1.37922	5_x000D_
Pavir.1KG276400.v4.1	2.2988	3.03065	2.5967	3.30825	2.91644	2.3353	1.7805	2.76654	2.36679	0.80138	1.60152	1.74361	2.20555	1.15109	1.52755	1.53685	0.812394	0.906883	3_x000D_
Pavir.1KG276900.v4.1	3.69427	3.74605	3.36055	4.00329	3.68139	3.8088	3.02976	3.55428	3.46884	1.38549	3.25173	3.33473	2.60925	1.61773	1.71265	1.95504	1.38022	1.08776	3_x000D_
Pavir.1KG277400.v4.1	1.82207	0.871507	1.33967	1.20425	1.68332	1.58302	1.52097	1.71868	1.26466	1.86695	1.54933	1.60652	1.63273	1.32846	1.53152	1.94662	1.54142	1.5327	18_x000D_
Pavir.1KG277500.v4.1	2.92249	3.17513	2.6027	3.12327	2.46711	2.71125	3.75503	2.86279	2.71421	3.08476	3.1526	3.27251	4.46894	3.6125	3.80225	2.49931	3.81779	2.83517	36_x000D_
Pavir.1KG277900.v4.1	2.06094	1.48003	1.77526	2.06707	2.39278	1.54663	2.31535	1.98128	1.82794	3.24133	2.10418	2.29668	3.05711	1.91599	1.56648	2.07331	2.34517	1.69574	7_x000D_
Pavir.1KG278600.v4.1	13.9712	11.1714	7.83728	10.5398	8.91737	9.11489	11.187	8.53788	9.81116	10.2298	10.9141	9.14975	11.4922	11.7441	10.8904	9.74094	14.1166	14.5371	28_x000D_
Pavir.1KG278700.v4.1	5.39545	2.91305	1.43009	2.17115	1.66559	3.14347	3.75775	2.32585	1.83598	1.70954	2.00112	1.65981	1.97735	3.15059	2.46918	1.84726	3.3306	3.19857	4_x000D_
Pavir.1KG280000.v4.1	4.34962	2.56566	4.59083	3.26439	2.44585	2.94097	2.82304	2.25238	2.62109	2.89576	2.51524	2.94849	2.8539	4.4962	5.19956	4.49088	2.08878	3.33842	9_x000D_
Pavir.1KG280100.v4.1	3.05181	3.94869	6.8093	5.66116	6.04786	5.49102	3.50175	2.97371	4.35391	4.04918	3.22931	4.59955	4.8928	4.093	5.42671	6.44853	3.49986	4.60413	20_x000D_
Pavir.1KG280500.v4.1	10.4715	9.61894	10.2617	10.1453	9.01993	7.85176	9.80846	9.16827	8.2573	9.0653	7.66059	9.83889	10.7678	9.2361	9.4849	7.35297	7.61315	6.21952	2_x000D_
Pavir.1KG281300.v4.1	16.9849	18.4311	15.6645	16.7618	21.2831	17.6226	16.654	24.2014	15.8602	20.2817	22.02	21.2648	16.356	13.7466	16.9549	12.689	18.3921	16.2455	15_x000D_
Pavir.1KG281400.v4.1	7.94683	5.50755	8.51086	6.37119	8.81885	6.46583	7.84251	6.89799	7.50862	8.18816	8.08203	9.06786	7.4164	4.36023	5.97019	7.47252	7.19213	8.45331	42_x000D_
Pavir.1KG281500.v4.1	1.17186	1.47034	1.03365	1.61898	1.07317	1.21296	1.95118	1.19875	1.02859	1.25712	1.87539	0.925481	1.43635	1.85714	0.823516	1.00265	1.29055	2.07596	11_x000D_
Pavir.1KG282000.v4.1	12.2525	9.71748	14.9249	11.092	10.5571	13.523	10.5601	10.0575	10.9496	11.75	8.89603	10.77	11.3493	9.00683	8.56259	9.6443	7.44244	7.88914	12_x000D_
Pavir.1KG282100.v4.1	2.51281	2.86139	2.31948	3.11723	1.35386	1.95481	2.51809	2.04218	1.51925	1.23094	2.61055	1.45642	1.96124	2.52502	1.68848	1.44185	1.34169	1.99608	10_x000D_
Pavir.1KG282200.v4.1	29.1139	17.9888	12.9106	10.0899	9.94101	11.8733	13.6577	22.7995	12.6876	18.2594	11.8595	32.2807	13.1157	11.6883	16.1116	10.4111	8.20661	20.0352	4_x000D_
Pavir.1KG282600.v4.1	1.95116	1.52311	1.62597	1.37831	1.3188	1.3903	1.69545	1.39249	1.75718	1.7916	1.31466	1.70617	1.97144	1.89185	2.45115	1.52964	1.68125	1.87486	9_x000D_
Pavir.1KG282700.v4.1	1.28072	1.42197	1.24734	1.38757	1.51642	1.23251	1.40183	1.75602	1.69866	1.20458	1.34176	1.23358	1.46646	1.35674	1.07198	1.05499	1.27252	1.2293	2_x000D_
Pavir.1KG282800.v4.1	60.7164	53.0031	57.6653	55.7328	60.5699	43.9071	45.3325	55.7026	53.9537	62.9605	59.7578	56.4988	57.7414	55.9552	74.9933	61.6086	54.4011	57.1452	1_x000D_
Pavir.1KG284700.v4.1	17.8262	5.20613	4.33345	3.66432	2.81745	3.67978	5.25936	2.72419	2.54701	3.04043	2.78524	5.65283	4.61165	2.97	2.27138	2.84254	2.60436	1.85786	6_x000D_
Pavir.1KG285100.v4.1	15.2354	22.2102	18.8973	23.9519	19.8245	12.8627	18.1737	15.1864	17.6743	19.533	19.2914	15.7437	18.1293	18.3732	16.0106	17.0937	20.4502	24.8427	66_x000D_
Pavir.1KG285200.v4.1	53.8706	133.153	53.3506	90.717	93.2298	94.1262	90.1648	125.168	119.57	127.02	172.124	120.09	97.1052	95.6102	60.2911	58.1338	164.49	109.942	7_x000D_
Pavir.1KG285300.v4.1	10.8683	8.30773	8.44812	6.89917	8.60694	9.96865	7.99638	9.54058	8.04997	9.94533	7.51018	9.16991	8.1394	6.40918	5.57103	6.716	6.80674	4.21149	6_x000D_
Pavir.1KG285400.v4.1	10.1863	17.5083	14.9804	14.9504	12.8337	10.4554	10.7811	12.7612	11.4953	10.8567	11.2293	11.0611	11.5684	10.9831	16.0083	12.7967	9.91353	9.66061	8_x000D_
Pavir.1KG285500.v4.1	0.757143	1.41696	1.60412	1.32822	1.80787	1.81452	1.1094	1.40981	1.64949	2.01794	1.42283	2.177	0.910339	1.13488	2.11803	1.96692	1.52913	2.97451	1_x000D_
Pavir.1KG285600.v4.1	2.38755	2.7323	1.7365	2.51807	2.23236	2.14493	2.62823	2.50409	3.12599	2.59664	3.4578	2.29754	2.24622	2.65621	2.50249	2.02568	3.86349	2.20762	17_x000D_
Pavir.1KG286100.v4.1	2.11271	5.13183	1.3858	2.3714	0.551334	1.85558	2.67885	1.54501	1.08987	1.01623	1.42754	1.10187	0.934412	2.14754	0.685514	0.493798	0.912127	1.15166	11_x000D_
Pavir.1KG286800.v4.1	0.541555	1.18912	2.01259	1.49569	1.32192	1.2875	0.481365	0.860357	1.53947	0.643114	1.03561	1.36793	1.0057	1.09232	1.75078	1.37383	0.702701	0.93623	21_x000D_
Pavir.1KG287100.v4.1	3.95384	4.87266	5.59784	6.54442	5.47308	6.02666	4.48944	3.38381	4.63401	4.50215	4.01977	4.3116	6.22162	4.8378	3.66061	3.83361	3.34763	2.73682	3_x000D_
Pavir.1KG287400.v4.1	2.9718	3.9226	5.69228	5.50664	4.00228	4.5608	4.43453	2.87148	4.55307	5.74144	3.78509	3.77052	6.90356	5.76111	3.64966	3.37659	2.3316	2.64252	27_x000D_
Pavir.1KG287500.v4.1	3.91048	4.76239	4.05188	4.69994	3.61824	3.63191	5.11347	4.07548	4.02173	4.22716	4.29436	2.8842	6.11156	5.25591	5.53521	4.05425	9.29262	3.33865	8_x000D_
Pavir.1KG287800.v4.1	14.8664	1.8095	1.90222	1.59664	3.34464	3.2371	9.36874	1.2493	1.00174	0.586889	1.18893	2.54462	1.29833	1.60757	1.31638	1.75145	1.40285	0.948089	6_x000D_
Pavir.1KG288100.v4.1	32.2407	36.2083	30.89	34.9572	35.0244	29.1704	30.8596	32.3077	32.1064	27.5971	28.756	27.0002	30.6789	40.309	42.9791	41.1159	33.1054	31.309	8_x000D_
Pavir.1KG288200.v4.1	3.66884	3.84324	6.49824	5.66185	3.27614	9.58401	2.97377	7.73591	8.25233	5.36524	3.83677	7.46558	4.36943	2.09811	4.77474	4.09768	2.03989	2.83712	3_x000D_
Pavir.1KG288300.v4.1	1.16463	1.45496	1.82775	1.74911	0.673946	1.77809	1.00902	2.02235	1.87219	1.03321	0.874718	1.94884	1.16296	0.81879	1.07627	0.954155	0.929397	1.13892	3_x000D_
Pavir.1KG288400.v4.1	6.94736	4.95646	6.32291	4.2476	5.07961	5.472	6.74629	7.12262	8.78181	11.4636	7.41841	8.31248	6.06824	7.39232	11.5822	9.14064	8.92409	10.7723	14_x000D_
Pavir.1KG288900.v4.1	16.2752	12.8457	16.2536	12.841	14.8877	16.5305	13.3571	14.7924	19.1456	24.4155	17.2878	18.6799	13.643	13.4846	15.6497	17.9156	15.887	15.5304	7_x000D_
Pavir.1KG289100.v4.1	35.0576	31.5876	34.179	43.5846	43.8041	39.6804	41.9274	34.5853	36.3692	35.4106	41.502	43.4419	57.6955	47.4435	38.2465	42.0853	54.1772	21.9481	5_x000D_
Pavir.1KG289200.v4.1	30.2325	39.7778	29.9051	49.9907	38.8378	32.7116	54.4108	40.5965	34.9271	27.2269	42.6099	27.4252	47.9032	71.591	30.4459	28.8449	57.3877	24.3094	32_x000D_
Pavir.1KG289500.v4.1	1.39377	1.27213	1.38104	1.34447	1.8317	1.49636	2.00029	1.38301	1.69405	1.97206	2.21881	1.84245	1.53854	2.11498	1.2945	1.46311	1.51344	2.03251	13_x000D_
Pavir.1KG289600.v4.1	2.20898	2.85107	2.07067	2.90989	2.03609	2.17289	2.97425	2.70664	2.41242	2.37759	2.19791	2.26292	2.20312	3.22273	2.54664	2.03499	3.10146	2.87054	11_x000D_
Pavir.1KG290100.v4.1	10.6458	10.7442	10.3106	10.1366	10.3961	10.4979	8.72166	12.0242	10.9221	10.1361	10.137	11.9506	9.10047	8.85088	9.74589	9.01867	9.3836	10.1687	15_x000D_
Pavir.1KG290200.v4.1	19.1977	41.5079	34.5505	50.4363	28.5358	40.8573	36.7359	43.5015	36.0654	30.7531	31.88	29.6284	52.7546	40.6689	39.8236	32.411	51.0077	19.8573	5_x000D_
Pavir.1KG290300.v4.1	9.03437	14.8496	21.6083	18.2712	20.0617	25.5856	14.4742	19.5466	18.8722	20.7377	16.1128	16.0021	21.5416	14.4274	17.5673	17.7848	18.1377	10.0152	31_x000D_
Pavir.1KG290400.v4.1	3.56123	6.57992	5.47824	7.13701	4.17041	5.2804	4.70164	4.32035	3.42665	2.68325	4.05151	4.81751	6.14367	4.81111	5.78103	3.32603	5.85372	2.39322	5_x000D_
Pavir.1KG290500.v4.1	2.00992	2.77399	3.66055	2.96587	1.23792	4.50888	1.9177	1.0951	2.18528	1.13564	1.21444	1.72781	3.68557	2.47759	0.969361	2.48978	4.17778	0.712261	5_x000D_
Pavir.1KG290600.v4.1	10.5102	7.96619	6.37256	7.37582	8.61054	10.6723	7.92064	7.08105	4.73092	3.55738	5.415	6.71054	8.77931	5.18477	3.31454	4.43836	8.56141	1.19982	2_x000D_
Pavir.1KG290800.v4.1	37.1218	45.9505	36.646	45.0723	42.9406	39.3549	37.7285	47.4833	38.7428	32.1854	45.5454	39.7771	39.3461	34.1935	37.9241	31.7277	35.3996	30.5991	2_x000D_
Pavir.1KG291000.v4.1	37.256	20.031	23.3737	18.4714	19.9123	19.4748	22.976	19.929	16.5653	19.5475	13.8869	20.8531	18.6422	15.9769	17.3814	15.2147	16.7737	15.9767	6_x000D_
Pavir.1KG291100.v4.1	3.2681	4.63147	3.87181	4.59143	3.75465	3.86385	3.96362	3.82915	3.65612	3.43563	3.30608	3.64368	4.66549	4.89876	5.24069	4.62331	4.13334	4.41453	8_x000D_
Pavir.1KG291700.v4.1	1.38179	1.21228	0.777314	0.848218	1.11505	1.14296	1.22626	0.859497	0.845374	0.864765	1.15346	1.2461	0.967092	1.15045	1.1977	1.20503	1.85712	1.16767	4_x000D_
Pavir.1KG291900.v4.1	5.57972	6.74684	4.98736	6.67525	4.70098	5.56729	6.23499	5.96561	4.50856	4.13892	4.21319	4.40391	6.5524	6.69369	6.31555	4.65303	4.54903	4.89287	5_x000D_
Pavir.1KG292000.v4.1	26.6445	24.2039	27.8842	23.8818	27.5355	24.6016	26.7214	27.6666	21.847	22.1796	24.2909	24.8059	28.8153	21.5985	23.4148	26.6568	22.3701	15.5883	2_x000D_
Pavir.1KG292200.v4.1	32.3552	40.597	26.7578	32.0412	36.8134	28.1657	33.9712	42.3029	30.9738	23.5892	41.8014	29.1475	28.2316	28.9864	30.4568	27.3549	31.8645	34.1149	22_x000D_
Pavir.1KG292600.v4.1	37.8692	64.9356	68.3109	66.2114	42.1889	47.2587	52.0606	41.7637	36.9371	27.6878	35.8973	21.6011	75.3484	64.8518	33.7206	36.4724	30.4393	14.578	5_x000D_
Pavir.1KG293600.v4.1	3.03387	3.39129	3.43234	3.73591	3.9187	4.18644	3.42971	3.84688	3.85274	3.33592	3.68845	3.78456	3.65127	3.764	3.414	3.48002	3.63976	3.76727	7_x000D_
Pavir.1KG293800.v4.1	6.08786	5.3057	7.06861	5.71605	5.81775	6.20888	5.07794	6.03922	6.47787	6.08689	5.91395	6.07264	5.45862	6.30989	7.8024	7.53955	5.149	6.24529	1_x000D_
Pavir.1KG294000.v4.1	47.1954	34.3416	36.0641	33.7074	39.7079	24.1914	31.1331	38.2963	40.1204	41.7554	39.9214	37.3025	37.9488	45.4243	67.747	54.4491	40.1813	43.0585	1_x000D_
Pavir.1KG294100.v4.1	26.528	43.3686	70.2061	62.1552	40.0475	57.8748	36.2595	43.5601	60.9557	52.8015	26.4036	44.2963	65.2759	64.0958	80.7167	75.6605	55.332	61.1723	9_x000D_
Pavir.1KG294300.v4.1	1.43077	2.66168	2.75762	3.00677	3.02988	2.71401	2.85154	2.92387	2.09871	2.85122	2.24375	1.98067	3.89824	3.16711	3.60519	3.63376	3.69248	2.1738	8_x000D_
Pavir.1KG295500.v4.1	17.0518	0.347973	0.0890094	0.0546383	2.25942	0.429076	0.3511	0.71154	1.20537	2.11465	3.28447	5.1057	0.166756	0.864994	0.172176	0.387919	1.4179	2.20935	4_x000D_
Pavir.1KG295700.v4.1	15.8757	19.8071	22.3839	19.2823	17.1239	16.9868	17.2536	18.1318	23.7842	28.0014	22.2092	24.0998	22.0499	18.5988	15.6511	16.2054	26.732	18.3823	57_x000D_
Pavir.1KG295800.v4.1	0.804816	1.29965	1.066	1.49332	1.0642	0.886373	2.03433	1.33897	2.153	1.65555	1.52226	1.33321	2.25215	1.92212	0.758345	1.52175	1.06905	1.0955	40_x000D_
Pavir.1KG296000.v4.1	3.65964	6.32183	3.73397	3.37424	8.03175	4.74651	4.64451	10.3102	9.58228	12.8885	9.41156	12.6113	5.23943	9.91759	8.70194	11.2109	14.7796	11.1239	7_x000D_
Pavir.1KG296100.v4.1	20.9803	50.5136	34.4391	48.6546	41.1047	27.4037	39.025	29.1658	22.7454	17.4315	34.3483	20.8852	44.8922	54.332	20.0562	16.6365	16.59	9.79375	5_x000D_
Pavir.1KG296200.v4.1	1.0961	1.28051	1.78555	1.50322	1.29199	1.47505	0.764936	0.845964	1.77787	1.48145	0.993018	1.35041	0.879055	0.765919	0.950645	0.785279	0.698459	1.43239	26_x000D_
Pavir.1KG296600.v4.1	19.2003	22.0842	23.3039	20.9735	21.2847	22.5319	18.5799	27.1768	23.3157	25.839	23.5563	29.5291	20.0869	19.022	19.0574	16.7075	19.949	21.416	25_x000D_
Pavir.1KG296800.v4.1	3.41493	2.21104	2.34446	2.18996	2.87847	2.09769	2.97029	2.29643	2.72479	2.10636	2.47012	2.16294	1.69553	1.92019	2.37801	2.39698	2.66064	2.44686	4_x000D_
Pavir.1KG296900.v4.1	9.74801	10.6822	11.548	12.4565	10.8777	10.3135	10.4672	10.3189	11.7802	10.703	10.9898	11.1627	10.8978	11.5563	9.17546	8.60332	9.00923	9.8494	35_x000D_
Pavir.1KG297000.v4.1	5.74571	5.78609	5.5592	4.73444	4.8165	4.02247	6.29771	4.98702	4.50435	4.39118	4.50328	4.61688	5.85645	4.79963	4.2132	4.77622	5.24722	3.77824	6_x000D_
Pavir.1KG297400.v4.1	2.19496	2.9746	2.2853	2.66773	2.41219	2.48291	2.55203	2.4975	2.41773	2.38927	2.72971	2.07636	2.44249	2.56423	2.34486	2.22011	2.58705	2.62355	32_x000D_
Pavir.1KG297500.v4.1	5.09454	0.497815	0.309303	0.378389	17.3578	0.529212	2.06607	11.8454	3.74179	32.7494	33.3946	161.353	0.624686	0.527172	0.216236	1.26008	16.7935	152.722	7_x000D_
Pavir.1KG299400.v4.1	3.57445	3.0336	6.47031	5.05701	4.09141	4.63989	2.90893	3.28732	4.18837	4.02209	3.32196	3.3605	6.12007	5.60158	7.769	7.91834	4.93578	4.98239	9_x000D_
Pavir.1KG300300.v4.1	9.48489	5.97694	6.05922	4.18314	6.74213	5.93846	4.41982	9.53706	11.5538	11.8352	11.5807	13.1609	5.18838	4.50803	8.2524	6.14757	6.82344	9.81152	25_x000D_
Pavir.1KG301900.v4.1	9.15224	15.6757	15.871	19.336	18.2528	16.3024	13.6577	14.0758	16.3892	10.8126	15.1607	12.5477	15.4625	21.2819	26.1579	22.345	17.4052	16.391	8_x000D_
Pavir.1KG302600.v4.1	1.64721	1.95084	2.30515	2.55978	2.29053	2.21325	1.62735	1.496	2.47697	2.63494	2.71879	3.04984	2.81734	2.14638	2.02443	2.86078	2.21951	1.51779	18_x000D_
Pavir.1KG303700.v4.1	28.1018	5.77443	0.233473	3.79382	0.273271	3.90123	12.8154	0.0647609	2.47469	0.232752	0.892159	6.5545	0.543156	92.4039	1.03507	10.8484	0.0695454	41.6439	52_x000D_
Pavir.1KG304100.v4.1	1.08527	1.63107	2.2305	2.17101	2.01285	2.03241	1.3621	1.72985	1.43858	1.5418	2.13565	1.45379	2.22616	1.36163	1.09487	1.03392	1.03813	0.508511	2_x000D_
Pavir.1KG304400.v4.1	0.500179	0.665728	0.599502	0.617837	0.828624	0.990634	0.74585	1.17958	1.05021	1.29678	1.52646	0.915442	0.974312	1.21759	1.6128	1.48217	2.06189	2.36142	7_x000D_
Pavir.1KG304600.v4.1	2.09811	0.765565	0.9633	0.611331	1.09461	0.613684	0.772596	1.20103	2.01733	2.20927	2.31669	2.89511	0.76907	1.61064	1.54776	3.39679	1.9091	2.24284	1_x000D_
Pavir.1KG304900.v4.1	16.2095	18.1501	14.231	17.1771	14.5179	15.1862	19.0263	14.7464	12.8824	11.438	13.4435	12.5512	16.3057	18.6948	13.5668	12.3234	12.7954	11.3883	10_x000D_
Pavir.1KG305000.v4.1	6.8704	7.42063	8.08851	7.95242	6.06278	7.85948	7.66874	5.92818	7.6005	6.21472	6.46103	6.95387	9.60548	8.12003	6.46438	6.84651	5.74489	6.08977	23_x000D_
Pavir.1KG305300.v4.1	29.4058	33.9987	32.5863	33.0775	35.4207	33.4848	33.7392	39.8965	34.312	40.0427	35.8202	42.2566	34.4552	27.1858	25.8283	22.6449	25.7665	25.3084	15_x000D_
Pavir.1KG305500.v4.1	11.9916	3.67183	2.37205	1.84566	2.04865	3.8015	7.09214	2.36551	2.02411	2.55034	1.90302	3.67298	3.12869	5.99723	2.30776	3.8113	2.46412	2.74118	4_x000D_
Pavir.1KG305900.v4.1	2.0715	1.52017	2.70415	2.23531	1.23698	1.21194	1.19722	0.238822	0.612253	0.449822	0.380979	1.05689	1.76591	1.14496	0.568312	0.116162	0.331086	0.073059	2_x000D_
Pavir.1KG306100.v4.1	2.84145	1.744	2.66704	1.59539	2.44813	2.24679	2.32542	2.1691	2.60939	3.33731	1.80307	2.19856	1.93837	1.29487	1.56649	1.66319	1.6752	1.62152	16_x000D_
Pavir.1KG306300.v4.1	9.21813	6.35326	5.30766	5.68287	6.21533	7.35443	8.39631	5.94149	5.72571	6.68914	5.5097	7.04897	5.7941	5.3587	3.85108	4.14919	4.4632	4.41704	6_x000D_
Pavir.1KG306400.v4.1	3.06523	5.30712	4.57974	4.26131	4.74739	3.3701	4.33446	5.44344	9.22552	9.97986	14.4433	6.8304	4.67749	7.46855	5.28046	4.80111	13.4829	4.0985	17_x000D_
Pavir.1KG306500.v4.1	0.122433	0.0651856	0.0916977	0.304076	3.03754	0.119919	0.139273	0.827233	3.02221	2.91246	6.48294	2.10251	0.0928528	0.706088	0.887513	1.05062	17.1753	9.01822	7_x000D_
Pavir.1KG307300.v4.1	14.8065	10.2751	9.39451	9.72716	10.3957	9.5445	11.8567	12.6029	12.3076	13.1033	11.9306	11.692	8.80736	13.0174	13.9511	13.21	12.4052	14.7178	1_x000D_
Pavir.1KG307800.v4.1	6.71869	7.24229	9.74583	9.15588	7.33726	9.81577	7.81963	6.99245	8.86387	9.45769	6.69928	7.91185	8.93431	10.5417	10.8054	10.8875	9.16358	10.1871	9_x000D_
Pavir.1KG308200.v4.1	6.32636	5.6183	5.02296	5.35946	4.31412	4.98462	4.81007	4.955	4.54255	4.53224	4.49186	5.41527	5.49543	4.521	6.09153	5.54005	5.40335	6.64224	53_x000D_
Pavir.1KG308600.v4.1	1.66305	1.0439	0.701174	0.600406	1.12457	1.0547	0.636877	1.24891	2.92306	1.69559	1.77719	3.65558	0.376313	0.972931	0.992876	0.827244	0.773256	0.775979	17_x000D_
Pavir.1KG308700.v4.1	1.69054	2.65503	1.75167	2.39125	1.78469	1.79689	1.00632	1.42856	1.43647	0.595033	1.44522	1.00378	1.21778	1.31781	1.7019	1.75323	0.808209	0.756828	3_x000D_
Pavir.1KG310300.v4.1	0.574004	1.65889	0.521148	1.05639	0.541526	1.06751	1.55859	1.4663	1.52643	1.51866	2.77758	1.01487	0.988386	2.23353	1.37204	1.43422	3.45735	3.75894	13_x000D_
Pavir.1KG310800.v4.1	13.8422	5.85179	7.21967	6.49347	4.05478	4.68994	9.03754	2.96256	4.19339	2.49949	2.0547	5.37491	8.42896	2.99269	3.33642	4.69223	3.14065	2.19335	6_x000D_
Pavir.1KG311000.v4.1	5.42993	14.6709	11.2412	9.01317	22.584	7.47422	9.66837	10.5562	11.9266	12.7573	12.8645	8.25127	11.2486	8.24505	8.78272	19.3228	12.2136	6.18486	61_x000D_
Pavir.1KG311300.v4.1	3.21985	8.12059	3.92447	8.86783	4.46972	3.73023	6.61895	4.49089	3.43889	1.53624	5.10992	2.29972	7.09052	7.22168	3.43188	2.10716	2.65743	1.44588	5_x000D_
Pavir.1KG311900.v4.1	1.74147	1.34569	1.58339	1.02229	1.07937	1.61287	0.573549	1.80293	1.04734	0.475139	0.810706	1.53924	1.00729	0.422844	0.669296	0.454545	0.377414	0.465939	3_x000D_
Pavir.1KG312000.v4.1	8.86615	4.27092	5.10337	4.40951	3.16033	5.09782	5.83951	3.35413	4.37796	4.69027	3.22773	4.63284	3.60797	4.88293	4.51375	4.42598	4.17239	5.54043	6_x000D_
Pavir.1KG312200.v4.1	173.726	138.176	344.599	205.292	115.003	155.607	132.97	143.089	238.873	294.742	83.1856	201.051	221.809	243.777	435.136	319.645	176.088	265.066	9_x000D_
Pavir.1KG312300.v4.1	11.34	5.49731	4.69466	6.15541	7.98536	7.97677	9.52481	5.91462	9.63317	9.05445	9.88898	10.8052	6.51837	7.15211	4.95399	5.503	6.21996	10.0147	4_x000D_
Pavir.1KG312700.v4.1	1.2995	0.878492	0.56932	0.606424	0.854257	0.940524	1.0348	0.990497	2.6585	4.08963	4.65537	2.61299	0.910325	1.4524	1.17898	1.00876	2.96825	2.44899	7_x000D_
Pavir.1KG312800.v4.1	1.86311	2.61558	3.88789	3.51621	2.82963	2.5926	2.8438	2.10103	2.88354	3.46803	3.08311	2.57974	3.67675	5.13166	7.04577	5.25142	5.20083	4.19196	8_x000D_
Pavir.1KG314200.v4.1	1.75619	1.14778	1.22027	1.10999	1.90965	1.76427	1.62709	2.70912	2.31683	2.35121	3.31148	2.22625	1.14252	1.13587	1.49571	1.82233	2.19595	2.59153	7_x000D_
Pavir.1KG315000.v4.1	0.518734	0.706674	1.94051	2.13061	1.29279	2.26181	0.755031	1.33443	1.89451	0.343657	0.381082	1.45603	1.92944	1.40789	1.68075	2.54965	1.44631	0.659711	43_x000D_
Pavir.1KG315500.v4.1	8.6849	6.7841	5.67396	4.05382	3.29127	3.88547	4.76435	2.60231	3.37783	2.87833	2.97683	10.2416	3.97484	1.12082	1.72674	1.61488	2.27015	4.22399	6_x000D_
Pavir.1KG315800.v4.1	3.62516	3.47076	3.47666	4.69195	5.37962	2.71817	2.6401	2.33152	2.82472	2.09178	3.77619	2.99087	3.14867	1.3682	1.30037	2.0734	2.34279	1.23909	2_x000D_
Pavir.1KG316100.v4.1	3.78518	2.82666	5.36998	2.92373	5.95348	4.15462	3.84891	5.90914	4.9135	6.96368	4.72334	4.63968	4.58103	4.56307	7.62025	7.67504	5.00487	5.03689	1_x000D_
Pavir.1KG316200.v4.1	0.483917	0.933178	0.908317	1.03797	1.40347	0.932855	0.848476	1.06653	0.803305	0.628268	0.871756	0.992329	0.66716	1.40332	1.99653	2.08275	1.05401	1.46435	8_x000D_
Pavir.1KG316500.v4.1	1.27118	0.720032	1.38818	0.930604	0.718384	1.00576	1.99605	1.04286	1.93081	3.66786	1.92924	1.6696	3.22792	2.83205	2.16148	3.11393	3.52125	2.94581	13_x000D_
Pavir.1KG316800.v4.1	1.27288	1.48831	1.66863	1.77256	2.11185	2.0419	1.06201	1.77767	1.49133	0.366317	1.27512	1.28495	1.10442	0.843978	1.24828	1.01195	0.405527	0.468862	3_x000D_
Pavir.1KG317800.v4.1	6.02839	7.53849	11.8995	11.3808	8.67305	9.25693	8.6787	7.6385	9.23789	9.71081	7.76274	8.99728	13.9223	12.2836	14.4694	13.5904	11.7914	12.2638	9_x000D_
Pavir.1KG317900.v4.1	3.76737	0.831963	0.667407	0.3435	0.7529	1.21237	2.40565	0.593567	0.871115	0.67681	0.638327	0.738961	0.782886	1.52076	0.934098	0.807362	0.723985	0.32204	6_x000D_
Pavir.1KG318000.v4.1	18.1898	31.6442	27.0675	40.4661	32.8416	40.5692	41.3633	50.3712	30.899	37.8887	32.0783	29.9253	63.0059	35.9442	40.2034	31.041	51.2925	16.1323	36_x000D_
Pavir.1KG319300.v4.1	9.82556	6.93595	6.48208	3.96623	4.51578	3.53297	6.50141	3.48594	4.65269	7.77411	3.82296	18.8049	4.42618	2.68658	3.95045	5.01941	8.01693	13.373	4_x000D_
Pavir.1KG319800.v4.1	7.82869	5.40071	7.6345	5.45219	8.61352	6.41596	5.49114	8.80957	7.90181	9.3527	7.65918	7.198	6.45059	6.99997	11.7215	10.172	7.90526	6.97309	1_x000D_
Pavir.1KG319900.v4.1	1.86253	1.79379	2.42542	1.97797	2.46365	2.20562	3.00307	2.53243	2.73956	2.76922	2.99274	2.27622	3.12841	3.29528	3.55737	4.81427	4.45549	3.47547	1_x000D_
Pavir.1KG320000.v4.1	1.10473	0.822192	1.38678	0.873626	0.902929	1.01785	0.818585	0.790823	1.07138	1.69682	0.946613	1.06154	0.964196	0.885137	0.959609	1.06177	0.654981	1.12679	12_x000D_
Pavir.1KG320600.v4.1	4.3305	4.79877	5.25765	4.27325	4.57569	4.48143	4.59893	5.18	5.23596	5.01107	4.98299	4.89237	5.42616	4.56833	4.8767	5.08118	5.93508	5.1751	47_x000D_
Pavir.1KG320800.v4.1	1.42954	1.98232	2.23629	2.15519	2.21224	2.04768	2.543	2.2939	2.23444	3.21726	2.47073	2.2056	3.80028	2.70032	2.79273	2.70015	3.83806	2.82327	13_x000D_
Pavir.1KG321500.v4.1	13.4452	15.6232	18.8394	20.3798	18.3334	18.4421	17.9293	12.1122	17.9311	21.7553	18.2755	17.2396	22.5868	24.9682	23.8505	22.893	19.729	20.3516	9_x000D_
Pavir.1KG321800.v4.1	10.8284	17.6884	28.7996	27.4845	13.6193	17.5158	17.5235	11.565	12.1974	10.8723	4.7529	10.8004	26.4788	11.4486	21.4223	13.5891	16.2121	4.91167	5_x000D_
Pavir.1KG322900.v4.1	1.1226	1.3865	1.34397	1.36866	1.43072	1.41778	1.55212	1.81095	1.96085	1.74285	1.7616	2.15872	1.3312	1.62168	2.21017	2.13012	1.45553	2.36707	1_x000D_
Pavir.1KG323000.v4.1	87.7548	166.831	150.199	165.673	223.485	125.841	121.151	156.065	124.692	101.896	194.188	126.448	108.268	129.154	143.178	159.041	126.154	83.7611	5_x000D_
Pavir.1KG323200.v4.1	213.27	11.061	0.260887	0.173966	0.298429	39.4881	64.8111	0.287525	1.74226	0.216914	1.31847	34.2496	2.37418	0.0119176	0.124106	0.0123029	0.0397277	0.0749349	6_x000D_
Pavir.1KG323300.v4.1	7.51907	10.2101	6.29665	8.47728	9.11891	8.72812	8.01042	9.27308	10.7018	8.86813	11.7774	9.1867	8.5751	8.01755	5.50145	7.17593	11.9772	8.91153	2_x000D_
Pavir.1KG323700.v4.1	17.9718	6.10529	2.29197	2.65031	4.97514	8.72772	11.181	6.36045	4.79573	4.39211	7.12133	5.55894	3.15382	5.18753	3.36531	4.05512	7.15185	5.88839	4_x000D_
Pavir.1KG323800.v4.1	5.01919	5.05085	14.3539	9.8658	6.29495	6.4767	4.62198	4.10309	11.3452	10.6362	4.29258	6.69612	7.53152	24.6942	41.7045	30.0485	10.3224	28.208	9_x000D_
Pavir.1KG324100.v4.1	59.5639	49.4443	67.481	43.5087	143.122	42.4957	61.3232	81.4296	176.131	195.85	149.516	147.674	44.4327	101.636	131.618	188.698	155.262	371.186	7_x000D_
Pavir.1KG324300.v4.1	13.4499	14.8801	10.2058	12.9625	14.5653	13.1383	15.8746	17.236	12.8258	13.5329	16.5212	13.1984	13.5332	12.8487	11.9854	10.17	15.3122	11.1339	30_x000D_
Pavir.1KG324400.v4.1	14.2907	14.6105	6.63211	8.98303	15.5938	7.28924	17.1256	13.5196	9.16908	9.15116	13.1705	8.85877	12.5203	14.8757	14.7737	13.2929	16.2025	11.7006	29_x000D_
Pavir.1KG326400.v4.1	6.45975	1.43912	1.20575	1.37873	2.32522	2.60467	3.36321	3.41987	2.8145	3.60719	3.45269	3.14753	1.86288	2.9901	2.68261	2.87027	3.65951	3.66915	4_x000D_
Pavir.1KG326800.v4.1	2.12212	3.84877	7.63873	3.30872	4.46005	3.43226	5.91077	1.97202	5.80795	5.70119	1.92284	3.72709	10.0457	7.82043	4.93098	3.38812	4.02355	1.19138	20_x000D_
Pavir.1KG327200.v4.1	6.27068	8.30012	3.82012	6.74201	3.81805	5.73203	5.99802	7.95189	4.79149	3.35288	7.0759	3.89557	4.25552	5.57065	5.50803	4.2215	6.99094	7.79941	11_x000D_
Pavir.1KG327300.v4.1	35.1169	37.8719	31.617	35.6077	37.429	37.5136	36.6931	37.8817	31.6047	31.8431	38.9907	32.4685	31.0169	30.131	36.3641	36.5938	40.4223	38.7296	22_x000D_
Pavir.1KG327800.v4.1	11.0544	9.54983	12.4893	10.2741	11.4058	11.0617	11.1072	10.4274	12.2052	12.8554	12.5349	12.4796	11.8684	11.7472	16.7736	15.4314	12.6057	16.1143	1_x000D_
Pavir.1KG327900.v4.1	19.0929	19.9788	28.9722	21.5723	22.7876	24.2761	18.6831	20.1328	23.7267	21.0986	23.4259	22.8352	25.183	18.6985	21.807	25.3757	24.8382	19.7114	19_x000D_
Pavir.1KG328000.v4.1	2.80416	3.04945	3.4356	3.80196	2.92833	2.95047	3.09807	2.48444	2.98979	2.48138	2.23931	2.69753	2.96857	3.9616	3.94941	3.38574	1.96132	3.22211	9_x000D_
Pavir.1KG329500.v4.1	113.66	123.831	145.32	138.711	119.14	126.642	107.732	124.061	112.225	136.108	127.615	148.495	143.364	94.2062	107.418	106.199	142.404	136.334	37_x000D_
Pavir.1KG329700.v4.1	2.19074	2.05405	1.91454	1.73302	2.94839	2.10888	2.18513	3.15494	2.34985	2.71857	2.64404	2.48724	2.91989	1.82026	2.86868	2.73782	2.42	3.1585	1_x000D_
Pavir.1KG330000.v4.1	4.07801	3.71015	3.70878	3.69345	3.58306	4.16999	3.80463	3.81796	3.05661	3.88932	2.94201	3.98038	3.5161	2.80011	3.26498	3.55836	3.18983	3.23764	6_x000D_
Pavir.1KG330200.v4.1	3.62124	6.22581	6.04372	6.28725	5.53454	5.31466	4.76246	5.86431	4.88227	4.46601	5.20509	4.45411	5.8184	5.15175	5.65068	4.90175	6.18196	4.79079	43_x000D_
Pavir.1KG330900.v4.1	1.26647	1.68022	1.19835	1.62225	1.40695	1.36412	1.31441	1.72607	1.21663	1.29777	1.53559	1.21144	1.45055	1.55155	1.04975	0.968071	1.27775	1.04322	2_x000D_
Pavir.1KG331300.v4.1	2.15061	1.45541	3.5161	2.36855	2.3602	1.99568	1.53566	2.89028	3.34918	3.41406	2.00845	2.95787	1.54992	3.95881	6.87082	5.65945	2.8363	4.69802	1_x000D_
Pavir.1KG331500.v4.1	0.875062	0.982004	0.799345	1.01134	1.02413	1.09137	1.06575	1.16603	1.04298	1.17518	0.975674	0.860182	1.03912	1.17747	1.27476	1.03666	1.08608	1.10361	1_x000D_
Pavir.1KG331900.v4.1	12.5754	11.2805	13.037	11.7644	11.4812	12.8638	10.7431	13.0285	16.2703	21.0391	11.3422	17.8821	11.6365	14.524	16.3052	16.0017	14.8323	19.1805	7_x000D_
Pavir.1KG332000.v4.1	4.91718	6.42467	6.59601	6.85993	5.0266	5.86748	5.27317	6.24674	5.73648	5.50577	5.53832	6.3748	6.24175	5.68821	6.77454	5.8429	6.27617	6.87745	19_x000D_
Pavir.1KG332200.v4.1	6.96892	7.01398	6.07897	6.65441	7.60316	6.96197	7.53352	6.89399	8.5371	8.1215	9.67298	7.81264	7.40061	7.47866	7.47462	8.71177	10.9248	11.5587	7_x000D_
Pavir.1KG332300.v4.1	4.25062	2.58447	2.34638	2.41516	2.59482	2.54245	3.58081	3.41563	2.21129	2.58324	3.25211	3.18968	1.96415	1.84301	1.73013	2.17974	2.08378	1.56304	3_x000D_
Pavir.1KG332500.v4.1	1.7142	1.30546	0.844053	1.38477	1.09476	1.56109	2.09234	1.48814	1.22132	2.07791	2.04558	1.70435	1.73583	1.01567	0.595265	0.472113	1.1144	0.734913	40_x000D_
Pavir.1KG332600.v4.1	1.44494	1.34432	1.64666	1.5822	1.13174	1.53766	1.58096	1.15831	1.18458	1.15585	1.16943	1.64828	1.08963	1.2207	1.03486	0.998661	0.974197	1.07732	6_x000D_
Pavir.1KG332700.v4.1	7.00659	9.61186	8.82402	9.84174	10.4161	9.13787	8.37111	9.14229	7.87142	8.89973	9.64472	7.77112	10.1231	9.32791	8.55257	8.51976	9.67861	6.54079	5_x000D_
Pavir.1KG333000.v4.1	16.2091	20.0093	20.4819	22.0963	21.8666	20.7944	19.6731	20.895	24.2096	25.7428	23.5008	24.5812	20.3956	21.5725	18.7959	23.0654	26.6608	25.9108	7_x000D_
Pavir.1KG333200.v4.1	35.6245	71.5438	80.7955	110.163	39.8088	64.324	51.05	35.7632	60.52	41.7602	39.7186	38.5353	93.7016	80.8496	70.4298	59.3218	62.6934	47.0404	5_x000D_
Pavir.1KG333400.v4.1	8.49444	11.0147	20.0107	14.2822	11.4413	13.619	7.39376	9.63419	11.0046	9.45192	7.57077	12.1007	15.2583	9.01572	17.4202	17.9979	13.3607	10.5031	9_x000D_
Pavir.1KG333500.v4.1	13.6868	14.1733	22.6964	24.5975	13.937	18.7395	14.384	12.7291	21.4713	23.3381	16.5357	18.1321	25.0949	20.8438	21.5971	21.6218	25.7145	24.9552	9_x000D_
Pavir.1KG333600.v4.1	1.1173	0.578558	2.25742	2.11232	0.835101	1.35025	1.67015	0.626488	0.934998	0.751746	0.448572	0.729486	1.35983	1.4402	1.46111	1.42695	0.727245	0.997784	9_x000D_
Pavir.1KG334100.v4.1	7.96143	6.50288	7.14168	6.6759	7.97207	7.49886	6.86956	8.77217	8.36999	8.66033	8.39653	8.8861	6.99565	6.36766	8.83454	8.464	8.98351	10.0227	7_x000D_
Pavir.1KG334300.v4.1	5.2552	5.05982	5.21056	5.87167	6.48372	5.9234	5.66805	6.26189	6.09587	5.05441	5.80747	6.48057	5.58503	5.26633	5.30125	5.22827	5.62366	6.03899	2_x000D_
Pavir.1KG334600.v4.1	0.867615	23.9092	13.9489	7.7104	4.47336	1.93814	2.11801	1.80164	1.73815	2.08462	2.25577	17.1055	1.73852	4.2526	2.21582	1.06515	1.38172	2.96644	0_x000D_
Pavir.1KG335100.v4.1	35.638	42.1124	52.316	54.9233	37.1075	45.5292	38.7608	37.6755	44.1035	42.6412	37.1988	42.5973	53.8322	43.9708	35.5369	33.2663	37.0227	32.5439	5_x000D_
Pavir.1KG335300.v4.1	10.2776	10.3121	10.7243	10.8521	8.19004	9.73214	9.13038	8.3836	8.38565	7.85751	8.06445	8.16926	9.6539	8.20212	6.85254	6.78438	6.81764	6.58559	3_x000D_
Pavir.1KG335600.v4.1	12.4927	15.8446	13.3408	19.2842	14.9405	14.1337	13.8689	13.7068	13.3694	10.1846	14.7933	12.4436	17.481	15.6331	9.64357	9.33327	12.8299	9.70199	2_x000D_
Pavir.1KG335700.v4.1	1.4428	2.4478	2.2055	3.08309	2.78707	2.22135	1.95076	2.51451	2.75848	1.8999	2.33509	1.97103	2.41083	4.38466	5.98165	5.0463	4.06494	4.5073	8_x000D_
Pavir.1KG335800.v4.1	1.03335	3.68327	3.13015	2.78167	2.10223	2.90404	1.93584	2.89094	1.96198	2.0563	2.41721	2.8435	2.77129	2.15042	2.82396	2.61022	2.75521	2.55524	5_x000D_
Pavir.1KG335900.v4.1	2.59004	2.26641	3.11851	1.77429	2.07378	2.06111	2.18868	1.8658	2.82641	3.81455	2.67915	3.04534	2.79015	2.74417	2.75512	3.5994	3.19661	3.98235	7_x000D_
Pavir.1KG336000.v4.1	6.31638	6.46297	6.6697	6.16837	7.44037	7.27094	6.8108	7.08484	6.0513	6.51754	7.613	6.69494	5.79353	6.2966	7.64099	9.65061	8.9785	8.59456	1_x000D_
Pavir.1KG336400.v4.1	8.32937	8.20672	11.7993	12.0615	6.05927	7.31541	8.38807	5.03506	6.15986	3.70137	5.22532	5.41232	13.9622	6.81592	5.10339	4.77991	6.32009	3.31563	5_x000D_
Pavir.1KG336600.v4.1	2.83264	2.90877	3.26026	3.22716	2.78484	2.79323	3.24144	3.12916	4.03103	3.85479	3.4144	3.56357	2.97834	3.33365	3.33181	3.79139	3.49847	4.42926	1_x000D_
Pavir.1KG336900.v4.1	1.96472	0.990728	1.5741	1.33534	1.55625	1.17245	1.14196	2.08652	2.18291	2.43031	1.5683	1.70857	1.22287	2.69756	5.61965	3.83769	1.83272	3.48881	1_x000D_
Pavir.1KG337000.v4.1	13.8142	12.1191	10.2361	11.1721	10.715	10.7436	11.9226	10.2045	10.5902	10.1215	9.86242	11.8103	11.0525	10.207	9.53473	9.52268	10.0439	11.7138	6_x000D_
Pavir.1KG337100.v4.1	2.49481	1.42907	1.04497	1.06498	1.43021	1.49903	2.29689	1.97943	2.06419	1.96189	1.81136	1.807	0.870648	1.63541	1.40798	1.58952	1.51086	2.31956	4_x000D_
Pavir.1KG337200.v4.1	29.7793	28.9355	26.1776	26.7491	27.4442	24.7289	27.6009	24.688	23.7951	22.7721	26.1105	24.2287	28.3684	26.0411	23.7252	22.6529	24.4174	20.1083	6_x000D_
Pavir.1KG337300.v4.1	192.231	460.891	459.105	490.858	319.71	378.475	273.515	355.674	325.448	271.466	302.063	296.897	512.779	337.177	356.907	299.838	375.634	209.871	5_x000D_
Pavir.1KG337400.v4.1	5.10439	5.76105	5.85503	5.3002	5.69691	4.74194	5.75374	6.49457	6.17765	7.07692	6.66117	6.43847	5.1035	4.67784	3.99382	4.12462	3.16695	3.95555	2_x000D_
Pavir.1KG337600.v4.1	2.80274	2.71012	2.64174	2.62695	2.65672	2.35885	2.51631	2.38372	2.86633	2.339	2.8217	2.6321	2.94287	2.54716	3.61174	3.06503	2.89561	3.481	1_x000D_
Pavir.1KG337700.v4.1	3.92026	3.84776	3.60006	3.97594	2.99576	3.45275	3.31347	4.68909	2.14596	3.37468	3.45481	3.66798	3.00352	4.11616	2.53579	3.32091	3.22139	2.83589	6_x000D_
Pavir.1KG338000.v4.1	18.5823	20.6111	21.6954	22.6365	19.772	21.4481	18.3231	20.0837	21.2987	21.9844	20.2086	22.4641	21.2537	20.7534	18.5868	22.233	22.768	20.2866	31_x000D_
Pavir.1KG338200.v4.1	11.4942	13.2424	16.9897	17.7156	12.4393	5.68121	8.35574	4.37552	4.35164	2.02372	3.42648	5.5964	10.5339	4.34001	6.76591	4.83659	2.82754	1.23073	3_x000D_
Pavir.1KG338300.v4.1	19.973	30.5796	27.1686	27.5346	37.7732	29.7041	25.7783	35.5118	28.5649	27.8499	39.3157	29.3174	28.7911	22.7194	29.7988	34.8669	40.8275	38.803	60_x000D_
Pavir.1KG338400.v4.1	8.27695	9.47361	7.10037	8.31534	9.18843	8.30442	9.32648	10.5665	7.93571	7.87107	11.0914	8.3745	7.26111	7.19647	5.84601	7.1893	9.18358	8.04925	2_x000D_
Pavir.1KG338500.v4.1	8.30449	9.50228	13.1854	12.224	10.4606	11.0801	8.40026	8.12237	9.52218	8.15679	8.43514	8.59076	10.2786	7.6515	7.73821	9.51938	7.21367	9.06928	3_x000D_
Pavir.1KG338600.v4.1	4.93469	4.41183	7.79742	6.62221	5.52858	6.11879	4.61561	4.431	5.96535	5.62895	4.15817	5.26905	6.13744	5.98125	6.86995	6.32142	5.65745	5.29322	9_x000D_
Pavir.1KG338700.v4.1	36.4684	32.2893	39.406	37.8514	32.9661	37.0005	35.4213	29.8243	40.7148	39.3095	28.4149	36.4997	36.6535	48.1823	35.3559	39.4121	37.182	42.8552	9_x000D_
Pavir.1KG339000.v4.1	2.29906	4.08788	7.04061	6.33255	3.07811	5.18043	3.28347	4.8747	4.69548	3.26084	1.6298	3.47795	6.12393	6.93216	13.5604	11.3256	8.79189	6.82842	9_x000D_
Pavir.1KG339700.v4.1	27.6872	32.0948	31.7737	31.7027	34.8409	35.1244	35.0989	39.2686	36.4869	53.935	44.6307	51.6526	36.0316	32.2178	27.0389	25.3217	38.0391	38.906	37_x000D_
Pavir.1KG339800.v4.1	48.6293	43.1027	51.5521	53.4895	47.1728	44.1955	46.1659	44.341	39.0364	44.8967	44.0723	43.7933	59.2022	45.9258	45.2814	44.0668	44.2776	33.6875	2_x000D_
Pavir.1KG339900.v4.1	0.64625	1.54037	0.949953	1.55175	1.12115	1.176	1.16869	1.13593	0.896392	0.513187	1.13293	0.895922	1.26711	1.76854	1.69399	1.50763	1.17922	0.999852	8_x000D_
Pavir.1KG340100.v4.1	46.0343	31.7807	40.9579	31.8362	34.8174	30.3212	42.7319	41.0978	31.9134	40.831	35.3204	39.829	41.8828	30.5185	25.8117	31.2258	27.5679	24.8547	6_x000D_
Pavir.1KG340200.v4.1	4.80125	10.7381	13.609	15.6372	9.76917	13.8551	7.91567	9.54182	10.6754	11.532	10.0771	7.97214	13.2123	16.2814	25.5321	19.9175	20.1143	18.8237	8_x000D_
Pavir.1KG340300.v4.1	16.3138	17.7616	21.4391	24.0951	16.7549	22.545	17.6344	13.7916	17.9249	15.8018	16.162	15.7241	24.1495	21.2601	18.6868	18.2483	16.89	13.3234	5_x000D_
Pavir.1KG340600.v4.1	2.60852	0.567826	0.548425	0.328702	0.764934	0.663036	1.25251	0.603497	0.858566	0.957161	0.958503	1.32416	0.58884	1.70333	1.43057	1.41225	0.667233	1.95299	14_x000D_
Pavir.1KG340800.v4.1	3.00984	3.74412	2.33484	3.08623	1.95169	2.38408	3.13002	2.69637	2.52226	2.4308	3.40943	2.52443	3.23197	2.88713	2.01069	1.63737	2.67106	3.24599	10_x000D_
Pavir.1KG341000.v4.1	5.57642	6.20395	6.10748	5.8713	5.34137	5.91659	5.61885	6.08157	5.4735	5.51828	4.8324	5.58293	8.54856	7.00686	7.28887	6.9074	7.16105	5.83834	9_x000D_
Pavir.1KG341200.v4.1	2.4202	5.84489	6.00919	8.04744	4.84246	6.15024	5.2022	5.44962	3.80576	4.59226	5.76024	3.69481	7.97845	4.38341	5.58251	4.50474	8.94186	3.69966	5_x000D_
Pavir.1KG342100.v4.1	3.07537	3.2005	1.72092	2.24299	2.10874	1.73741	2.12749	1.91444	1.47208	1.35856	2.48067	1.16366	2.11006	0.958458	0.50685	0.616911	2.46596	0.477714	2_x000D_
Pavir.1KG342200.v4.1	10.1219	15.3375	10.4784	12.3205	10.5156	8.25796	10.7765	9.20532	12.9087	8.95756	21.8663	8.99909	11.0847	8.59457	5.3756	6.14388	10.5054	5.51081	2_x000D_
Pavir.1KG343100.v4.1	14.1524	14.0642	13.5411	14.3676	10.2343	10.7485	11.4265	11.1592	9.01501	9.39634	11.3087	13.0094	12.7571	10.6435	10.674	8.77358	11.9532	12.4542	6_x000D_
Pavir.1KG343300.v4.1	27.6385	33.0555	25.6472	36.035	30.8489	29.3137	30.0805	31.3977	26.8636	23.8544	34.0269	23.9664	32.4372	26.7886	15.9107	17.2578	25.9727	18.9048	2_x000D_
Pavir.1KG343500.v4.1	4.85833	4.92221	5.61935	6.52316	5.76451	6.95456	5.61076	5.80473	5.75245	3.53547	4.88121	5.74303	6.44145	4.57818	3.7384	5.52852	4.51491	3.56015	2_x000D_
Pavir.1KG343900.v4.1	3.34455	2.97932	1.27132	1.59031	2.28648	2.45895	2.93302	4.89405	2.47032	3.3011	3.79326	3.66615	2.04122	2.25825	1.20036	1.30099	2.04824	1.4426	4_x000D_
Pavir.1KG344200.v4.1	71.8614	42.9218	58.1539	43.2238	56.1719	38.2673	48.4934	53.0562	56.4202	65.7128	56.0579	55.4983	47.5099	57.6326	100.137	87.2363	60.0198	61.2881	1_x000D_
Pavir.1KG344600.v4.1	8.94835	9.90097	7.72903	8.2759	7.18351	8.8811	10.036	8.11298	8.07399	8.93476	8.13879	7.83636	9.46387	9.1909	6.0322	6.70415	9.28238	8.18909	10_x000D_
Pavir.1KG345000.v4.1	1.95178	2.30121	3.30136	2.06926	0.882267	2.25175	1.82528	1.29951	3.48119	2.65509	24.3259	1.92803	1.0714	3.04586	1.91891	1.69735	1.87359	0.769572	17_x000D_
Pavir.1KG345200.v4.1	31.9078	67.2793	41.0278	72.8657	45.6113	48.3126	54.2757	38.4797	39.4606	24.2199	50.7349	30.195	58.4156	55.9929	28.6467	29.9731	42.4808	26.1107	5_x000D_
Pavir.1KG345300.v4.1	11.19	10.6025	14.8558	9.44288	10.7704	12.2134	9.72683	10.4373	14.5534	14.2462	9.85414	10.7577	11.0302	12.5429	10.6892	12.1142	6.79335	9.8605	23_x000D_
Pavir.1KG345600.v4.1	16.9592	24.2582	8.2868	12.686	11.0209	19.9377	15.3931	23.5117	10.9943	7.50211	17.5531	9.50156	11.9336	11.0527	5.44389	5.65443	10.1506	4.91821	6_x000D_
Pavir.1KG345800.v4.1	63.1253	54.582	30.9685	38.1147	47.2605	28.8124	44.0548	31.1328	25.4529	17.6606	26.2086	29.9541	50.0276	42.7957	32.5779	31.6554	18.8051	12.6858	6_x000D_
Pavir.1KG346000.v4.1	24.0472	11.5239	22.5996	14.5608	21.4165	15.0988	14.0049	22.1231	28.9339	33.7774	23.0339	24.566	15.9836	29.4059	48.5035	47.2788	28.5734	43.2174	1_x000D_
Pavir.1KG346200.v4.1	12.5025	8.08539	12.7155	9.7042	7.19359	12.1538	9.84739	8.35561	10.9286	12.1013	5.70426	10.8828	10.9174	12.0989	13.4451	13.1148	8.91047	11.8321	9_x000D_
Pavir.1KG346500.v4.1	0.307036	0.439746	0.996599	0.925421	0.72062	0.602546	0.39515	0.567557	0.968115	0.876879	0.486807	0.846048	0.656964	1.81486	3.54449	2.19617	1.60057	2.06803	1_x000D_
Pavir.1KG347500.v4.1	3.30522	4.81804	1.0983	0.673845	3.02225	0.595456	5.38779	10.4488	32.044	10.3714	12.1115	1.17201	0.915306	4.54345	10.0675	5.33521	9.8002	0.768869	17_x000D_
Pavir.1KG347600.v4.1	40.073	52.6497	41.9401	33.1975	43.5027	42.1866	41.6189	61.1592	71.8792	67.4473	62.7174	56.8295	39.6629	40.89	44.8247	46.7119	57.2226	58.5602	7_x000D_
Pavir.1KG348600.v4.1	6.1818	5.88956	5.04677	4.36624	5.46679	4.87086	5.97869	7.51597	6.80751	7.78688	5.54147	6.92373	3.82046	4.58529	5.89192	5.64158	5.57741	7.92948	14_x000D_
Pavir.1KG349000.v4.1	2.34174	1.74728	2.52779	1.69119	1.8846	1.72562	1.8555	2.18153	2.48335	2.35319	1.6254	2.15994	1.76897	1.98761	2.05483	2.65368	2.00486	1.98828	1_x000D_
Pavir.1KG349400.v4.1	3.86562	3.61163	2.38008	2.94924	2.56682	2.80619	3.11095	3.31158	2.64856	3.23759	2.72802	2.691	3.59543	4.34473	3.99503	2.95823	4.85999	3.05877	29_x000D_
Pavir.1KG350000.v4.1	1.68029	1.48542	0.965546	1.50775	4.60453	1.43221	1.41451	4.60831	3.53475	3.98144	7.16747	8.51044	0.63469	0.823528	1.60504	1.46736	3.21147	7.67292	7_x000D_
Pavir.1KG350200.v4.1	10.103	8.82336	9.8062	9.47166	11.2313	7.97284	7.93466	6.67313	30.3257	20.4947	17.6703	20.4452	11.6082	7.80837	6.47771	7.47261	19.6007	11.954	7_x000D_
Pavir.1KG350500.v4.1	0.770615	1.03007	0.876277	0.950538	0.789482	0.908388	0.939648	0.996074	1.18513	1.3368	0.985415	0.991717	0.710554	1.41527	1.17762	1.31383	1.1254	1.74762	1_x000D_
Pavir.1KG350600.v4.1	2.81179	2.12144	3.84585	3.13906	4.01638	2.93839	2.7299	2.82365	3.93454	3.7838	2.58112	3.23141	2.86476	3.01751	2.55896	3.38527	3.54173	3.80051	12_x000D_
Pavir.1KG350700.v4.1	9.32642	6.51374	5.32053	5.10934	6.09502	5.76371	9.33666	6.25599	5.84773	6.82027	6.39743	6.64029	7.0387	6.68512	4.44094	5.59923	7.53506	5.14011	4_x000D_
Pavir.1KG351100.v4.1	1.43593	0.665753	0.857922	0.562315	0.750185	0.664598	1.33126	1.09025	0.969203	1.74451	1.22283	1.48691	1.11097	1.71575	1.27998	0.921566	0.900251	1.26024	28_x000D_
Pavir.1KG351300.v4.1	2.42528	1.6968	1.89167	1.55121	2.98794	2.20545	2.05377	1.88201	2.00043	1.88937	1.78307	2.98926	1.93214	1.46646	1.57685	2.093	1.17302	1.15587	3_x000D_
Pavir.1KG351600.v4.1	0.139355	0.0572968	0.163265	0.182173	0.00234644	0.00234644	1.91139	0.0199451	1.01645	4.33417	1.86432	1.19506	3.31075	3.3287	1.78346	2.07918	3.41719	2.98614	13_x000D_
Pavir.1KG351700.v4.1	6.29115	5.84815	5.0979	5.78392	4.54035	5.44064	5.21029	4.71883	5.40844	5.50606	4.75676	5.26584	5.65805	6.96318	5.61231	5.43315	5.16931	4.85393	6_x000D_
Pavir.1KG352000.v4.1	2.60005	1.96121	2.39643	2.04382	3.01412	2.35469	2.53536	2.52411	3.44909	3.93662	3.52878	3.21495	2.44941	2.83093	3.53423	3.69837	3.35529	4.11206	1_x000D_
Pavir.1KG352200.v4.1	11.2534	11.7582	13.8399	14.0685	11.7942	13.3619	12.2247	11.7613	13.2936	12.7146	10.6682	11.4801	14.6409	13.0188	12.5129	12.2029	12.9562	10.4122	5_x000D_
Pavir.1KG352500.v4.1	1.14056	1.66574	1.64778	2.25396	1.1909	1.4321	1.46949	1.04715	1.44133	0.935597	1.14164	0.731713	0.936595	2.31799	1.95946	1.36928	0.926101	2.33221	39_x000D_
Pavir.1KG352600.v4.1	3.78391	4.71178	5.90442	6.34356	5.28903	5.38128	4.27419	3.19266	4.0466	3.27097	4.43156	3.34391	5.17185	6.22069	7.22823	6.97858	4.63718	6.60531	8_x000D_
Pavir.1KG352700.v4.1	1.91066	2.60024	4.93244	3.28085	4.69587	3.79554	2.5224	3.01986	4.17522	4.29022	4.49416	3.6697	4.27816	2.97259	5.35571	7.70879	4.54848	5.60389	1_x000D_
Pavir.1KG352800.v4.1	2.53057	1.812	1.6075	1.61081	1.60932	1.74364	2.1007	1.89945	1.33496	1.51851	1.67919	1.79945	2.03897	1.90647	1.36312	1.11042	1.25792	1.01828	6_x000D_
Pavir.1KG352900.v4.1	4.39616	4.20395	3.96843	3.59614	4.07041	4.05115	4.52421	4.82071	4.52576	3.97554	3.91517	3.9251	3.64862	4.34827	4.9753	4.72576	4.06729	4.63972	48_x000D_
Pavir.1KG353200.v4.1	19.3122	20.834	23.957	22.7035	21.3142	22.2382	18.5415	22.3133	21.2309	20.3774	21.4062	22.1998	19.8855	17.8319	22.4913	22.069	23.3171	22.7714	50_x000D_
Pavir.1KG353600.v4.1	7.29016	7.67401	18.6034	8.62022	12.6767	9.61883	5.0804	8.17102	18.9192	10.9773	11.1495	9.28472	9.71258	9.3403	6.18517	7.45393	6.58242	4.2392	12_x000D_
Pavir.1KG353900.v4.1	48.8224	2.32823	0.329995	1.10363	3.44339	15.342	34.0088	0.898062	0.839929	1.17915	1.27375	5.74608	1.08667	25.451	0.526454	4.53204	1.92154	3.98114	4_x000D_
Pavir.1KG354000.v4.1	3.07131	1.35605	1.44223	1.17402	1.47892	1.39133	2.23719	2.15336	1.53965	2.30457	1.77347	1.7756	1.29119	1.87422	2.86936	2.49227	2.52352	3.64039	1_x000D_
Pavir.1KG354700.v4.1	32.2999	32.5523	25.2116	26.1881	28.1117	28.7883	32.8766	32.3879	27.0986	28.0823	27.1965	31.7077	28.1751	25.2121	18.1914	18.9765	23.7648	16.8821	6_x000D_
Pavir.1KG354800.v4.1	24.5876	14.186	26.2892	18.6611	24.1098	17.7905	17.4948	23.3048	32.496	41.7406	22.0553	35.2959	18.6497	32.4163	68.912	77.0867	50.2362	83.7039	1_x000D_
Pavir.1KG355000.v4.1	5.96691	4.824	4.55264	4.18168	4.03485	4.40924	4.78239	5.29128	5.29186	5.41344	4.20427	5.9316	3.28081	4.74571	5.22928	4.58482	3.76593	7.75085	14_x000D_
Pavir.1KG355100.v4.1	5.89787	4.57535	5.33696	3.96214	5.93171	4.50485	4.85368	5.01913	6.25062	5.92906	5.88243	6.85154	5.02093	6.12811	9.50793	9.76152	7.76158	9.75679	1_x000D_
Pavir.1KG355500.v4.1	1.96761	3.18831	2.22054	2.42714	5.1758	5.48758	2.53781	4.33876	1.68967	2.04659	5.50794	2.39233	1.38791	1.0752	3.3278	1.70307	2.47653	2.60006	22_x000D_
Pavir.1KG355700.v4.1	21.252	35.9229	10.0563	17.6816	21.9864	13.2577	27.124	27.0614	20.6918	17.3245	25.6957	15.4714	16.6093	20.2285	14.2701	13.8245	29.2368	21.1054	4_x000D_
Pavir.1KG355800.v4.1	9.94245	18.4177	21.548	24.5858	14.8852	18.4393	13.4985	13.3045	11.1648	5.93986	11.2905	10.4686	22.6817	9.02371	7.63253	10.3488	14.5769	4.42187	2_x000D_
Pavir.1KG355900.v4.1	28.3061	20.5195	8.3284	7.64105	10.469	10.0256	20.6608	12.0451	10.065	8.91523	11.4973	13.6559	10.0863	11.2351	9.08646	9.20109	11.2233	9.84016	4_x000D_
Pavir.1KG356000.v4.1	39.1521	38.7883	32.0731	33.2167	33.251	37.0586	36.7975	38.3196	26.9145	34.2326	34.4659	33.2261	37.3698	35.1826	24.041	26.94	31.9685	21.2014	2_x000D_
Pavir.1KG356100.v4.1	6.08593	7.96181	7.28798	8.44843	5.95398	7.07439	5.93799	5.09071	5.53083	3.21392	5.0158	4.14411	6.67918	5.18514	4.52776	5.07926	5.97861	4.16616	2_x000D_
Pavir.1KG357100.v4.1	58.7101	40.6217	47.2425	44.3751	52.8082	36.0383	39.8782	51.2848	49.6549	53.1941	54.8596	45.375	47.375	53.1722	82.4979	69.1085	59.2459	63.374	1_x000D_
Pavir.1KG357200.v4.1	7.60938	4.97065	7.82383	6.3499	6.82477	5.73107	4.7647	8.36173	8.9717	11.5571	7.66742	7.82953	6.53682	9.5657	17.3736	15.1545	10.4484	13.5884	1_x000D_
Pavir.1KG357300.v4.1	9.14982	10.1951	6.86284	9.01271	7.16543	9.26856	10.8952	7.87617	6.44435	5.60391	7.5191	6.53924	8.25584	8.48647	5.85864	5.38488	7.56768	6.57895	6_x000D_
Pavir.1KG357600.v4.1	0.860666	1.00624	0.770064	0.587616	1.24252	1.38099	0.91624	1.44002	1.19872	0.616657	1.21769	1.54571	0.993993	0.757092	1.25343	1.76291	1.05504	1.78943	0_x000D_
Pavir.1KG357700.v4.1	11.0639	11.6216	13.5727	12.9736	13.4377	12.3687	12.0834	11.9753	14.8852	15.4003	15.2076	15.1028	12.8382	12.5266	12.2268	12.3351	12.1242	13.1168	37_x000D_
Pavir.1KG357800.v4.1	3.51051	3.45247	3.39782	3.58107	3.56814	3.52612	3.76806	3.58166	4.60528	3.95808	4.19703	3.80265	3.16777	3.97457	4.39951	4.33475	3.94322	5.31565	1_x000D_
Pavir.1KG358000.v4.1	22.5949	34.5144	21.8631	23.9255	29.6514	21.89	26.7567	28.0111	41.6978	36.2028	36.1956	45.1876	27.1077	27.3811	23.7916	20.1391	29.3698	16.5147	15_x000D_
Pavir.1KG359200.v4.1	6.34314	4.04203	4.32615	3.93917	4.21812	3.94151	5.62694	3.91555	3.98284	3.86477	3.43999	3.49551	3.55616	5.33342	4.93168	5.45535	3.84273	3.62004	6_x000D_
Pavir.1KG359500.v4.1	0.668244	0.675874	0.866371	0.743437	1.21062	1.25561	0.857589	0.98914	0.839279	0.464419	0.66612	1.05802	0.917079	0.727052	1.24436	1.69182	1.39787	1.73528	1_x000D_
Pavir.1KG359600.v4.1	1.27133	1.91096	1.44	1.94804	1.44632	1.65535	1.23551	1.16976	1.41886	0.947361	1.5669	1.47268	1.66015	2.26948	1.54214	1.53009	1.74574	2.31849	11_x000D_
Pavir.1KG360100.v4.1	9.25477	11.5837	9.62292	12.9376	13.8683	14.4992	10.3698	8.93588	9.64299	6.33751	13.5921	9.06237	11.9461	7.7314	5.57652	8.16324	12.8607	6.33841	2_x000D_
Pavir.1KG360200.v4.1	12.7923	13.3992	17.5939	13.7293	17.7656	14.5851	11.5317	17.0244	14.508	15.3826	17.2866	18.5977	15.4952	13.2909	19.3764	16.8282	18.7637	15.9054	1_x000D_
Pavir.1KG360400.v4.1	51.4699	63.9032	78.0745	72.2912	55.242	62.0259	54.4249	55.7305	59.7164	58.7098	52.9983	68.8436	62.9177	60.4295	49.3227	45.2852	45.0575	44.9795	3_x000D_
Pavir.1KG360500.v4.1	6.49201	6.10702	6.39671	6.33358	7.82568	6.40549	6.12361	7.53307	7.70339	8.13813	7.97292	9.09944	6.77078	6.64463	7.69037	7.72517	7.49863	8.30697	7_x000D_
Pavir.1KG360600.v4.1	13.0742	11.7085	11.533	11.1343	9.91821	10.22	11.5729	12.1579	12.5576	13.3634	11.3438	13.8524	11.2732	10.3944	9.85897	8.17141	9.81278	12.5377	16_x000D_
Pavir.1KG361200.v4.1	0.377496	0.124515	0.124491	0.0431455	3.05818	0.248315	0.41673	2.3562	4.69317	9.99535	2.66958	10.2308	0.285845	0.763821	0.681109	1.80974	2.27002	13.0861	7_x000D_
Pavir.1KG361500.v4.1	6.34687	3.532	3.64972	3.93248	9.26864	4.99052	5.04238	5.89179	12.2547	15.4848	11.1701	21.1976	6.45155	7.24369	8.18376	9.0256	14.8721	20.8252	7_x000D_
Pavir.1KG361600.v4.1	3.84178	5.02449	3.4855	4.07772	4.15893	4.17778	4.5828	4.37916	3.95864	3.60397	4.17986	3.83145	4.34745	5.11896	4.59242	4.26722	4.86836	4.42708	11_x000D_
Pavir.1KG361700.v4.1	3.67173	4.05246	4.71093	5.01671	4.83994	4.8887	4.19112	4.30949	4.66399	4.26806	4.55406	4.23644	4.94389	4.7595	5.87637	5.55419	5.82633	5.67085	8_x000D_
Pavir.1KG361800.v4.1	7.6352	5.7218	5.20477	4.78639	6.02523	5.53216	6.50577	5.88433	6.74948	7.0114	6.50493	7.27031	3.81676	4.52228	4.70058	4.96246	5.03223	7.44261	4_x000D_
Pavir.1KG362000.v4.1	7.15258	4.24162	5.53559	5.18544	6.48099	6.32533	6.89708	5.27155	7.93204	9.25794	5.72452	8.2799	6.47477	6.18049	7.4008	8.97573	7.28727	10.9483	7_x000D_
Pavir.1KG362200.v4.1	26.7968	24.3625	31.0953	30.1328	33.5742	28.2459	27.4069	29.3293	34.3299	27.8998	27.0688	34.6664	33.5442	28.7502	33.2143	32.5572	31.453	27.1957	18_x000D_
Pavir.1KG362300.v4.1	3.14365	3.01675	3.09891	2.23513	2.6615	4.45465	2.50748	2.4179	2.65022	3.32961	2.81756	2.84762	2.72847	1.9026	1.99577	2.37746	3.19253	3.15252	37_x000D_
Pavir.1KG362500.v4.1	6.32205	6.383	5.85912	6.09631	4.26144	4.82796	4.88625	6.37147	5.35543	4.22815	6.04213	5.93671	5.39647	5.5763	6.58815	4.29724	4.4208	5.58913	11_x000D_
Pavir.1KG362600.v4.1	15.175	16.5392	24.7105	14.6179	18.0532	19.2405	11.468	19.6697	16.007	16.7377	15.9085	18.6023	16.7538	14.1953	17.76	14.4811	13.0233	17.244	3_x000D_
Pavir.1KG362700.v4.1	36.769	65.9725	53.8467	66.6084	51.2246	45.7431	53.4437	45.0784	38.4437	31.0296	47.5253	38.0948	75.3868	44.6304	28.2226	22.8891	41.0774	20.9926	2_x000D_
Pavir.1KG362800.v4.1	1.09301	2.8693	1.65565	1.677	1.88058	1.25734	1.54987	1.6752	2.7802	1.71773	1.955	1.62036	1.77376	1.55584	1.57673	1.71183	2.61961	1.87685	17_x000D_
Pavir.1KG363000.v4.1	11.0345	7.22699	5.5846	4.19971	5.31038	7.31951	5.00606	9.50656	7.46213	9.85877	6.66525	10.3248	4.02129	3.64707	6.33816	3.7131	3.77434	8.39797	4_x000D_
Pavir.1KG363100.v4.1	17.4597	13.3924	20.4845	19.448	15.2121	17.5878	13.2641	16.3987	18.6984	18.1829	14.8516	18.8647	22.2065	22.9975	28.7903	24.3462	23.1092	20.9363	9_x000D_
Pavir.1KG363300.v4.1	2.70959	1.48966	1.82554	1.8104	1.66207	1.38753	1.44211	1.58303	1.51686	2.56213	1.58718	1.822	1.64096	1.14163	1.46301	1.25404	1.63657	1.16584	16_x000D_
Pavir.1KG363400.v4.1	17.2145	6.44794	7.40919	6.14352	6.62297	8.06077	12.4633	5.46269	6.77683	7.61294	5.32742	8.62314	6.04924	5.23547	3.02902	4.78253	3.714	6.08625	6_x000D_
Pavir.1KG364400.v4.1	7.54776	3.66665	3.01254	2.91453	4.29148	4.22131	5.76332	5.32711	4.17479	4.82306	4.45956	4.43808	3.03951	4.54558	4.16079	5.1009	4.23092	4.72725	4_x000D_
Pavir.1KG364500.v4.1	6.11573	3.77166	4.10132	4.34006	4.6211	6.69075	4.85353	5.10655	4.43255	4.99021	4.48422	5.73203	4.19658	4.18342	4.13336	5.06904	3.99213	6.4043	4_x000D_
Pavir.1KG365000.v4.1	3.53946	3.46082	2.80465	3.64367	2.79714	3.35441	4.0545	3.29374	2.96561	2.93479	3.12432	2.79202	3.42512	3.61978	2.37969	2.4749	2.8585	2.52743	10_x000D_
Pavir.1KG365200.v4.1	2.76052	1.8311	2.68188	2.63725	3.03028	2.81568	2.96186	2.75473	3.0784	3.62729	3.27707	3.29908	3.30624	3.71162	3.55444	4.03155	4.18151	4.99063	1_x000D_
Pavir.1KG365300.v4.1	10.1994	13.4524	8.2035	14.1972	9.11935	9.86943	10.7375	10.6365	10.0703	6.80287	10.2495	7.74185	9.91154	12.5488	10.0385	9.25194	10.8529	10.2349	5_x000D_
Pavir.1KG365400.v4.1	10.8721	22.1537	34.6391	35.2304	26.0724	19.9627	19.8969	11.3726	21.1024	23.5639	15.7894	16.5883	33.1376	48.7473	83.0519	65.8651	39.0802	34.5064	8_x000D_
Pavir.1KG365600.v4.1	7.22089	2.88275	2.29398	2.56897	1.68858	2.75971	3.41444	1.81382	2.1762	1.94192	1.61431	1.71263	2.18366	3.39291	2.71575	2.72208	2.16102	2.60287	4_x000D_
Pavir.1KG367100.v4.1	9.10503	10.5228	8.10904	10.091	10.7446	8.37475	10.9187	9.90531	16.7823	15.3518	17.596	11.8112	10.4303	11.902	11.0695	12.5029	22.507	12.3665	17_x000D_
Pavir.1KG367200.v4.1	2.1043	2.50726	0.985518	2.38277	0.968036	1.33058	2.54815	2.15016	1.80991	2.13141	3.14396	1.67006	1.66634	2.60568	1.93662	1.05117	3.60937	2.23907	33_x000D_
Pavir.1KG367400.v4.1	0.812382	2.31644	4.22016	4.23727	1.81884	1.91605	1.92157	2.81443	2.4107	2.28919	0.957898	1.99164	3.52371	2.54808	4.0373	4.51572	3.37269	1.75033	9_x000D_
Pavir.1KG367900.v4.1	6.97327	4.49508	7.12907	5.21595	5.45506	3.65047	4.33266	6.18057	6.56937	6.12607	4.92454	5.56381	6.4813	6.09919	12.108	9.58501	6.68516	6.43326	1_x000D_
Pavir.1KG368000.v4.1	7.83123	8.29944	6.7128	7.42206	7.32277	7.2421	8.84664	8.92158	7.31165	6.91778	9.12636	6.97133	8.43369	8.16422	7.76448	7.17633	7.47922	5.44499	6_x000D_
Pavir.1KG368100.v4.1	166.731	416.027	286.203	484.819	373.592	273.933	298.235	241.535	209.24	142.869	317.437	178.207	429.119	309.931	272.474	235.919	337.266	147.356	5_x000D_
Pavir.1KG368200.v4.1	5.53631	5.39672	4.63533	5.63785	7.12054	6.72364	6.67334	7.54145	6.84966	6.62732	7.97236	5.89807	6.62793	6.29277	7.54747	7.18483	8.07439	6.31042	1_x000D_
Pavir.1KG368300.v4.1	1.77407	2.12734	2.4515	1.82027	3.18254	2.52731	1.64911	2.8075	2.33557	1.10123	1.95844	2.2695	1.69134	0.861757	1.32774	1.60844	1.17283	0.816262	3_x000D_
Pavir.1KG368400.v4.1	2.9229	3.78929	2.91395	3.75267	2.83152	3.18495	3.20577	3.40288	2.78573	2.53194	2.94282	2.34102	3.10357	3.99437	2.83617	2.57526	2.42402	2.67379	10_x000D_
Pavir.1KG368500.v4.1	2.14165	2.48979	2.78619	2.49918	2.46102	2.31208	1.76606	2.2104	2.20871	2.33401	2.23123	2.88877	3.0552	2.12443	2.21995	1.58316	1.65416	1.70724	3_x000D_
Pavir.1KG368800.v4.1	30.7227	36.0964	32.8234	34.9216	38.4737	34.5701	35.4149	34.7379	36.4716	40.7623	42.1367	35.5569	36.2974	35.5408	32.8583	32.6558	29.4827	28.0938	57_x000D_
Pavir.1KG368900.v4.1	19.7564	19.9356	21.042	21.1094	26.956	13.5156	20.8527	9.1071	11.4751	5.31739	7.48435	14.4135	30.3153	25.8457	23.6566	25.1652	13.7959	8.78695	8_x000D_
Pavir.1KG369000.v4.1	2.27722	2.40644	3.07656	3.23495	3.34396	2.99357	2.86405	2.56518	3.16554	2.68713	2.88099	2.99195	3.0723	3.03142	2.85142	3.10482	2.36712	3.2773	20_x000D_
Pavir.1KG369400.v4.1	7.96474	8.20332	7.04617	7.02559	6.97351	7.60247	7.44775	8.24307	6.27825	5.97569	6.92947	7.03106	7.45429	6.20304	6.40065	6.3428	6.21747	5.68691	6_x000D_
Pavir.1KG369800.v4.1	17.8102	17.683	17.9105	19.0799	17.5952	17.2081	16.2819	14.4417	21.5262	20.8182	23.3327	19.6533	18.0841	21.0524	24.5354	26.0376	24.7988	23.5076	1_x000D_
Pavir.1KG370000.v4.1	4.05227	6.16711	3.30781	6.00845	3.84059	4.49117	4.85308	5.11253	5.7471	3.8058	6.54979	3.45424	3.78575	5.75888	2.75394	2.83367	5.96983	3.72693	2_x000D_
Pavir.1KG370100.v4.1	11.8306	13.841	12.8915	13.4595	14.2506	14.2854	12.6465	11.9548	12.6033	10.144	13.154	11.5119	13.8856	9.02623	8.32029	9.59459	11.2311	6.77956	2_x000D_
Pavir.1KG370200.v4.1	4.58981	6.72773	8.47051	10.1752	6.84209	6.33457	5.71359	4.58805	6.77036	5.30255	5.36786	5.04422	8.73935	9.56973	11.7827	9.9315	8.0938	6.71642	8_x000D_
Pavir.1KG370300.v4.1	1.85355	2.63091	2.44025	2.82163	2.03115	2.23618	2.20415	3.09609	2.50429	3.04276	2.62935	2.51076	2.41315	3.23906	4.12898	3.15983	2.68633	3.06506	1_x000D_
Pavir.1KG371100.v4.1	5.2219	3.32266	4.07648	3.90543	4.24963	4.1003	3.9285	4.14798	4.24757	3.74489	3.64318	4.58894	3.23729	3.37937	3.6901	4.01729	3.43732	3.34146	16_x000D_
Pavir.1KG371200.v4.1	2.06648	0.689624	0.805142	0.670423	1.37949	1.07399	1.35953	0.812539	1.07149	2.44625	1.52261	1.57789	0.842614	1.14755	0.648152	0.797346	1.2218	1.14258	4_x000D_
Pavir.1KG371400.v4.1	3.63098	2.48736	2.39891	2.1127	2.04421	1.90999	2.39461	2.38316	2.21273	2.50743	2.42675	2.30107	1.73283	2.53783	2.59456	2.26301	3.1697	3.51969	4_x000D_
Pavir.1KG371600.v4.1	27.93	45.8874	35.5151	53.9209	36.1809	46.9778	39.3015	43.027	51.6118	47.609	49.5213	41.0339	46.5869	70.7798	60.6104	58.2894	73.0549	68.4012	1_x000D_
Pavir.1KG371700.v4.1	13.0201	10.9531	13.8318	11.4667	14.5291	12.0066	9.944	13.018	14.6651	14.7732	15.3429	14.5423	12.5284	13.8137	21.4228	16.9415	16.9041	19.2159	1_x000D_
Pavir.1KG372100.v4.1	6.10674	3.86527	2.59505	2.92143	3.60453	3.77014	4.97062	4.34517	3.69016	4.72719	3.1673	4.24684	2.96513	3.61408	3.79182	3.92164	3.51228	4.12757	4_x000D_
Pavir.1KG372200.v4.1	4.50262	2.71854	2.86001	2.27403	2.54159	3.04519	3.63666	2.33162	2.54664	2.42169	1.86573	2.3867	2.8559	3.20047	3.01714	2.84425	2.6568	2.82099	6_x000D_
Pavir.1KG372400.v4.1	1.11535	1.23688	1.01113	1.30261	0.853118	0.876578	1.19886	1.19848	1.10527	0.966208	0.772434	0.98324	1.05102	1.48043	2.02993	1.6339	1.95222	1.85082	24_x000D_
Pavir.1KG372600.v4.1	1.41782	1.88026	1.3102	3.10585	2.23386	1.31831	0.665952	1.62606	1.42559	0.42938	1.19195	0.988804	1.61336	2.05853	1.36774	0.805954	0.892506	1.53335	3_x000D_
Pavir.1KG372700.v4.1	4.54869	3.47661	6.07041	5.57954	4.40226	4.90256	3.9309	4.28416	5.2835	3.46814	4.06634	4.3098	4.06826	4.30261	4.59652	4.64809	2.70364	3.55244	3_x000D_
Pavir.1KG372800.v4.1	118.823	214.08	175.644	250.518	189.99	160.154	162.198	186.179	121.601	102.615	181.908	136.285	252.768	131.561	90.0412	102.211	186.166	75.0906	5_x000D_
Pavir.1KG372900.v4.1	5.98157	7.61768	9.41718	9.26583	7.61012	8.11028	6.8304	7.44879	8.59208	7.46266	7.39089	7.54398	9.02627	9.98627	12.7727	12.2442	8.66426	10.9494	8_x000D_
Pavir.1KG373000.v4.1	11.366	14.3682	15.009	14.458	14.0661	12.7142	11.5973	13.0706	13.212	11.7913	12.1771	13.1273	14.9215	18.4105	23.6378	20.4443	15.6296	15.1304	8_x000D_
Pavir.1KG373700.v4.1	6.6966	7.40376	10.5091	9.34755	8.2897	10.4894	7.80785	7.18104	9.37333	9.82875	8.50845	8.56671	9.74	10.3736	11.5762	12.2165	10.7422	11.3633	1_x000D_
Pavir.1KG374000.v4.1	2.74122	4.10781	4.9237	4.84414	3.45224	4.31354	3.3341	3.40768	4.44733	3.984	2.99063	4.27085	3.7949	3.36273	3.57871	3.94673	3.2	4.35534	20_x000D_
Pavir.1KG375100.v4.1	2.69322	2.91559	6.28761	3.94751	4.74904	3.95781	2.07182	4.5511	6.64021	9.13064	3.57134	6.25772	4.41723	4.38976	5.75514	4.71446	3.75632	4.18533	1_x000D_
Pavir.1KG375500.v4.1	2.47019	3.03107	1.81582	2.79122	1.84056	2.41306	2.88332	2.34437	1.78315	1.27594	2.06456	1.51875	1.84114	2.93742	1.92672	1.61916	1.848	2.16536	11_x000D_
Pavir.1KG375700.v4.1	6.95211	5.28423	8.58454	6.03783	6.61289	7.19856	5.53972	8.72574	12.2505	12.5375	8.88862	9.82142	5.71036	9.05859	12.0545	11.7491	7.34481	11.3021	1_x000D_
Pavir.1KG375800.v4.1	32.5114	15.7012	7.64641	8.57892	9.40521	8.77666	13.2841	11.4269	7.23585	5.07768	7.5275	7.98724	10.4574	7.16251	5.92702	5.66904	5.6134	4.92798	6_x000D_
Pavir.1KG376000.v4.1	5.63423	3.04306	5.73339	4.54282	4.89364	5.30597	3.70332	3.9488	6.71454	5.29633	3.93031	5.22413	4.17579	7.65002	13.2812	14.456	9.49785	11.1151	1_x000D_
Pavir.1KG376100.v4.1	47.9519	54.5596	39.7459	40.9714	50.155	51.0704	50.3711	66.959	41.8859	41.237	55.1477	45.5286	46.0112	32.4926	33.7232	32.6502	48.3054	29.5833	6_x000D_
Pavir.1KG376200.v4.1	9.92823	20.6146	19.124	24.1504	16.5082	20.4265	17.7018	19.0751	16.4157	13.8857	15.2897	13.1379	23.5078	19.177	14.2404	12.56	16.7558	8.52049	5_x000D_
Pavir.1KG376500.v4.1	17.0311	11.9305	10.9015	11.1717	9.65185	10.7062	12.8049	7.8483	8.60216	9.7754	8.57747	11.3206	12.131	11.6424	8.36644	9.49163	9.89577	10.4342	6_x000D_
Pavir.1KG376600.v4.1	5.26698	11.4239	11.1614	11.2853	12.7137	9.90186	8.57584	8.1947	8.38514	7.62411	8.67691	6.83409	10.1777	13.3859	17.6213	15.6257	10.0859	8.93286	8_x000D_
Pavir.1KG376800.v4.1	15.3322	14.0701	12.6955	13.8463	11.5401	12.1559	12.5382	11.463	12.6701	12.1928	10.0364	12.0021	13.4099	14.7938	12.7096	12.3989	11.9896	10.9082	6_x000D_
Pavir.1KG377200.v4.1	8.69802	6.46113	9.36992	7.02989	5.94064	6.3221	5.24377	8.38886	9.48415	10.1705	6.96571	7.97759	5.64625	8.1697	12.2853	10.3274	8.1582	10.0995	1_x000D_
Pavir.1KG377300.v4.1	30.5194	30.0183	28.0142	29.0521	31.8109	27.496	32.0045	36.7613	16.9848	9.24901	21.8098	30.4731	40.2002	20.9408	8.16187	12.666	19.4743	7.99111	2_x000D_
Pavir.1KG377400.v4.1	12.6693	10.6992	12.6459	11.0738	11.4789	10.7546	9.67129	12.1428	11.7521	12.6693	10.9703	11.4544	12.9925	11.6311	13.9756	12.8123	12.6021	12.044	1_x000D_
Pavir.1KG377500.v4.1	6.28387	9.58478	11.7693	12.4212	14.9738	9.30006	8.40686	7.69568	8.84744	6.37129	7.51159	8.06844	13.1248	10.3575	14.7418	12.0232	9.27425	5.73859	8_x000D_
Pavir.1KG377600.v4.1	32.5111	62.2306	61.8645	74.0425	57.9437	52.6854	43.0602	49.5924	41.5717	31.1408	52.1339	40.0563	64.395	51.2066	58.6575	45.7996	54.0618	30.2228	8_x000D_
Pavir.1KG377900.v4.1	23.7906	19.7473	17.9814	16.379	22.3235	20.1561	27.5112	22.6161	15.9596	20.5166	21.0876	23.0995	21.6522	14.1825	12.1364	12.496	12.0043	10.0268	2_x000D_
Pavir.1KG378000.v4.1	72.6773	131.901	17.5209	41.4494	33.9627	33.8982	94.254	99.3171	47.3867	39.7285	151.033	65.7189	44.4319	89.9361	28.1088	17.6203	85.0442	45.8337	4_x000D_
Pavir.1KG378100.v4.1	54.9977	98.3718	34.9041	51.286	68.6137	43.092	78.0468	98.3048	56.1983	57.5627	137.255	78.9219	54.4359	51.362	31.5173	28.311	78.176	40.6376	30_x000D_
Pavir.1KG378200.v4.1	3.15245	2.0777	1.79862	1.91055	2.19222	2.31684	2.84119	2.6702	2.44829	2.26434	1.95468	2.58675	1.78081	2.03306	1.97351	1.96479	1.58078	1.99407	16_x000D_
Pavir.1KG378300.v4.1	3.64395	3.43436	3.40947	3.37505	3.50952	3.80169	3.5275	3.94801	3.95539	3.32658	3.74903	3.51007	3.60187	4.71923	5.94193	4.78013	4.82325	4.70543	1_x000D_
Pavir.1KG378400.v4.1	22.703	28.1336	44.0699	32.0534	25.6296	33.5877	26.662	28.7437	37.2247	43.8606	21.5196	31.2606	44.2647	39.5368	43.7544	36.5671	34.1368	29.7282	9_x000D_
Pavir.1KG378600.v4.1	2.0249	3.49928	4.59204	4.43399	3.74898	3.34218	2.41135	3.86836	3.95211	4.27216	3.46311	3.01544	3.58126	5.84693	8.86349	6.95852	5.59444	6.02564	1_x000D_
Pavir.1KG378900.v4.1	39.7044	8.29073	1.5006	0.975489	2.85021	11.2964	16.3472	4.08689	3.76313	4.84089	5.49159	10.0177	1.78561	8.16445	1.52896	2.08881	4.19928	4.53344	4_x000D_
Pavir.1KG379000.v4.1	9.39727	15.9275	17.9368	19.3967	20.7061	14.9733	14.824	16.8619	18.0673	18.6047	18.8173	15.2011	18.8691	28.5497	47.9849	37.081	27.6986	24.3379	8_x000D_
Pavir.1KG379100.v4.1	74.1019	54.8933	67.6849	54.2481	73.1509	52.5863	51.9304	69.9088	69.9894	77.1535	73.9827	70.6237	56.075	63.8035	109.745	106.216	71.0579	73.7284	1_x000D_
Pavir.1KG379200.v4.1	3.34942	2.08469	2.85811	1.74227	2.44554	1.97972	2.68914	3.076	3.28065	3.01342	2.63718	3.14815	1.81583	2.25787	4.2964	3.45112	2.63144	3.24447	1_x000D_
Pavir.1KG379400.v4.1	41.0352	39.4603	49.2978	38.9219	45.3094	45.9945	38.4596	43.3382	46.5028	51.1931	48.0139	52.2073	45.4317	34.9511	39.2444	46.4246	43.9426	46.3149	7_x000D_
Pavir.1KG380000.v4.1	29.7301	29.3437	28.7511	31.2279	27.7218	31.679	29.1352	30.3005	35.2809	36.9674	35.6189	32.9707	27.7472	30.113	28.2185	27.6923	29.1786	38.0086	7_x000D_
Pavir.1KG380200.v4.1	74.5047	115.999	126.44	107.238	157.536	117.662	84.3608	194.036	186.186	228.783	216.187	252.266	99.5343	105.726	188.143	135.075	187.2	247.41	7_x000D_
Pavir.1KG380300.v4.1	13.2771	10.0096	11.8071	10.0036	13.8665	9.01594	8.62415	14.4278	13.6135	15.0879	11.5443	12.4116	11.695	16.8911	32.458	23.2599	16.0343	15.8048	1_x000D_
Pavir.1KG380400.v4.1	3.0506	6.21176	4.86101	6.50298	6.75569	4.07119	4.2598	4.97443	4.39504	3.7279	6.56889	4.82174	4.91832	3.23979	3.87606	4.93793	6.3172	6.3814	5_x000D_
Pavir.1KG380600.v4.1	33.8306	27.3319	40.6683	37.3169	32.0125	38.3134	34.7368	22.9727	37.1109	39.7789	30.2186	35.469	42.6345	36.8241	26.2903	30.8842	31.6447	31.8942	3_x000D_
Pavir.1KG381100.v4.1	3.06212	1.72553	1.50705	2.19998	1.75206	1.321	7.85502	0.607254	0.60883	1.89279	1.78687	1.00255	2.17652	2.20824	0.892806	0.7468	0.510624	0.690839	6_x000D_
Pavir.1KG381800.v4.1	1.3744	3.20603	1.49802	2.50748	1.25949	1.83119	2.82666	1.8292	1.72345	1.03711	1.16735	1.03525	2.12355	2.25122	1.0608	1.03582	0.565215	0.861527	10_x000D_
Pavir.1KG382500.v4.1	5.79143	5.38951	7.50485	7.19586	4.8027	7.19014	5.26598	4.4699	6.9809	7.547	4.21037	6.77618	7.63793	7.24618	8.67703	8.73397	6.29104	8.60589	9_x000D_
Pavir.1KG382600.v4.1	25.9704	30.6894	38.9206	34.8803	45.194	35.5719	25.1424	41.4364	36.8899	31.8126	37.9961	43.097	34.2703	30.8958	45.953	44.82	37.7534	40.1139	1_x000D_
Pavir.1KG382800.v4.1	2.93843	3.86902	3.32199	3.66699	5.17013	3.06059	3.1656	3.56213	3.08194	2.19989	3.41943	2.49322	3.18449	5.62319	8.06235	6.73702	4.14191	3.44774	8_x000D_
Pavir.1KG382900.v4.1	6.20921	6.79662	9.97225	8.62826	5.97043	6.69955	6.91824	6.74808	7.89533	8.80397	4.80201	7.50417	9.45003	13.1883	17.3762	12.6026	6.60939	8.95826	9_x000D_
Pavir.1KG383100.v4.1	1.02367	1.6348	2.45104	2.2414	1.9423	2.12569	1.4399	1.56035	1.04052	0.298392	0.683484	1.87752	1.41636	0.795772	1.78858	0.697569	0.44218	0.44577	3_x000D_
Pavir.1KG383600.v4.1	2.1806	1.64833	1.61155	1.29864	1.15373	1.53747	1.93383	1.58944	1.47508	1.28778	1.23601	1.11042	1.09442	1.71472	1.8534	1.93941	1.87724	2.28416	29_x000D_
Pavir.1KG383900.v4.1	2.05917	2.49135	3.04039	3.01537	2.08002	2.70612	1.62219	1.74353	1.7118	0.71239	0.412575	1.19665	1.76884	1.60521	1.7795	1.47911	0.660726	1.06373	3_x000D_
Pavir.1KG384000.v4.1	0.81553	2.26651	2.14691	2.43533	1.31558	2.72519	0.501533	1.33549	1.08594	0.110629	0.139016	0.182486	1.94584	1.76907	0.746813	0.50163	0.375891	0.147593	3_x000D_
Pavir.1KG384100.v4.1	5.25919	9.10673	17.6574	10.1526	11.2358	12.741	3.11619	4.70527	3.27245	0.594642	1.4406	2.2121	9.28882	3.42371	3.25951	3.69642	1.41095	0.77162	3_x000D_
Pavir.1KG384600.v4.1	3.40568	3.36654	4.15219	4.59264	5.43991	4.5283	3.73444	3.94686	3.65427	4.65861	5.37362	4.59083	4.16414	4.0109	3.83256	3.89375	3.92558	3.71191	2_x000D_
Pavir.1KG384700.v4.1	2.05372	2.99276	2.72858	4.84456	5.34158	4.06305	3.48102	5.63997	5.7106	4.73443	7.51052	5.64845	4.37865	4.85594	3.88238	3.30312	7.7081	7.01407	7_x000D_
Pavir.1KG384900.v4.1	2.40492	0.782551	2.05037	1.22048	1.78424	1.44345	1.7934	1.75247	2.71476	3.55643	1.71206	2.4855	1.4465	3.74195	5.96204	5.0283	3.53536	6.45802	1_x000D_
Pavir.1KG385000.v4.1	12.9927	3.09112	2.06796	2.07528	3.37166	3.70287	10.051	2.60314	5.1965	4.38495	7.4668	4.11507	4.39292	3.66843	3.24145	7.00803	3.97611	2.32224	4_x000D_
Pavir.1KG385100.v4.1	2.92197	3.29586	5.43249	4.28079	3.778	3.30837	3.17906	5.85242	4.94084	6.37205	4.08064	4.61904	4.24999	3.60007	5.8174	5.55647	3.83302	4.41314	1_x000D_
Pavir.1KG385200.v4.1	8.59634	5.61971	6.24112	3.62829	4.18713	6.16281	6.03309	4.02069	7.85992	9.45416	3.42593	8.59076	7.92463	9.0447	11.7952	10.1235	4.95526	10.363	26_x000D_
Pavir.1KG385300.v4.1	0.51268	0.276191	1.18635	0.8327	0.500718	0.523583	0.33713	0.738769	1.95949	2.81093	0.291259	2.05739	0.716475	5.28687	14.1792	8.35491	1.12387	10.9894	1_x000D_
Pavir.1KG385400.v4.1	24.4522	24.5707	38.4836	29.6959	35.4932	30.2886	23.9312	28.5869	32.1618	37.3464	27.9169	35.5346	32.054	28.8504	44.1627	45.791	50.8531	42.5848	1_x000D_
Pavir.1KG386100.v4.1	677.405	125.104	18.6012	12.5099	38.172	136.628	233.628	44.6004	32.24	33.0154	50.8451	123.047	27.168	68.1808	9.96949	22.2137	33.7212	52.2347	4_x000D_
Pavir.1KG386300.v4.1	93.41	77.8577	62.7159	38.5031	55.6016	55.3428	61.0332	66.1499	32.7396	45.9074	52.6391	52.7012	50.3602	41.4544	17.1496	21.3998	30.1416	14.1496	6_x000D_
Pavir.1KG386500.v4.1	28.6901	54.8893	40.5586	24.9012	36.0089	34.9313	34.923	57.3456	16.9306	22.7976	31.2018	23.4423	21.0793	18.1018	15.0252	8.07452	11.8838	3.49963	2_x000D_
Pavir.1KG386700.v4.1	7.20095	10.1547	13.4797	14.4113	12.1155	14.3389	13.5571	8.96039	12.2185	16.4734	13.4457	12.2173	15.2273	14.5668	10.1447	12.0965	14.5192	16.1842	13_x000D_
Pavir.1KG387100.v4.1	3.60583	5.85577	7.12263	6.75942	6.87055	7.22741	4.3145	6.25073	5.02467	5.87023	4.26804	8.50621	7.63453	5.2269	5.24052	6.79177	6.25116	4.71988	20_x000D_
Pavir.1KG387700.v4.1	12.1079	22.4166	13.7927	17.8748	17.1807	12.7578	15.7935	18.1525	8.3174	5.44147	11.9042	7.74897	20.4956	17.4488	10.5085	8.05545	7.49786	4.99282	10_x000D_
Pavir.1KG387800.v4.1	24.1565	33.9002	22.1462	33.0421	33.0917	24.396	34.3715	35.5075	17.6819	12.9449	30.7771	17.9645	48.877	34.9447	19.311	15.9488	17.8082	8.56749	2_x000D_
Pavir.1KG388400.v4.1	71.6495	71.4419	19.4691	43.058	71.284	37.9858	73.6506	72.6869	28.8403	19.0809	76.962	37.7616	57.0382	24.721	14.4058	23.1107	58.0591	14.5288	2_x000D_
Pavir.1KG388800.v4.1	13.546	0.168614	0.00234644	0.0437598	0.0198349	0.0515935	6.08148	0.104457	0.0276879	0.0138286	0.00234644	0.19688	0.0589801	0.00990028	0.114953	0.0301217	0.0104245	0.0173337	6_x000D_
Pavir.1KG389200.v4.1	2.47793	1.32458	1.3444	1.19012	1.72408	1.45794	2.21278	1.74552	2.22302	3.46623	2.43803	2.88057	2.31758	2.20167	2.28795	2.87282	3.86639	3.83985	14_x000D_
Pavir.1KG389300.v4.1	1.65567	2.989	2.69234	2.56216	3.69209	2.56532	0.443158	1.68864	0.381429	2.59167	2.75021	1.61358	1.54416	1.32362	1.92598	0.389265	1.5516	1.89846	0_x000D_
Pavir.1KG389400.v4.1	3.23284	1.86535	1.13655	1.73555	1.33301	1.78546	2.4769	1.38139	1.50333	1.57763	1.90122	1.44663	1.42637	1.89036	0.898645	0.945085	1.1023	1.43823	4_x000D_
Pavir.1KG389600.v4.1	6.61883	5.0861	5.34654	5.78492	6.21807	5.92627	5.03221	4.49046	5.2114	3.13344	3.69233	5.31768	5.16474	2.58715	2.78074	3.49338	2.1422	3.06165	3_x000D_
Pavir.1KG389700.v4.1	2.32049	2.08326	2.63314	2.76923	2.7847	2.63465	2.48269	2.3404	3.20906	3.71034	2.61626	2.97556	2.41903	3.3498	3.03397	2.99146	2.78261	3.83215	1_x000D_
Pavir.1KG390100.v4.1	4.36112	3.16308	4.05007	2.92955	3.97053	3.70032	2.86715	3.14873	3.25843	1.51616	2.36826	2.84486	1.97031	1.63061	1.85877	2.40286	0.642277	1.12297	3_x000D_
Pavir.1KG390200.v4.1	2.79326	3.3026	4.13906	4.38562	3.40195	3.37108	2.49071	1.57704	2.00634	0.528957	1.40367	1.33723	2.40664	1.8227	1.29122	1.76126	0.627335	0.82163	3_x000D_
Pavir.1KG390400.v4.1	2.20891	2.41474	2.50784	2.87406	2.37676	2.83699	2.08938	1.9361	2.31672	1.72762	2.05826	1.89071	2.23826	2.0796	1.98762	2.40039	1.43332	1.79191	3_x000D_
Pavir.1KG391100.v4.1	15.1108	12.825	20.1553	16.732	19.3517	20.066	12.9128	12.9284	15.3586	11.9112	15.2725	15.9521	16.7348	10.1117	9.19549	15.5354	10.3287	9.5261	3_x000D_
Pavir.1KG391200.v4.1	3.05271	3.80154	3.67799	4.78459	3.22513	4.00282	3.2999	2.79929	3.14663	1.87444	2.90711	2.09147	3.83112	2.95735	2.29992	2.6706	1.93871	1.91914	3_x000D_
Pavir.1KG391500.v4.1	6.38742	2.90514	2.06002	2.12578	2.79179	3.46135	3.5828	2.98169	2.18513	1.67548	2.20397	3.79134	2.36021	1.80068	2.41627	2.7976	2.06144	2.14198	6_x000D_
Pavir.1KG391700.v4.1	4.77223	3.80124	6.215	3.66008	4.19485	3.56604	4.07047	3.72878	5.52382	5.88725	3.19002	4.32355	6.39371	4.48385	6.00957	7.32321	4.03238	3.12619	12_x000D_
Pavir.1KG391800.v4.1	12.9449	9.1634	7.69795	8.71743	9.82095	10.1727	10.3072	9.28746	11.817	11.3174	8.53057	14.8141	9.20188	8.91469	8.13227	8.31167	9.1342	14.7329	4_x000D_
Pavir.1KG392100.v4.1	2.65676	2.56893	3.90687	3.35521	4.1087	3.26743	2.63213	2.84105	3.04608	1.69987	2.39918	3.04793	2.33627	2.30165	3.30297	3.97314	1.24804	2.10774	3_x000D_
Pavir.1KG392500.v4.1	7.60486	7.65457	8.57771	8.57011	7.89665	8.76813	8.15035	8.87074	9.38975	8.89093	9.03344	8.29064	7.81925	7.68567	7.07366	7.25335	6.58909	8.13915	35_x000D_
Pavir.1KG392800.v4.1	7.9736	6.23212	6.93124	7.52398	7.87878	7.8737	6.91396	7.04376	8.0749	6.08307	6.34902	8.03454	5.93251	5.37392	4.72145	5.39722	3.76351	4.62989	3_x000D_
Pavir.1KG393900.v4.1	3.19992	4.30561	5.23502	5.08674	2.58632	4.48219	3.05508	4.57333	5.6641	5.60284	3.28818	3.37573	5.70149	6.35077	9.52472	7.07628	6.51337	6.61035	9_x000D_
Pavir.1KG394000.v4.1	7.23803	7.86405	8.80752	7.22924	5.85227	6.86918	6.26207	8.82893	8.32576	8.26636	7.76932	6.54942	7.43876	7.54971	9.6286	8.15756	8.80296	8.45401	24_x000D_
Pavir.1KG394200.v4.1	11.432	8.37879	12.3303	10.6834	8.20909	7.46644	8.63561	8.49757	13.007	15.89	6.62588	15.505	12.4636	14.7802	13.5025	12.0207	10.9585	14.6828	26_x000D_
Pavir.1KG394300.v4.1	3.80329	2.23073	4.42624	2.20684	4.664	3.51059	2.81173	4.82767	7.98091	9.2541	4.3993	7.05646	2.46852	5.8026	9.19239	8.6183	5.76931	9.77777	1_x000D_
Pavir.1KG394800.v4.1	65.2125	119.022	142.994	149.894	110.313	97.6724	99.7352	102.299	107.78	125.652	105.567	103.563	178.776	156.402	211.218	116.955	131.353	93.2064	8_x000D_
Pavir.1KG395100.v4.1	3.50908	4.19901	4.34103	4.85456	4.70774	5.04934	4.02543	5.55456	4.97724	5.61064	5.44427	5.24888	4.32582	4.33602	4.72246	5.00859	5.22586	4.33906	7_x000D_
Pavir.1KG395200.v4.1	54.3797	44.8876	48.0352	46.0268	47.9672	43.4092	49.2256	50.8685	53.8828	59.2023	51.0848	56.244	46.3829	50.8641	54.0642	53.3869	53.4283	53.0113	1_x000D_
Pavir.1KG395500.v4.1	0.531392	0.812397	1.0329	1.1308	0.939832	0.847581	1.07166	0.808903	1.0253	0.760225	0.863847	0.81163	0.738799	1.50635	1.46563	1.30294	1.40236	1.55626	1_x000D_
Pavir.1KG395800.v4.1	5.63955	6.59404	5.66675	4.95327	6.60446	6.51555	4.91406	7.26742	6.53562	6.68532	6.30903	5.47347	5.30301	4.70996	6.15569	5.92807	5.48345	5.03891	15_x000D_
Pavir.1KG396200.v4.1	0.777382	1.08049	1.19968	0.956197	1.16096	1.28843	0.724887	0.87029	1.38918	2.35266	0.81527	1.29827	1.04581	1.24007	1.53648	1.70912	1.46312	1.12271	9_x000D_
Pavir.1KG396500.v4.1	3.99004	4.64194	4.33994	2.97153	4.57976	3.61666	1.80211	5.24526	3.42357	1.38938	2.90374	2.87309	2.00721	1.49558	3.08302	2.47132	1.49968	1.12797	3_x000D_
Pavir.1KG396600.v4.1	6.71999	6.26152	4.91362	4.77419	7.68246	6.11423	4.72412	8.58463	5.89645	2.84266	5.57184	4.81317	4.11729	2.22558	2.52974	2.92961	2.38131	1.81885	3_x000D_
Pavir.1KG396800.v4.1	8.59722	7.4231	6.85014	6.6532	8.43586	7.14443	5.46819	9.01164	8.181	4.17273	6.86415	6.75499	5.72407	4.49966	4.04559	4.61335	3.67105	3.11442	3_x000D_
Pavir.1KG397000.v4.1	11.5495	14.0789	10.8283	10.6494	17.0219	12.5647	12.4509	15.0335	12.0458	14.4318	16.1217	12.509	13.5797	8.43844	9.2772	10.0812	14.8722	10.5066	2_x000D_
Pavir.1KG397200.v4.1	10.6314	11.1884	11.4558	10.8234	15.5151	10.8784	10.6956	13.9439	10.921	9.39745	12.7148	12.2562	11.0957	7.26701	7.45272	9.12714	8.26279	4.83445	2_x000D_
Pavir.1KG397300.v4.1	6.50602	12.4023	12.2353	14.283	11.712	10.9485	7.85759	11.78	14.3279	10.4834	11.7698	8.88219	10.345	18.798	26.3688	19.576	16.2156	15.0792	8_x000D_
Pavir.1KG397400.v4.1	6.47612	3.47322	3.18394	2.39213	3.06455	4.1636	5.74679	4.70484	4.12284	4.66206	3.37459	3.69953	2.89607	4.40394	5.17061	4.63101	3.74142	5.06354	4_x000D_
Pavir.1KG397800.v4.1	13.8747	8.18564	2.95482	2.97214	4.40844	4.37069	6.44238	5.85783	3.52687	3.92505	3.80702	5.92954	3.44558	4.40282	2.99369	2.58266	2.91291	3.07796	4_x000D_
Pavir.1KG399200.v4.1	6.64195	6.66857	8.33143	8.01016	8.92155	8.17457	6.80152	9.55337	8.63454	8.63377	8.91441	9.45145	9.92434	7.52941	11.2461	9.5424	11.1764	7.52225	19_x000D_
Pavir.1KG399300.v4.1	1.52116	3.67907	2.51463	2.07292	2.2204	1.99898	2.53014	2.78959	4.22623	5.84635	4.5998	2.36002	3.23951	5.14346	3.96147	2.27868	4.30617	2.9873	17_x000D_
Pavir.1KG399600.v4.1	2.75862	2.01283	2.9933	2.58526	3.00742	2.83398	2.81065	2.03034	2.50129	2.91171	1.91987	3.40055	2.70202	2.01309	1.9133	2.42887	1.79747	1.86308	3_x000D_
Pavir.1KG399800.v4.1	1.09175	1.43268	1.14973	1.35977	0.859671	1.21696	1.31005	1.15897	1.00192	1.00874	1.17257	0.724144	1.37562	1.47216	1.01468	0.998586	1.03353	1.25863	11_x000D_
Pavir.1KG400500.v4.1	19.3645	24.7869	21.7924	27.4066	21.1171	24.8235	23.0465	19.9653	19.953	21.6284	25.7381	20.4324	25.5534	19.7401	14.4811	18.4063	28.5135	22.8428	38_x000D_
Pavir.1KG400700.v4.1	5.47941	6.08641	5.69536	5.51266	6.37679	5.55652	5.42862	6.20194	5.17519	4.83458	6.89272	6.33505	5.41539	3.73464	3.64334	4.46986	5.413	5.67671	2_x000D_
Pavir.1KG400900.v4.1	22.8181	24.4515	20.6225	24.7593	23.6735	21.6617	26.0122	23.9762	23.4866	21.4666	25.5496	22.2387	23.2348	22.4475	19.3533	17.6201	18.3818	16.3464	2_x000D_
Pavir.1KG401000.v4.1	2.03914	1.45493	1.71165	1.85023	1.28875	1.55935	2.05287	1.64187	1.78634	1.92251	1.42146	1.81677	2.21271	2.70388	3.26096	2.1712	2.17965	1.70795	9_x000D_
Pavir.1KG401100.v4.1	6.5538	6.83761	6.59872	6.22757	5.75357	5.38551	5.34223	7.29215	6.88339	7.37217	6.67129	6.3948	6.18169	6.57981	8.05864	7.30875	7.12365	6.99099	1_x000D_
Pavir.1KG401200.v4.1	7.91894	8.33563	7.72195	8.67505	7.21537	8.40223	8.88571	7.7307	7.62911	7.7594	6.29267	7.30646	7.96177	9.58029	8.67681	9.63212	8.37671	9.28312	29_x000D_
Pavir.1KG401300.v4.1	2.13049	2.02687	1.62392	1.77738	1.98712	1.61815	1.99998	2.16573	1.76228	1.69947	2.16339	2.05626	2.27875	2.18702	2.07373	1.66685	2.21318	1.59564	2_x000D_
Pavir.1KG401400.v4.1	80.3127	52.861	64.3625	49.8621	71.4785	44.6669	53.1415	64.1166	69.1426	79.1305	68.8702	65.7239	60.1008	65.704	102.571	98.0998	64.7	78.459	1_x000D_
Pavir.1KG401500.v4.1	32.8502	43.1371	36.7509	46.527	37.5295	36.8681	45.0763	46.8921	39.4295	43.068	41.1203	42.3186	42.6755	38.4564	31.7917	28.551	31.0627	26.6525	2_x000D_
Pavir.1KG401600.v4.1	40.0942	52.9528	30.3155	45.2755	57.7566	51.4484	50.6492	56.5563	42.7887	36.2749	70.1213	44.2265	48.5965	31.2595	22.5316	29.4931	51.348	32.4479	2_x000D_
Pavir.1KG402300.v4.1	3.33807	3.55802	3.81691	3.02583	3.36685	3.04591	3.03544	2.51206	2.15882	2.61527	2.27297	2.71579	2.35146	2.52647	2.7172	2.70237	2.00669	2.87335	5_x000D_
Pavir.1KG402700.v4.1	80.5395	189.861	130.658	156.192	181.6	179.917	140.051	240.783	181.697	249.778	258.343	203.546	212.282	198.438	232.354	200.969	349.82	319.383	7_x000D_
Pavir.1KG402900.v4.1	188.841	93.6469	49.0294	58.4996	57.733	79.9573	105.112	68.3717	64.616	64.732	78.9315	72.1637	58.1607	71.7446	57.0664	56.7461	74.0828	63.9258	4_x000D_
Pavir.1KG403200.v4.1	1.54648	1.50223	2.07133	2.40833	2.05006	1.76462	1.72189	1.42969	1.72191	1.32649	1.69866	1.7975	2.16772	1.71342	1.83946	1.63803	1.17582	1.7566	3_x000D_
Pavir.1KG404000.v4.1	2.50296	2.66643	2.43779	2.5944	2.29484	2.59364	2.4537	2.28841	2.68061	2.12794	2.19901	2.32895	2.56846	2.13645	1.95266	1.66025	2.13739	1.99943	2_x000D_
Pavir.1KG405900.v4.1	5.26516	3.64128	7.69364	7.31024	4.9289	4.66931	6.42946	4.83928	4.86861	6.62111	3.83433	4.91557	9.133	4.46743	5.8128	4.64296	2.67516	1.41382	27_x000D_
Pavir.1KG406100.v4.1	21.6286	16.1913	13.7156	18.1076	23.5353	23.8655	21.4177	20.5602	16.6596	19.4378	29.2542	27.2719	19.3313	11.0737	7.45916	11.0489	14.1765	10.9496	2_x000D_
Pavir.1KG406200.v4.1	5.18736	6.48951	6.19508	5.21247	7.28693	6.69827	6.6199	6.2642	4.91041	7.12574	6.54669	6.02962	4.7183	5.05025	3.20879	4.29787	3.50604	2.82482	2_x000D_
Pavir.1KG406300.v4.1	4.07989	4.39054	7.02188	7.07336	5.93405	7.13476	5.87452	3.96172	6.50114	6.73766	5.19277	6.23503	7.35585	6.10978	4.58903	5.88249	4.8115	5.19242	20_x000D_
Pavir.1KG406600.v4.1	8.99612	9.79854	10.3085	10.8233	11.9344	11.4963	10.7081	10.2081	11.1376	11.2378	13.178	10.8727	13.1133	12.2918	13.6475	13.377	12.4503	11.1007	8_x000D_
Pavir.1KG406700.v4.1	5.66087	6.3789	8.38036	8.73796	7.50429	8.21864	6.38853	7.47444	8.36577	9.36256	7.76606	7.02376	8.95242	8.65184	8.98402	9.88315	9.08824	7.81491	1_x000D_
Pavir.1KG406900.v4.1	14.0442	22.624	32.1863	36.448	32.6746	30.4404	26.0866	29.6167	33.4713	31.1183	35.1792	28.4948	43.682	26.7921	21.8372	26.0358	34.6634	19.0207	31_x000D_
Pavir.1KG407000.v4.1	2.55925	2.71978	2.9264	3.14298	2.25594	2.53407	2.22107	2.92961	3.60681	2.80303	1.92931	2.80673	3.17683	4.53766	6.00879	4.46706	3.82571	4.25329	9_x000D_
Pavir.1KG407200.v4.1	2.36911	1.47751	1.72802	2.43007	1.92455	2.68763	1.89271	1.48558	3.91728	4.05605	2.60336	3.22933	3.9874	4.51998	5.74438	4.08254	7.12357	3.77311	1_x000D_
Pavir.1KG407400.v4.1	4.23046	3.90629	5.0472	4.01503	3.35357	4.54619	3.32375	2.90074	3.52857	3.19159	2.63713	3.26469	3.53433	2.78689	2.81332	3.55661	2.11408	3.39331	3_x000D_
Pavir.1KG407800.v4.1	5.96979	3.18086	3.29897	3.11514	3.76393	3.60731	4.66057	3.68669	4.1684	4.22425	3.51474	4.24479	3.20452	3.61895	3.83358	3.89319	3.71749	4.29184	4_x000D_
Pavir.1KG407900.v4.1	4.51521	4.90419	4.14863	6.59877	4.39857	4.86596	6.38148	3.57046	4.40792	4.08673	7.218	4.34278	5.23439	5.62801	3.57988	4.02839	6.39647	4.81744	38_x000D_
Pavir.1KG408000.v4.1	0.784362	1.78301	2.27254	1.65873	4.14673	2.20827	1.00045	1.56542	2.51851	1.79682	2.06903	1.07545	2.30626	2.70073	1.42716	1.98367	2.34822	1.44954	20_x000D_
Pavir.1KG408600.v4.1	2.98846	1.0152	0.984044	0.976336	1.09983	1.11655	3.38448	0.835709	1.36685	1.07212	0.979234	1.16331	1.58987	1.79495	1.24704	1.18941	0.784434	2.02689	4_x000D_
Pavir.1KG408700.v4.1	8.18549	4.54233	9.05948	5.51419	3.53366	5.05404	5.00433	3.36708	4.78371	6.40458	2.65349	10.8067	9.17932	3.97531	6.4568	7.28931	3.86939	4.27393	9_x000D_
Pavir.1KG408800.v4.1	90.991	118.258	171.019	172.377	164.303	169.857	101.507	163.3	166.91	130.549	133.364	173.533	163.119	101.258	147.368	172.515	219.592	135.57	19_x000D_
Pavir.1KG408900.v4.1	4.24772	5.15095	8.99701	6.67043	7.5764	6.5193	4.4349	5.44471	6.73014	7.63864	5.89347	8.10039	6.45612	5.53836	6.84155	6.89874	6.06916	8.04879	20_x000D_
Pavir.1KG409100.v4.1	0.00234644	0.00234644	0.00234644	0.112127	0.0119536	0.0274196	1.51656	0.00234644	1.46278	6.69996	1.81017	1.78572	2.94166	2.86291	2.4512	4.64075	5.20436	5.58584	13_x000D_
Pavir.1KG409200.v4.1	4.02589	4.94143	4.75953	5.26976	5.09661	5.57952	4.64085	4.74271	4.48238	5.52787	4.7917	5.74807	4.77649	5.06501	4.74956	5.21918	4.17016	4.76841	20_x000D_
Pavir.1KG409300.v4.1	13.7477	17.9539	12.8719	16.0091	10.6422	14.1526	22.5082	12.8462	12.0936	13.2592	15.5424	10.477	25.6657	27.1593	19.7357	12.7754	20.5708	11.2041	49_x000D_
Pavir.1KG409400.v4.1	2.76281	1.67018	2.07567	1.98009	1.20603	1.79435	2.3203	0.910917	1.35881	0.765447	0.55501	1.25742	1.64383	2.68315	2.26537	1.47759	0.783261	1.30911	6_x000D_
Pavir.1KG409500.v4.1	3.41994	1.65898	3.23725	1.82458	2.2217	2.07627	3.09467	1.50448	2.28995	2.42965	1.3802	2.49226	2.95831	2.78948	3.61252	2.86607	1.15529	1.51334	23_x000D_
Pavir.1KG410400.v4.1	1.94946	1.21523	0.610543	0.83252	1.44667	1.49085	1.8577	2.29165	1.27109	1.36702	1.08733	1.33068	1.06175	1.33205	2.09312	1.00551	1.64084	1.53301	4_x000D_
Pavir.1KG410500.v4.1	13.3225	9.37938	7.41865	9.41905	9.51076	9.76662	12.2542	11.3439	9.72641	9.01522	10.2962	9.77531	10.4933	11.0411	8.75867	8.81096	9.23742	7.75284	6_x000D_
Pavir.1KG410900.v4.1	2.81034	8.77324	4.32877	6.01954	5.90171	4.80696	6.59302	7.93639	8.26516	7.38373	7.80349	5.19438	5.98656	8.08949	3.66025	4.97333	7.51312	5.3736	32_x000D_
Pavir.1KG411000.v4.1	119.021	219.271	243.649	239.045	202.713	206.499	165.088	187.461	187.143	202.599	190.495	170.465	234.551	137.37	124.368	146.771	174.345	95.2441	2_x000D_
Pavir.1KG411300.v4.1	17.7819	20.1084	15.7008	21.6433	19.0615	18.4931	20.0151	17.8146	16.4471	13.1341	19.9159	16.9721	23.6833	13.5402	10.9425	14.8533	16.4151	11.8708	2_x000D_
Pavir.1KG411700.v4.1	24.0194	39.1742	50.9404	54.7591	46.5101	46.9149	33.0847	30.7761	36.6149	27.6241	27.6473	31.508	58.6875	47.653	54.602	50.8634	48.4276	28.8832	8_x000D_
Pavir.1KG412000.v4.1	9.76975	5.44747	6.0276	4.99186	4.9919	5.29884	6.75292	6.45453	6.6661	6.5148	8.13192	6.90823	7.511	5.00832	4.44433	3.96451	8.15345	2.96969	6_x000D_
Pavir.1KG412500.v4.1	28.0491	29.7086	12.7423	18.8579	21.7808	18.983	23.5938	33.85	18.4032	14.9377	26.7459	16.2116	15.6266	20.3359	18.0159	15.6333	23.7566	17.1871	6_x000D_
Pavir.1KG412700.v4.1	5.3868	4.12705	4.68414	4.09376	5.16724	4.83682	4.51425	5.39135	5.41975	5.94931	4.5872	7.21047	4.2794	5.0082	5.99742	6.45195	5.22778	7.27536	7_x000D_
Pavir.1KG412900.v4.1	8.08031	12.1868	5.83795	5.257	6.50397	6.83088	7.9645	10.809	5.20288	3.6995	4.45633	5.6831	4.65805	6.00696	4.15348	3.31768	2.87552	2.65547	54_x000D_
Pavir.1KG413300.v4.1	8.48311	7.18528	8.26053	6.15038	8.45125	6.56702	6.81998	6.93821	7.90646	9.41891	6.4904	10.9036	8.68809	7.96045	8.19237	8.99833	10.1904	8.36943	1_x000D_
Pavir.1KG413700.v4.1	15.3603	18.034	18.3752	18.0149	21.3442	18.2089	16.1334	19.6476	19.9029	21.248	19.7498	20.3424	20.8437	17.352	22.6884	23.4437	21.499	21.0295	1_x000D_
Pavir.1KG413800.v4.1	10.8524	6.97798	3.02489	3.35218	6.11681	3.76075	6.83553	5.1235	3.62054	4.78226	5.25881	5.26151	4.39841	5.66856	3.21558	5.06366	5.78916	4.76819	4_x000D_
Pavir.1KG414100.v4.1	0.384651	0.134689	0.114929	0.0965562	1.00642	0.203142	0.179286	1.05255	1.96074	4.39761	3.11098	12.941	0.0646225	0.304424	0.324923	0.611718	3.1565	7.19454	7_x000D_
Pavir.1KG414200.v4.1	5.81048	8.29605	4.36476	8.45171	9.71372	9.05669	9.30843	7.50497	5.97985	4.59555	10.1267	6.17443	7.0345	5.83208	3.60887	3.54407	7.02762	1.81101	2_x000D_
Pavir.1KG414300.v4.1	31.0774	61.63	62.3502	80.6393	41.9087	58.425	50.1564	45.6088	54.6571	38.9709	42.536	41.5053	69.4546	66.386	48.0349	38.3158	42.8943	34.4804	5_x000D_
Pavir.1KG414500.v4.1	37.8707	36.1922	16.4258	14.5493	21.3807	22.1218	28.0481	36.1786	17.834	21.5489	32.5479	23.9037	18.0347	16.9435	10.3088	11.5876	20.7136	11.1352	4_x000D_
Pavir.1KG415400.v4.1	2.84443	3.53757	3.56352	2.88163	2.71835	3.21006	3.0592	2.98245	3.15705	3.94515	2.8086	3.59326	3.25427	3.08066	2.95913	3.23581	3.61653	2.71886	27_x000D_
Pavir.1KG415500.v4.1	26.2328	42.7401	52.4183	57.5331	35.9565	52.3369	31.1184	40.1379	48.0512	42.2069	35.1297	41.0443	52.9326	41.6255	44.1072	41.0282	46.1034	37.7503	5_x000D_
Pavir.1KG415600.v4.1	11.4887	19.9069	15.5697	22.0461	14.36	18.448	15.9758	14.027	15.0798	12.8346	16.4499	11.8865	16.5833	20.0197	15.2383	16.4503	17.3725	21.5113	11_x000D_
Pavir.1KG415700.v4.1	3.26396	3.46127	3.02998	3.35676	2.94124	3.19403	3.16391	2.2456	2.61467	2.5711	2.45822	2.4317	3.13899	3.71035	4.44903	3.9518	3.90198	3.94859	29_x000D_
Pavir.1KG415800.v4.1	5.54397	4.31588	7.40112	4.95706	7.11991	4.8472	5.10633	5.45109	6.31022	9.06981	4.94791	6.11995	5.21229	8.34266	12.4233	9.76832	5.74291	8.0637	1_x000D_
Pavir.1KG415900.v4.1	16.8099	4.64932	8.14419	6.76071	4.86193	3.30291	8.69416	4.15964	9.23831	16.4585	5.8629	8.51641	13.253	12.0809	22.6427	17.8079	14.947	24.8531	14_x000D_
Pavir.1KG416200.v4.1	11.4498	9.06715	7.9775	6.13675	6.55024	5.0063	8.44711	5.46602	6.44749	6.05925	3.82246	8.68706	12.4151	10.9497	7.41874	11.1743	9.52601	7.68564	34_x000D_
Pavir.1KG416500.v4.1	11.6956	6.79223	7.77923	7.28015	7.60985	8.18971	9.44013	6.77087	7.08799	8.88767	7.78856	7.30487	8.69294	7.41911	7.81995	8.82421	8.89959	6.74467	4_x000D_
Pavir.1KG416700.v4.1	6.3659	8.0606	4.07269	6.82789	6.43476	6.99185	7.81984	4.99543	2.98784	1.80845	4.89619	3.59603	8.84767	4.4537	1.26322	2.3747	4.88573	0.98435	2_x000D_
Pavir.1KG416800.v4.1	121.845	220.365	202.863	262.075	225.802	155.944	176.547	166.303	143.082	106.251	172.675	141.62	236.266	179.429	157.326	150.688	188.155	102.116	5_x000D_
Pavir.1KG417500.v4.1	7.04343	5.02953	7.12791	5.51625	7.05364	5.91524	6.69856	4.96485	6.97192	7.80348	6.85826	7.6304	6.64218	5.53423	5.25835	7.41586	4.51259	5.8361	12_x000D_
Pavir.1KG417700.v4.1	7.96042	4.49667	4.33707	5.09597	4.27848	2.57882	5.53265	3.48163	13.6231	10.4396	11.0145	5.46604	8.14773	6.86956	6.79917	5.12847	18.5826	3.03905	17_x000D_
Pavir.1KG417800.v4.1	14.2201	8.32921	6.40994	4.02547	10.1787	6.02535	10.3743	9.67321	12.2862	16.5105	9.88637	14.6884	6.51658	7.71687	4.43491	5.77144	7.19931	8.11336	16_x000D_
Pavir.1KG417900.v4.1	9.26841	14.9425	11.5279	15.8929	18.8282	17.172	13.3264	27.5059	25.6234	29.0265	38.7052	24.1368	13.6801	13.63	16.6262	15.7877	21.1583	21.6943	7_x000D_
Pavir.1KG418000.v4.1	15.3116	15.8294	12.1824	12.8237	20.4855	17.4061	15.0423	22.9889	22.0902	29.4921	29.4472	28.2253	13.1144	16.2557	19.2448	16.877	24.4632	26.6677	7_x000D_
Pavir.1KG418200.v4.1	2.91532	1.49321	1.18635	1.26558	1.31834	0.527772	1.13238	0.769268	7.3061	3.82612	4.30982	1.27218	0.979481	1.47901	1.53186	1.21181	6.3464	1.45193	17_x000D_
Pavir.1KG418400.v4.1	1.77911	1.7036	1.46887	1.49727	2.30229	1.85174	1.63897	2.36126	1.7863	2.1546	2.23392	1.68225	1.51564	1.87976	2.41582	2.5581	2.53308	2.76251	1_x000D_
Pavir.1KG418700.v4.1	36.9139	49.6442	48.8738	51.733	63.6379	51.3515	44.5989	72.8252	53.3217	51.2176	58.2616	82.534	47.1534	46.2054	72.3446	67.0282	70.8736	68.9801	1_x000D_
Pavir.1KG418900.v4.1	2.52548	1.14552	0.936253	0.772172	1.09554	1.06093	1.48528	0.899926	0.923265	0.802909	0.790263	1.22391	0.847203	0.649274	0.889785	1.06471	1.10691	1.16131	4_x000D_
Pavir.1KG419000.v4.1	4.79916	4.48738	3.47784	3.97462	5.67432	4.76992	5.2279	5.0312	5.38262	6.9199	6.3098	5.79565	4.32177	4.53866	4.37862	5.44532	5.82173	6.11962	7_x000D_
Pavir.1KG419500.v4.1	1.55316	1.06327	1.0703	0.960573	0.925261	1.38165	1.20097	1.11353	1.72008	1.21321	1.00186	1.06053	1.00591	0.968212	0.840728	0.993923	0.597879	0.928689	3_x000D_
Pavir.1KG419700.v4.1	13.166	18.8029	18.2796	18.4252	20.1968	18.1753	16.0355	19.8581	20.4117	20.5951	20.4102	19.5866	17.8819	17.3674	17.603	18.0299	17.5782	20.8664	50_x000D_
Pavir.1KG419900.v4.1	8.22088	2.75339	2.88578	2.12039	4.48659	3.84602	5.38105	5.5599	5.81644	10.3327	4.9309	8.93949	3.12721	7.26535	7.07105	7.26698	6.48738	12.0405	14_x000D_
Pavir.1KG420300.v4.1	8.76705	5.07144	5.29871	5.25855	5.2329	4.51312	6.83668	4.51725	4.39342	5.059	5.14189	4.21304	5.51128	6.8434	7.81393	6.2759	5.98323	6.48992	29_x000D_
Pavir.1KG420400.v4.1	4.24703	4.18505	4.5861	4.36869	3.60043	4.31712	4.14353	4.14163	4.25849	4.01683	3.64699	3.86427	4.8071	4.30828	3.44369	3.65195	3.54948	3.42849	3_x000D_
Pavir.1KG420600.v4.1	6.31403	1.20985	0.119916	0.19858	0.939671	2.15848	2.7791	0.359557	0.468269	0.31508	0.195585	0.753101	0.524886	1.17549	0.172021	0.373562	0.184617	0.309573	6_x000D_
Pavir.1KG420700.v4.1	43.1617	27.355	27.1359	26.9566	26.3172	28.5346	41.2792	25.3012	29.5321	51.9499	33.384	45.3577	38.7865	34.3703	26.9474	32.4001	44.0483	50.0212	28_x000D_
Pavir.1KG421300.v4.1	17.6122	35.5012	33.1226	43.0966	31.5409	31.7993	25.1987	28.7837	26.3181	18.0946	29.14	26.2911	35.5824	30.2953	41.89	33.6013	31.4617	22.0992	8_x000D_
Pavir.1KG421500.v4.1	3.32839	3.49787	2.28771	1.95071	3.6625	3.81536	3.05542	4.34363	1.55586	1.92184	3.54602	2.54644	2.45965	1.77594	0.81523	0.818957	1.00466	0.415079	2_x000D_
Pavir.1KG421700.v4.1	2.9255	3.14449	3.95208	4.13923	3.54803	3.58021	3.70258	4.57892	4.01246	3.05735	2.63771	3.83101	4.1479	3.93127	4.84696	4.81765	3.90332	2.81852	8_x000D_
Pavir.1KG421800.v4.1	4.13604	8.10882	7.77114	8.9564	6.17455	7.06968	6.14735	7.46054	6.23848	5.538	7.13293	5.74838	8.11195	6.9928	6.22461	5.75081	8.15509	4.88258	5_x000D_
Pavir.1KG422500.v4.1	4.92425	9.53259	15.3624	13.6016	8.35335	10.0853	9.14093	8.21854	13.3752	20.0444	8.89713	11.5346	22.4495	19.1266	30.36	22.6837	29.4316	20.1778	9_x000D_
Pavir.1KG423200.v4.1	4.73029	3.63905	1.69823	2.51947	6.70576	2.73035	3.63509	6.43917	4.71428	6.12338	14.7511	9.02528	2.38696	1.79312	0.752219	1.69366	3.45379	1.48242	2_x000D_
Pavir.1KG423800.v4.1	1.96528	1.78169	1.79309	2.07684	1.65397	2.03767	1.61701	2.17003	1.41421	0.7672	1.20009	1.85569	1.8536	1.29594	1.18539	1.44777	1.02994	1.12779	3_x000D_
Pavir.1KG423900.v4.1	1.89675	1.21641	2.30965	1.88327	3.382	2.9521	1.79722	1.72779	2.74558	1.33707	1.14793	2.31866	2.09149	0.981861	0.969701	2.14998	1.18983	1.21589	12_x000D_
Pavir.1KG425000.v4.1	29.0205	52.0588	49.2274	61.3054	49.841	50.8742	42.6648	55.0027	51.39	42.3332	57.5684	43.9331	56.7946	46.5372	47.1936	43.1684	50.0559	41.0713	5_x000D_
Pavir.1KG425100.v4.1	4.97446	2.21025	3.59073	2.27785	2.36789	2.28515	2.6082	1.90484	12.4042	5.94628	9.62033	2.90437	2.58211	5.67773	7.56316	4.7117	9.90501	2.85628	17_x000D_
Pavir.1KG425500.v4.1	4.59759	8.04657	11.9013	12.6094	6.98092	8.58746	6.42193	4.57908	8.70235	6.19034	4.83772	3.41075	11.8331	18.8002	7.26107	6.30025	3.49084	11.1443	39_x000D_
Pavir.1KG426400.v4.1	50.7358	96.7993	13.5192	15.1717	17.6065	17.7867	45.0258	80.6875	22.3436	26.1441	38.5299	27.6178	20.6585	36.5836	20.0612	8.97911	15.8936	11.3785	10_x000D_
Pavir.1KG426700.v4.1	1.29455	1.55303	0.848941	1.0373	0.629537	1.09421	0.904617	1.6556	1.25352	1.10072	1.16921	0.921877	0.722786	0.959974	1.09265	0.815327	1.05457	0.882918	30_x000D_
Pavir.1KG426800.v4.1	8.1712	7.4993	7.27525	7.58382	12.6194	7.69292	8.89842	9.98951	12.1602	17.1691	16.372	15.3892	8.94751	11.7934	13.5999	13.5154	16.0692	22.0399	7_x000D_
Pavir.1KG426900.v4.1	7.57429	8.60819	8.35241	9.50343	9.49981	8.30735	8.50083	8.25776	8.99364	9.00682	9.90136	8.5187	10.0183	9.49602	11.0536	10.0102	9.07682	8.38775	8_x000D_
Pavir.1KG427000.v4.1	12.0129	5.58298	1.93521	1.87674	4.52316	3.65597	6.96592	4.75438	4.13009	6.54359	10.0284	6.07886	1.27084	2.46827	1.48847	2.5315	6.30397	6.81742	4_x000D_
Pavir.1KG427300.v4.1	100.308	16.1814	2.17314	0.912072	4.11389	40.2107	78.9399	8.42967	4.14574	6.65913	7.74511	23.8566	4.38293	8.24194	1.14729	3.29807	7.3068	7.6294	4_x000D_
Pavir.1KG427800.v4.1	2.16833	3.45353	1.89414	2.54674	2.50328	2.13481	2.86092	3.07551	2.2863	3.12446	3.16654	2.43489	2.70605	2.84284	1.29485	1.2662	2.8529	1.87936	2_x000D_
Pavir.1KG427900.v4.1	2.59506	2.7113	4.26424	3.67096	2.07786	2.80384	2.77645	2.71948	3.46837	2.94624	1.52486	2.46566	3.04623	3.69405	3.46208	3.04304	2.44061	3.19648	9_x000D_
Pavir.1KG429100.v4.1	0.906326	0.994747	0.970391	0.708456	1.09285	0.961268	1.20005	1.00576	1.06366	2.41487	1.29762	1.19143	1.26731	1.23625	0.695012	1.35761	1.1265	0.882144	7_x000D_
Pavir.1KG430000.v4.1	5.72494	7.80244	6.39392	8.08781	6.68784	6.01638	8.07841	6.29184	7.2125	7.27486	7.53585	6.93478	9.88319	10.5951	11.1617	8.16739	10.8164	8.65842	8_x000D_
Pavir.1KG430500.v4.1	3.64378	3.81806	4.89577	4.94894	5.3512	4.75558	3.90866	3.36431	4.9076	4.21324	4.34852	4.10498	5.58765	5.25209	6.33121	6.5645	5.26358	4.59925	8_x000D_
Pavir.1KG430700.v4.1	8.93852	10.0887	10.6732	11.3058	10.6461	10.2114	9.19844	9.90675	9.46835	10.5019	9.38133	8.56161	10.4477	8.46143	11.1973	9.32743	10.3413	8.73889	5_x000D_
Pavir.1KG431000.v4.1	4.08884	5.50212	5.09404	4.54014	4.58602	4.15886	3.85085	4.55573	2.30989	1.39759	2.42072	2.96379	3.51849	1.98972	2.9061	2.40367	1.99581	1.25195	3_x000D_
Pavir.1KG431100.v4.1	8.49382	8.50062	3.75443	6.07514	9.69115	5.3001	9.15662	7.08932	3.88637	3.14079	7.81994	3.64028	6.38394	4.56794	3.14661	3.37037	5.51985	2.72803	6_x000D_
Pavir.1KG431700.v4.1	45.684	65.9301	46.4499	57.8525	88.5812	54.6781	53.643	96.6768	87.3405	86.0731	114.666	97.2049	50.788	32.9834	31.7428	46.1324	72.7031	57.5215	15_x000D_
Pavir.1KG431800.v4.1	6.75244	6.06176	7.23314	7.81324	6.65718	6.8422	5.88784	4.89117	6.66047	4.72284	5.23529	5.79206	6.17874	6.10143	5.52859	6.42029	4.19378	4.82931	3_x000D_
Pavir.1KG432100.v4.1	8.05004	8.07626	8.62079	8.22688	9.28982	8.43531	9.04618	9.70784	8.97326	8.38622	9.71265	8.82204	8.55243	7.4645	8.87193	7.20155	7.25845	7.15055	2_x000D_
Pavir.1KG432300.v4.1	2.63127	4.64318	2.60752	3.32612	4.06115	3.61597	3.28602	3.81383	5.61648	4.27378	4.81064	3.14418	3.36958	5.28327	5.19325	4.65131	4.19163	4.08663	17_x000D_
Pavir.1KG432400.v4.1	2.27808	3.7365	5.68835	5.64328	3.35917	4.50074	2.32651	1.56526	2.6182	1.04359	2.68369	1.43736	5.05288	2.43239	2.18258	2.6916	2.26803	0.807675	5_x000D_
Pavir.1KG432800.v4.1	8.70142	5.93753	8.0263	6.91929	8.434	8.15628	6.13628	6.54625	7.92105	8.51652	7.36159	7.48644	6.66939	5.98764	7.43464	9.43404	6.40648	7.71245	18_x000D_
Pavir.1KG433500.v4.1	73.1222	23.5166	9.20011	16.4308	17.5273	24.4244	45.8408	22.4123	17.9119	19.8247	28.2163	24.1518	18.037	12.2621	11.0616	13.5658	23.8114	19.4022	4_x000D_
Pavir.1KG434300.v4.1	8.03308	25.0809	0.134245	0.972828	2.42084	1.31596	20.5878	2.23164	0.322534	0.0906441	0.424298	0.214559	0.299298	15.2113	0.0704404	2.34476	0.0110747	0.277861	3_x000D_
Pavir.1KG434500.v4.1	10.7352	13.6663	5.59237	10.9401	11.5488	8.15162	13.5208	9.91344	5.40398	3.45367	8.35872	5.48816	9.0739	6.96362	4.28155	6.29021	9.09443	4.22711	6_x000D_
Pavir.1KG434600.v4.1	1.414	0.801603	0.251948	0.497396	2.54941	1.55629	1.30347	1.93488	1.57701	1.5285	3.91701	2.48301	0.874846	0.682885	0.687017	1.41476	3.00927	3.17714	7_x000D_
Pavir.1KG434700.v4.1	3.65804	2.11674	1.89328	2.40765	2.91074	2.79909	3.43203	2.62534	2.0269	1.7214	1.92352	1.95123	2.42467	2.6695	1.44476	1.6742	1.4984	1.32386	6_x000D_
Pavir.1KG435000.v4.1	27.553	30.1604	25.7139	27.2023	30.5897	28.8108	28.3004	31.4289	28.3714	31.2665	34.125	30.6245	29.1934	27.31	26.1096	30.94	31.7504	27.2955	55_x000D_
Pavir.1KG435100.v4.1	5.56629	6.30839	5.98187	6.25887	6.509	6.12982	5.71922	7.40089	6.47335	6.5524	5.6813	6.37577	5.52285	6.38441	7.37838	6.46603	6.25394	6.9791	7_x000D_
Pavir.1KG436100.v4.1	2.14114	1.80678	1.96635	1.73298	2.26	2.14191	2.30385	2.32029	2.62728	3.03695	2.03574	1.96261	2.46862	2.30941	3.36434	3.1491	2.05077	2.34089	1_x000D_
Pavir.1KG436700.v4.1	1.99236	0.546007	0.479765	0.810792	1.03385	0.723188	1.5456	0.295291	0.591659	2.07746	0.795989	0.720678	1.4092	2.78858	0.654156	0.683707	0.997021	0.950447	52_x000D_
Pavir.1KG437000.v4.1	0.701327	1.61519	2.94523	3.25387	3.34456	0.481253	1.19879	0.360279	0.694004	0.677768	0.336655	0.57896	2.14046	2.9904	9.17557	7.98878	4.46149	2.78913	8_x000D_
Pavir.1KG437200.v4.1	1.54323	1.6858	1.44345	2.06964	1.56366	1.92391	2.26225	1.64239	1.43681	1.06564	1.57957	0.855087	1.83427	1.14726	1.20968	1.61936	1.99496	1.21612	5_x000D_
Pavir.1KG437300.v4.1	6.35647	6.63633	7.74061	7.48515	8.33792	7.07295	7.15164	6.76348	6.76912	7.49416	7.16184	6.77039	7.69336	9.50104	16.5064	13.0281	10.4641	10.1469	1_x000D_
Pavir.1KG437700.v4.1	6.13558	2.33706	0.976101	1.05889	1.82904	1.8807	3.25546	1.36055	1.97977	0.935631	1.93755	1.66989	0.982512	0.893928	1.08379	1.42187	1.36036	1.85834	4_x000D_
Pavir.1KG437800.v4.1	6.29714	9.17899	14.3326	12.369	12.566	9.71913	7.90311	7.98778	9.40224	9.73864	10.6988	8.64256	13.9166	13.3395	25.8923	20.3096	13.2439	11.6349	8_x000D_
Pavir.1KG438100.v4.1	4.69772	4.80953	5.73263	8.34548	5.49057	7.55538	6.21157	3.1726	5.59944	3.48142	4.33181	4.83571	10.0212	3.96877	2.70347	5.75798	3.78744	2.72146	3_x000D_
Pavir.1KG438200.v4.1	2.1977	1.67063	1.73203	1.87054	1.538	1.35333	1.58942	1.53227	2.17363	2.77284	1.71594	2.08772	1.84551	3.0272	4.29854	2.79298	3.88975	4.80524	1_x000D_
Pavir.1KG438300.v4.1	2.80045	3.16164	3.88385	3.74692	2.23338	3.35951	3.06346	3.65832	2.49611	1.98864	1.54506	3.24039	4.70479	4.58453	3.70169	3.06253	4.0584	4.34454	9_x000D_
Pavir.1KG438800.v4.1	1.91496	2.27142	2.65375	2.51963	2.39002	2.19944	1.91593	2.78967	2.9279	3.07144	2.55597	2.37981	2.4894	2.44065	3.16144	3.28946	2.71115	2.47201	1_x000D_
Pavir.1KG439100.v4.1	4.3025	4.39636	4.40841	4.26831	3.7926	4.22433	3.79228	5.69223	5.13648	6.25629	4.85321	5.10994	4.29591	4.65982	5.79894	6.48614	5.94466	7.09521	1_x000D_
Pavir.1KG439200.v4.1	19.9633	19.5925	23.3816	18.4302	24.5614	21.8471	16.7964	21.8225	22.1936	26.6294	24.833	26.4892	18.3643	21.4152	37.3856	38.0234	36.7973	49.1563	1_x000D_
Pavir.1KG439600.v4.1	19.2022	12.1897	15.1489	13.7273	20.1381	12.2019	12.6691	17.7903	19.9876	24.9138	20.325	18.7763	14.9314	16.2082	20.5061	17.7049	16.0161	18.5007	1_x000D_
Pavir.1KG440100.v4.1	1.54482	2.60696	2.73593	2.64999	1.87993	2.35916	2.05778	2.76237	4.30496	3.94045	1.98836	2.90709	3.26134	3.66468	4.21262	2.87497	3.0115	3.95431	1_x000D_
Pavir.1KG440200.v4.1	11.9664	10.3694	13.6976	10.3424	12.621	12.7797	11.5242	11.2204	14.709	15.2705	11.1735	13.6721	12.2677	10.7671	11.3987	12.6896	9.23586	10.9026	12_x000D_
Pavir.1KG440300.v4.1	15.2703	25.3821	24.8886	30.5104	26.8627	26.8763	17.7671	20.0795	18.0116	9.34801	16.4928	15.6481	24.4075	15.5639	17.0786	18.2022	15.1305	7.65186	3_x000D_
Pavir.1KG440500.v4.1	8.30888	9.43054	18.472	14.8814	10.4692	6.37409	6.90267	7.68559	15.7212	14.8486	11.1302	16.5278	13.3088	8.8753	12.0404	11.6863	13.4844	14.4498	26_x000D_
Pavir.1KG440800.v4.1	7.30097	2.05578	0.840911	0.846295	2.66367	2.78701	4.97068	2.72625	2.09796	2.3716	2.93753	2.68996	1.20725	1.67696	0.905525	0.999052	1.71133	2.2031	4_x000D_
Pavir.1KG441200.v4.1	1.76019	2.81048	1.33892	3.58019	2.75717	1.92224	3.89155	2.34342	4.78042	2.76263	4.02723	1.99706	2.41366	2.94266	2.90013	2.5717	4.69364	4.20096	66_x000D_
Pavir.1KG441300.v4.1	3.41143	3.08277	3.09324	3.25873	3.59105	3.86657	3.61331	3.74201	3.83578	4.65529	3.85313	4.4445	3.3056	3.49389	3.25211	3.34822	3.18806	3.58913	7_x000D_
Pavir.1KG444200.v4.1	4.00317	4.09597	2.84955	3.05646	3.15379	2.7854	3.98086	4.21062	2.97277	2.92437	3.56427	3.074	2.64183	3.15688	2.14331	2.43384	2.78136	2.32731	10_x000D_
Pavir.1KG444400.v4.1	6.10107	12.3908	7.20013	9.08346	6.91618	8.68737	9.53129	9.23808	7.0298	4.37404	4.64781	3.35358	6.67263	10.98	8.41312	7.29852	4.77391	3.08264	5_x000D_
Pavir.1KG444500.v4.1	16.6153	15.7836	16.9688	14.8499	17.9685	15.4558	15.0384	18.6449	18.4203	21.6467	16.8017	19.6146	15.5001	14.0931	15.4469	18.3926	15.4675	16.047	7_x000D_
Pavir.1KG444600.v4.1	4.19988	3.16069	2.12118	2.33612	2.54958	2.02416	4.24044	2.74779	2.16433	1.78319	2.2005	2.55461	2.68105	1.85638	1.37115	0.990159	1.16862	1.07098	6_x000D_
Pavir.1KG445600.v4.1	5.68677	7.96542	4.85272	5.42178	6.3317	6.93756	6.79635	8.54267	5.77374	4.95025	5.67768	5.56433	7.38771	7.25208	4.91673	4.84023	7.41955	4.40675	2_x000D_
Pavir.1KG445700.v4.1	22.3964	23.3076	21.2539	24.2525	28.8872	27.4847	25.9277	26.3908	25.4244	23.5993	25.6413	25.9405	24.7551	26.2981	25.1486	26.9192	26.5914	24.375	0_x000D_
Pavir.1KG446200.v4.1	1.97688	1.69162	1.11958	2.36775	1.45401	1.42202	2.10447	1.1915	1.73261	0.461633	2.42884	2.71808	1.60918	1.79237	1.08416	1.71927	1.18503	2.72518	0_x000D_
Pavir.1KG446300.v4.1	2.4076	1.48586	1.17114	1.11977	1.3723	1.4033	1.60993	1.80467	0.963965	1.61866	1.09312	1.43588	1.31979	1.18264	1.44307	1.45311	1.79777	1.82713	4_x000D_
Pavir.1KG446800.v4.1	2.78113	6.05392	6.34885	6.50494	7.00457	6.10064	4.36798	5.6991	4.62497	6.02115	7.31279	3.8178	7.17983	6.64931	8.85895	7.16197	7.10138	5.41583	8_x000D_
Pavir.1KG446900.v4.1	7.62795	7.81301	7.45914	8.57527	8.12231	7.49928	8.2286	7.83825	7.7804	7.57613	7.98684	7.72039	8.29522	8.09525	7.29703	6.19798	6.39111	6.63193	2_x000D_
Pavir.1KG447300.v4.1	3.69564	9.85727	4.05706	6.97131	3.19832	5.49981	5.77044	6.86901	4.88125	4.25366	3.67025	5.28236	12.8028	11.2634	10.2609	7.68987	14.3369	4.29968	5_x000D_
Pavir.1KG447500.v4.1	31.7817	29.8864	26.6856	18.6033	20.7508	15.2412	27.2751	30.1197	20.4561	31.3315	23.2115	25.0682	23.1557	22.7598	20.8417	20.1332	20.5499	15.9159	6_x000D_
Pavir.1KG447600.v4.1	12.1408	13.5107	12.5591	12.5174	14.2887	12.0404	13.4291	12.7987	11.2508	13.3062	12.711	11.7326	14.7653	14.1598	15.6218	14.8948	15.6835	13.0303	13_x000D_
Pavir.1KG448000.v4.1	12.0393	19.0033	18.5913	18.7649	17.2524	21.7401	21.0301	19.9443	18.92	26.7745	29.1064	18.6861	24.8442	18.2008	11.6249	13.6163	23.741	13.0887	38_x000D_
Pavir.1KG448100.v4.1	63.0952	98.693	113.727	208.174	88.1307	173.487	118.251	125.778	96.9306	57.7923	137.456	55.9582	247.656	66.7517	43.5803	69.0139	358.204	18.4226	5_x000D_
Pavir.1KG448300.v4.1	5.5017	4.5427	5.17083	4.75273	4.85082	5.07423	5.19024	5.37492	5.55512	6.08401	4.84527	5.57067	4.67683	5.2395	4.84069	4.66166	4.33372	4.57856	16_x000D_
Pavir.1KG448400.v4.1	0.929332	1.35374	1.81321	1.35098	1.39718	1.48251	0.96223	1.60875	1.73671	1.64279	1.03007	1.25356	1.09202	1.77968	3.02849	2.59658	2.04472	2.41234	1_x000D_
Pavir.1KG448500.v4.1	19.9202	33.2224	38.5085	41.2033	31.5244	30.7831	25.6834	30.3649	27.5139	23.0189	26.6062	27.405	44.6963	26.8067	28.9347	29.6565	33.5109	17.4907	5_x000D_
Pavir.1KG448600.v4.1	7.15837	11.6622	7.99811	10.9827	10.1049	9.44421	9.86448	9.3133	6.66299	6.91472	10.8803	8.04214	11.6292	7.24588	3.50592	3.75658	6.38441	4.21717	2_x000D_
Pavir.1KG449100.v4.1	4.65407	2.42016	0.890311	1.66594	1.51032	0.986394	1.2641	1.79937	1.70021	1.48257	4.10054	1.0329	1.65393	0.837093	0.681478	1.0588	3.7058	0.360787	17_x000D_
Pavir.1KG449200.v4.1	4.3468	2.39033	2.88207	2.51147	1.75147	2.51661	2.71086	1.97502	3.53626	4.48556	2.22063	2.45755	3.34809	3.14756	2.14422	1.50974	2.40182	2.77579	28_x000D_
Pavir.1KG449300.v4.1	1.11384	1.00143	0.408774	0.729067	1.98248	0.997733	0.916632	2.06996	2.25013	1.86007	4.35577	2.58419	0.564317	0.907217	0.93276	1.35444	3.73283	2.80059	7_x000D_
Pavir.1KG449900.v4.1	1.98387	2.8256	2.50654	2.69765	2.01797	2.42367	2.28576	2.9274	2.58564	2.3696	2.99274	2.82492	3.18544	2.53319	1.95382	1.44637	2.68418	1.60912	5_x000D_
Pavir.1KG450000.v4.1	12.5916	13.3804	18.9382	15.3932	17.4396	13.3826	11.9138	17.5891	15.7094	16.9534	17.3373	21.1112	15.2741	16.0565	33.5064	23.6119	20.23	21.0813	1_x000D_
Pavir.1KG450200.v4.1	0.722153	3.30193	1.68645	2.6435	1.34463	1.92328	2.9124	2.39432	1.84049	2.44308	3.78172	1.95911	2.71683	3.74007	2.36048	1.62459	3.84742	2.98149	32_x000D_
Pavir.1KG450400.v4.1	1.95419	1.04754	0.567028	0.874409	2.13098	1.83007	1.6158	1.60314	1.1516	1.67757	2.31686	1.73022	0.875255	1.25036	1.46565	1.72504	1.96713	1.94305	7_x000D_
Pavir.1KG450500.v4.1	2.77685	3.12843	3.07677	2.75516	2.85357	2.45146	3.00996	4.15872	3.88823	4.28853	3.76726	3.05316	2.79416	3.80966	4.69537	3.71759	4.56757	5.3555	1_x000D_
Pavir.1KG450900.v4.1	2.45927	4.01953	2.13683	4.13327	2.20464	2.6614	3.27384	4.93667	4.07974	2.34944	3.92034	3.18612	2.67105	4.61771	3.07995	2.14913	3.16911	4.72964	11_x000D_
Pavir.1KG451000.v4.1	2.64996	1.77711	1.5171	0.69932	1.78757	1.25348	1.32312	2.1684	3.85653	3.72545	2.83576	2.49644	1.00878	2.5142	3.99139	3.26549	4.19816	4.50121	1_x000D_
Pavir.1KG451200.v4.1	1.73688	1.48167	1.21753	1.43864	1.28769	1.06828	2.22076	1.24718	1.57062	0.989301	1.60415	1.03799	0.953556	1.21643	1.06264	1.56561	1.21122	1.83036	4_x000D_
Pavir.1KG451400.v4.1	3.01228	1.13768	0.448251	0.703823	0.808125	0.285685	4.86	0.978438	0.787478	1.56653	1.16949	1.46202	1.40475	1.64025	1.31545	1.08725	1.14031	0.84695	28_x000D_
Pavir.1KG451500.v4.1	1.13776	1.21572	1.16573	1.29062	1.50336	1.65677	1.3387	1.44991	1.12581	0.816987	1.10779	1.37208	1.71355	1.0202	1.16039	1.42923	1.73367	1.47446	3_x000D_
Pavir.1KG451900.v4.1	6.3393	5.3923	4.81517	5.67614	5.43685	5.23406	7.68069	4.88897	4.29814	5.2502	5.35525	4.2358	5.10141	5.62715	5.56977	5.91433	5.6595	5.36513	6_x000D_
Pavir.1KG452200.v4.1	1.42482	1.70989	1.47214	1.6407	1.67963	0.719177	2.62248	1.23993	1.62276	1.89565	1.74952	1.07236	3.19456	1.22145	0.816157	1.02531	1.28517	0.418458	6_x000D_
Pavir.1KG452700.v4.1	5.77992	7.30182	4.97805	6.34187	7.36571	7.19447	5.3776	7.05956	5.31656	4.10213	7.05133	5.35433	4.40703	3.54811	3.65115	3.89788	4.4041	3.31838	3_x000D_
Pavir.1KG452800.v4.1	3.70732	5.44721	4.93985	5.13073	5.10498	5.05527	4.84048	6.01044	5.32538	5.85467	5.90567	5.53739	4.94684	5.6783	7.86661	6.5503	5.92958	5.98579	1_x000D_
Pavir.1KG452900.v4.1	8.75533	3.85479	2.01196	2.44377	5.17245	6.4374	6.15517	6.44409	5.08141	5.17961	6.5077	9.0263	5.4248	3.92869	3.18619	3.5267	7.47729	4.64769	7_x000D_
Pavir.1KG453100.v4.1	1.73099	1.44247	1.55741	1.5262	1.88606	1.54231	1.9405	1.25697	1.91614	1.50113	1.24137	1.71423	1.52236	1.31467	0.974259	1.40059	0.82255	0.875789	3_x000D_
Pavir.1KG453200.v4.1	10.7385	7.35523	6.63168	4.9785	4.08208	5.83245	5.3263	4.52666	4.40676	4.63319	5.14798	4.22521	5.56439	4.17871	3.80144	2.97105	5.17892	2.2952	6_x000D_
Pavir.1KG454100.v4.1	1.31642	1.12351	2.47928	1.4289	1.81063	2.90706	1.70012	1.96069	3.6226	4.51595	3.0188	3.36963	1.95469	1.09117	1.11148	2.44885	0.947767	1.28244	12_x000D_
Pavir.1KG454300.v4.1	2.08264	2.10598	2.11502	2.43094	2.32148	2.12276	2.17207	2.13603	1.95233	2.15267	1.8957	1.98916	2.13266	1.91188	2.11145	1.9973	2.08276	2.06826	0_x000D_
Pavir.1KG454500.v4.1	10.5786	3.59612	1.02592	0.747287	1.00528	3.0705	3.09662	1.85944	2.56186	1.30771	0.540571	1.48265	0.434957	2.788	3.68586	3.72318	1.6829	2.95791	4_x000D_
Pavir.1KG455900.v4.1	1.65239	1.40292	1.56844	1.39404	1.51821	1.68531	1.5777	1.55838	1.40306	1.85162	1.54364	1.72586	1.80685	1.46459	1.5496	1.53733	1.82964	1.4596	0_x000D_
Pavir.1KG456100.v4.1	0.251212	0.0788681	0.0428368	0.349652	0.70353	0.142738	0.271726	0.340042	0.635052	1.0484	0.534165	0.494894	0.0763489	1.16146	1.74521	4.18692	3.65167	5.63802	7_x000D_
Pavir.1KG456400.v4.1	96.6141	19.9041	14.1348	7.42201	17.2356	33.6051	48.5299	20.6627	27.4396	34.0002	15.6877	33.8385	11.6341	33.7017	38.2531	36.8515	32.2868	39.1938	4_x000D_
Pavir.1KG456500.v4.1	4.76136	6.91869	10.9695	9.5349	5.32647	7.55881	5.90307	2.72758	4.70608	2.51973	2.56777	4.26381	12.4095	6.26383	3.75787	5.41436	3.55311	2.32592	23_x000D_
Pavir.1KG456700.v4.1	3.52668	5.80585	5.92849	7.187	4.58302	5.48939	5.36901	6.08232	4.83832	4.00958	4.7771	4.17706	6.11407	5.27768	4.66442	3.55195	4.16441	2.77923	5_x000D_
Pavir.1KG456900.v4.1	11.404	7.5411	6.77118	6.82427	5.11824	5.80847	7.937	6.30442	5.59712	4.88706	4.61725	6.0239	11.008	4.97778	5.04628	3.86902	4.5796	2.46326	2_x000D_
Pavir.1KG457100.v4.1	3.39732	6.19785	9.82468	8.22088	8.79016	6.46786	4.6561	6.80353	8.94516	8.39153	7.02838	8.48593	8.71061	8.87432	14.7351	11.3223	9.82633	8.33145	1_x000D_
Pavir.1KG457200.v4.1	1.08318	1.07572	1.36095	1.21081	1.60259	1.3753	1.23335	1.20584	1.57606	1.59003	1.57136	1.68511	1.32115	1.24706	1.22088	1.23382	1.14282	1.50468	7_x000D_
Pavir.1KG458100.v4.1	3.57632	3.02673	2.89211	2.71685	3.42032	3.80803	3.34041	3.68115	3.94436	4.33893	3.0518	3.96856	3.39539	2.96199	3.08864	3.51373	3.24603	3.09855	16_x000D_
Pavir.1KG458300.v4.1	1.5475	2.05727	1.13255	1.65552	0.959244	1.3505	1.48863	1.64878	1.70169	1.67252	1.80466	1.23516	1.14943	1.64753	2.14931	1.87396	1.83058	2.64156	33_x000D_
Pavir.1KG458700.v4.1	8.34246	7.90432	6.68516	6.47857	6.67705	8.15657	8.66081	6.31477	6.45344	6.816	5.413	7.34359	6.81664	6.99178	5.83149	6.52433	5.49084	5.59363	6_x000D_
Pavir.1KG458900.v4.1	7.11099	12.0594	13.4852	12.9724	15.3426	14.3306	11.6194	14.0302	13.9569	14.2687	18.5967	15.1173	13.6023	11.2521	10.3369	14.8266	12.3918	11.7434	31_x000D_
Pavir.1KG459300.v4.1	5.29277	1.65558	1.44326	0.435938	0.537668	4.91697	5.10675	1.14517	1.66335	1.94092	0.498242	2.84709	1.66095	4.78761	2.81561	3.94832	1.79332	2.82568	4_x000D_
Pavir.1KG459400.v4.1	2.95031	4.7319	7.02195	5.65628	5.22928	6.72925	3.8741	5.60975	4.60441	5.21579	4.47604	4.57832	4.16503	4.4788	6.63128	6.65692	5.18441	5.37252	19_x000D_
Pavir.1KG459500.v4.1	0.926555	1.28052	1.23325	1.68336	0.686928	1.47337	1.24366	1.18232	1.49325	1.00519	1.34445	0.717275	0.593951	1.12598	1.29637	1.37783	0.890023	1.45047	0_x000D_
Pavir.1KG459700.v4.1	5.22439	2.73089	1.70356	1.89341	1.97172	2.15943	3.19419	3.40361	4.42765	2.08691	0.944	3.11744	2.64384	5.27131	8.04281	6.17635	1.80494	3.79758	1_x000D_
Pavir.1KG459900.v4.1	23.1353	25.1783	19.7867	19.7829	28.2586	22.0825	27.8665	26.8977	23.7638	36.348	32.4551	29.3959	26.4715	28.0693	21.8767	26.9978	37.7896	27.6648	7_x000D_
Pavir.1KG460000.v4.1	4.2845	1.49764	1.04808	1.40624	1.73001	1.05633	1.95099	1.64748	5.42399	4.3985	7.99399	3.56784	0.758174	1.92723	1.70229	2.40491	8.23184	2.59808	17_x000D_
Pavir.1KG460200.v4.1	8.43272	8.10624	7.53702	7.65577	7.94192	7.41858	7.68536	9.97766	8.75378	8.26584	9.69482	8.19601	8.35298	8.76021	9.39543	7.28916	7.09166	7.73829	30_x000D_
Pavir.1KG460400.v4.1	11.8748	4.32006	1.5574	1.07946	2.42092	2.43125	7.11007	3.1811	2.13962	2.48898	2.56749	2.40947	1.51718	4.27897	2.60895	2.28651	2.3274	2.70622	4_x000D_
Pavir.1KG460700.v4.1	11.8154	12.4599	10.2586	10.8329	10.9223	12.838	13.7058	12.0217	10.6955	11.4709	9.02564	11.974	13.0108	14.6202	12.2217	10.173	8.57426	8.84185	2_x000D_
Pavir.1KG461200.v4.1	6.19715	3.22233	5.69563	3.83208	4.5995	3.75013	4.2155	5.06106	6.4951	7.80223	4.87859	6.52601	4.2707	5.90383	8.03436	8.25482	6.6109	7.05316	1_x000D_
Pavir.1KG461300.v4.1	25.4676	29.4937	30.5988	28.1013	25.542	29.1371	24.719	31.4806	35.6746	36.9347	35.0635	32.2203	31.3221	29.395	23.9472	22.8591	28.0299	23.4356	57_x000D_
Pavir.1KG461400.v4.1	38.05	77.7398	63.4575	44.7981	53.767	58.7636	58.8554	105.338	56.2506	75.3677	65.4609	55.3692	44.3545	47.7713	44.6691	39.6396	44.5732	37.8137	2_x000D_
Pavir.1KG461500.v4.1	4.7677	5.20789	7.80345	5.04603	6.03134	6.34523	4.31956	4.19825	5.23959	4.14048	3.58019	5.39866	4.50227	2.84951	2.75597	3.41746	1.95627	2.29653	3_x000D_
Pavir.1KG461800.v4.1	28.9866	50.6944	43.9421	46.481	35.0473	36.6938	34.58	38.9774	26.2086	20.369	29.6291	29.7776	50.8111	34.3258	23.337	22.2734	31.1721	16.4766	2_x000D_
Pavir.1KG461900.v4.1	7.12156	6.14808	7.16027	7.20386	7.02137	6.64274	6.17675	5.38549	5.83396	5.57464	5.31878	5.46781	5.96639	5.86055	3.70494	4.95355	3.55523	4.7868	3_x000D_
Pavir.1KG462000.v4.1	1.74565	0.987331	1.43252	1.33417	1.35985	1.22314	0.957067	1.61163	2.22208	1.85394	1.19027	1.47542	1.03887	2.65122	4.81117	3.20399	1.96669	3.47093	1_x000D_
Pavir.1KG462100.v4.1	32.7355	31.9401	33.2864	31.3666	32.2246	32.948	29.3193	35.1356	31.5421	34.9864	34.9972	34.3538	35.733	26.9961	23.2501	23.4306	28.1384	21.9143	2_x000D_
Pavir.1KG462400.v4.1	19.846	11.5942	8.56316	7.86342	8.83037	12.6686	14.2374	9.67662	8.62496	8.47384	9.12965	9.93573	9.4591	10.4919	5.3306	6.78307	8.13979	6.10731	6_x000D_
Pavir.1KG462500.v4.1	293.186	428.383	343.001	494.882	404.801	385.81	433.379	337.492	322.832	190.302	417.052	299.994	591.997	353.868	168.595	184.258	365.049	95.3629	2_x000D_
Pavir.1KG463300.v4.1	8.24323	11.6337	8.88146	10.5321	12.7097	10.7427	9.90585	12.2887	10.5711	7.7537	12.4772	10.5461	8.04157	6.25526	7.24764	7.4291	8.87689	7.52337	2_x000D_
Pavir.1KG463400.v4.1	20.6622	38.0767	43.0796	49.6719	30.2873	39.2632	31.7086	25.7739	29.7009	22.9195	26.0314	23.3087	45.5434	34.0435	23.9152	26.8135	27.3439	19.54	5_x000D_
Pavir.1KG463600.v4.1	32.5828	23.8172	24.8516	23.4209	27.2742	16.6061	21.3921	24.641	24.5262	26.4104	25.7421	24.5856	25.7037	28.7973	50.1153	34.7337	28.9696	28.9012	1_x000D_
Pavir.1KG464100.v4.1	3.97224	4.60162	3.47803	4.37172	3.79216	4.59825	4.49225	4.59902	3.68108	3.42992	3.72255	3.8261	3.668	3.54984	2.64396	3.19255	3.55302	3.60107	2_x000D_
Pavir.1KG464300.v4.1	1.78479	1.33584	1.67736	1.46295	1.42176	1.49591	1.6598	1.85384	1.64427	2.45878	1.37368	1.76491	2.08401	1.58626	2.18727	1.85266	1.5259	1.23729	26_x000D_
Pavir.1KG464400.v4.1	1.37087	0.488331	0.832179	0.536008	1.143	0.574142	1.80857	0.545162	1.24959	1.08034	0.480974	0.950052	0.413213	1.41764	2.92607	2.26753	0.642909	3.10841	1_x000D_
Pavir.1KG464500.v4.1	5.38419	9.47247	5.73967	7.36039	7.39785	6.33531	6.72982	9.56945	7.41833	9.22405	8.50293	8.83804	7.73695	6.82166	6.34535	6.16702	8.16875	6.13258	15_x000D_
Pavir.1KG464600.v4.1	36.4013	43.5363	49.0412	53.9989	53.5884	64.6718	39.6516	62.6602	57.2252	46.5526	66.6721	59.3876	61.6669	45.45	45.3328	47.446	69.3882	39.4506	31_x000D_
Pavir.1KG465000.v4.1	26.4004	8.8656	3.20654	3.60583	7.48236	7.87146	16.1103	6.00699	4.95292	5.63154	7.8411	8.05191	4.22341	10.001	3.95257	5.39936	4.85664	8.10962	4_x000D_
Pavir.1KG465300.v4.1	0.856782	1.0411	0.794103	0.637477	1.91312	0.759801	0.936226	1.06386	1.71229	1.64626	1.96795	1.52396	0.679353	1.10114	1.22813	0.821932	0.83491	1.53474	7_x000D_
Pavir.1KG465500.v4.1	72.6574	107.27	106.233	102.238	87.3254	103.415	64.7596	84.3989	62.9745	42.9926	69.8026	74.7315	83.3386	45.4842	45.9492	45.5349	53.5154	33.0145	2_x000D_
Pavir.1KG465600.v4.1	4.37125	5.99072	4.29141	4.63402	6.76005	4.29916	4.90618	3.72614	3.75371	2.99947	3.86609	3.24514	6.30145	7.34701	7.28027	6.13833	6.59569	5.06563	8_x000D_
Pavir.1KG465700.v4.1	2.81127	6.45726	4.73758	7.67979	4.97119	4.72618	5.62242	4.92979	4.20429	3.40348	5.77622	3.3974	6.39374	7.91814	9.77103	5.96235	6.74762	5.20985	8_x000D_
Pavir.1KG465900.v4.1	1.49089	1.1803	0.326905	0.5832	0.989859	0.756718	1.38938	1.95441	1.32661	0.847673	1.37941	0.605951	0.434691	0.747005	0.960513	1.09671	1.35686	0.812357	48_x000D_
Pavir.1KG466000.v4.1	13.7359	13.7266	11.9207	13.2161	12.1803	12.4008	13.1382	10.9714	11.6021	11.6069	11.4728	11.6927	12.8745	12.4651	11.352	9.96314	10.8439	13.2107	11_x000D_
Pavir.1KG466200.v4.1	1.68607	0.859326	0.909324	0.831028	0.939724	1.24026	1.72663	0.877112	0.830148	1.39792	1.28002	0.739941	0.96124	2.17954	0.879885	0.768694	0.734264	0.909538	4_x000D_
Pavir.1KG466600.v4.1	26.3637	16.8258	14.5953	18.0346	24.7036	21.0544	22.3513	19.4602	22.6485	22.6732	31.3251	26.4862	19.9004	16.4231	17.657	22.9882	29.7089	37.6014	7_x000D_
Pavir.1KG467200.v4.1	2.68443	2.37567	1.63457	2.11654	2.00534	2.08015	2.4754	2.00651	1.44532	1.72164	1.81216	1.82597	1.82566	2.30579	2.23973	2.27048	3.1024	2.61302	11_x000D_
Pavir.1KG467300.v4.1	173.154	317.009	360.638	351.625	176.261	298.56	197.097	323.669	298.591	292.226	229.568	246.947	459.808	274.938	220.765	204.28	345.273	144.938	27_x000D_
Pavir.1KG467500.v4.1	14.4195	23.1412	24.9336	25.9546	23.2701	30.1408	18.5581	19.2854	15.4622	13.7097	13.6134	19.0028	27.8468	8.37823	9.26074	9.70869	10.3912	4.84909	2_x000D_
Pavir.1KG467600.v4.1	13.2855	43.8032	17.2777	39.2255	19.8102	26.4715	23.2789	23.925	17.4705	10.0531	21.1918	11.6963	23.0015	20.1902	10.8809	8.63095	13.1802	11.486	10_x000D_
Pavir.1KG467800.v4.1	10.9362	16.2104	11.3177	14.7633	15.1185	13.5256	12.1612	14.5254	19.6161	12.3598	14.9239	15.8719	11.9251	13.6956	16.7276	16.9564	17.6524	16.3911	60_x000D_
Pavir.1KG467900.v4.1	18.7314	27.6704	29.2166	32.2566	27.5928	28.6593	23.8982	30.7865	29.4223	29.382	38.305	31.2194	27.1223	20.5402	17.0838	16.9162	24.6494	18.0043	2_x000D_
Pavir.1KG468100.v4.1	27.7786	34.8658	37.9017	37.3083	43.5432	30.9573	27.3993	33.2067	38.5767	33.881	41.7991	35.2274	30.3533	35.2416	55.0011	57.1964	42.6345	46.3822	1_x000D_
Pavir.1KG468200.v4.1	29.8059	32.7036	35.4443	32.0097	29.0682	42.285	40.1077	35.8308	43.0526	57.0361	25.3211	36.1846	51.4455	56.5335	40.3588	31.4767	30.4337	26.961	9_x000D_
Pavir.1KG468500.v4.1	1.75522	1.6213	1.92136	1.66457	1.80502	1.78093	1.91946	1.52813	1.86021	1.77979	1.44144	1.86036	1.84367	3.13977	4.0817	4.00243	3.76066	3.21303	1_x000D_
Pavir.1KG468600.v4.1	88.3298	160.42	166.67	182.89	124.666	182.947	105.236	153.74	141.15	100.509	117.544	113.401	170.718	115.635	139.493	103.492	118.797	76.6341	5_x000D_
Pavir.1KG468700.v4.1	7.17619	1.82171	1.18281	1.1107	1.69827	2.51632	5.47039	1.68715	2.27314	3.26321	2.18103	2.52723	1.66777	3.09387	2.65965	3.17372	2.49402	3.6052	4_x000D_
Pavir.1KG468900.v4.1	35.3293	27.4393	15.8542	16.9561	27.7104	23.1645	29.639	37.5658	30.816	32.3599	43.193	60.2004	16.3479	16.7339	15.2319	16.9361	22.5064	27.0242	4_x000D_
Pavir.1KG469000.v4.1	20.9088	1.78084	1.45867	1.31351	1.86633	2.97477	3.24984	2.14932	1.82972	1.76808	2.28788	3.1028	2.2074	1.08102	0.6617	0.941746	1.42491	0.879728	6_x000D_
Pavir.1KG469100.v4.1	13.8565	11.0923	8.6184	11.9585	8.8721	8.22064	11.2058	8.52917	8.49395	7.74032	12.5471	8.29283	10.3514	8.33779	6.19191	6.05121	9.87497	5.48286	2_x000D_
Pavir.1KG469200.v4.1	1.25546	1.65222	0.757725	1.26981	0.700288	1.75395	1.66204	1.93243	0.93759	0.664549	1.90162	0.582074	0.87219	1.93311	0.581545	0.566127	1.03862	0.48452	10_x000D_
Pavir.1KG469300.v4.1	15.136	19.1773	15.6335	21.8666	14.8485	28.1014	21.6069	16.9325	12.7268	14.2741	17.3959	14.876	19.4616	13.4591	9.34637	9.2279	6.66129	5.95034	2_x000D_
Pavir.1KG469400.v4.1	6.23507	5.12033	4.9162	6.05488	5.55901	4.81215	6.1396	7.0537	6.0786	5.60745	5.5484	4.79195	6.08547	5.66874	5.33719	3.68475	4.92927	4.47766	2_x000D_
Pavir.1KG469500.v4.1	5.49163	5.72318	7.94848	8.02609	6.77104	8.55624	4.78906	7.02326	8.20927	5.90231	5.61854	6.11054	5.52418	8.07057	15.2989	13.2774	7.71174	12.8213	1_x000D_
Pavir.1KG469900.v4.1	12.8054	21.0534	22.2134	23.102	20.1572	20.0792	16.3795	15.7934	17.4471	15.7514	17.8703	15.1565	21.8246	19.281	20.1392	19.5125	18.7755	13.807	8_x000D_
Pavir.1KG470600.v4.1	7.87101	6.9075	7.48015	7.44067	8.6359	5.76582	6.66542	8.3885	10.6259	9.37338	9.00575	8.63372	6.76049	12.8207	18.5059	15.0267	11.0993	16.8188	1_x000D_
Pavir.1KG470700.v4.1	5.73644	8.75748	9.18535	10.5527	9.69583	9.10541	7.97394	8.2861	9.23788	8.94089	8.02145	10.8462	9.26729	7.80593	7.20801	5.82407	6.14001	7.56769	35_x000D_
Pavir.1KG470800.v4.1	28.8801	25.5195	33.9885	24.8428	28.8655	25.2916	24.3467	24.6217	27.8231	33.5032	25.5993	33.0663	31.8139	24.5927	31.0988	30.4581	26.0873	23.4697	12_x000D_
Pavir.1KG470900.v4.1	14.8793	10.5635	6.44398	7.93481	7.00792	9.12064	8.99347	8.25126	5.9813	4.86456	7.12104	6.3689	6.31551	6.68863	5.33747	5.60709	5.72173	4.24841	6_x000D_
Pavir.1KG471100.v4.1	2.78179	2.96847	2.8982	3.22558	3.03327	3.11013	3.16829	2.83207	2.9769	2.53411	2.96762	2.86114	2.89599	3.49532	3.00603	3.11914	2.54307	3.424	39_x000D_
Pavir.1KG471200.v4.1	37.7293	50.4106	37.9676	34.6121	36.6702	34.5061	41.0569	67.8462	39.8536	52.7497	56.8496	42.3101	40.6518	36.2268	42.7577	30.4209	32.7977	27.0908	15_x000D_
Pavir.1KG471400.v4.1	3.25042	2.18129	3.55514	2.82784	2.55278	8.08688	3.31514	3.78472	1.84252	1.23026	4.60587	2.38384	4.48084	0.91266	0.916246	0.648233	0.234321	0.107248	3_x000D_
Pavir.1KG471500.v4.1	1.41574	2.27377	2.07934	2.29243	2.44754	2.22436	2.15798	2.49814	1.60743	2.08434	2.10793	2.14987	2.30193	1.53887	2.14873	1.99928	2.49134	2.30997	32_x000D_
Pavir.1KG471600.v4.1	8.29965	8.22569	8.80322	8.88469	8.44328	7.96203	12.7215	8.39188	9.43995	12.8283	10.2392	9.22228	11.6893	12.2061	12.4651	11.886	9.41399	10.3729	13_x000D_
Pavir.1KG471800.v4.1	31.5911	32.4976	27.7529	33.7032	32.7758	31.44	37.8433	39.4367	30.1787	29.5932	35.5594	32.1243	34.0294	28.6724	22.7869	21.9082	22.1939	16.3965	2_x000D_
Pavir.1KG472300.v4.1	3.6907	1.04683	1.21445	1.38326	3.29298	2.66964	4.92562	3.00185	1.68055	2.94042	3.36267	4.29407	2.02903	1.14893	1.76154	2.38217	3.09072	2.27433	7_x000D_
Pavir.1KG472400.v4.1	17.6614	26.7222	30.893	36.9876	20.0648	30.1312	22.9523	20.3732	28.8904	24.5087	16.7027	21.138	33.8387	31.2884	24.6557	23.5628	25.9904	22.0536	5_x000D_
Pavir.1KG472500.v4.1	16.3486	18.3392	16.0731	20.4451	16.9813	18.8825	18.6887	16.9012	17.5294	16.7534	20.4362	15.4301	18.433	18.6988	14.3723	14.8319	16.8717	15.8951	2_x000D_
Pavir.1KG473000.v4.1	1.0344	1.78481	1.79243	1.86144	1.79692	2.27368	1.45627	0.796285	0.668507	0.753799	1.03233	1.56778	1.49733	1.52142	1.45764	1.66203	1.28239	1.23442	8_x000D_
Pavir.1KG473300.v4.1	8.77232	1.04319	0.392161	0.299234	0.79994	0.50581	1.72598	0.666377	0.428626	0.866124	1.67245	0.75506	0.381649	1.23179	0.797037	0.941518	0.675741	1.33021	4_x000D_
Pavir.1KG473400.v4.1	1.06459	1.53515	2.63146	2.39161	2.30497	1.5733	1.72415	1.38036	1.65593	2.40705	1.89895	2.07857	3.119	2.54013	3.59547	3.42085	3.64457	2.30037	9_x000D_
Pavir.1KG473600.v4.1	4.84753	6.18888	6.87035	7.06502	6.52526	7.03724	5.51056	5.93015	7.5183	6.69999	6.45526	5.78296	5.46549	7.80094	7.31158	7.31345	5.92645	7.27372	1_x000D_
Pavir.1KG473800.v4.1	12.5149	12.4919	9.37708	11.2414	13.997	10.8231	11.8553	15.2603	13.5256	12.5615	14.8991	13.0213	8.69065	12.4152	14.7557	12.1438	10.9464	13.8718	51_x000D_
Pavir.1KG473900.v4.1	5.62244	4.23093	4.71878	4.25107	4.23641	4.19924	4.298	4.78934	5.03882	3.59056	3.82222	4.67651	3.68323	3.38829	3.24669	2.97624	2.57575	3.79922	3_x000D_
Pavir.1KG474000.v4.1	1.92489	1.80951	1.43877	1.45601	1.90712	1.4109	1.64971	1.86444	2.14822	1.93697	1.93798	1.92521	1.2178	1.99477	2.85398	2.50787	1.90341	3.25668	1_x000D_
Pavir.1KG474100.v4.1	4.75144	3.6632	5.53263	4.46926	5.81607	4.91537	4.8178	3.47956	6.23748	5.84663	4.74341	5.62643	4.87631	5.15741	4.27795	4.98017	4.33423	5.39559	12_x000D_
Pavir.1KG474400.v4.1	4.34102	2.19534	4.30843	2.6479	4.99186	2.3953	4.77483	3.36266	7.88117	13.881	3.80666	8.60159	5.64652	7.53207	13.0473	10.4742	9.80939	14.9023	1_x000D_
Pavir.1KG474500.v4.1	3.50371	4.45443	4.38229	4.90117	5.98234	5.06384	5.08861	7.53271	5.67856	7.33816	7.05411	6.867	5.55166	4.41428	4.43724	3.59439	5.62605	4.42723	15_x000D_
Pavir.1KG474600.v4.1	5.66949	3.71897	6.15762	5.54946	4.99419	7.19031	5.15841	6.97444	10.3022	9.83373	4.66259	6.58435	6.26118	12.8928	14.2096	13.3579	9.13396	16.0085	1_x000D_
Pavir.1KG474800.v4.1	6.23199	6.07017	1.11469	1.58704	3.71558	2.0883	4.13424	4.08827	3.48375	3.46208	3.61249	3.53819	1.69272	3.73216	2.051	2.83318	5.26194	6.47239	4_x000D_
Pavir.1KG475000.v4.1	1.7477	1.73409	1.84901	2.92381	1.06131	0.982841	1.35873	1.25823	1.28574	0.988664	1.3777	1.56319	1.61899	2.29098	1.92187	1.74306	1.16706	2.39026	11_x000D_
Pavir.1KG475500.v4.1	6.74042	4.96382	4.07747	3.98237	4.69515	4.19812	5.19017	6.30874	5.02903	5.72748	5.43033	5.0835	4.4133	5.06887	6.3679	4.5935	5.51614	5.81194	4_x000D_
Pavir.1KG476000.v4.1	13.5581	14.003	15.58	13.1374	11.4562	12.0577	12.0323	10.7258	11.9571	13.2706	11.7051	12.9761	14.0213	10.8373	9.85471	10.5774	11.4891	13.1754	3_x000D_
Pavir.1KG476100.v4.1	4.81246	4.2729	3.93043	3.38507	5.47506	3.62329	4.22788	5.45404	4.94574	6.60225	6.87505	5.11891	3.14655	3.60005	3.40506	4.57738	6.68293	4.14798	7_x000D_
Pavir.1KG476300.v4.1	7.28665	6.52114	4.06029	4.78596	5.25345	5.13515	5.15918	6.04375	4.11627	4.35067	6.06941	3.99338	4.37779	5.29023	4.92742	4.28398	4.12333	4.49258	6_x000D_
Pavir.1KG476500.v4.1	1.39873	1.0357	0.839996	0.823359	1.20135	1.02662	2.37357	1.23616	1.18337	2.30316	1.36051	1.87315	1.24109	1.36657	2.00567	1.96941	2.12768	3.03166	14_x000D_
Pavir.1KG476600.v4.1	4.3679	6.5909	6.16071	7.72749	9.11251	8.20476	6.87204	7.73497	7.83034	6.88144	8.96542	6.73009	6.91838	6.4314	6.63875	6.246	6.03062	6.82586	31_x000D_
Pavir.1KG476800.v4.1	3.20986	2.67723	4.11348	3.88682	4.83406	4.52909	3.68114	2.94039	3.89878	7.47513	3.93051	4.81676	4.91681	5.10102	7.66213	8.37116	5.75101	7.2322	1_x000D_
Pavir.1KG477000.v4.1	2.73097	2.13139	1.86684	1.98454	5.62544	1.68479	2.58517	2.31701	2.70342	1.77138	2.59826	2.09364	1.36325	5.13457	6.68254	9.00514	2.88962	6.01601	1_x000D_
Pavir.1KG477100.v4.1	3.682	3.32623	2.91627	3.25536	3.16156	3.24728	3.61678	3.51042	2.97083	2.96624	3.13933	3.16989	3.18192	3.6067	2.58346	2.88055	3.38287	2.84985	6_x000D_
Pavir.1KG477200.v4.1	8.57412	9.14131	10.1684	9.73606	6.77014	8.35168	8.92126	9.79592	8.72651	8.73903	6.15482	7.91906	8.5767	7.84546	9.30851	6.87911	6.01426	5.46034	2_x000D_
Pavir.1KG477400.v4.1	2.92206	4.64412	4.52679	3.75321	5.46577	4.23806	4.23337	7.13946	5.21143	7.22877	4.84995	5.28163	2.96363	3.86317	4.95283	5.55393	4.68019	4.26483	15_x000D_
Pavir.1KG478100.v4.1	42.6173	22.6074	12.0668	9.91468	13.6826	15.2782	29.2649	20.7468	15.8116	22.3364	18.4771	17.625	14.6423	26.8056	14.6655	12.0494	19.2981	8.8971	4_x000D_
Pavir.1KG478200.v4.1	36.5288	39.8765	46.1316	45.4683	53.7472	51.7959	41.375	51.7712	43.4082	44.6476	47.258	48.8947	55.9627	40.9078	37.0818	36.2568	58.9832	25.1151	5_x000D_
Pavir.1KG478700.v4.1	24.6851	33.3743	48.0733	38.3969	28.0837	35.6099	29.6418	30.3557	33.3674	34.5686	27.0355	29.6926	41.9148	30.9772	35.4382	34.1618	29.0882	27.121	20_x000D_
Pavir.1KG478800.v4.1	114.443	203.567	174.796	186.591	173.173	132.605	185.072	153.096	127.793	126.583	123.256	126.963	343.738	258.088	180.193	191.601	254.692	119.843	49_x000D_
Pavir.1KG479000.v4.1	1.30448	3.308	1.19213	2.47455	1.95595	1.84874	2.17084	2.53427	1.57779	1.26416	1.4048	0.908878	1.41881	3.22768	1.06612	1.37385	1.61063	0.656079	5_x000D_
Pavir.1KG479600.v4.1	3.61188	3.84189	3.0363	3.49261	3.40698	2.98391	3.81142	3.74849	2.85342	3.47695	3.11086	2.68875	3.28795	3.49936	3.40507	3.30488	3.62568	3.74954	11_x000D_
Pavir.1KG479800.v4.1	4.97947	5.60059	5.49749	4.77259	5.32269	5.03328	5.63039	5.98799	5.01638	5.68919	5.75399	4.82653	6.0532	6.90156	6.45323	6.01295	5.4378	5.238	8_x000D_
Pavir.1KG480000.v4.1	6.45681	6.86373	3.24265	4.87667	5.57538	3.15711	5.28717	3.5836	3.92082	2.53163	4.23833	2.38951	5.73381	4.13084	2.43704	2.88473	2.83405	1.0891	2_x000D_
Pavir.1KG480100.v4.1	52.5514	55.0631	55.3295	49.7457	51.3244	44.9399	55.087	57.844	47.305	53.3712	57.352	52.4792	60.4461	42.9192	39.2682	34.7465	42.6043	35.1287	2_x000D_
Pavir.1KG480300.v4.1	11.1479	9.72997	14.9647	13.6459	11.6885	12.3348	10.5289	11.7583	15.5782	15.2431	11.4744	12.7828	11.5593	17.6099	19.7884	16.502	11.6218	19.3208	1_x000D_
Pavir.1KG480400.v4.1	4.21709	3.26888	1.88851	1.83584	2.53979	2.29134	3.08431	2.49766	2.23151	3.76661	2.59393	6.96972	1.56335	2.86156	3.20552	2.94981	2.18273	4.20117	14_x000D_
Pavir.1KG480500.v4.1	1.03979	1.01441	2.12178	1.16918	0.840676	0.988951	0.568741	0.683475	1.18661	0.990111	0.464928	1.2211	1.13948	1.20145	1.9297	1.68651	0.878098	1.48448	9_x000D_
Pavir.1KG480700.v4.1	1.22387	0.81276	0.718942	0.8078	0.828214	0.940004	1.15669	1.29204	0.774463	1.15513	0.658105	1.25492	0.712028	1.12728	1.57047	1.15669	1.05696	1.44121	1_x000D_
Pavir.1KG480800.v4.1	83.7181	65.9255	69.8557	65.2067	87.9029	56.6067	60.5309	84.9892	77.2186	86.8616	84.2353	75.2289	71.7489	76.2017	124.295	98.6598	77.8859	76.6614	1_x000D_
Pavir.1KG480900.v4.1	2.15799	2.07046	2.0622	1.82815	2.19224	1.884	1.79112	2.1105	2.05819	2.11348	1.85772	2.57805	2.15196	1.61211	2.22514	2.29922	2.57413	2.14701	7_x000D_
Pavir.1KG481000.v4.1	10.9738	14.6569	15.5084	14.4841	17.604	15.5394	11.5958	13.6766	12.8344	13.3352	15.3203	12.0405	13.7999	13.5763	22.1367	19.9745	19.1128	13.1602	8_x000D_
Pavir.1KG481100.v4.1	13.357	10.6549	20.6801	12.0647	21.5109	13.1194	16.3298	17.9962	20.4948	38.8429	19.4752	20.9975	24.7044	21.8193	34.3129	40.7452	25.7213	23.749	1_x000D_
Pavir.1KG481200.v4.1	49.5167	16.6422	0.561527	1.17526	3.51778	17.8256	36.4616	4.18514	4.31142	6.76785	5.59645	19.892	3.43978	14.617	0.499899	5.51755	7.00492	7.14845	4_x000D_
Pavir.1KG481300.v4.1	0.891497	0.862257	1.12468	1.0661	1.0473	1.14569	1.19998	0.810383	0.955764	1.36317	1.05908	1.04566	1.22279	0.795182	0.833699	1.26629	1.68492	1.10969	13_x000D_
Pavir.1KG481400.v4.1	4.05738	2.81175	3.86702	3.02957	3.92256	3.3311	4.81184	3.48238	3.94066	4.22314	3.16406	3.72616	3.56385	2.75648	3.50335	2.79945	2.4032	1.29725	6_x000D_
Pavir.1KG481700.v4.1	1.16456	0.955283	0.936288	1.31643	1.39703	1.16659	1.69025	1.03215	0.874805	1.13903	1.17541	1.24829	1.99222	1.18477	0.857794	1.06502	1.45864	0.662222	2_x000D_
Pavir.1KG481800.v4.1	1.34381	1.58339	1.27888	1.31703	1.13466	1.04006	1.78507	1.60862	0.772628	1.00406	1.05101	0.814774	1.74174	1.11623	1.10254	0.87603	1.54745	0.81736	2_x000D_
Pavir.1KG481900.v4.1	4.92882	5.82094	4.42612	6.23575	5.48055	5.77357	6.03125	6.38294	4.91012	4.58524	5.74405	5.65241	5.88407	6.01278	4.63435	4.55505	5.71449	6.0224	10_x000D_
Pavir.1KG482200.v4.1	4.76944	4.12558	4.17905	3.47656	4.19979	3.65553	4.24059	4.64202	4.43532	5.50752	5.0129	5.36794	3.83336	4.6735	5.25312	4.89495	5.55044	6.80872	14_x000D_
Pavir.1KG482400.v4.1	2.03722	1.85268	2.10559	2.22336	2.76126	2.2397	1.61671	1.73519	1.81328	0.879634	1.39718	2.16457	1.49969	1.10819	1.28164	1.51584	0.401547	0.551875	3_x000D_
Pavir.1KG482500.v4.1	3.8058	4.10526	6.6219	3.51886	4.75126	5.59786	3.16602	4.02085	4.81521	2.29272	3.91866	4.28952	3.55114	2.41453	4.13961	3.46302	0.812257	1.45614	3_x000D_
Pavir.1KG482600.v4.1	3.62786	3.46357	3.80732	4.40246	3.35164	2.61314	2.68827	3.52274	3.37512	2.91504	2.82479	4.14437	3.69919	3.52271	3.9469	4.15211	4.14778	3.7177	65_x000D_
Pavir.1KG482700.v4.1	5.28536	6.31646	6.70537	7.05631	5.86404	5.89524	5.68999	6.26365	6.15293	5.86613	6.01373	6.19294	7.42026	7.22699	11.6247	7.31409	8.03104	6.07661	8_x000D_
Pavir.1KG482900.v4.1	3.88225	3.39331	6.36545	3.60378	6.39227	4.31717	3.78697	5.35182	5.46688	2.06833	4.44527	4.61612	2.55465	2.76747	6.95897	5.24929	2.32222	2.30692	21_x000D_
Pavir.1KG483200.v4.1	49.8992	17.1367	0.324576	0.528543	2.63047	20.4916	5.99591	4.17631	2.0674	0.625999	3.66172	11.4314	1.53214	0.338637	0.47213	0.988212	0.403633	0.423111	6_x000D_
Pavir.1KG483400.v4.1	3.86083	3.27099	3.76218	3.3884	4.42997	3.355	4.16969	4.16003	3.52316	2.77233	2.24223	2.97177	3.00516	2.52157	3.15299	2.19315	1.67895	1.04411	6_x000D_
Pavir.1KG483700.v4.1	2.21838	1.59295	1.6848	2.19161	1.90235	1.79237	1.76599	1.93332	1.45507	0.712422	1.3594	1.82636	1.90928	0.988183	0.967514	1.0563	0.881957	0.507267	3_x000D_
Pavir.1KG483900.v4.1	8.91871	16.778	13.7472	21.882	9.76092	14.1387	14.3124	11.3479	10.6606	3.90672	7.92556	8.05151	30.5908	18.7857	7.9066	9.07945	22.3857	2.6982	5_x000D_
Pavir.1KG484200.v4.1	5.73522	3.84396	2.50316	2.30511	3.03049	3.72841	4.02076	3.4993	2.50388	2.7311	2.80881	3.4649	2.99798	3.06171	2.99887	2.33836	4.45457	3.58838	4_x000D_
Pavir.1KG484500.v4.1	25.9181	11.3568	8.49082	10.4287	14.896	15.8999	21.9223	17.3596	10.6343	15.7999	15.8032	18.464	13.9704	14.3421	5.73963	6.38336	8.36561	7.62153	6_x000D_
Pavir.1KG484800.v4.1	9.10228	13.1289	9.95202	10.818	13.4062	8.01536	9.58256	10.305	7.26145	7.71014	9.04909	6.57285	10.8061	9.48975	11.7901	9.51701	10.5189	8.84945	8_x000D_
Pavir.1KG484900.v4.1	14.4378	20.7404	11.5856	17.8801	13.6684	15.5386	18.4343	16.3725	13.1796	12.2486	19.4626	11.9619	14.3703	16.5689	9.85107	10.4897	17.335	16.9387	10_x000D_
Pavir.1KG485000.v4.1	5.25961	7.74864	4.09074	4.14702	6.55476	3.91766	5.40191	6.74495	6.20227	6.31613	7.03406	7.33158	5.25716	5.84828	4.89722	4.54551	6.1817	7.7138	4_x000D_
Pavir.1KG485100.v4.1	3.159	2.00283	0.587123	1.31751	1.70445	1.25365	1.88843	1.32306	1.67035	1.08658	1.85631	1.43321	0.618796	1.25613	1.24153	1.46877	1.30351	2.02168	4_x000D_
Pavir.1KG485300.v4.1	5.12347	3.47036	2.8926	2.99035	3.04272	3.25939	4.0443	3.301	3.20682	3.18423	3.32387	3.57364	2.85614	2.53332	2.35867	2.40821	2.50957	2.91749	6_x000D_
Pavir.1KG485600.v4.1	21.0837	15.9532	9.41343	12.307	10.9935	13.3769	15.6318	13.315	12.0271	10.7298	11.8599	10.6644	9.41454	13.5905	12.0027	11.2902	12.0467	11.8764	4_x000D_
Pavir.1KG485800.v4.1	12.9527	1.81827	0.95196	1.1187	2.07681	2.75754	5.41344	1.90235	2.42768	2.40983	2.08673	3.45139	1.63245	0.823794	0.671966	1.01615	1.60456	2.39364	4_x000D_
Pavir.1KG485900.v4.1	29.1131	28.479	24.6032	25.9027	26.2854	25.2297	28.2219	24.9686	23.363	26.0423	23.9969	25.4454	26.1092	22.1665	20.1398	23.6283	25.111	21.87	2_x000D_
Pavir.1KG486200.v4.1	2.63842	2.51787	1.18625	2.44295	2.02278	2.43293	2.12129	2.35229	0.960733	1.25015	1.96645	1.66686	1.51568	1.56745	1.10163	1.351	1.70723	1.47758	6_x000D_
Pavir.1KG486300.v4.1	59.5476	43.2009	36.293	34.2261	50.8183	42.7892	40.7344	44.1803	32.9484	36.2174	43.8848	38.6848	38.3934	29.0048	21.1404	31.6559	38.0746	30.3803	6_x000D_
Pavir.1KG486400.v4.1	7.03892	5.07105	5.44403	5.81236	4.7078	5.42318	6.32617	6.03063	6.38005	6.81022	6.24729	6.0638	5.3891	7.09041	6.33232	5.92361	5.84511	7.15791	28_x000D_
Pavir.1KG486800.v4.1	10.8992	6.20487	6.22233	5.45192	5.93196	6.76401	9.36971	6.33762	7.64616	10.8849	7.88255	7.4203	8.01919	9.95053	8.52401	10.6949	9.84512	10.4615	28_x000D_
Pavir.1KG487300.v4.1	5.32135	4.89694	5.15545	5.76661	5.37294	5.36965	5.02867	4.11965	5.37366	5.40275	4.45087	5.42689	5.74486	5.22308	4.35502	4.819	4.80245	5.0011	3_x000D_
Pavir.1KG487500.v4.1	6.04846	3.41698	6.64544	5.20112	5.88511	4.68814	3.87223	6.67958	8.87052	9.84214	6.19156	6.76431	4.83811	8.59571	13.7029	11.2615	6.36537	11.0931	1_x000D_
Pavir.1KG487700.v4.1	22.4208	25.8969	29.6845	24.5346	26.7069	28.5163	22.198	31.3128	26.4132	36.2551	29.6467	28.1269	21.873	24.3107	27.3294	24.5235	25.1108	24.5232	15_x000D_
Pavir.1KG487800.v4.1	3.51818	9.54303	6.94045	11.2555	6.92234	6.79264	5.434	5.29873	6.38049	2.99388	4.97766	3.79461	6.9549	8.79976	12.2441	8.84449	6.30902	4.63672	5_x000D_
Pavir.1KG488600.v4.1	2.07622	0.982185	2.42293	1.81361	1.60642	1.57111	1.23646	2.55482	3.43735	4.24564	1.92286	2.75978	1.45266	3.53124	8.204	6.72217	4.70628	7.94993	1_x000D_
Pavir.1KG489100.v4.1	12.368	19.6026	29.6878	26.8141	15.2804	20.5043	20.9464	20.7154	16.8249	21.1652	11.1177	17.3272	31.9989	22.3278	22.5095	15.6964	16.8242	8.14767	27_x000D_
Pavir.1KG489200.v4.1	13.9821	8.26055	9.9598	7.4986	7.31173	9.00441	11.7137	8.63255	9.34545	11.4782	6.69946	11.5208	9.56226	8.82304	9.3266	8.93347	8.90315	8.86225	4_x000D_
Pavir.1KG489800.v4.1	28.172	51.8838	75.7386	83.5511	37.844	62.2066	37.9339	48.6503	55.2756	50.7521	27.5175	45.3831	89.3577	75.8278	103.504	55.6154	70.0556	49.9555	9_x000D_
Pavir.1KG490100.v4.1	5.99383	9.39599	9.71642	10.2647	8.25004	7.70411	7.02032	7.04894	6.92904	6.78521	6.75453	6.07323	9.09123	11.3329	12.5403	10.1746	10.0025	10.1361	8_x000D_
Pavir.1KG490200.v4.1	127.195	106.112	110.396	99.8853	96.6	105.493	105.83	110.759	100.398	127.124	115.969	114.261	128.727	88.0431	89.6631	98.4134	116.706	100.336	6_x000D_
Pavir.1KG490600.v4.1	18.2274	45.3441	29.4461	47.5281	30.7419	32.6398	39.7296	29.283	25.6381	19.223	35.2192	19.1684	32.2538	35.1149	23.1504	24.1316	24.7941	15.8258	5_x000D_
Pavir.1KG490800.v4.1	5.13778	2.46079	2.45635	1.9687	2.60976	4.47062	3.64888	2.95975	2.54888	2.72895	2.5108	2.95782	2.13164	2.59375	2.61843	3.13044	1.8118	2.37803	6_x000D_
Pavir.1KG491000.v4.1	18.654	5.58763	17.4021	8.19096	14.8609	9.42856	8.89331	14.7246	26.1935	21.6633	12.934	18.4964	7.1135	22.4049	46.1953	39.3075	16.5481	29.3139	1_x000D_
Pavir.1KG491200.v4.1	20.0656	42.8679	27.3698	29.5177	33.6792	24.3723	15.0473	26.7447	19.6324	2.86818	8.98552	13.1168	21.9489	9.87004	12.5066	17.0684	9.87407	4.96114	3_x000D_
Pavir.1KG492000.v4.1	7.72061	7.55753	8.66066	7.47455	7.201	6.8905	7.96629	8.5405	7.35436	10.4581	8.88785	9.64176	9.67365	8.03435	11.3371	13.7008	11.5098	10.9317	1_x000D_
Pavir.1KG492100.v4.1	0.500305	0.906106	1.64459	1.83462	1.33366	1.30084	1.26093	0.897358	0.712716	0.825084	1.1776	0.699092	2.16076	1.43123	1.49552	1.92667	2.76338	0.695618	5_x000D_
Pavir.1KG492200.v4.1	2.72578	5.29208	6.09038	7.64477	4.96649	5.40109	5.27511	3.4968	2.98768	1.95944	3.77643	2.7566	8.83639	5.73011	5.39451	5.0174	6.32701	1.47631	5_x000D_
Pavir.1KG492400.v4.1	1.10181	1.58449	0.831627	1.42812	0.90354	1.20703	1.26287	1.44476	1.22985	0.952938	1.31294	0.625736	0.587123	1.8381	1.17529	0.821542	0.928034	1.86814	11_x000D_
Pavir.1KG492500.v4.1	0.059942	0.0650272	0.0271022	0.283887	0.0418038	0.0118865	5.21145	0.0233317	2.78272	16.2684	6.47092	5.78748	8.35349	10.1212	10.0048	12.853	19.5274	25.6883	13_x000D_
Pavir.1KG492700.v4.1	13.8791	7.96162	13.4693	8.28228	11.6288	10.2422	7.99515	10.7976	15.654	17.0151	11.2672	13.473	8.78876	12.1498	18.6079	21.3186	13.4051	20.0248	1_x000D_
Pavir.1KG493300.v4.1	5.66011	4.84906	5.48553	5.77436	5.9843	7.52143	5.55625	4.54107	3.98668	2.23252	3.24135	4.11396	5.32272	3.04124	2.91174	4.46392	2.78785	1.76059	3_x000D_
Pavir.1KG493400.v4.1	67.2717	100.762	64.0771	91.8879	102.918	70.611	74.5314	79.4929	44.962	29.348	79.528	66.6503	84.2781	50.9793	12.5596	21.5443	48.4384	15.2849	2_x000D_
Pavir.1KG493900.v4.1	116.37	99.1956	105.722	96.8747	84.751	83.0389	92.6682	94.3676	65.9574	72.2539	62.0644	75.0658	105.286	82.366	91.081	78.2208	63.5455	46.4395	2_x000D_
Pavir.1KG494200.v4.1	1.30341	0.690216	0.985079	1.04268	0.734462	0.766775	1.54935	0.499117	0.954055	1.26013	0.762058	0.76566	1.30213	1.44914	1.35987	2.0593	2.31556	1.98781	29_x000D_
Pavir.1KG494300.v4.1	3.09555	3.15426	5.89017	6.34897	3.59722	6.33837	3.60553	2.62283	5.52052	4.86061	3.42526	4.40481	7.65127	5.9964	6.05291	6.49247	4.97775	4.71679	9_x000D_
Pavir.1KG496400.v4.1	14.0132	7.14952	3.94635	3.54646	3.35147	3.69464	5.62231	3.99917	5.84113	6.65796	5.11461	6.06923	3.49885	7.15118	6.28577	4.7517	4.40756	7.74999	4_x000D_
Pavir.1KG496600.v4.1	12.2417	10.4379	10.8207	11.3036	10.2927	11.9625	10.3285	9.15552	10.3593	11.3464	10.3731	11.3155	11.9798	9.96947	8.85659	10.7711	9.31589	10.2723	3_x000D_
Pavir.1KG496700.v4.1	8.38725	10.2232	10.7059	10.5079	9.67051	11.0808	8.58762	12.4044	9.92279	11.0565	9.99507	11.3421	9.79195	9.01097	9.89679	8.93236	8.5519	8.70024	12_x000D_
Pavir.1KG496900.v4.1	79.9924	70.4873	76.482	68.4658	79.4519	78.3457	67.191	67.1731	74.3886	76.9332	71.3279	67.968	68.2329	61.978	59.9301	74.0576	83.2887	90.8678	7_x000D_
Pavir.1KG497100.v4.1	19.4977	42.6932	55.71	57.0453	37.5635	47.789	32.2979	34.8492	49.6931	45.2622	27.7089	36.2867	55.0153	67.8049	90.1172	75.0689	59.8983	66.8529	9_x000D_
Pavir.1KG497200.v4.1	0.695231	0.694179	1.33192	1.1156	0.73011	0.832041	0.644151	0.558694	1.34607	1.35591	0.407063	0.824457	0.577399	4.49338	11.6114	8.16525	2.08318	4.72676	1_x000D_
Pavir.1KG497400.v4.1	13.5187	28.6998	24.9834	29.8777	20.8874	21.3993	19.5934	26.7725	20.1901	16.6161	22.3001	19.9952	24.528	21.6092	29.2664	22.145	24.7881	19.9192	43_x000D_
Pavir.1KG497700.v4.1	2.16003	1.33992	1.66105	1.44744	1.26207	1.1771	1.53728	1.53081	1.74671	1.45899	1.69478	1.7945	1.14169	1.75519	2.82382	2.76713	1.89481	3.10945	1_x000D_
Pavir.1KG497900.v4.1	1.3992	1.95792	1.83467	2.98908	3.30715	2.91105	2.99129	2.70522	1.59511	1.86144	2.6968	1.82847	3.08428	1.79582	1.14175	1.24415	2.21121	0.552494	5_x000D_
Pavir.1KG498800.v4.1	23.341	30.817	22.9484	30.0587	37.6693	30.8141	30.2511	32.9028	33.3518	35.2571	46.4549	31.0894	31.3511	30.2595	28.7868	35.0731	50.2081	39.6365	7_x000D_
Pavir.1KG499000.v4.1	5.2112	4.76701	4.73626	4.86913	4.68415	5.19958	5.13454	4.65861	5.55891	5.48645	5.08084	5.299	4.62298	5.04752	3.9078	4.57652	3.99289	5.26798	41_x000D_
Pavir.1KG499300.v4.1	2.96908	5.53486	4.24481	5.30584	4.57824	5.12195	4.21829	6.32458	6.17419	6.05543	4.76338	5.31264	5.25399	7.95411	9.24499	8.31655	7.7264	9.58521	1_x000D_
Pavir.1KG499900.v4.1	3.90619	4.35429	5.04755	4.35907	5.39592	4.65715	4.08621	4.31935	4.85776	4.45221	4.69659	5.14003	4.33689	3.51348	3.94538	4.56073	4.01932	3.83126	12_x000D_
Pavir.1KG500100.v4.1	2.78484	2.39458	3.49332	3.34945	3.25854	3.31202	2.6516	2.18401	2.99634	3.24428	3.34415	3.14354	3.20775	2.47964	2.31283	2.56565	2.49333	2.15037	12_x000D_
Pavir.1KG500200.v4.1	3.66058	4.56161	6.14798	7.19813	6.49778	5.15065	3.63233	3.19645	4.26137	3.2816	3.24112	3.14193	4.91978	6.31162	10.5917	8.77519	6.18458	4.79527	8_x000D_
Pavir.1KG500300.v4.1	5.52733	7.00271	7.23146	7.43156	10.5815	3.78854	6.72967	4.72567	18.2884	12.5718	25.1292	12.253	6.86087	7.26919	8.85771	11.7225	33.2732	12.9976	17_x000D_
Pavir.1KG500500.v4.1	43.562	70.6237	37.0048	43.1321	48.4548	37.9365	46.2861	53.4447	33.3334	27.14	47.082	32.7642	60.0813	31.3564	17.0885	26.4959	45.4883	12.2259	2_x000D_
Pavir.1KG500800.v4.1	6.00321	1.96718	2.2119	5.25709	5.46585	7.71465	6.6994	7.46622	5.71604	7.33696	7.09691	5.59873	5.95597	7.13092	3.54411	3.94171	9.66335	3.82831	56_x000D_
Pavir.1KG501300.v4.1	19.6847	16.4332	15.1549	12.8264	18.9376	14.6254	16.7879	19.9085	18.4844	24.7904	21.4143	24.8942	12.9742	15.4669	20.4084	19.0395	21.7232	22.3421	14_x000D_
Pavir.1KG501400.v4.1	11.7117	13.3703	8.8426	11.3369	10.7868	10.8153	12.4452	11.4226	7.96077	9.42736	12.085	9.78258	12.0157	9.75574	6.1513	5.91175	10.4988	7.21245	6_x000D_
Pavir.1KG501500.v4.1	423.519	376.962	279.069	314.321	299.529	318.72	371.825	328.338	248.227	245.886	318.037	266.931	358.905	289.463	154.855	191.921	338.447	168.466	2_x000D_
Pavir.1KG501600.v4.1	10.2438	13.5015	9.99824	14.3129	11.3774	13.2026	11.979	12.552	11.5829	10.0296	11.8294	10.3444	12.8493	10.3358	7.80199	8.36022	12.5214	10.2067	2_x000D_
Pavir.1KG501700.v4.1	1.83332	3.41395	2.77856	3.46035	3.58459	2.80303	2.70529	2.1487	2.96836	2.51106	1.99573	2.19197	2.90325	5.13124	6.87789	5.59245	4.42846	4.29448	8_x000D_
Pavir.1KG501800.v4.1	14.1157	17.9577	15.9363	16.9254	15.8545	15.5229	15.5942	15.2009	11.8181	12.5645	13.961	13.0281	17.4563	12.6813	8.84321	10.8503	13.8061	9.89516	2_x000D_
Pavir.1KG501900.v4.1	1.78136	5.26971	5.8766	5.18328	2.85435	2.57983	3.63762	4.64554	2.59156	2.43643	2.62551	2.5873	6.39458	2.1937	1.73198	2.23081	2.11176	0.309308	2_x000D_
Pavir.1KG502300.v4.1	1.71245	1.9778	1.71849	2.03341	2.2783	1.56394	1.88704	1.85448	1.97517	1.97238	1.56011	1.55925	1.93227	2.97044	3.48624	2.67413	2.1507	2.12379	8_x000D_
Pavir.1KG502400.v4.1	5.90591	1.82663	0.234179	0.374497	0.579383	1.43447	2.80804	0.607305	0.54629	0.72761	0.726678	1.16343	0.369951	1.36997	0.667306	1.02146	1.13543	1.78119	4_x000D_
Pavir.1KG502600.v4.1	4.91848	2.40845	4.99447	3.71778	1.9704	3.45482	4.40481	1.8701	4.11324	2.80097	1.35513	2.23622	3.01368	5.27059	6.43743	5.06313	3.0123	4.48367	34_x000D_
Pavir.1KG502800.v4.1	7.18579	7.05861	6.87454	7.93514	7.66602	9.25068	7.13242	7.36148	8.53096	9.53806	6.19338	20.1554	7.41246	10.2613	13.6615	11.965	8.75994	12.086	7_x000D_
Pavir.1KG502900.v4.1	7.4363	8.32761	8.39317	8.49294	8.39002	8.56248	8.63166	7.92307	8.68392	8.88244	8.90962	9.29256	8.13965	9.33643	8.3135	8.54857	8.00988	9.6925	26_x000D_
Pavir.1KG503600.v4.1	2.55857	2.33009	1.79744	1.86833	1.61054	2.50111	2.65138	1.68488	1.81781	1.40986	1.92969	1.64601	1.64937	2.35414	1.77779	1.7057	1.92942	2.73541	4_x000D_
Pavir.1KG503800.v4.1	5.55459	1.49673	0.387207	0.207767	0.54332	1.83387	3.39683	0.543002	0.515019	0.589335	1.07117	1.65597	0.531529	2.26513	0.177964	0.593573	0.876808	0.575223	4_x000D_
Pavir.1KG503900.v4.1	5.74973	4.69215	3.57036	4.02243	3.66261	5.06999	6.3208	4.1812	3.74444	3.89812	4.76602	3.59493	3.69569	5.88959	4.92643	4.76571	4.57609	5.37173	52_x000D_
Pavir.1KG504000.v4.1	0.568313	2.30658	1.36762	3.15389	0.849367	1.19864	1.9537	0.939343	1.23331	0.622803	1.31374	0.390355	1.0232	3.87646	1.71747	1.27876	0.831879	1.44285	11_x000D_
Pavir.1KG504100.v4.1	4.29754	9.75657	8.90512	14.0436	6.47668	6.62331	8.78588	3.84444	6.54101	3.74784	5.80593	3.87657	8.74772	14.0545	11.8863	9.65684	6.7888	6.7593	5_x000D_
Pavir.1KG504700.v4.1	1.93183	2.22492	2.55604	2.90486	2.44686	3.00286	2.45729	2.77287	3.04691	2.77286	3.05524	2.73099	2.46618	2.40172	2.61155	3.12521	2.37213	2.93993	18_x000D_
Pavir.1KG505200.v4.1	1.05339	2.38744	1.06875	0.0751874	0.329175	1.21229	0.739758	1.15583	1.19473	2.14955	9.56497	10.6401	0.513269	0.245893	0.547464	0.734668	5.47347	1.19187	7_x000D_
Pavir.1KG505300.v4.1	0.42315	1.03597	0.555848	0.502784	0.564993	0.561068	0.359832	0.637406	0.610303	1.27462	1.4527	9.32762	0.472128	0.412261	0.672516	0.763933	0.769441	0.907443	25_x000D_
Pavir.1KG505400.v4.1	1.45766	1.23451	1.04593	0.764659	1.6588	0.890215	1.99555	0.877325	0.738699	0.673096	0.848519	1.21138	0.879422	0.6919	0.944104	1.31367	1.04352	3.17491	4_x000D_
Pavir.1KG505500.v4.1	3.50633	2.38698	1.58118	2.77978	1.9259	1.4619	2.74731	2.36518	1.49062	1.07319	2.54289	0.992378	1.98085	3.40593	1.43379	1.83909	1.94714	2.99532	11_x000D_
Pavir.1KG505600.v4.1	7.00423	3.11842	2.84924	2.86221	3.34735	2.79099	4.95714	2.30868	2.67706	2.4006	2.55317	3.20209	2.79462	4.23975	2.29735	2.73898	2.12153	2.67059	6_x000D_
Pavir.1KG505800.v4.1	4.20002	2.78612	3.10983	2.78159	3.13036	2.94011	3.42726	3.37491	3.00692	2.90292	2.2746	3.12664	2.80239	2.68481	2.80896	2.5088	1.76848	1.93759	3_x000D_
Pavir.1KG505900.v4.1	7.74192	8.31034	8.3461	9.59857	7.76308	8.90734	8.3223	7.24081	9.42134	8.68882	9.64895	8.96174	8.24431	9.07321	7.22617	7.37558	6.7358	8.96009	41_x000D_
Pavir.1KG506100.v4.1	9.6896	0.437264	0.0833731	0.142848	0.478732	0.700633	2.4516	0.307724	0.194419	0.187142	0.33408	0.362634	0.0627539	0.66772	0.606676	0.636389	0.289205	0.897325	4_x000D_
Pavir.1KG506400.v4.1	16.6583	15.171	19.0606	15.9693	17.805	17.525	17.8075	18.6509	18.8358	22.0294	17.6306	20.6686	21.1757	14.4439	16.6935	19.8695	23.8005	19.7851	42_x000D_
Pavir.1KG506500.v4.1	4.41975	4.1072	4.51493	3.58933	6.17247	5.57387	6.40212	5.78183	6.61211	11.0376	7.41652	6.97532	6.15189	7.43124	8.20988	8.40944	7.74647	9.92901	7_x000D_
Pavir.1KG506700.v4.1	8.59135	7.83461	7.53186	9.33064	9.00838	7.48742	8.67809	9.7573	9.58279	9.28191	9.94429	9.78137	9.08035	8.94195	8.80386	6.79876	7.82886	6.8737	15_x000D_
Pavir.1KG507400.v4.1	14.888	19.2896	5.49086	9.80714	15.6619	14.207	14.4058	28.8181	11.4417	7.53748	26.9625	11.6116	4.32422	5.23034	9.16042	13.0729	25.8358	24.2215	22_x000D_
Pavir.1KG507600.v4.1	2.11218	2.33419	1.65011	2.17948	2.39047	2.23929	2.41052	1.88281	1.70189	1.44332	2.38295	2.00642	2.40032	1.95368	1.96568	2.42267	3.67134	2.61793	22_x000D_
Pavir.1KG507700.v4.1	1.87251	1.16942	0.69995	0.795211	0.791793	0.992728	1.23467	1.21944	0.963436	1.40766	1.53537	4.19056	0.909783	1.24988	1.55967	1.1796	1.62468	1.53477	25_x000D_
Pavir.1KG507800.v4.1	8.59894	7.78443	2.42353	3.5254	5.56489	5.88464	8.05686	7.00726	2.67761	3.01321	5.23207	3.21737	4.11852	3.85984	2.28086	2.82004	3.8583	3.53674	6_x000D_
Pavir.1KG507900.v4.1	7.14287	8.36787	6.77846	7.69014	5.6832	7.50912	7.92421	5.9321	5.75131	4.82694	5.94258	4.98865	7.47883	7.13714	5.3174	5.36932	5.15667	5.0138	10_x000D_
Pavir.1KG508100.v4.1	11.7264	18.9531	12.4123	17.7921	33.4755	21.4045	22.9796	30.4268	28.741	29.6756	37.5372	23.0126	19.2895	16.4218	15.8033	20.6601	26.6664	20.8634	7_x000D_
Pavir.1KG508300.v4.1	175.928	292.205	497.938	373.498	343.222	272.007	246.545	200.611	280.877	260.887	315.705	241.585	427.91	319.218	367.082	330.252	274.467	185.43	8_x000D_
Pavir.1KG508500.v4.1	6.06359	9.83601	9.62279	10.1808	10.5829	9.49909	7.53011	8.27464	7.73561	8.23177	9.8524	7.34518	11.5927	9.47219	12.0386	11.0927	12.4199	9.1875	8_x000D_
Pavir.1KG508800.v4.1	11.8967	16.0771	12.3613	15.4772	13.7707	12.0004	13.9883	12.8786	13.0641	11.3988	15.1241	12.19	17.1385	16.5285	9.68346	8.81275	13.9761	10.6747	2_x000D_
Pavir.1KG508900.v4.1	176.467	357.392	374.078	444.22	325.257	300.905	226.73	203.958	213.303	107.854	209.565	217.965	394.521	284.689	273.494	241.406	254.694	131.3	5_x000D_
Pavir.1KG509100.v4.1	12.5211	19.2379	21.4124	22.5327	24.3966	20.2266	17.1392	21.3083	21.7424	18.7641	22.7224	20.0516	20.2389	22.0344	27.4764	25.3273	22.0669	22.7111	19_x000D_
Pavir.1KG509200.v4.1	35.8916	18.9177	13.5022	13.96	35.889	21.358	35.901	33.0073	50.7739	43.2985	58.8583	38.2928	17.9112	17.3195	16.3763	17.9616	39.6876	36.4683	7_x000D_
Pavir.1KG509700.v4.1	6.33055	5.6813	6.2985	6.32037	5.97187	6.5124	6.61009	7.74516	8.28603	9.58484	6.97754	7.07697	6.33745	8.36877	9.90021	8.31386	8.13294	8.6129	1_x000D_
Pavir.1KG509900.v4.1	12.0393	10.8473	20.9943	11.7966	12.2583	10.6881	10.0381	11.1782	32.6805	26.6922	17.2927	14.4589	15.5563	24.2598	41.7466	34.4817	27.1814	19.0818	1_x000D_
Pavir.1KG510100.v4.1	6.40575	6.77637	5.2036	6.65235	4.50673	5.48363	6.21351	6.09398	5.52114	5.2329	5.29115	5.10226	5.70117	5.87593	4.90937	5.06764	6.15854	5.32682	10_x000D_
Pavir.1KG510400.v4.1	6.37235	6.47565	2.45719	3.73663	7.08277	4.45093	7.56096	7.56586	3.16826	2.67592	5.44939	2.88603	3.00358	2.80862	3.0523	4.91097	7.61595	5.94276	22_x000D_
Pavir.1KG510500.v4.1	9.64345	8.86841	8.97424	8.30653	8.66307	10.4742	9.23513	8.93982	9.66724	10.4483	9.54218	9.66706	8.67319	9.20301	7.76533	8.98437	8.31564	9.77304	41_x000D_
Pavir.1KG510600.v4.1	5.84635	6.21858	5.56858	6.4287	5.84958	6.19188	6.04797	6.12597	5.37395	5.5149	6.52007	5.66589	5.96685	5.8155	5.02808	5.38013	6.05746	5.21544	2_x000D_
Pavir.1KG510700.v4.1	24.2982	0.104052	0.0106678	0.0106805	0.272844	0.134737	0.276763	0.0207988	0.00234644	0.0333267	0.0942461	0.0512253	0.00234644	0.00234644	0.0261538	0.0449823	0.0212347	0.0253744	4_x000D_
Pavir.1KG511100.v4.1	24.9051	2.52267	0.636287	0.54904	1.08214	7.04428	9.14837	0.780739	0.585287	1.09634	0.968945	1.92258	0.775513	2.09899	0.417479	1.19947	1.25332	1.13156	4_x000D_
Pavir.1KG511300.v4.1	23.7343	22.7642	23.7566	24.3639	17.8647	23.4691	26.813	21.967	18.889	20.2627	15.7563	19.0754	28.4052	29.1445	27.5777	20.6614	17.5242	11.1558	49_x000D_
Pavir.1KG511400.v4.1	5.09374	3.31334	2.45031	2.51571	3.38078	2.35292	2.73835	4.02999	5.40931	6.09494	13.7376	20.2751	1.41869	2.67847	2.84086	2.4359	6.28763	2.26637	7_x000D_
Pavir.1KG511500.v4.1	0.981418	0.860494	0.44265	0.466392	0.468425	0.414314	0.785451	0.825012	2.93658	2.66113	4.8726	1.38172	0.541487	1.19532	1.44057	1.17746	5.2872	1.16324	17_x000D_
Pavir.1KG511600.v4.1	17.2188	27.903	51.1377	41.5083	39.9053	32.9839	28.1975	20.6971	27.7425	28.5072	24.7576	24.6743	46.7108	42.9848	54.8218	47.423	29.1138	26.9567	8_x000D_
Pavir.1KG511700.v4.1	2.27015	2.7904	2.42538	2.8665	2.32525	2.11793	2.26223	2.24349	1.69519	2.08577	2.98032	2.04415	2.69409	1.57883	1.66985	2.58127	3.37014	2.18723	2_x000D_
Pavir.1KG512000.v4.1	21.9679	14.1589	12.4203	11.3036	15.5358	12.8803	15.2785	14.3752	20.4762	21.3995	20.7896	20.448	11.6514	14.361	15.5754	19.0873	20.3858	23.8262	14_x000D_
Pavir.1KG512100.v4.1	63.6212	64.8926	60.7578	60.5243	76.3832	59.9374	65.4861	80.3148	93.6105	113.955	91.4221	99.307	60.9612	64.2164	60.4132	74.5437	75.1834	88.3026	7_x000D_
Pavir.1KG512900.v4.1	0.0473163	0.0431988	0.00234644	0.109496	0.00234644	0.0728346	1.7817	0.0410097	0.467193	1.41777	1.01054	0.791685	2.97944	3.9508	2.58455	0.770978	4.68752	1.86146	13_x000D_
Pavir.1KG513100.v4.1	8.02664	7.14816	13.0006	9.63924	9.31069	7.89453	6.22056	8.36925	10.5137	5.19187	9.99789	7.65034	7.46664	3.23515	6.00993	7.97027	6.93842	4.65691	3_x000D_
Pavir.1KG513200.v4.1	3.08137	3.99834	3.14691	4.01527	2.40444	3.19622	2.05142	2.89266	3.2444	1.05931	1.89599	3.25545	2.01937	1.34008	2.85732	1.45227	2.71369	2.02681	3_x000D_
Pavir.1KG514200.v4.1	13.2086	9.1153	12.4743	9.90186	13.2295	10.8216	11.0298	9.46259	13.6535	14.8015	12.7766	15.837	11.4475	10.5862	13.3959	13.8641	10.9397	14.5364	7_x000D_
Pavir.1KG514600.v4.1	24.8002	33.2233	27.8571	29.1947	28.9379	26.2232	25.3155	29.4006	25.8268	25.2089	26.0865	26.5155	25.7029	24.8748	29.6684	27.3011	29.8688	29.9057	5_x000D_
Pavir.1KG514700.v4.1	1.80596	0.861191	1.09164	0.847976	1.25591	2.09548	1.03712	2.16539	1.07757	1.78627	1.07029	0.739052	1.27473	0.864718	1.19951	1.84227	1.73426	0.811249	0_x000D_
Pavir.1KG514900.v4.1	3.28408	3.63726	3.57201	4.11599	3.58974	3.62362	3.6753	3.88742	4.41475	3.98049	3.91941	3.57151	3.62522	3.94183	3.92675	3.78729	3.62982	4.32663	1_x000D_
Pavir.1KG515000.v4.1	1.77766	1.79866	2.50563	2.2416	2.17053	2.22023	1.89798	1.895	2.05321	1.88763	1.80189	1.96098	2.36536	2.13748	1.93267	2.16652	1.47045	1.82438	20_x000D_
Pavir.1KG515100.v4.1	6.07817	4.22278	3.86309	4.0637	4.11449	5.01008	4.5174	3.4235	3.84536	3.4963	3.62713	3.88962	3.3001	3.62397	5.38482	5.81241	4.99503	4.77691	45_x000D_
Pavir.1KG515200.v4.1	0.152941	0.267478	0.832967	0.72723	2.06145	1.14253	0.428152	0.55679	2.97666	4.27223	1.14154	4.75142	0.181568	0.869366	0.721167	0.849239	0.7242	4.95119	7_x000D_
Pavir.1KG515800.v4.1	0.728112	0.858479	0.566928	0.537814	2.33643	0.524344	1.24945	1.53181	3.16491	2.44103	3.84373	2.22239	0.735146	1.5897	0.554568	1.55196	2.12829	1.96134	7_x000D_
Pavir.1KG515900.v4.1	17.2971	52.3491	26.2665	23.6601	73.608	14.0885	46.6003	75.6676	70.0876	41.694	100.37	56.4592	14.9723	69.8339	12.5151	53.6032	34.2669	36.0387	30_x000D_
Pavir.1KG516200.v4.1	2.17217	1.24742	0.457159	0.500719	1.20466	1.01156	4.3622	1.45364	0.81766	1.04809	2.60099	1.27298	1.52927	0.73121	0.403319	0.898587	1.34063	0.595625	4_x000D_
Pavir.1KG516300.v4.1	37.86	51.8773	55.7886	56.159	51.1086	47.5308	45.1779	42.6293	46.8031	42.0213	48.2829	52.3877	45.7066	44.1389	49.3003	44.7813	39.3083	38.9457	5_x000D_
Pavir.1KG516400.v4.1	8.50698	10.015	9.8027	11.2664	11.9435	10.4401	8.57409	8.26106	8.15184	5.74874	10.1404	8.06083	8.98608	6.90658	6.43402	7.77991	5.3741	5.97222	3_x000D_
Pavir.1KG516500.v4.1	1.51533	0.730382	1.16574	0.653194	1.47177	1.09865	1.01224	1.36246	1.70333	1.98844	1.27893	1.75262	0.621458	1.45761	2.17455	2.03149	1.53826	2.61864	1_x000D_
Pavir.1KG516900.v4.1	1.56991	1.54464	2.10532	1.49708	2.22459	1.64234	1.57075	2.1385	2.60686	4.13739	2.50589	2.7609	2.49777	2.29818	3.41655	3.79286	3.19242	2.70965	1_x000D_
Pavir.1KG517000.v4.1	2.73085	2.50292	2.8517	2.77931	2.91859	2.46805	2.8976	2.79509	2.61208	3.05218	3.3341	2.55172	2.76141	4.08941	3.91493	3.35075	2.94159	3.35851	1_x000D_
Pavir.1KG517400.v4.1	7.87017	6.15539	4.89857	4.46855	5.8011	5.401	8.41753	5.84729	5.26965	10.8041	8.04354	6.46981	6.6433	7.90109	2.8656	5.37983	6.32074	4.61011	40_x000D_
Pavir.1KG517500.v4.1	8.60772	10.1623	8.69807	8.63868	8.75644	11.3777	9.19031	11.0484	7.4237	7.9526	9.07034	7.48974	9.31846	7.7391	7.61273	9.63129	10.8024	8.30377	2_x000D_
Pavir.1KG517700.v4.1	26.102	22.7131	37.2081	34.1401	27.9004	28.1203	24.2984	17.4051	24.5279	21.0149	21.1732	26.8264	35.336	24.3711	26.0523	29.6505	20.8016	21.6668	23_x000D_
Pavir.1KG518100.v4.1	7.37759	8.71854	5.41275	8.04324	8.75989	8.35063	9.82596	10.4083	6.55041	6.40604	11.5038	6.2766	6.6546	7.52759	4.11451	4.42856	6.44881	5.49936	2_x000D_
Pavir.1KG518500.v4.1	7.62676	10.007	6.61425	11.7387	13.5134	10.2631	15.0047	10.1589	8.18251	7.584	16.142	7.65897	14.0858	8.98184	4.6799	5.81703	13.4932	5.45372	2_x000D_
Pavir.1KG518600.v4.1	5.48301	5.8745	5.97636	6.3715	5.71615	7.14118	5.72954	5.52884	6.12461	6.7952	5.82683	6.18194	5.61221	6.41404	5.63761	5.79624	5.53364	6.66961	26_x000D_
Pavir.1KG518700.v4.1	3.18321	3.83787	4.73569	4.30138	5.68745	5.59758	4.8161	4.86459	5.41656	5.63885	6.70755	4.93894	5.65538	5.1382	5.25525	5.19131	5.36266	5.14394	7_x000D_
Pavir.1KG519200.v4.1	15.6024	28.4433	24.7758	26.0953	18.885	25.2161	21.4866	27.8252	24.1472	21.0597	26.0407	23.5737	19.1547	23.9122	24.593	22.3335	22.9522	22.6798	19_x000D_
Pavir.1KG519300.v4.1	106.477	75.7769	83.9538	67.0422	88.3702	95.3659	89.0854	105.103	126.339	120.811	131.535	107.41	89.3337	85.2204	84.2286	82.8332	119.528	77.7059	17_x000D_
Pavir.1KG519500.v4.1	16.6095	8.85173	5.35673	5.86543	7.0991	7.00521	9.98669	8.70754	7.34102	8.12947	8.51477	7.80897	6.00489	8.64485	9.27199	8.07393	10.2257	8.64888	4_x000D_
Pavir.1KG519900.v4.1	4.33719	4.01161	2.50894	2.78546	2.55442	3.2124	3.60608	3.06451	4.08301	4.16735	4.04173	3.43316	2.93565	4.15026	4.29765	3.18898	5.71044	4.44929	4_x000D_
Pavir.1KG520100.v4.1	16.2834	14.8143	16.8348	15.2562	15.2509	14.6412	16.9524	16.0355	21.7454	23.1492	23.8254	17.3243	24.7448	18.2813	18.1492	17.0667	33.7078	19.941	13_x000D_
Pavir.1KG520200.v4.1	7.87236	8.18184	7.8659	8.68112	7.3339	7.97769	8.51934	6.8229	8.35976	7.50513	6.86731	7.52789	8.92132	8.30403	6.22315	6.22193	6.935	5.23416	2_x000D_
Pavir.1KG520400.v4.1	1.85859	2.0464	1.8195	2.16874	2.15008	1.96074	2.57501	2.35447	2.27625	2.64904	2.95369	2.05512	2.44211	2.43617	2.01714	1.95777	2.45044	2.40083	7_x000D_
Pavir.1KG520500.v4.1	2.6934	3.33728	2.75929	2.84353	2.56392	3.18543	2.09328	2.79082	2.84541	1.87755	2.39361	2.33703	2.27654	2.0877	2.26409	1.97053	1.95474	1.9231	3_x000D_
Pavir.1KG520600.v4.1	0.860465	0.587186	1.55892	0.785499	0.554563	0.784804	0.449979	0.529638	1.0502	1.2857	0.246223	1.0937	0.773406	2.86518	6.29598	3.37889	0.527284	2.62233	9_x000D_
Pavir.1KG520700.v4.1	10.7567	18.6501	16.3699	18.121	12.0281	12.6932	14.4507	13.654	10.7511	12.9565	9.65058	11.4745	11.0358	16.6404	24.6449	15.6559	7.69369	13.0842	9_x000D_
Pavir.1KG520900.v4.1	10.8749	6.47084	6.1242	4.72696	4.929	5.57132	8.93109	4.32808	4.65734	6.95139	3.85422	7.75209	5.72937	8.82994	8.95473	10.2462	5.93948	11.3117	14_x000D_
Pavir.1KG521100.v4.1	1.63179	2.48323	2.5266	2.95212	1.90715	1.89137	2.18624	2.26657	1.16261	1.22976	1.53378	2.03507	3.57003	2.06059	3.23193	2.06458	1.72975	2.02415	9_x000D_
Pavir.1KG521300.v4.1	31.1877	50.9662	52.2122	55.2202	39.1477	40.549	31.594	28.8365	23.7061	21.2655	26.4452	33.2145	58.7288	26.7418	30.4625	30.6187	29.9361	19.2456	5_x000D_
Pavir.1KG521400.v4.1	26.1223	61.4397	76.3004	72.6447	49.7264	50.97	36.2449	38.5258	51.8509	41.4165	42.8252	41.743	64.5674	68.342	96.3905	77.4186	66.1199	65.0199	8_x000D_
Pavir.1KG521500.v4.1	70.2204	86.3996	78.0864	83.3903	85.4861	78.3739	72.3248	83.0027	78.1631	79.9454	91.1781	81.6173	89.1654	70.489	73.6819	66.3067	84.1346	65.6122	5_x000D_
Pavir.1KG521700.v4.1	7.57234	2.21214	2.06675	1.77248	2.28271	1.81688	5.49333	2.10586	1.37389	2.59162	1.59625	1.47412	1.6871	2.46476	2.00255	2.47064	1.86985	1.97499	4_x000D_
Pavir.1KG521800.v4.1	2.35353	5.7352	7.14722	7.17371	5.90794	4.68852	7.21096	3.51376	6.04987	11.18	6.22851	7.33379	12.9885	12.0414	13.476	10.1011	16.3663	10.0989	13_x000D_
Pavir.1KG522000.v4.1	7.37379	8.61648	6.23383	6.77627	7.04038	8.00583	6.67004	6.83188	9.16953	9.00594	8.41762	12.3126	6.6537	6.32687	4.61308	4.65217	7.57889	6.23585	16_x000D_
Pavir.1KG522200.v4.1	3.02733	2.19971	2.55414	2.79729	2.18157	3.40037	2.99937	2.51432	2.53247	1.87045	3.13458	2.84631	4.06932	1.46832	1.63858	2.68666	3.93512	2.26685	3_x000D_
Pavir.1KG522400.v4.1	5.43526	4.03785	4.42039	4.56037	3.53042	3.4486	4.26974	4.39308	4.43179	4.04217	4.67565	4.34935	4.08791	4.97599	6.25951	4.96703	4.67245	4.34697	1_x000D_
Pavir.1KG522500.v4.1	2.97863	2.90171	3.3332	3.39737	3.92381	3.46717	2.9232	3.16108	3.52136	2.9689	3.32923	2.96337	3.22432	3.46356	3.88464	3.74695	2.75551	3.52827	21_x000D_
Pavir.1KG523100.v4.1	46.5239	36.4176	40.7165	35.2219	41.1315	40.5516	38.661	36.2404	39.017	43.744	40.0069	43.6325	36.0049	30.7591	29.77	35.5637	41.055	41.9222	4_x000D_
Pavir.1KG523300.v4.1	34.8674	36.3239	31.5172	33.9974	31.6857	34.5514	32.498	34.9671	33.2091	35.1944	35.3589	33.492	33.0043	32.7702	30.2952	27.1201	30.4749	26.4126	2_x000D_
Pavir.1KG523700.v4.1	24.1079	18.1491	20.0979	16.9751	25.8581	14.6543	16.7379	25.0497	17.4597	21.4797	20.5568	21.1617	17.5753	20.188	38.1411	27.1377	21.0285	20.8556	1_x000D_
Pavir.1KG523800.v4.1	6.41879	6.97347	7.48504	7.0732	6.68532	7.11845	6.59946	8.02413	8.05224	10.1417	8.25718	7.73238	7.06422	8.21218	11.1317	9.09013	9.10141	9.60731	1_x000D_
Pavir.1KG523900.v4.1	7.6893	12.5315	19.4463	16.663	16.9291	12.4823	10.2244	9.03561	9.95224	9.74391	8.28012	9.89301	15.6198	15.694	30.3692	30.5433	21.8955	11.5598	8_x000D_
Pavir.1KG524000.v4.1	7.07958	13.2206	10.8307	15.1199	12.0703	10.4629	11.0528	9.37669	10.7716	7.99918	10.4144	8.36144	13.3457	14.9567	15.3678	13.0221	9.24734	9.068	8_x000D_
Pavir.1KG524200.v4.1	1.9345	1.91104	2.56589	2.14203	2.21714	2.07296	2.00591	2.85646	2.59458	2.77353	2.54337	2.87856	2.5873	1.90239	1.95351	2.51119	2.15744	2.07231	12_x000D_
Pavir.1KG524400.v4.1	1.89129	0.98676	0.579001	0.704954	1.06496	1.07895	1.55819	1.05364	1.10708	1.31781	1.06242	1.20204	0.635681	1.2385	1.45167	1.04985	1.30445	2.01025	4_x000D_
Pavir.1KG524600.v4.1	2.22901	3.49415	2.59559	2.7439	3.64503	2.31989	1.90263	2.80818	4.43105	3.56434	2.89984	5.11288	1.89977	2.69861	3.73914	4.28106	2.98952	4.71667	1_x000D_
Pavir.1KG524700.v4.1	13.2478	7.53854	7.02485	5.95838	6.2735	6.24303	7.87905	9.64256	9.14264	11.982	8.77967	8.7812	8.85443	8.65428	12.1257	8.69674	9.01808	9.74819	1_x000D_
Pavir.1KG524800.v4.1	1.80813	2.64988	3.02474	3.41463	2.61071	2.70607	2.40863	1.83181	2.55387	1.87873	2.35471	1.785	2.22911	3.9881	3.59116	3.27293	2.39248	3.11755	8_x000D_
Pavir.1KG525400.v4.1	2.54332	3.68019	3.15488	3.87849	3.30872	2.75688	3.52198	3.07681	3.37201	2.83209	2.67845	2.45239	3.8646	3.97653	3.9879	3.37066	3.33102	2.47187	5_x000D_
Pavir.1KG525600.v4.1	36.7617	59.9465	53.5935	58.6616	47.8504	57.2733	50.5315	61.1942	54.7687	53.2103	67.7872	55.9004	60.6217	46.3449	36.5398	38.7834	45.1313	34.9339	2_x000D_
Pavir.1KG525700.v4.1	3.48782	3.23772	2.55168	2.82771	2.84755	3.21109	3.69249	3.6561	3.39793	4.03537	3.63038	3.77689	3.09943	4.05954	2.76224	3.24022	3.67974	3.29384	28_x000D_
Pavir.1KG525800.v4.1	19.5789	37.4733	29.8349	42.02	29.9453	31.456	25.4896	27.2672	28.7448	16.4883	28.7468	21.4367	29.9362	26.6579	20.6648	22.897	21.2946	17.3891	5_x000D_
Pavir.1KG525900.v4.1	24.4058	25.1145	27.2865	23.7808	26.7557	28.1255	24.4376	22.8016	25.4879	28.2911	25.2174	27.3259	26.0645	22.846	20.3788	25.184	24.7398	21.9961	2_x000D_
Pavir.1KG526000.v4.1	11.7425	9.73815	18.2653	13.1252	9.91657	19.3521	9.46663	10.5186	15.5761	14.3444	8.45791	14.2721	15.4432	11.8416	13.3259	15.3894	11.4082	13.3563	20_x000D_
Pavir.1KG526200.v4.1	2.41508	0.807503	1.02107	0.472095	1.2437	0.85826	1.15552	0.857347	1.22939	1.15315	0.855655	1.40679	0.51374	1.36899	1.93633	2.77874	2.71461	3.08313	14_x000D_
Pavir.1KG526700.v4.1	0.997032	1.15343	1.34431	0.988715	1.12117	0.753344	1.13359	1.56313	1.2665	1.75554	1.43449	1.24134	1.28984	1.68007	2.53937	1.92723	1.80166	2.60376	1_x000D_
Pavir.1KG526800.v4.1	2.3497	2.3306	1.8871	2.18962	1.96301	2.33438	2.4272	1.92155	2.06208	1.92471	1.88352	2.33319	1.94858	2.48956	1.77792	3.11617	2.05214	1.73897	6_x000D_
Pavir.1KG527100.v4.1	12.8647	20.1092	8.36037	14.7214	13.5911	15.8355	23.0694	17.7359	11.3225	10.0838	18.1933	10.4042	16.0257	17.6429	5.01335	5.98356	11.4843	7.33631	6_x000D_
Pavir.1KG527700.v4.1	6.61164	9.72015	6.32694	10.1851	7.71951	11.3568	7.78444	7.4199	8.696	5.95822	8.96516	6.22149	7.29523	8.61585	7.54855	8.45396	9.60222	6.83887	8_x000D_
Pavir.1KG527800.v4.1	2.02606	2.29263	2.07136	2.0766	3.2244	2.79676	1.87074	2.91762	2.51382	1.62442	1.89942	2.36438	1.3719	1.22131	1.42599	1.49036	1.2377	1.74319	3_x000D_
Pavir.1KG527900.v4.1	2.28501	1.25455	0.853973	1.09241	0.976412	0.702123	1.10361	1.46883	1.18455	1.43834	1.36214	0.968118	0.775868	0.915584	1.57856	0.735798	1.08958	1.00183	4_x000D_
Pavir.1KG528100.v4.1	5.15664	4.20856	4.8754	3.91737	3.90198	3.90548	4.7556	4.55537	3.88678	4.82481	4.15354	4.63791	4.4655	4.59556	4.999	5.50229	4.35353	5.55866	1_x000D_
Pavir.1KG528200.v4.1	11.3645	10.4261	8.60451	9.45399	9.90006	9.18566	11.5991	10.8215	8.92128	9.59459	10.0647	9.4024	10.4661	10.0485	8.54856	9.02323	9.04537	7.36275	6_x000D_
Pavir.1KG528600.v4.1	9.76592	10.2047	7.33741	8.30707	9.4697	7.8466	10.5968	9.32761	8.70308	9.00217	9.55651	8.27985	9.42724	9.92943	7.80533	8.20675	6.95579	6.89729	6_x000D_
Pavir.1KG529000.v4.1	3.87295	6.59069	8.67224	8.18534	8.50686	6.66566	4.25773	6.49808	6.20858	5.06294	5.28803	5.47462	6.08182	8.63704	16.3993	12.3564	7.38598	5.28076	8_x000D_
Pavir.1KG529300.v4.1	24.5741	47.249	42.2364	52.278	51.5049	46.4448	39.2293	41.6067	51.5965	47.8687	59.3892	49.5833	45.012	49.9008	41.3871	43.0464	46.2373	46.8461	19_x000D_
Pavir.1KG529600.v4.1	5.95977	5.90994	5.84379	6.31477	5.86883	6.04954	5.69125	5.99038	6.70711	6.74055	4.87769	6.14675	5.39915	6.21638	5.56844	6.00983	6.04172	6.95877	9_x000D_
Pavir.1KG529800.v4.1	33.5701	38.796	30.6605	33.9406	37.8361	35.3332	37.899	34.4025	30.446	27.2483	42.356	30.7198	33.5458	29.81	25.75	29.256	36.7711	27.1101	2_x000D_
Pavir.1KG530100.v4.1	9.17707	11.2019	12.3395	10.6062	9.7388	4.66545	9.17511	3.8555	12.0704	15.0574	9.51622	26.1054	7.5788	4.87273	5.2921	5.91181	10.1519	14.0859	58_x000D_
Pavir.1KG530500.v4.1	2.61084	1.90911	1.6965	1.75238	1.92829	1.91646	2.42977	1.72622	1.89514	2.08024	1.65015	1.91156	2.15452	2.36483	1.81161	1.85916	1.67973	2.1448	4_x000D_
Pavir.1KG531000.v4.1	2.76875	1.73793	0.92757	1.2792	0.664256	0.962638	1.95161	1.23279	1.3251	2.1665	4.39496	0.705122	0.738254	1.51068	1.59482	0.946844	2.8541	2.03615	4_x000D_
Pavir.1KG531100.v4.1	7.41678	4.86606	3.57168	3.3736	4.80998	2.73673	5.79646	4.22263	9.47369	7.91845	15.3709	4.1608	3.20705	4.22183	5.29407	5.03526	9.65011	4.9197	17_x000D_
Pavir.1KG531300.v4.1	0.774185	1.1027	1.04158	1.33857	1.6964	1.2779	0.915328	1.30366	1.839	1.67702	2.57343	1.76758	0.864963	0.754783	0.416133	0.481692	0.913731	1.42095	15_x000D_
Pavir.1KG531400.v4.1	3.51215	4.04577	3.6443	3.98572	3.7736	4.55701	4.56318	3.5644	3.40668	4.01719	3.91986	4.09004	4.14701	3.41625	3.92218	3.68339	3.5413	3.68855	0_x000D_
Pavir.1KG531500.v4.1	3.32604	3.54403	4.88074	3.3925	4.03673	3.87079	3.82165	2.66563	3.55661	3.68217	3.27713	3.99987	4.44425	3.27699	2.59961	3.7508	2.87362	1.74245	12_x000D_
Pavir.1KG531700.v4.1	5.52883	6.91301	7.62696	8.29959	9.58522	8.90532	6.12667	10.3322	9.34567	9.82806	13.7566	10.457	9.06447	6.9261	7.6961	7.56957	11.741	7.53638	7_x000D_
Pavir.1KG531800.v4.1	9.72875	10.316	8.78587	9.62576	10.8759	8.73108	10.5684	9.26553	10.4237	12.598	11.3982	11.6181	11.108	10.8505	8.82729	8.86324	12.203	8.68109	38_x000D_
Pavir.1KG531900.v4.1	1.39931	1.49876	0.843377	1.22799	1.53889	0.985728	1.52705	1.55147	1.3676	1.89698	2.09141	1.59126	1.35806	1.58842	1.24743	1.53895	2.23915	2.85168	7_x000D_
Pavir.1KG532000.v4.1	2.20639	2.05441	2.31443	2.03966	2.17459	2.24427	2.58631	2.33791	2.11676	2.53395	2.64365	2.41978	2.30623	2.26938	2.03634	2.50732	1.79241	2.38847	12_x000D_
Pavir.1KG532700.v4.1	4.37637	5.91657	6.43291	6.53656	7.52505	7.16449	5.635	7.5285	8.6091	8.04692	11.1992	9.08139	7.78649	5.59986	6.44344	6.62323	10.0133	6.62662	7_x000D_
Pavir.1KG533000.v4.1	2.66062	2.80878	3.46049	3.13317	4.01669	3.1157	2.48511	2.72522	3.31958	2.31419	2.93363	3.122	2.46442	2.11803	2.64458	2.8059	1.42148	2.05586	3_x000D_
Pavir.1KG533600.v4.1	88.7323	114.313	143.247	119.66	130.495	125.18	105.501	172.928	128.969	143.139	111.357	164.676	124.669	84.1827	79.8451	67.0221	90.1045	79.1153	15_x000D_
Pavir.1KG533800.v4.1	24.742	29.0824	28.5841	31.235	34.2637	34.4668	30.9876	30.0387	27.9538	32.2866	41.143	30.1651	33.4187	29.6473	23.9371	26.6621	36.0205	29.8073	38_x000D_
Pavir.1KG533900.v4.1	2.68066	2.62641	2.4378	2.6902	2.96817	2.63969	2.57025	2.72702	2.62771	3.09944	2.8837	3.44231	2.68878	2.22015	2.36593	2.71701	3.4384	4.02969	7_x000D_
Pavir.1KG534100.v4.1	1.99682	2.11931	2.86228	2.26583	2.46267	2.47068	1.63566	1.6055	2.35479	2.31413	1.50822	2.52737	1.95333	1.80757	2.05622	2.20266	1.1681	1.61058	12_x000D_
Pavir.1KG534200.v4.1	3.44001	3.63118	2.79437	3.24739	3.85267	3.70181	3.50492	3.84831	3.0965	2.22873	2.59117	2.88279	2.28362	2.56537	2.3071	2.83948	1.73292	2.92947	3_x000D_
Pavir.1KG534300.v4.1	39.7961	65.0162	87.6346	89.8081	77.2963	69.5164	58.7664	60.804	78.5543	66.5536	77.1806	62.3418	78.0706	81.9415	90.6737	88.8355	70.4317	55.3684	19_x000D_
Pavir.1KG534400.v4.1	0.865731	1.66087	0.533634	0.483748	3.24674	0.390047	1.89744	2.02866	3.66535	1.88159	3.69776	2.68337	0.303468	1.84401	0.840949	3.28591	2.27406	2.34087	7_x000D_
Pavir.1KG534500.v4.1	16.9712	8.61364	8.17657	6.92398	8.20502	8.90551	10.3636	11.3528	17.0694	15.4588	16.3531	9.48263	7.27499	13.0268	14.8797	12.8565	19.989	12.4031	17_x000D_
Pavir.1KG535000.v4.1	20.2987	17.4216	8.92008	10.4904	11.7365	13.0181	17.7081	15.929	11.5183	14.1591	14.2633	14.6195	11.4623	14.0688	8.15595	8.07152	11.832	11.2986	4_x000D_
Pavir.1KG535500.v4.1	10.1651	11.6581	10.1034	10.9728	9.88928	8.52647	11.974	11.6221	9.46362	9.93251	11.1876	8.62692	11.3037	11.2133	13.8115	10.0565	13.5305	10.5289	11_x000D_
Pavir.1KG535700.v4.1	11.9707	17.3039	11.1907	15.5848	13.5597	14.7201	14.4758	16.2833	17.1882	14.5818	17.7949	11.3313	13.9279	17.2248	9.31654	8.70122	14.907	10.8559	2_x000D_
Pavir.1KG535900.v4.1	1.17289	0.866673	0.721277	0.831037	1.634	1.20213	1.74702	0.586322	0.794046	1.74735	1.1063	1.1387	1.16533	2.73075	3.35965	5.01409	2.59374	4.17521	1_x000D_
Pavir.1KG536200.v4.1	9.21621	18.7025	15.6022	21.8684	15.8407	14.4394	14.3596	16.4635	16.181	11.3069	15.5013	11.389	18.7254	19.5507	23.0579	18.1124	17.5302	14.7802	8_x000D_
Pavir.1KG536600.v4.1	2.36927	6.35272	6.41208	5.46159	8.40053	4.56268	5.96424	3.40784	5.00548	4.36168	5.04147	5.19401	6.99676	4.54124	4.49057	6.70855	2.61542	1.38122	5_x000D_
Pavir.1KG537200.v4.1	4.32631	4.67674	4.71304	5.56867	4.77857	4.73671	5.27016	4.80923	4.42839	4.20095	4.63483	4.46397	5.85879	5.8898	4.39012	4.33019	4.11249	3.99878	5_x000D_
Pavir.1KG537300.v4.1	18.6251	17.5436	14.5232	16.562	15.5596	14.9615	17.7113	16.3484	13.8134	16.1942	14.9531	15.6465	15.9957	16.3747	14.4023	13.7899	13.1244	14.0396	6_x000D_
Pavir.1KG537400.v4.1	18.7216	20.8401	17.759	18.6237	17.451	19.7915	18.9441	21.0798	17.9928	16.985	19.4817	18.4938	17.739	17.6683	18.793	18.3505	20.8335	19.0701	22_x000D_
Pavir.1KG537600.v4.1	15.7213	16.2557	13.5623	14.3593	11.8514	13.1733	13.7916	14.1529	11.9065	12.1069	12.6643	11.8605	12.9444	11.3655	9.61651	9.41273	11.1653	10.2562	6_x000D_
Pavir.1KG538200.v4.1	11.0067	6.07322	2.05952	1.47811	2.26552	2.52098	5.19573	3.45912	2.97679	3.24381	3.83749	3.8567	1.82518	3.37496	2.85483	2.63565	3.85728	3.19282	4_x000D_
Pavir.1KG538800.v4.1	3.29022	2.81288	3.23853	3.10828	3.18311	2.94078	3.0124	3.24171	3.92722	3.85115	3.73772	3.12817	2.73504	4.33279	5.75164	5.01142	3.33645	4.72672	1_x000D_
Pavir.1KG539200.v4.1	7.67596	6.76861	2.31367	2.61534	3.53637	3.27093	6.72439	4.10722	3.7215	3.13986	3.75959	3.71796	4.10581	6.16739	4.61204	4.88296	4.32211	3.28502	4_x000D_
Pavir.1KG539300.v4.1	14.0803	16.4962	17.0543	16.7966	16.5669	19.9404	17.1065	18.3428	20.8869	22.428	20.8405	17.3814	17.5686	16.245	15.8535	15.204	23.0108	16.704	57_x000D_
Pavir.1KG539400.v4.1	22.332	29.1106	27.0336	28.0184	26.2556	30.665	22.3629	33.8613	28.9637	26.6637	31.5994	33.9143	24.7045	22.873	25.2629	23.3851	19.9004	21.4518	2_x000D_
Pavir.1KG539700.v4.1	10.8234	10.0013	8.58705	9.34066	8.48496	8.69634	11.7402	8.8853	9.35942	8.83839	9.22317	9.52998	9.74499	10.9137	8.28957	9.30946	8.52416	9.85718	52_x000D_
Pavir.1KG539800.v4.1	19.1275	25.5922	16.5798	16.0545	27.5185	21.0472	23.1034	37.1928	60.7452	44.8959	83.9004	24.3275	17.2595	26.5308	23.1554	25.0642	91.4225	21.1884	17_x000D_
Pavir.1KG539900.v4.1	4.99615	5.32952	8.01025	5.68589	6.88573	6.08881	4.83867	5.04587	7.90587	6.8502	6.6306	6.91108	5.916	4.38818	3.92425	4.92754	2.81923	3.83258	12_x000D_
Pavir.1KG540000.v4.1	1.84306	0.646358	0.425002	0.515458	1.43017	1.27601	2.25776	1.51849	1.30303	3.42137	2.96291	2.145	2.05491	3.11187	1.11178	1.49816	2.59646	1.65092	7_x000D_
Pavir.1KG540300.v4.1	3.77792	7.13359	4.17077	6.69397	4.85983	4.25271	4.94344	5.10864	4.28532	3.42655	3.73473	3.56504	5.80676	5.62439	5.57107	4.85247	5.77247	3.93149	5_x000D_
Pavir.1KG540400.v4.1	28.3041	53.9416	57.7481	64.0375	65.2093	67.4343	43.9804	60.5737	50.4167	49.2445	63.0773	50.5842	65.8667	42.7864	55.0648	55.5668	71.3937	40.2933	5_x000D_
Pavir.1KG540700.v4.1	71.55	58.2245	71.739	54.0215	83.432	47.0845	52.9448	66.8062	74.5377	77.7057	76.9624	65.0223	53.612	74.454	118.004	124.1	72.9108	73.9516	1_x000D_
Pavir.1KG540800.v4.1	3.44783	7.1867	7.53845	8.94258	6.61766	5.9703	4.66302	6.95747	5.67026	4.23334	5.61399	4.95678	7.6615	7.36832	10.5631	6.75984	6.00552	5.89647	8_x000D_
Pavir.1KG540900.v4.1	2.10748	2.44636	3.48183	2.41548	3.34487	3.32999	2.17916	3.58416	3.60856	3.72498	3.22611	3.34599	2.70433	2.2404	1.8905	2.32687	2.20439	2.45573	15_x000D_
Pavir.1KG541000.v4.1	82.6304	71.4976	83.0925	70.575	89.8285	59.1995	65.8764	91.3802	80.5236	85.5561	80.5684	78.3914	76.4525	79.3399	113.898	91.9413	71.8566	71.4962	1_x000D_
Pavir.1KG541300.v4.1	2.53654	5.9176	5.12029	5.02686	3.17252	3.163	1.65948	4.07912	2.54485	2.28391	3.37777	3.44111	25.646	4.32909	1.60964	2.39775	2.92088	1.88322	5_x000D_
Pavir.1KG541400.v4.1	62.6281	138.401	136.713	158.687	125.084	114.34	91.2127	81.0666	82.6382	45.4252	83.1962	68.1377	160.643	89.3699	80.7691	94.3891	123.577	49.4758	5_x000D_
Pavir.1KG541500.v4.1	35.2311	34.3967	35.1871	32.9425	39.1594	38.7599	34.3666	36.6506	42.4725	46.669	41.162	39.5594	35.0105	41.9256	49.5779	50.6567	52.0436	44.8458	1_x000D_
Pavir.1KG541600.v4.1	4.72313	6.28579	2.79028	4.45605	5.05206	3.98478	5.12389	6.00356	2.91862	3.05989	6.06368	3.44735	3.76955	3.65542	3.37185	2.95334	4.83928	3.10843	2_x000D_
Pavir.1KG541700.v4.1	12.6222	18.3615	2.91883	13.1496	22.1229	9.4301	18.6865	14.571	4.36317	3.10344	17.4885	6.60268	7.76727	4.44038	0.382078	1.39505	3.17832	0.71195	6_x000D_
Pavir.1KG541800.v4.1	1.62957	1.69952	1.67083	1.68975	1.89506	1.14358	0.894093	1.90443	1.7481	1.43718	1.77978	1.96829	1.34932	0.954393	2.12375	2.28123	1.3925	2.24833	24_x000D_
Pavir.1KG543300.v4.1	35.5983	27.3296	26.0603	20.6476	27.7096	23.7832	27.064	27.4536	27.3537	32.0234	27.4669	30.3395	24.0362	21.3909	25.1428	23.3923	20.1913	20.9461	16_x000D_
Pavir.1KG543400.v4.1	27.5965	52.3831	34.1848	57.0068	43.9659	48.8569	58.2369	46.7733	39.0624	41.5503	63.9082	36.3404	66.0796	53.3807	21.4013	21.2997	47.4189	24.6991	2_x000D_
Pavir.1KG543500.v4.1	17.2242	15.1725	15.3	13.2107	17.0554	13.301	15.683	13.376	14.0943	16.8879	17.0989	16.6975	17.6491	13.6237	12.2649	15.7665	16.4193	18.6765	7_x000D_
Pavir.1KG543600.v4.1	12.4457	12.9588	9.80201	10.7793	11.8531	10.3068	12.8791	12.2411	10.7932	12.1524	10.9447	12.3373	11.5338	11.9474	10.5491	9.55218	9.22876	9.04058	6_x000D_
Pavir.1KG543700.v4.1	3.78362	3.64686	2.47617	3.33203	3.09944	3.28808	4.29447	2.73841	3.0018	2.83956	2.81945	3.13105	2.68603	4.32919	3.15968	2.99958	2.00684	3.12492	6_x000D_
Pavir.1KG543800.v4.1	6.29429	7.02227	5.16291	5.43965	6.41081	6.25575	6.60659	7.48749	6.41095	6.56671	7.08644	5.93785	5.44286	6.1918	4.82704	4.64854	5.31718	4.98046	30_x000D_
Pavir.1KG544100.v4.1	6.25581	5.62653	5.2637	6.04548	5.87946	5.7498	6.22519	4.7123	5.49639	5.03123	5.13758	5.9312	5.64258	5.40232	5.12584	5.07794	4.39151	4.9383	67_x000D_
Pavir.1KG544200.v4.1	31.418	28.196	21.2025	21.1296	24.2183	29.1929	31.124	30.4792	24.9865	26.0816	29.1543	28.2307	25.2499	25.3031	24.2608	25.8494	28.3223	24.2331	4_x000D_
Pavir.1KG544300.v4.1	23.7198	13.6352	14.5039	12.4728	13.8574	14.1417	20.0824	12.214	11.3343	13.7998	11.8518	11.6129	18.5275	24.2691	18.8386	14.5071	11.9594	11.3185	6_x000D_
Pavir.1KG544400.v4.1	7.81997	7.47584	7.16707	6.84334	8.03919	8.09108	7.66254	8.08259	7.78333	8.61558	8.41603	7.923	7.23204	7.28883	5.86934	6.97516	7.6505	6.99762	2_x000D_
Pavir.1KG544600.v4.1	16.6051	23.5067	25.4524	25.2474	23.4123	20.5416	18.1493	21.7889	26.3686	33.7011	26.7313	56.5115	23.8815	27.0128	39.9117	33.8009	27.9665	46.5478	26_x000D_
Pavir.1KG544700.v4.1	26.851	18.1792	42.9283	18.5689	17.8185	8.7532	15.7739	6.36457	30.5741	55.2363	12.8199	37.0165	36.1246	43.8784	52.5885	57.6507	32.7925	63.5198	26_x000D_
Pavir.1KG544900.v4.1	2.41285	2.82203	4.65519	3.59392	3.98105	3.53663	2.68902	2.65314	3.68505	4.90073	3.05461	3.61326	4.39635	3.9415	4.51003	3.78579	3.62066	3.96761	9_x000D_
Pavir.1KG545400.v4.1	3.48351	1.75653	4.46042	2.31592	5.6295	1.48219	1.76437	2.24855	9.87754	5.27101	13.5226	1.8449	1.77286	6.28378	6.61629	5.85625	15.6427	2.9264	17_x000D_
Pavir.1KG545600.v4.1	5.12362	1.06237	1.17952	1.05708	2.117	2.61544	6.04715	1.44016	1.60852	1.65481	1.59977	3.76557	2.13129	2.70077	1.75352	2.37205	1.38414	2.47395	4_x000D_
Pavir.1KG545700.v4.1	6.32682	4.21324	4.70569	4.4091	4.78709	5.67483	5.51297	4.54914	4.61519	4.25	3.8373	5.9239	4.48906	4.18089	4.06362	4.54533	4.40466	4.49483	6_x000D_
Pavir.1KG545800.v4.1	7.67185	9.21489	10.8852	9.12017	7.31788	8.376	7.8904	9.12414	7.42126	7.91527	7.90073	8.41047	9.03474	5.85176	5.27413	6.51021	5.04994	5.44278	2_x000D_
Pavir.1KG545900.v4.1	8.46197	10.8817	9.75072	12.4087	10.1764	10.6363	10.6201	10.5487	10.3558	9.72935	10.864	10.0029	10.2851	11.7792	8.32613	7.82118	7.20804	9.01055	35_x000D_
Pavir.1KG546000.v4.1	11.4893	21.4661	16.1524	12.8714	16.1231	5.0536	20.1136	7.24508	5.50161	5.38619	2.3314	12.5884	7.41377	10.4926	4.19566	1.08418	0.706867	1.05441	2_x000D_
Pavir.1KG546100.v4.1	75.9414	91.0316	105.2	121.41	89.409	102.038	89.256	71.2119	61.1964	53.9081	71.0987	64.3691	121.164	65.6796	31.7506	39.0709	55.6431	22.3501	2_x000D_
Pavir.1KG546200.v4.1	11.7293	10.326	11.5982	11.3125	12.7144	11.0684	10.1663	11.3682	12.2364	15.4086	14.3093	13.0161	13.3626	11.4939	7.93494	7.94443	10.52	9.09312	16_x000D_
Pavir.1KG546400.v4.1	7.70846	10.6308	9.93191	10.0024	13.2645	9.76402	8.29789	11.1083	8.5726	7.83403	11.1874	9.10822	9.44999	8.3591	12.2842	9.74968	9.33993	7.51375	5_x000D_
Pavir.1KG546600.v4.1	75.3438	74.7066	83.205	70.6093	58.0164	69.8179	63.9514	62.3374	67.9258	64.6639	52.056	58.906	72.141	65.2699	49.4716	51.9895	55.4056	38.8377	2_x000D_
Pavir.1KG546900.v4.1	2.61536	3.78913	3.77963	4.41092	2.42956	3.69565	2.43029	3.45843	2.90194	2.40035	2.27194	2.33939	2.8826	4.23865	5.11442	3.73546	3.68621	3.8396	24_x000D_
Pavir.1KG547000.v4.1	1.60824	2.25074	1.24834	2.28324	1.41723	1.73448	1.85193	2.32197	1.30026	0.757519	1.89343	0.861001	0.845128	2.05108	1.2396	1.05229	0.903382	1.88812	11_x000D_
Pavir.1KG547200.v4.1	13.3188	1.94046	1.93719	1.77443	1.12226	2.18428	2.45376	2.07145	2.48412	2.20589	1.02656	2.05473	1.74962	2.78235	2.73548	1.84639	1.56772	2.53308	6_x000D_
Pavir.1KG547500.v4.1	14.016	12.5549	22.8909	15.9865	14.021	14.8791	14.1303	12.952	16.8991	20.9129	12.3583	17.6085	19.2894	19.6084	24.6499	24.6292	15.3794	22.7874	26_x000D_
Pavir.1KG547900.v4.1	9.6337	6.12312	10.7416	8.34209	9.61017	6.08964	6.23646	11.6737	13.8805	16.4186	11.1046	10.3483	8.09714	15.4729	31.0435	22.8016	13.9782	22.8337	1_x000D_
Pavir.1KG548100.v4.1	23.8509	23.9959	24.5294	26.4537	19.6331	26.0984	22.2608	24.6162	22.5563	25.1629	19.329	26.7553	27.2848	22.9677	17.4122	16.9636	22.2337	16.8048	2_x000D_
Pavir.1KG548200.v4.1	55.9327	54.977	71.078	60.3187	37.5835	50.0109	43.7375	47.2215	46.2274	53.1483	34.584	54.0691	67.2378	56.1063	54.9152	45.9995	50.9596	45.6412	9_x000D_
Pavir.1KG548300.v4.1	9.52413	9.17077	11.4082	10.1709	10.161	9.75475	9.91283	10.3148	9.56524	9.687	10.2613	9.63011	10.8986	10.5588	8.75151	9.32563	9.03506	7.87652	2_x000D_
Pavir.1KG548500.v4.1	23.6058	18.7959	22.1574	19.5547	22.8652	19.9764	22.7199	20.4335	21.2289	23.594	20.1775	21.028	21.6982	21.9216	24.6598	23.5982	21.6465	19.2256	1_x000D_
Pavir.1KG548600.v4.1	12.5005	14.4512	11.0382	13.4102	10.547	10.4251	12.4854	13.417	12.1104	11.0805	12.2712	11.2765	12.3973	13.1139	10.8944	9.61422	10.1665	8.67315	54_x000D_
Pavir.1KG548700.v4.1	153.856	323.581	298.221	360.711	333.622	265.238	253.919	198.923	203.518	151.415	238.594	170.08	334.457	313.33	262.232	267.858	275.982	161.709	8_x000D_
Pavir.1KG548900.v4.1	3.69852	3.42106	2.79633	3.68037	2.69668	3.31987	3.74903	3.31836	3.15643	2.93851	3.01419	2.6202	3.49849	4.27809	3.6363	3.33235	3.82448	4.2656	11_x000D_
Pavir.1KG549200.v4.1	5.49541	7.10725	4.98707	6.5972	5.56626	6.74797	6.46177	6.20081	5.33359	4.70353	6.28363	5.22826	5.68161	6.53705	4.9378	4.912	5.64899	5.24419	10_x000D_
Pavir.1KG549300.v4.1	7.98284	9.36173	12.3316	10.1867	12.1419	9.7035	7.80053	10.4647	10.4014	8.97296	9.75856	12.3281	10.2119	7.545	10.3555	8.86149	10.735	8.81277	12_x000D_
Pavir.1KG549400.v4.1	13.506	10.2899	11.6666	8.74838	10.7455	10.4862	11.428	10.1885	11.1801	16.6135	10.9733	14.28	10.8808	9.04081	9.52189	9.17136	11.3745	8.64298	16_x000D_
Pavir.1KG549500.v4.1	1.95347	2.53352	2.12791	2.74596	2.49086	2.45569	2.42625	2.45914	2.29756	2.05886	2.67002	2.00537	2.18841	2.19434	1.64658	1.73107	1.88573	2.15639	10_x000D_
Pavir.1KG549600.v4.1	4.64504	9.47935	2.33637	5.96763	6.46842	2.78698	7.57497	9.38538	1.35302	1.18775	5.17637	2.98685	6.75488	1.75727	0.425849	0.828173	2.35279	0.530453	2_x000D_
Pavir.1KG549700.v4.1	1.474	2.18198	2.73748	2.62024	2.60525	2.25872	1.5357	2.23161	2.04229	1.2197	2.38018	1.97612	2.13836	1.32972	1.29031	1.70593	1.61467	1.0587	3_x000D_
Pavir.1KG550000.v4.1	7.19498	4.39981	4.1708	2.93286	2.59495	3.21636	3.9271	2.8676	3.75757	3.0472	1.87159	3.27976	2.8795	2.79615	3.5786	2.90633	1.83429	2.49395	6_x000D_
Pavir.1KG550100.v4.1	23.8107	23.6328	31.8725	27.7148	30.6144	28.4658	21.6395	25.7159	23.828	21.8957	28.1743	23.9392	22.9094	23.513	27.2928	25.5536	20.871	17.5947	3_x000D_
Pavir.1KG550200.v4.1	6.28939	2.80515	0.711747	0.604576	7.75232	1.54854	2.71981	6.73903	13.2429	17.0467	14.6062	13.4199	0.652516	2.41036	3.25777	5.06208	13.3606	11.5262	7_x000D_
Pavir.1KG550300.v4.1	0.685934	0.666465	1.07086	0.811908	1.26373	0.874301	0.721284	0.98535	1.32138	1.98626	1.05825	1.60531	0.752568	0.979408	1.79883	1.45687	1.59077	1.94688	1_x000D_
Pavir.1KG550400.v4.1	29.8528	27.941	23.6047	24.281	29.1867	25.4992	30.2274	27.6031	27.0082	26.2929	28.8801	31.424	28.1494	18.9594	15.1532	19.1876	21.2668	17.6495	6_x000D_
Pavir.1KG550500.v4.1	2.20953	1.90586	1.98926	2.1267	2.71244	2.56921	2.21798	2.1489	2.74231	2.5197	2.43648	2.14633	1.90977	2.397	2.38114	3.16053	2.57995	3.17491	1_x000D_
Pavir.1KG550600.v4.1	3.25254	2.63777	2.36414	2.36296	2.84809	2.2081	2.57446	2.68711	2.22683	1.84938	1.86217	2.31905	1.72673	2.30933	2.38468	2.00417	1.78081	1.90034	6_x000D_
Pavir.1KG550900.v4.1	15.3476	13.8809	15.7363	12.0309	12.5251	11.5329	12.4578	16.9014	14.6811	15.2182	14.2565	16.4302	13.7959	10.5415	11.4096	9.67852	11.3325	11.9471	16_x000D_
Pavir.1KG551200.v4.1	17.1731	18.3799	16.1317	17.6944	18.1174	18.7591	16.9207	18.9597	19.1338	19.3124	21.1574	19.2076	14.1012	18.332	19.5838	19.0798	19.1222	22.686	7_x000D_
Pavir.1KG551300.v4.1	2.38903	1.36055	0.862918	1.04896	1.33546	1.15448	1.72642	1.16599	1.16047	1.09405	1.14737	1.22671	0.835202	0.930757	0.742171	0.976503	0.895591	1.2956	6_x000D_
Pavir.1KG551400.v4.1	9.61249	4.58898	4.55933	3.87149	5.24016	4.11432	5.84931	4.23597	5.61624	5.58695	5.30398	5.03329	4.26272	4.61323	5.29455	5.14373	4.94704	5.56745	4_x000D_
Pavir.1KG551500.v4.1	4.35903	2.58543	2.17735	1.96369	2.75568	2.6404	3.12944	2.46652	3.52326	3.71593	2.92972	3.57261	2.0311	2.54903	2.50294	2.37762	2.6064	3.27708	4_x000D_
Pavir.1KG551800.v4.1	15.9185	15.84	13.65	15.5495	13.343	14.5854	15.9538	14.9045	15.6048	14.8353	18.4182	14.2422	13.7398	14.0091	10.3915	10.2979	12.0694	13.0373	2_x000D_
Pavir.1KG552000.v4.1	8.75458	8.60175	8.07725	7.87511	8.43827	7.81033	10.1371	7.39251	9.21905	11.2245	11.0621	9.77261	11.2258	11.0443	6.51055	7.73667	11.3459	10.2619	28_x000D_
Pavir.1KG552100.v4.1	2.90123	4.4176	7.32781	5.76623	7.86512	4.76067	3.7618	3.87266	5.99382	5.81242	5.70904	4.14448	5.46539	10.9519	19.5135	16.2443	6.3632	10.714	1_x000D_
Pavir.1KG552300.v4.1	0.980309	1.84217	2.66614	1.83702	1.97701	1.29493	0.978535	1.07165	1.64223	1.48235	1.26472	1.89787	2.02783	1.27371	2.01146	1.90875	1.21105	1.32313	20_x000D_
Pavir.1KG552400.v4.1	8.62415	5.57989	10.2406	8.73891	5.22605	9.68418	5.2228	6.94344	8.7143	4.04451	5.63226	8.02286	6.86936	3.95958	7.65272	6.41431	3.73989	3.88227	3_x000D_
Pavir.1KG552600.v4.1	6.92503	1.78071	2.11309	1.35579	3.78374	2.2867	3.10662	2.32964	2.38667	1.89277	2.31937	3.90585	1.51112	1.27097	1.93848	2.73295	2.08263	1.71278	16_x000D_
Pavir.1KG552700.v4.1	6.79401	1.46929	0.928638	1.18933	1.79371	1.6136	2.68961	1.57991	1.40521	0.932529	1.44549	1.80952	1.36299	1.48702	1.43301	1.57196	2.05079	2.56633	4_x000D_
Pavir.1KG552900.v4.1	2.17246	0.978189	1.23476	0.88317	0.857125	0.702537	1.36212	0.989229	1.15853	0.692919	0.814762	0.664727	0.657008	1.28625	1.43064	1.05769	0.607602	1.02423	4_x000D_
Pavir.1KG553000.v4.1	2.76722	3.02327	3.05366	3.16006	2.69405	2.99061	2.66862	3.3482	3.52991	2.85759	3.26794	2.9714	3.11181	3.59157	4.11882	3.59665	3.3707	3.99634	1_x000D_
Pavir.1KG553100.v4.1	24.5648	50.1966	44.9414	32.8735	42.5225	35.0132	34.4857	56.8071	35.7227	45.0462	46.2914	38.3287	28.0837	38.7363	34.4255	39.6401	38.4474	30.2541	15_x000D_
Pavir.1KG553300.v4.1	9.26924	16.2233	14.9435	19.914	13.0577	13.6712	12.5019	11.1147	10.3793	6.46678	10.8889	9.14206	15.34	12.4767	8.74082	7.61205	8.76825	6.30804	5_x000D_
Pavir.1KG553400.v4.1	2.11863	2.35934	2.09951	2.2028	1.97774	2.0078	2.24535	2.06257	1.81566	1.87514	1.91837	1.67818	2.32258	2.51639	2.99071	2.21017	2.0766	1.90668	8_x000D_
Pavir.1KG553500.v4.1	10.373	16.1606	15.5713	16.6418	13.6976	14.0178	15.0647	15.6837	16.2599	17.168	18.8999	17.1015	15.64	15.2922	9.18185	9.00112	10.1817	9.72661	2_x000D_
Pavir.1KG553600.v4.1	2.36981	1.93226	2.22776	1.82407	1.94775	2.35144	2.31418	1.80017	2.02681	2.54213	2.16921	1.88699	2.35908	2.58634	2.54993	2.72122	1.72267	2.47529	9_x000D_
Pavir.1KG553800.v4.1	1.16826	1.231	1.33803	1.38612	1.324	1.08509	1.23403	1.39288	1.16906	1.07633	1.08119	1.09978	1.41712	1.4216	2.28779	1.62491	1.20861	1.43781	8_x000D_
Pavir.1KG553900.v4.1	40.6046	67.8346	52.4137	63.059	64.6248	60.1783	53.4231	58.6952	48.3781	39.2422	67.3066	49.0912	66.0409	48.3189	28.6666	30.5626	50.9898	24.1979	2_x000D_
Pavir.1KG554000.v4.1	70.5406	57.5452	55.7399	40.5568	47.5534	53.2127	58.3125	49.0374	42.8487	44.5558	47.8858	49.3641	48.4927	42.7703	43.4757	47.503	50.1523	40.9678	6_x000D_
Pavir.1KG554200.v4.1	11.6579	13.8652	12.9834	14.9141	11.2365	12.6386	12.1665	10.7856	12.5493	12.1722	11.7547	11.4258	12.2083	14.1858	15.0689	13.7333	13.2715	12.9813	5_x000D_
Pavir.1KG554800.v4.1	17.9261	16.0332	19.6397	17.5231	16.7601	18.032	16.6614	14.5306	17.6926	18.9352	17.9785	16.9963	16.7994	16.4008	14.3068	17.1541	13.9107	14.2519	3_x000D_
Pavir.1KG555100.v4.1	3.51535	3.22623	3.44911	3.26548	2.96097	3.26295	3.51376	2.96498	3.15605	2.94048	2.94313	2.68731	2.78579	3.19511	2.49234	2.51211	2.79283	3.60687	10_x000D_
Pavir.1KG555200.v4.1	1.00774	0.851988	1.73211	0.853996	1.42286	1.30909	0.701785	0.923853	2.00627	2.50653	1.06258	1.89817	1.36859	0.901953	1.35416	1.2074	1.02269	1.44821	7_x000D_
Pavir.1KG555300.v4.1	9.70973	11.1483	12.3739	11.4744	10.1243	11.4038	10.1777	9.17287	9.86662	11.1186	9.93504	9.74546	10.547	11.3912	11.9799	11.1684	11.4078	11.0146	9_x000D_
Pavir.1KG555400.v4.1	17.0246	29.343	27.99	30.954	29.3529	23.2702	21.7276	25.5461	22.3093	21.3597	26.0712	22.1187	31.4845	28.7338	39.9127	32.0388	33.0888	24.375	8_x000D_
Pavir.1KG555500.v4.1	7.52681	7.06474	8.15325	8.01395	7.3081	7.06522	6.90298	7.17723	7.66358	9.82044	8.44275	7.01457	7.73131	8.86072	9.08624	8.79959	8.74235	9.91983	1_x000D_
Pavir.1KG555900.v4.1	6.77606	5.2289	5.03032	5.11755	5.92931	5.34081	6.29135	4.95133	5.90737	5.92016	6.10973	5.35162	5.24028	6.60586	5.30272	5.95695	4.81778	6.05879	4_x000D_
Pavir.1KG556200.v4.1	11.6494	18.4001	28.1438	25.9526	23.2892	26.3425	11.722	10.0454	13.7087	9.47531	10.6728	12.2233	20.7	13.0579	14.0309	19.8364	10.4319	9.21101	20_x000D_
Pavir.1KG556300.v4.1	1.66104	4.3415	4.95751	4.96361	2.91112	4.12474	1.89107	0.965796	1.96969	0.876371	2.15211	1.35997	3.30399	2.17825	1.44155	2.50849	1.32191	1.65434	5_x000D_
Pavir.1KG556700.v4.1	1.53059	1.04089	2.11467	1.26141	1.92448	2.34883	4.38572	1.81452	2.76417	8.33647	3.90728	3.53333	5.86514	6.91123	3.94773	2.4009	7.90682	3.17486	13_x000D_
Pavir.1KG556800.v4.1	0.921695	1.28718	0.685469	1.90575	0.72723	1.12737	1.65745	1.19636	0.910395	0.668597	1.60139	0.990809	0.842744	2.51504	0.716879	0.798563	0.824877	1.06246	11_x000D_
Pavir.1KG556900.v4.1	17.3353	15.6341	20.6794	18.5976	20.1293	19.903	21.884	14.4151	19.3901	22.8077	19.8207	17.156	22.7747	22.3903	18.4837	20.7313	17.6005	17.2831	20_x000D_
Pavir.1KG557000.v4.1	8.49063	12.1156	9.83863	11.0385	9.85494	10.3465	10.4494	10.3052	9.85033	10.3665	13.5894	8.90639	10.0173	9.85584	9.83128	7.53968	9.70111	9.16467	2_x000D_
Pavir.1KG557100.v4.1	5.11481	7.49863	5.78334	7.95412	5.06117	5.92645	5.80014	5.07296	3.62059	3.21451	5.42251	3.37597	5.64553	6.56254	3.61605	2.61108	3.8123	4.40574	10_x000D_
Pavir.1KG557200.v4.1	8.15513	5.38792	5.81051	4.90887	6.38934	5.38288	6.3669	5.87039	6.03245	7.75667	5.61857	6.92978	5.56567	7.9256	8.01586	7.64678	7.49205	8.43509	14_x000D_
Pavir.1KG557400.v4.1	2.58669	2.8821	2.4494	2.60732	2.22193	2.86333	3.19739	3.11495	2.42759	3.27532	3.16139	3.66237	3.93469	3.19521	3.18378	3.09239	3.38285	3.62827	13_x000D_
Pavir.1KG557500.v4.1	23.2328	37.2412	39.1409	38.6415	36.697	31.2991	29.7081	33.7567	34.5162	37.5632	44.1613	34.1641	34.3663	36.1638	42.6753	39.8559	35.316	38.0926	19_x000D_
Pavir.1KG557800.v4.1	10.0122	6.64079	8.29587	6.20695	4.1034	4.20432	5.88566	2.44167	3.08415	3.64401	3.46728	4.99403	7.86236	5.82622	4.63345	5.3319	6.27109	6.53819	53_x000D_
Pavir.1KG557900.v4.1	33.1266	35.8129	33.8338	40.6832	35.1964	37.8462	34.1928	36.8876	34.7354	32.5878	41.9366	34.3059	41.7074	33.0778	26.9556	25.6273	28.6968	22.5727	2_x000D_
Pavir.1KG558100.v4.1	24.0761	59.0255	38.139	61.4105	37.2819	38.2004	42.9645	26.1452	23.555	15.0327	34.5773	21.5072	50.5376	43.9024	25.2436	25.8514	34.7088	18.7591	5_x000D_
Pavir.1KG558400.v4.1	3.57953	1.47585	2.87535	2.24877	1.36509	2.11053	2.2366	1.03098	1.56012	2.05046	0.885951	1.85367	2.66561	1.80367	1.786	2.74033	1.75937	2.11515	34_x000D_
Pavir.1KG558600.v4.1	2.1756	1.5594	2.18366	2.35904	0.826732	2.44908	1.8427	1.18104	1.92167	1.04686	1.58642	1.67639	2.11623	1.63661	2.12219	2.05033	1.9872	1.85243	9_x000D_
Pavir.1KG558700.v4.1	2.59964	2.66622	5.17991	2.80532	4.72366	3.86152	2.50924	4.0329	4.15318	5.56043	5.58316	5.15801	3.88708	3.28979	4.11982	5.36342	3.77856	5.08919	18_x000D_
Pavir.1KG558800.v4.1	0.748501	1.70325	1.93844	2.34669	2.59884	1.61354	1.22612	1.36107	1.19452	1.37373	1.64584	1.51001	1.7013	1.04338	0.520136	0.863333	0.725395	0.523452	3_x000D_
Pavir.1KG558900.v4.1	23.7352	22.4093	24.8942	25.727	24.0894	25.5993	24.0031	20.4011	23.9884	23.3097	24.2843	24.4209	23.9966	24.0937	19.5435	21.4925	19.2589	20.3443	3_x000D_
Pavir.1NG000400.v4.1	29.4123	62.1825	52.4974	43.9888	39.4371	40.9372	31.5621	37.3281	37.1972	21.8099	42.6571	44.188	82.1944	17.8042	15.252	18.518	42.941	13.1575	2_x000D_
Pavir.1NG000500.v4.1	2.48438	2.47587	2.1427	2.42675	1.87624	1.5626	2.13658	2.66436	1.92823	1.43059	2.2559	2.07915	2.13378	2.07539	3.04858	2.32067	1.58026	1.6824	3_x000D_
Pavir.1NG000600.v4.1	23.7844	25.8298	22.7944	21.9047	27.5448	27.0407	21.9929	29.7685	28.0299	23.3835	31.0772	27.9717	23.5671	18.4373	20.5731	21.7899	21.8002	26.2254	15_x000D_
Pavir.1NG000700.v4.1	20.9867	17.5695	21.1185	15.4987	21.7935	14.1019	15.2068	21.8795	21.6363	25.7744	24.5121	24.6938	19.1672	19.2421	34.0244	32.6542	23.2693	22.8	1_x000D_
Pavir.1NG001000.v4.1	15.5392	9.66531	7.4765	7.30071	6.63312	8.58778	11.6346	7.51009	7.13435	8.91685	7.85098	7.99844	7.53866	8.299	5.62512	5.28602	5.12685	5.18455	6_x000D_
Pavir.1NG001100.v4.1	6.38999	5.95683	4.62166	5.52119	4.22635	5.29415	5.8884	6.25033	5.83313	5.59714	5.9427	5.44256	4.74043	5.00115	4.31816	3.19295	3.87809	4.7312	2_x000D_
Pavir.1NG001200.v4.1	5.4145	6.36055	6.63159	6.13514	6.30288	6.71076	5.47006	6.04045	7.5355	6.31355	6.27794	5.88945	4.6905	6.80332	7.6022	9.49251	6.23283	8.18275	1_x000D_
Pavir.1NG001500.v4.1	31.445	10.1131	10.4638	9.4317	15.0314	9.76075	17.4471	14.1445	14.4221	21.021	14.2977	18.4358	14.7692	15.7206	19.1978	20.4687	17.5965	20.0265	14_x000D_
Pavir.1NG001600.v4.1	409.357	891.676	731.698	946.297	676.3	751.299	650.273	768.655	541.475	374.881	738.396	500.63	820.836	635.155	445.258	437.948	567.362	314.227	5_x000D_
Pavir.1NG002100.v4.1	12.3011	13.504	9.54193	10.8564	9.97376	11.7296	8.36897	12.4146	9.31624	6.43756	9.8518	7.59139	8.22426	6.39011	5.71603	7.07072	7.56343	4.11944	3_x000D_
Pavir.1NG002200.v4.1	1.77085	1.49114	1.29548	1.97375	1.86737	1.99164	1.25579	1.31263	1.28122	0.323566	1.15925	0.896446	1.25339	0.670281	0.662323	0.955053	0.405132	0.516083	3_x000D_
Pavir.1NG002500.v4.1	6.93685	11.6906	16.8827	15.9061	13.3759	11.5209	9.83535	7.82318	12.5739	14.2918	10.7722	11.5405	15.6032	21.5348	31.0981	25.0408	17.8383	19.0343	8_x000D_
Pavir.1NG002600.v4.1	18.3218	25.0216	24.3549	26.9795	24.1708	20.2892	22.7068	24.4296	21.2281	15.5334	24.6647	20.5394	24.3644	15.8457	11.4628	10.9326	13.7787	10.4706	2_x000D_
Pavir.1NG002700.v4.1	5.68801	5.43894	5.11482	6.0718	5.22596	5.50607	5.03827	5.22123	5.43569	6.0484	6.4517	6.53956	5.40516	5.73016	5.45631	5.91797	6.18937	9.12921	7_x000D_
Pavir.1NG002800.v4.1	3.9402	2.64301	2.08885	2.08926	2.07861	2.6419	3.1718	2.83446	2.51603	2.6607	2.50701	2.7852	1.99436	2.247	1.54443	1.8506	2.02372	2.32989	6_x000D_
Pavir.1NG002900.v4.1	16.1749	18.6648	12.865	30.2253	6.98142	16.3696	13.6603	18.983	7.23999	9.67839	6.10658	18.9715	26.3406	9.12446	18.5464	19.2925	11.5357	15.4278	43_x000D_
Pavir.1NG003000.v4.1	15.3386	16.3729	15.9745	15.7312	15.5385	17.5129	15.0101	15.0342	13.4952	14.2511	14.1738	16.351	17.8081	13.6956	12.7317	12.4557	13.618	11.4707	2_x000D_
Pavir.1NG003100.v4.1	8.39603	10.3237	8.91424	10.583	9.80451	8.9098	10.6862	11.0416	9.73455	9.28694	11.2245	9.66885	9.93355	10.5734	9.09762	8.34746	8.3296	7.48728	5_x000D_
Pavir.1NG003200.v4.1	16.7471	17.6007	23.6143	20.7052	11.264	13.3603	13.0284	12.6218	15.1266	13.2543	9.65296	12.7684	20.8134	15.984	12.5713	10.3695	10.7682	7.63921	2_x000D_
Pavir.1NG003500.v4.1	15.354	12.9756	9.93587	11.0591	13.5458	9.0121	17.5293	15.5526	11.9876	13.4442	16.9249	13.6758	8.75555	9.00926	8.02716	8.75332	14.976	15.8641	4_x000D_
Pavir.1NG003600.v4.1	1.99395	2.8161	0.219969	2.61733	6.96327	2.16173	2.55414	5.95626	2.60655	2.54008	10.9056	4.21277	0.781082	1.66744	0.743408	2.73014	7.98808	1.9559	2_x000D_
[truncated: 30,192 more rows]
