# Supplementary material for: Global analysis of switchgrass (Panicum virgatum L.) transcriptomes in response to interactive effects of drought and heat stresses
Source: BMC Plant Biol. 2022 Mar 8;22:107. doi: 10.1186/s12870-022-03477-0 (PMC8903725; doi:10.1186/s12870-022-03477-0)
Supplement: Supplementary file 5 — Additional file 5. List of DEGs with annotation. [file 12870_2022_3477_MOESM5_ESM.xlsx]

## Sheet: Description of data
List of DEGs with annotation
Description of each column
Columns	Descriptions
1	Gene ID
2	Log2 fold changes and P-value <= 0.05 (Y) or not (N) at 0 h time point
3	Log2 fold changes and P-value <= 0.05 (Y) or not (N) at 72 h time point
4	Log2 fold changes and P-value <= 0.05 (Y) or not (N) at 96 h time poin
5	Log2 fold changes and P-value <= 0.05 (Y) or not (N) at 120 h time poin
6	Log2 fold changes and P-value <= 0.05 (Y) or not (N) at 144 h time point
7	Log2 fold changes and P-value <= 0.05 (Y) or not (N) at 168 h time point
8	Upregulated or downregulated. If one gene shows significant differentially expressed in more than one comparisons, the judgement of upregulated or downregulated in all the significant ones will be shown.
9	The gene ID of the best hit in Arabidopsis
10	The short names of the best hit in Arabidopsis
11	The description of the best hit in Arabidopsis

## Sheet: DT
GeneID	Control.0-DT.0	Control.72-DT.72	Control.96-DT.96	Control.120-DT.120	Control.144-DT.144	Control.168-DT.168	Up_down	Best-hit-arabi-name	Arabi-symbol	Arabi-define
Pavir.5NG024500.v4.1	0.179193976355697/N	0.149939883003675/N	0.617881748242516/N	0.453072887768505/N	0.573011304708133/N	1.21975395591565/Y	U	AT3G19970.1		alpha/beta-Hydrolases superfamily protein
Pavir.2NG221500.v4.1	-0.142089916468999/N	-0.662725952760823/N	-0.666982216179334/N	-1.32166047665549/Y	-0.44345720039751/N	-0.212373949413799/N	D	AT4G19710.2	AK-HSDH,AK-HSDH II	aspartate kinase-homoserine dehydrogenase ii
Pavir.8KG167700.v4.1	0.225758909066829/N	0.537312366596838/N	0.554310682155424/N	1.15535204892543/Y	-0.319545339849174/N	0.0933059374722763/N	U
Pavir.8NG322500.v4.1	0.226459301671883/N	-0.846371436054845/N	-0.321425017976592/N	-1.01410703464521/Y	-0.0503993588217552/N	-0.322046405707996/N	D	AT3G12080.1	emb2738	GTP-binding family protein
Pavir.3NG043700.v4.1	0.0370981327881088/N	-0.502035001582917/N	-0.6910047560448/N	-1.72507879787343/Y	-0.119519196768758/N	-0.579323093856545/N	D
Pavir.5NG165700.v4.1	0.165943539383235/N	0.229551362362624/N	0.673198379476604/N	0.875356007368928/N	0.465968187166162/N	1.85061651235122/Y	U	AT1G02660.1		alpha/beta-Hydrolases superfamily protein
Pavir.2NG626600.v4.1	-0.18448110070913/N	0.18490601110149/N	0.288472444032087/N	1.19287123485167/Y	-0.0575784416743058/N	1.21832067391371/N	U	AT5G57655.2		xylose isomerase family protein
Pavir.1NG172300.v4.1	-0.0940632688725266/N	-0.694838438372811/N	-0.315453617830547/N	-1.04359589894982/Y	-0.169056252291387/N	-0.545001892143212/N	D	AT2G20050.1		protein serine/threonine phosphatases;protein kinases;catalytics;cAMP-dependent protein kinase regulators;ATP binding;protein serine/threonine phosphatases
Pavir.1KG418000.v4.1	-0.00494234746682269/N	0.501897371019185/N	0.766586303449342/N	1.13233154644479/Y	0.425539078904643/N	0.642149624218018/N	U	AT4G17510.1	UCH3	ubiquitin C-terminal hydrolase 3
Pavir.3NG129000.v4.1	-0.257349053159312/N	0.276379446199935/N	0.143896314234265/N	1.36699463305916/Y	-0.0548286044341283/N	0.292348536365232/N	U
Pavir.2NG578100.v4.1	0.259775202661518/N	0.115496668378893/N	-0.468060648278921/N	-1.87895769572923/Y	-0.0210771203218292/N	-0.330118340513913/N	D
Pavir.2KG570200.v4.1	0.0905903388036194/N	-0.457555554879859/N	-0.259688511651405/N	-1.24051788896982/Y	-0.693203184308946/N	-0.125501117976706/N	D	AT5G19370.1		rhodanese-like domain-containing protein / PPIC-type PPIASE domain-containing protein
Pavir.9KG080700.v4.1	0.145564639860939/N	-0.20498977547527/N	-0.0406330928363016/N	-1.02090186109347/Y	-0.0987400350515544/N	-0.366056283864451/N	D	AT4G36860.1	DAR1	LIM domain-containing protein
Pavir.2KG553300.v4.1	-0.658924551348217/N	0.585484491771178/N	0.132621317621471/N	1.02330117331657/Y	-0.0204385326196166/N	0.832050761109242/N	U	AT5G16950.1
Pavir.5KG558600.v4.1	-0.224545742519883/N	0.395207179190265/N	0.257263773700229/N	1.64484027872869/Y	-1.04563680303065/N	1.380023485182/N	U	AT4G37560.1		Acetamidase/Formamidase family protein
Pavir.J255500.v4.1	-0.225119833961172/N	-0.155232565743026/N	-0.443815144457991/N	-2.15984199885503/Y	-0.20935081373039/N	-0.335999500561065/N	D	AT4G20370.1	TSF	PEBP (phosphatidylethanolamine-binding protein) family protein
Pavir.J037600.v4.1	0.773065309685836/N	0.509445313350971/N	0.63143493494695/N	1.70618316688929/Y	1.10481985120335/N	1.15043931612758/N	U	AT5G12890.1		UDP-Glycosyltransferase superfamily protein
Pavir.7NG211800.v4.1	0.348390053798411/N	-0.128520333427189/N	0.118430776341677/N	-1.06067537011418/Y	0.312550586680288/N	-0.345626275761456/N	D	AT3G11670.1	DGD1	UDP-Glycosyltransferase superfamily protein
Pavir.2KG189600.v4.1	0.216120405269896/N	1.06420843220416/N	0.986911889489512/N	1.41142460600435/Y	0.661073659166099/N	0.726614605075413/N	U
Pavir.2NG176800.v4.1	0.467719806567213/N	-0.151882975787877/N	-0.312546760883952/N	-1.35200872504149/Y	-0.0978482106829979/N	-0.437786718540675/N	D	AT2G25737.1		Sulfite exporter TauE/SafE family protein
Pavir.3KG138500.v4.1	-0.239156198059216/N	1.21079514640266/N	1.8717070684062/Y	2.68322859625284/Y	1.05787949716497/N	2.16586951270121/Y	UUU	AT3G05880.1	RCI2A	Low temperature and salt responsive protein family
Pavir.5NG197900.v4.1	-0.478293132082496/N	0.468889677547995/N	0.330923834680225/N	1.15124951666726/Y	-0.341554443165945/N	-0.110706692845292/N	U	AT1G78660.2	ATGGH1,GGH1	gamma-glutamyl hydrolase 1
Pavir.5NG525400.v4.1	0.0918496284675604/N	0.230162931163537/N	1.25690505397173/N	1.39671698307847/Y	-0.220712038288002/N	2.52925356271002/Y	UU	AT1G75450.1	ATCKX5,ATCKX6,CKX5	cytokinin oxidase 5
Pavir.5NG107600.v4.1	0.133990752995411/N	-0.818492105028171/N	-1.30088937045284/N	-2.19912344400337/Y	-0.643824314690284/N	-1.43775971238325/N	D	AT5G58780.1		Undecaprenyl pyrophosphate synthetase family protein
Pavir.5KG197300.v4.1	0.351817874560309/N	0.406625634351518/N	1.55486514082827/Y	0.936112586897929/N	0.515781814332349/N	0.535696688761035/N	U	AT1G02840.1	ATSRP34,SR1,SRP34	RNA-binding (RRM/RBD/RNP motifs) family protein
Pavir.5NG347400.v4.1	0.196639852668298/N	-0.794454940073873/N	-0.59992067315486/N	-1.36970250518173/Y	-0.82487595983721/N	-0.839339314608321/N	D	AT3G17180.1	scpl33	serine carboxypeptidase-like 33
Pavir.6KG287700.v4.1	-0.161733337097545/N	0.0512654425819007/N	1.1361981510052/N	1.56767027377608/Y	3.70198506790055/Y	0.763976258467751/N	UU	AT4G30430.1	TET9	tetraspanin9
Pavir.3KG049100.v4.1	0.363606292564857/N	-0.843262745501755/N	-1.21591841189314/N	-1.65226095822667/Y	-1.36726684324044/N	-0.438038302678005/N	D
Pavir.3KG218800.v4.1	-0.0729053860484624/N	0.481144102441138/N	0.651186967693494/N	1.30912102163394/Y	0.0345551767587898/N	0.425929000365389/N	U	AT5G14700.1		NAD(P)-binding Rossmann-fold superfamily protein
Pavir.J314700.v4.1	0.526438210019645/N	-0.988011357334879/N	0.0275150691781231/N	-0.598246840595161/N	-2.24164804145808/Y	-0.833338617313943/N	D	AT5G09520.1		hydroxyproline-rich glycoprotein family protein
Pavir.4NG330200.v4.1	0.381793130616174/N	-0.316986935480318/N	-0.272160055265942/N	-1.19003635101219/Y	-0.0975614490035084/N	-0.590194837527307/N	D	AT5G42310.1		Pentatricopeptide repeat (PPR-like) superfamily protein
Pavir.9KG475100.v4.1	0.193493560212633/N	0.410466788110895/N	1.02261362086452/N	1.4669581951984/Y	-0.0783233509566968/N	1.07237932049244/N	U	AT5G06460.1	ATUBA2,UBA 2	ubiquitin activating enzyme 2
Pavir.5NG223500.v4.1	0.327945372293815/N	-0.287190848665489/N	-0.92494592523284/N	-1.02135757470772/Y	-0.604793319384397/N	-0.581690867245481/N	D	AT4G39235.1
Pavir.5KG157500.v4.1	0.226107679797052/N	-0.171467083660159/N	-0.0754191423601695/N	-1.06209665843216/Y	0.0396355155055893/N	-0.406240940241781/N	D	AT1G08980.1	AMI1,ATAMI1,ATTOC64-I,TOC64-I	amidase 1
Pavir.8KG271500.v4.1	-0.200910286571735/N	0.556103829895909/N	0.451945512588011/N	1.55614901507843/Y	-0.144911767532343/N	0.762304928793219/N	U	AT3G47630.2
Pavir.3KG544100.v4.1	-0.56717627518821/N	0.94682603698172/N	0.145629037497508/N	1.21597222816369/Y	0.127979227506559/N	0.441838371839235/N	U	AT5G57120.1
Pavir.8NG042900.v4.1	0.289577365451988/N	0.159878800618085/N	0.70700156934925/N	1.73876725402748/Y	0.14251962348271/N	0.637372562526612/N	U	AT1G65870.1		Disease resistance-responsive (dirigent-like protein) family protein
Pavir.7KG179600.v4.1	0.458946469852476/N	-0.705224634797882/N	-0.653478836538379/N	-1.28210808860275/Y	0.108527647787984/N	-0.781702659323273/N	D	AT5G67030.1	ABA1,ATABA1,ATZEP,IBS3,LOS6,NPQ2,ZEP	zeaxanthin epoxidase (ZEP) (ABA1)
Pavir.J671000.v4.1	0.803568250071083/N	-1.20890121516185/N	-0.641072232999892/N	-1.6704909219225/Y	-0.215690904740616/N	-0.778339365516336/N	D	AT1G70070.1	EMB25,ISE2,PDE317	DEAD/DEAH box helicase, putative
Pavir.7KG253400.v4.1	0.338325987898356/N	-0.338749619577494/N	-0.873797356329081/N	-1.22426710121236/Y	-0.303521942405938/N	-0.708935368039597/N	D	AT3G53150.1	UGT73D1	UDP-glucosyl transferase 73D1
Pavir.9KG256200.v4.1	-0.357918814766514/N	-0.583216616391919/N	-0.810688581750776/N	-1.14500105610906/Y	-1.05079378737281/N	-0.174990867961144/N	D
Pavir.2NG555700.v4.1	0.193022924565006/N	-0.509652364002896/N	-0.661392156994703/N	-1.31487926804741/Y	-0.392819258861174/N	-0.584146669735568/N	D	AT3G61470.1	LHCA2	photosystem I light harvesting complex gene 2
Pavir.3KG216100.v4.1	-0.382225612178566/N	-0.252254364832791/N	1.13825522650026/N	1.4343695485305/Y	0.8199055472316/N	1.48910512874835/N	U
Pavir.8KG222600.v4.1	0.709625341606414/N	0.356152968735114/N	2.04085794221808/Y	1.27461251627622/N	-0.239064282983718/N	1.45778558282641/N	U
Pavir.2KG312000.v4.1	0.221725623463415/N	-2.10342694994977/Y	-1.08052539334641/N	-0.749645617991704/N	-0.548929117427319/N	0.114260420291292/N	D	AT1G11950.1		Transcription factor jumonji (jmjC) domain-containing protein
Pavir.5KG217000.v4.1	0.302423853117163/N	0.00151454730043046/N	0.206426672847109/N	1.13943972189596/Y	0.157222588477404/N	0.491308686924169/N	U	AT1G62290.2		Saposin-like aspartyl protease family protein
Pavir.1NG026500.v4.1	-0.358911040740574/N	0.950801031520728/N	0.203035041932474/N	1.39692705247115/Y	0.0873617195612827/N	0.57589732823753/N	U	AT1G33410.2	ATNUP160,NUP160,SAR1	SUPPRESSOR OF AUXIN RESISTANCE1
Pavir.J045700.v4.1	0.0943973655361252/N	0.28655362196926/N	0.264542258699727/N	1.09396519540518/Y	-0.0186266076645025/N	0.76258602987566/N	U
Pavir.5NG618300.v4.1	-0.111179805259357/N	0.161893838984929/N	1.45682912384171/N	1.53936677829158/Y	0.0501400911059658/N	1.12872119066316/N	U	AT2G23610.1	ATMES3,MES3	methyl esterase 3
Pavir.9NG710500.v4.1	0.0439611606713454/N	0.717059886522888/N	0.268891335568764/N	1.42279404832685/Y	-0.101416345404154/N	0.555791781106334/N	U	AT2G38480.1		Uncharacterised protein family (UPF0497)
Pavir.9NG285600.v4.1	0.447546242522988/N	0.388383900449974/N	0.200714688935547/N	1.08705308388954/Y	0.100871435477955/N	0.516255677885615/N	U
Pavir.2KG235600.v4.1	-0.0839285416323016/N	-0.291575245887065/N	0.00140790255976488/N	-1.29593121291174/Y	-0.15458474543768/N	-0.146956033193576/N	D
Pavir.9NG367300.v4.1	0.31898453311836/N	0.190696879620344/N	0.0300178482788383/N	1.22249165541087/Y	0.233582110965287/N	0.298656170406918/N	U	AT2G02040.1	ATPTR2,ATPTR2-B,NTR1,PTR2,PTR2-B	peptide transporter 2
Pavir.3KG327500.v4.1	0.0931083539233766/N	0.148862256645433/N	-0.382426804519308/N	-1.55360319933293/Y	-0.287723233154016/N	-0.712721009783128/N	D	AT4G18240.1	ATSS4,SS4,SSIV	starch synthase 4
Pavir.8KG381300.v4.1	0.149474722329682/N	0.00314259488654919/N	-0.0098773259682501/N	-1.48071913762495/Y	-0.515284506142079/N	-1.12027852943363/N	D
Pavir.2KG297800.v4.1	-0.31932554150615/N	1.12288202008012/N	0.801447819602387/N	1.80539093711915/Y	0.236187657324092/N	0.637028675101439/N	U	AT2G04530.1	CPZ,TRZ2	Metallo-hydrolase/oxidoreductase superfamily protein
Pavir.9NG750500.v4.1	0.115995945675736/N	-0.187667027793736/N	-0.400573328685554/N	-1.19421561579488/Y	-0.371259275217273/N	-0.452060217914266/N	D
Pavir.7NG376800.v4.1	0.477143161244472/N	-0.59584649206989/N	-0.501303693858265/N	-1.27122182078518/Y	-0.365786027826009/N	-0.666825349750143/N	D	AT1G52510.1		alpha/beta-Hydrolases superfamily protein
Pavir.9KG234700.v4.1	-0.382810136229941/N	0.553321584872341/N	0.731868620381425/N	1.27116386994603/Y	-0.604613617094971/N	0.948139969029201/N	U	AT5G63480.1
Pavir.3KG315400.v4.1	0.0786622898848349/N	-0.273476190956362/N	-1.41288827606704/N	-1.5038313408265/Y	-0.593099088759477/N	-1.14257929994858/N	D	AT1G18390.2		Protein kinase superfamily protein
Pavir.5NG552900.v4.1	-0.873226937613873/N	0.106811638842594/N	0.064388829398192/N	1.08672025585907/Y	-0.14306568179523/N	0.270967897621322/N	U	AT2G25520.1		Drug/metabolite transporter superfamily protein
Pavir.9KG142400.v4.1	-0.309645571004378/N	0.813684016202124/N	0.86361390463577/N	1.02968802729139/Y	0.150435358995295/N	0.286362448585022/N	U	AT3G60740.1	CHO,EMB133,TFC D,TTN1	ARM repeat superfamily protein
Pavir.2NG060800.v4.1	-0.0910193105843422/N	-0.182826139700607/N	0.350654245835947/N	1.31912118131006/Y	0.858311843763953/N	0.687409794083675/N	U	AT3G22960.1	PKP-ALPHA,PKP1	Pyruvate kinase family protein
Pavir.8NG219000.v4.1	0.400194692784884/N	-0.429880947770352/N	-0.335742359751522/N	-1.01670932932675/Y	-0.0452150452313934/N	-0.484416869582595/N	D	AT3G07310.1		Protein of unknown function (DUF760)
Pavir.9NG557500.v4.1	0.214035927558698/N	-0.379869141292642/N	-0.0956781565369214/N	-1.01026559061145/Y	0.0502732365041228/N	-0.356844709471137/N	D	AT3G62200.1		Putative endonuclease or glycosyl hydrolase
Pavir.7NG341100.v4.1	-0.0286736673699124/N	0.0243226465978877/N	0.321888595453781/N	1.55397110610326/Y	0.504899720225888/N	1.21809842628559/N	U	AT2G24190.2		NAD(P)-binding Rossmann-fold superfamily protein
Pavir.1KG467600.v4.1	0.902323863423122/N	-0.785728145392416/N	0.28262307282392/N	-1.63903243727548/Y	0.412201631029115/N	-1.08249011094278/N	D	AT5G35970.1		P-loop containing nucleoside triphosphate hydrolases superfamily protein
Pavir.4KG334100.v4.1	0.671727319929212/N	-0.28568770826921/N	-0.203353554572912/N	-1.43591277378459/Y	-0.0578704969653924/N	-0.442791350932041/N	D	AT1G21065.1
Pavir.1NG160500.v4.1	0.349794222655958/N	-0.0921516515076867/N	1.92365150722469/Y	1.17493011930181/Y	1.06796506451503/N	0.804986785950344/N	UU	AT5G61210.1	ATSNAP33,ATSNAP33B,SNAP33,SNP33	soluble N-ethylmaleimide-sensitive factor adaptor protein 33
Pavir.9KG407900.v4.1	0.963517061887268/N	-0.108537016984046/N	2.38807358816603/Y	2.44382160343851/Y	0.322221840522673/N	1.20908011010962/N	UU	AT5G57520.1	ATZFP2,ZFP2	zinc finger protein 2
Pavir.5NG105200.v4.1	-0.65116732089632/N	0.976816249883632/N	0.737513292920305/N	2.02136053786472/Y	0.8026557797154/N	1.11674135168083/N	U
Pavir.3KG036600.v4.1	0.385064978917435/N	-0.66637586011624/N	-0.605132882962181/N	-1.37737895987098/Y	-0.410283472621971/N	-0.462017198994565/N	D	AT3G59780.1		Rhodanese/Cell cycle control phosphatase superfamily protein
Pavir.5KG707000.v4.1	0.481188706222449/N	-0.890296607915272/N	-0.510066482408229/N	-1.45199987181449/Y	0.157427063759196/N	-0.365857783096709/N	D	AT2G39890.2	ATPROT1,PROT1	proline transporter 1
Pavir.1KG516900.v4.1	-0.0416371765130647/N	0.442080032983502/N	0.236839405742995/N	1.2812873914256/Y	0.0810670464842336/N	0.64239345754836/N	U
Pavir.2NG143200.v4.1	-0.0710820247186923/N	0.868633044827444/N	0.776980560519162/N	0.73823072471223/N	1.10234813128074/N	2.00328126776042/Y	U	AT1G76680.1	ATOPR1,OPR1	12-oxophytodienoate reductase 1
Pavir.4KG149900.v4.1	0.363658481750114/N	-0.815418540273224/N	-0.862427405300514/N	-1.79255955360623/Y	-0.405010687883305/N	-0.566337759189612/N	D	AT4G27390.1
Pavir.9NG231700.v4.1	-0.0498425618559549/N	1.39197991284005/Y	1.37669482452115/Y	0.831275706121461/Y	0.163639743570188/N	-0.024547129595248/N	UU	AT1G50740.1		Transmembrane proteins 14C
Pavir.J197700.v4.1	-0.707739597248314/N	-0.55313153616207/N	1.85260402379898/Y	1.72390323708289/Y	1.38691466686242/N	0.218166466089045/N	UU
Pavir.7NG376100.v4.1	0.202545395915446/N	-0.37898913657329/N	-0.847311145782246/N	-2.04070234577962/Y	-0.048684582312107/N	-0.751201179784184/N	D	AT2G12400.1
Pavir.3NG114800.v4.1	-0.0864451164109939/N	0.0422535037034092/N	0.912172563109211/N	1.18865590430203/Y	0.00744464188058139/N	0.433053917748574/N	U	AT2G38760.1	ANN3,ANNAT3	annexin 3
Pavir.3NG234200.v4.1	0.49136472655729/N	-0.416302587044848/N	-0.744388423144569/N	-1.69393185667406/Y	-0.443815498936493/N	-0.846711818593119/N	D
Pavir.6NG369700.v4.1	-0.177802263033804/N	0.707351242917852/N	1.02149170918896/N	1.4708631270341/Y	0.728864915102913/N	0.569021658620153/N	U	AT5G03630.1	ATMDAR2	Pyridine nucleotide-disulphide oxidoreductase family protein
Pavir.6KG259400.v4.1	-0.122787812843045/N	-1.19316679185102/N	-0.998429234981314/N	-1.76530189415928/Y	-0.537463622354341/N	-0.740969562349084/N	D	AT1G19660.1		Wound-responsive family protein
Pavir.6KG233200.v4.1	0.599051289436317/N	-0.756395353018197/N	-0.250588934503839/N	-1.83761594610632/Y	-0.83682727385006/N	-0.416685439732086/N	D	AT3G01480.1	ATCYP38,CYP38	cyclophilin 38
Pavir.5NG519000.v4.1	-0.808780778495338/N	0.881836178764103/N	0.57594586405688/N	1.30252283433043/Y	0.435934640101902/N	0.639444401397269/N	U	AT4G32605.1		Mitochondrial glycoprotein family protein
Pavir.9KG217100.v4.1	-0.343134189819219/N	1.24072029335841/N	0.976675923176076/N	1.58772846032287/Y	0.630041145653379/N	1.54188971499783/Y	UU	AT3G52910.1	AtGRF4,GRF4	growth-regulating factor 4
Pavir.J147000.v4.1	0.362638901814537/N	1.66799600769861/N	2.02247096578152/Y	2.01401684258007/Y	0.166700757691266/N	1.74201979851912/N	UU
Pavir.4NG148200.v4.1	-1.1855448129755/N	-0.378035629314923/N	-0.226082673763702/N	1.28658374937569/Y	0.019871712196897/N	0.349926795070978/N	U	AT3G18180.1		Glycosyltransferase family 61 protein
Pavir.9NG016300.v4.1	0.491559202715359/N	-0.567102940247069/N	-0.508906533935799/N	-1.22389566513246/Y	-0.103351418141041/N	-0.549387755402918/N	D	AT4G22890.4	PGR5-LIKE A	PGR5-LIKE A
Pavir.9KG473600.v4.1	-0.129552284157918/N	0.21759160309182/N	0.51728734908424/N	1.0690797731078/Y	0.291988340809844/N	1.01720832991717/N	U	AT3G08890.1		Protein of unknown function, DUF538
Pavir.J278500.v4.1	0.643659267380658/N	0.365478348257257/N	-0.302741324479474/N	0.326476206201335/N	0.26614002157207/N	1.6305316777205/Y	U	AT4G35770.1	ATSEN1,DIN1,SEN1	Rhodanese/Cell cycle control phosphatase superfamily protein
Pavir.5NG617300.v4.1	-0.184640282260729/N	0.481065657487978/N	-0.164095627840907/N	1.4537441384374/Y	-0.118348566313705/N	0.261259314775105/N	U	AT3G62760.1	ATGSTF13	Glutathione S-transferase family protein
Pavir.5NG454300.v4.1	0.551471128802578/N	0.0827953106300714/N	0.837701088936573/N	1.54794925912433/Y	-0.0326049638304109/N	1.13978919724281/N	U	AT1G25560.1	EDF1,TEM1	AP2/B3 transcription factor family protein
Pavir.2NG446200.v4.1	-0.756946050708469/N	0.0864921124369784/N	0.0359600465481131/N	1.38467138894253/Y	-0.913196443584565/N	1.67182848335374/N	U	AT2G46680.1	ATHB-7,ATHB7,HB-7	homeobox 7
Pavir.3KG097800.v4.1	1.05945959471547/N	-0.0890523445767913/N	-1.33536012846615/N	-1.99326819636109/Y	-1.37433032966416/N	-2.27395755018943/Y	DD	AT1G20850.1	XCP2	xylem cysteine peptidase 2
Pavir.3KG227500.v4.1	-0.243984892244457/N	0.243282959897559/N	1.49301598718918/N	1.94293857213977/Y	0.786158203683501/N	1.25575865864027/N	U
Pavir.7KG249500.v4.1	0.500715072948562/N	-0.24621305321825/N	-0.575572593052916/N	-1.19377005717833/Y	-0.481533009821894/N	-0.488572385604103/N	D	AT4G17840.1
Pavir.9NG798700.v4.1	0.0591434070487152/N	-2.62570015237841/Y	-2.04272358930971/Y	-2.37934530097628/Y	-1.57761669800961/N	-0.297995751035469/N	DDD	AT3G16770.1	ATEBP,EBP,ERF72,RAP2.3	ethylene-responsive element binding protein
Pavir.9KG448300.v4.1	0.147400748014491/N	-0.505691029181971/N	-0.388371121764548/N	-1.69140842021145/Y	-0.483939774040507/N	-0.384159137125699/N	D	AT5G16520.1
Pavir.2NG171800.v4.1	-0.618766353817693/N	1.51169700595276/N	0.8932653348383/N	2.15345994099492/Y	0.430518952070826/N	-0.285888405303717/N	U
Pavir.6NG344900.v4.1	-0.0760903126479682/N	0.180862395274503/N	0.62378124306995/N	0.287422528555903/N	0.669025679945853/N	1.72523860371245/Y	U	AT5G66950.1		Pyridoxal phosphate (PLP)-dependent transferases superfamily protein
Pavir.2NG009500.v4.1	0.511416159126776/N	-0.246380768820373/N	-0.515583625746883/N	-1.03112368632875/Y	-0.321533263795531/N	-0.642633973234123/N	D	AT1G17690.1	NOF1
Pavir.3KG127800.v4.1	0.30339059880235/N	-0.022406808008736/N	-0.665689074662543/N	-1.08717028664901/Y	-0.58002744679769/N	-0.32412408132012/N	D	AT4G01995.1
Pavir.6NG036000.v4.1	0.271832256067319/N	0.402012738419135/N	1.16112650475246/Y	0.138154079799421/N	0.575338213744486/N	0.31947374361752/N	U	AT4G05020.1	NDB2	NAD(P)H dehydrogenase B2
Pavir.8NG316900.v4.1	-0.0507801225374162/N	-0.557132019103915/N	1.87413569351509/Y	1.74150615686146/Y	1.0033594199369/N	0.605742512842199/N	UU	AT4G05030.1		Copper transport protein family
Pavir.3KG067700.v4.1	-0.274613474955003/N	0.961243332437029/N	0.600044066222466/N	1.45558188607181/Y	0.438802975641349/N	2.25087359101817/Y	UU	AT2G31560.1		Protein of unknown function (DUF1685)
Pavir.1NG173100.v4.1	0.0354454264396073/N	-0.309922979714971/N	-0.457852619689065/N	-1.4549219834109/Y	-0.382088834561163/N	-0.929788120794866/N	D	AT3G14470.1		NB-ARC domain-containing disease resistance protein
Pavir.3KG251300.v4.1	0.195330385288149/N	0.0930964744718883/N	-0.305519958188595/N	-1.08086674104018/Y	-0.447724426837308/N	-0.445258839064288/N	D	AT3G04030.3		Homeodomain-like superfamily protein
Pavir.5NG335900.v4.1	0.443161923871231/N	-0.114457229668111/N	0.34101925014406/N	-1.22624683719783/Y	0.352388794331463/N	-0.787462818149184/N	D
Pavir.5KG230100.v4.1	0.320051227680734/N	-0.490359486232649/N	-0.321587408870719/N	-1.41848440279482/Y	-0.219605844793357/N	-0.437505866563432/N	D	AT3G05625.1		Tetratricopeptide repeat (TPR)-like superfamily protein
Pavir.2KG320000.v4.1	0.017798302975656/N	-0.575793259841202/N	-0.225885012375962/N	-1.10662574799409/Y	0.0515638945110771/N	-0.418067666687431/N	D	AT4G10730.1		Protein kinase superfamily protein
Pavir.5KG199300.v4.1	0.145045662921523/N	0.265908669751592/N	-0.198750884737501/N	-1.07260758092867/Y	0.206768792013885/N	-0.129011499256862/N	D	AT5G49220.1		Protein of unknown function (DUF789)
Pavir.9KG527900.v4.1	0.362912428939462/N	-0.908255556391078/N	-0.838008049536012/N	-1.36521304298982/Y	-0.910455121812879/N	0.00784154607947987/N	D	AT5G63470.2	NF-YC4	nuclear factor Y, subunit C4
Pavir.9NG337600.v4.1	-0.303883997760475/N	-0.120901326301816/N	0.442744987675066/N	1.64436276820862/Y	0.369339120503372/N	0.868034468432999/N	U	AT1G74030.1	ENO1	enolase 1
Pavir.7KG225200.v4.1	0.113146783632715/N	-0.342093170275756/N	-0.818519854007526/N	-1.20110623937774/Y	-0.331354696599001/N	-0.40000692166643/N	D	AT2G24790.1	ATCOL3,COL3	CONSTANS-like 3
Pavir.6NG311400.v4.1	0.69414665577969/N	0.438248750194046/N	0.589364075898833/N	1.95951015713433/Y	0.273631767650552/N	0.987770390598783/N	U	AT1G76490.1	HMG1,HMGR1	hydroxy methylglutaryl CoA reductase 1
Pavir.J458900.v4.1	0.564155321794691/N	-0.532178369843381/N	-0.0862173050247001/N	-1.18843292482041/Y	-0.110187184910138/N	-0.374031763501486/N	D	AT4G36810.1	GGPS1	geranylgeranyl pyrophosphate synthase 1
Pavir.4NG008900.v4.1	-0.938836253124377/N	-0.0419305562968694/N	-0.335315385326024/N	1.49161334339851/Y	-0.614620273867859/N	0.139090466056034/N	U
Pavir.9KG205500.v4.1	0.689344903838562/N	-0.292434566625205/N	0.270562361413526/N	-1.38164854375189/Y	-0.115165880650108/N	-0.171050049832494/N	D	AT3G01180.1	AtSS2,SS2	starch synthase 2
Pavir.3KG327300.v4.1	0.258642509941306/N	-0.319318810320228/N	-0.432584437350995/N	-1.35429095183552/Y	-0.723174275736421/N	-0.402913813597245/N	D
Pavir.7NG325700.v4.1	0.0937025606996644/N	0.287894550045637/N	0.193546210683565/N	1.78696666749069/Y	0.371988105704463/N	-0.0347601080347849/N	U	AT1G16860.1		Ubiquitin-specific protease family C19-related protein
Pavir.7KG032000.v4.1	0.206710615976528/N	0.679348631953317/N	1.32707142626105/N	1.50172298833254/Y	0.715649680197147/N	0.831659300584905/N	U	AT2G45290.1		Transketolase
Pavir.3KG062500.v4.1	0.437887023007122/N	-0.786530451564541/N	-1.13665010358872/Y	-0.749998134343879/N	-0.87713034205554/N	-0.649870531092895/N	D	AT1G53050.1		Protein kinase superfamily protein
Pavir.3NG191400.v4.1	-0.334727300751447/N	0.489844828651972/N	0.871960937090761/N	1.04524078625695/Y	-0.399475666691468/N	0.66336188613641/N	U	AT5G56090.1	COX15	cytochrome c oxidase 15
Pavir.1KG226200.v4.1	-0.124505183758278/N	0.77013260512975/N	1.20346792910606/N	2.46984786452597/Y	0.468397473499895/N	2.46182030062328/Y	UU	AT5G66400.1	ATDI8,RAB18	Dehydrin family protein
Pavir.2NG637600.v4.1	-0.517489706154694/N	0.506665171694042/N	1.74341943386914/Y	1.16170295649978/Y	1.56251149136749/Y	0.441116761506313/N	UUU	AT2G30360.1	CIPK11,PKS5,SIP4,SNRK3.22	SOS3-interacting protein 4
Pavir.4KG080400.v4.1	-0.480191352874535/N	-0.307277392968642/N	-1.17545825346469/N	-1.12682791191697/Y	-0.922394242597672/N	-0.701936083342543/N	D
Pavir.2NG595600.v4.1	-0.368992762219635/N	-0.428021051005324/N	-0.367626285350715/N	-1.43381476860625/Y	-0.433796806435526/N	-0.875548957355245/N	D	AT2G32415.1		Polynucleotidyl transferase, ribonuclease H fold protein with HRDC domain
Pavir.1NG164200.v4.1	0.572744677366427/N	0.500902667303429/N	0.185441364078605/N	1.53275111721351/Y	-0.0331762450920162/N	0.583674124780905/N	U	AT1G50430.2	7RED,DWF5,LE,PA,ST7R	Ergosterol biosynthesis ERG4/ERG24 family
Pavir.2KG343300.v4.1	-0.071337507361507/N	-0.132467734610993/N	0.725018964497638/N	1.32672477104482/Y	0.0683027740380299/N	1.05438542057094/N	U	AT4G30420.1		nodulin MtN21 /EamA-like transporter family protein
Pavir.2NG382900.v4.1	0.850782363833101/N	0.175752658411915/N	0.608307950890748/N	1.59687562270122/Y	0.924529048114298/N	0.727934099753019/N	U	AT3G21480.1		BRCT domain-containing DNA repair protein
Pavir.9NG633800.v4.1	0.269885826837204/N	0.246036759773918/N	0.424865545791872/N	1.83974275436191/Y	0.235592487027614/N	1.53919091002237/Y	UU	AT4G10960.1	UGE5	UDP-D-glucose/UDP-D-galactose 4-epimerase 5
Pavir.5NG443900.v4.1	-1.02007999777875/N	-0.0394911934511342/N	1.76871553976196/Y	1.1845208745936/N	2.05778151319829/Y	0.596842682540925/N	UU	AT2G46510.1	AIB,ATAIB	ABA-inducible BHLH-type transcription factor
Pavir.6NG146100.v4.1	-0.631649442640904/N	-1.51859789264509/N	-1.2973613741703/N	-1.58698882284388/Y	-1.05010230538087/N	0.022071786868888/N	D	AT1G15880.1	atgos11,GOS11	golgi snare 11
Pavir.2NG570200.v4.1	-0.189479624881889/N	-0.73858680386326/N	-0.74782261384004/N	-1.13609267127845/Y	-0.615776510687638/N	-0.324119594119765/N	D
Pavir.9NG650300.v4.1	-0.150772613221835/N	-2.45651192525362/Y	-1.89868159717183/Y	-2.23053202585623/Y	-1.47507429326631/N	-0.606242821434414/N	DDD	AT1G47240.1	ATNRAMP2,NRAMP2	NRAMP metal ion transporter 2
Pavir.9KG091800.v4.1	-0.69202996971476/N	-0.219532852710393/N	0.433752205058419/N	1.1072894534214/Y	1.0940115387618/N	0.935426522937357/N	U	AT5G18270.1	ANAC087	Arabidopsis NAC domain containing protein 87
Pavir.3NG042000.v4.1	0.163243098025482/N	-0.746820391621925/N	-0.345285077311601/N	-0.722390614816483/N	-2.13390854978096/Y	-0.226107415671472/N	D	AT2G46330.1	AGP16,ATAGP16	arabinogalactan protein 16
Pavir.9KG525700.v4.1	0.420901139376197/N	0.48935554985398/N	1.60482686578946/Y	1.13852299535662/Y	0.79500264544903/N	0.791987426868409/N	UU	AT2G45560.1	CYP76C1	cytochrome P450, family 76, subfamily C, polypeptide 1
Pavir.8NG262600.v4.1	0.770404915377366/N	-0.970500872939667/N	-0.465360088365034/N	-1.27491826557454/Y	-0.162877095549467/N	-0.474031682311621/N	D	AT1G08520.1	ALB-1V,ALB1,CHLD,PDE166,V157	ALBINA 1
Pavir.9NG303400.v4.1	-0.157793226006092/N	0.262431699839978/N	0.0491476362859101/N	1.30806992110308/Y	-0.149736075183388/N	0.43543077653597/N	U	AT3G61790.1		Protein with RING/U-box and TRAF-like domains
Pavir.3KG141500.v4.1	-0.209193422630081/N	0.0747908440366239/N	-0.136110423912339/N	-1.21083879143415/Y	-0.773460808202915/N	-0.405095528491966/N	D	AT5G27410.2		D-aminoacid aminotransferase-like PLP-dependent enzymes superfamily protein
Pavir.2NG295600.v4.1	-0.418841103011495/N	1.24982451197077/N	0.789124241891156/N	1.60834219384861/Y	0.108209361593477/N	1.01377548001857/N	U	AT1G60080.1		3\'-5\'-exoribonuclease family protein
Pavir.3NG230000.v4.1	0.643673648773814/N	-0.702940703035056/N	-0.281262976805416/N	-1.08026980087785/Y	-0.183612993144914/N	-0.600772803994148/N	D	AT4G29060.1	emb2726	elongation factor Ts family protein
Pavir.J257500.v4.1	-0.168712977570607/N	0.189260447129062/N	0.324513351120178/N	1.05355006404647/Y	0.0354441094023075/N	0.489960219091149/N	U	AT3G61060.1	AtPP2-A13,PP2-A13	phloem protein 2-A13
Pavir.7KG060900.v4.1	0.314844564899114/N	-0.810512091597318/N	-1.05882555409287/N	-1.95111843449316/Y	-0.609373284920883/N	-0.0627213060259074/N	D	AT5G50400.1	ATPAP27,PAP27	purple acid phosphatase 27
Pavir.9NG072300.v4.1	0.337161526855721/N	1.04084688435492/N	1.18845796465812/N	1.25236371791098/Y	0.924520551130066/N	0.669732448369899/N	U	AT2G37710.1	RLK	receptor lectin kinase
Pavir.5NG620100.v4.1	-0.107745534547422/N	0.55654555955872/N	1.04681388827457/N	1.61046325361137/Y	0.308842754163126/N	0.56345294748241/N	U	AT5G40810.1		Cytochrome C1 family
Pavir.2NG446000.v4.1	-0.0213067553883137/N	-0.523653545776684/N	-0.410411379397354/N	-1.43887742290865/Y	-0.212424820027175/N	-0.457734868758705/N	D	AT3G61880.2	CYP78A9	cytochrome p450 78a9
Pavir.9NG459300.v4.1	-0.826737067791934/N	0.497344183345512/N	1.00421093641777/N	2.0003306325019/Y	0.434591223671391/N	0.767356999201065/N	U	AT1G10940.1	ASK1,SNRK2-4,SNRK2.4,SRK2A	Protein kinase superfamily protein
Pavir.7NG260400.v4.1	0.504219098893169/N	-0.712891055074069/N	-1.21503080460483/N	-3.05764895544605/Y	-0.827444424763668/N	-0.0885791453823308/N	D	AT3G14880.2
Pavir.J159300.v4.1	-0.00479717216260996/N	0.768706066754314/N	1.76596723235478/Y	1.6088909946105/Y	0.553735228253335/N	1.87491631920627/Y	UUU	AT1G77280.1		Protein kinase protein with adenine nucleotide alpha hydrolases-like domain
Pavir.1KG066500.v4.1	0.147735208804835/N	1.4723709392011/N	2.56254060837136/Y	2.1025642373637/Y	0.416664954920726/N	2.12545972143103/Y	UUU	AT1G30260.1
Pavir.4NG023600.v4.1	0.345184325000154/N	-0.890243287013777/N	-0.491403992674287/N	-1.54600882819628/Y	-0.0608456254064449/N	-0.494368142133963/N	D
Pavir.1KG460000.v4.1	-0.876434952849754/N	0.0627883602200353/N	1.69711502711337/Y	1.24401835209052/N	1.66885066496828/N	1.24116341792861/N	U	AT1G32170.1	XTH30,XTR4	xyloglucan endotransglucosylase/hydrolase 30
Pavir.3NG221800.v4.1	0.472644912647009/N	-0.451573030044928/N	-0.167261801593643/N	-1.31742728176175/Y	-0.1588743300347/N	-0.438549144167801/N	D	AT5G12860.1	DiT1	dicarboxylate transporter 1
Pavir.2NG215400.v4.1	-0.207987693668133/N	0.521008473217649/N	0.460661395572003/N	1.19234258444302/Y	0.00430131185674803/N	0.444703055337148/N	U	AT4G36420.1		Ribosomal protein L12 family protein
Pavir.1NG422200.v4.1	0.782157493038435/N	-0.685602287303742/N	-0.386745300923426/N	-1.54526150259063/Y	-0.641210744706906/N	-1.8090774226533/Y	DD
Pavir.1KG434500.v4.1	0.179755557406392/N	-0.305059092674299/N	-0.163877037418059/N	-1.25077358464936/Y	-0.288603311123428/N	-0.404235894962298/N	D	AT4G00150.1	ATHAM3,HAM3	GRAS family transcription factor
Pavir.2KG173800.v4.1	-0.116255307176287/N	-0.120415740395607/N	-0.159935969424414/N	-1.06124160540955/Y	-0.47788081706464/N	-0.331487203509059/N	D	AT3G14460.1		LRR and NB-ARC domains-containing disease resistance protein
Pavir.9NG548300.v4.1	0.751777331934531/N	-0.2874243791879/N	-0.332707482921117/N	-2.03917798240816/Y	0.102409390551126/N	-0.830420552622337/N	D	AT2G46950.1	CYP709B2	cytochrome P450, family 709, subfamily B, polypeptide 2
Pavir.5KG280200.v4.1	0.390385912592039/N	-2.83761286228746/Y	-1.87088577086289/Y	-1.84104107332921/Y	-0.624864058727076/N	-0.482844425836259/N	DDD	AT3G18290.1	BTS,EMB2454	zinc finger protein-related
Pavir.5KG443400.v4.1	0.108589698187791/N	-2.68300238957523/Y	-2.54047181209309/Y	-2.54237619825829/Y	-1.52836469641172/N	-0.57535435351536/N	DDD
Pavir.1NG460500.v4.1	-0.466364565369272/N	-0.282632108097831/N	-0.0284077030852273/N	1.26237264680619/N	0.801250606108237/N	2.65993086035446/Y	U	AT5G48020.1		2-oxoglutarate (2OG) and Fe(II)-dependent oxygenase superfamily protein
Pavir.6NG044400.v4.1	0.114129580747775/N	-2.33274943066312/Y	-2.00036384377039/Y	-1.45107526976698/Y	-0.433528594628431/N	-0.431754265201428/N	DDD
Pavir.4NG198400.v4.1	-0.441447437277166/N	-0.300781602076827/N	0.159648236647866/N	1.02279875393227/Y	-0.0898883970590319/N	0.626883105695957/N	U	AT5G14420.1	RGLG2	RING domain ligase2
Pavir.9NG519200.v4.1	-0.0834340473050166/N	-0.728512774007447/N	-0.825564278350465/N	-1.2510325887111/Y	-0.67233090495271/N	-0.0695657680759405/N	D	AT2G34620.1		Mitochondrial transcription termination factor family protein
Pavir.9NG468000.v4.1	0.645506165211993/N	-0.406258733804102/N	-0.3854097418065/N	-1.03276431134018/Y	-0.0472677420313981/N	-0.666784692679325/N	D	AT2G41705.2		camphor resistance CrcB family protein
Pavir.8NG138300.v4.1	0.492005124437303/N	0.0125069126358857/N	-0.150183588426798/N	-1.59235339087013/Y	0.487010771213484/N	-0.629734829984694/N	D
Pavir.1KG377600.v4.1	0.367929491790675/N	-0.277203124609763/N	-0.531718073424701/N	-1.06089806247932/Y	-0.127511324774125/N	-0.328599831508801/N	D	AT3G08010.1	ATAB2	RNA binding
Pavir.5KG482500.v4.1	0.795248697504994/N	1.48730205638848/Y	1.49428250974137/Y	1.23801536964907/Y	1.24974794240281/N	0.311506886898845/N	UUU	AT3G18000.1	NMT1,PEAMT,XPL1	S-adenosyl-L-methionine-dependent methyltransferases superfamily protein
Pavir.2KG200900.v4.1	-0.0629305675703472/N	-0.487261451283721/N	-0.135274352397709/N	-1.02112517505042/Y	-0.280292518936403/N	-0.69192030713564/N	D	AT5G55060.2
Pavir.6KG340400.v4.1	-0.236446509041431/N	0.288188263283745/N	1.1091552459928/N	1.36890984309794/Y	-0.381258912364507/N	0.815166162220308/N	U	AT4G34050.1	CCoAOMT1	S-adenosyl-L-methionine-dependent methyltransferases superfamily protein
Pavir.6NG074900.v4.1	0.647126472945665/N	-0.459819847311337/N	-0.669124826083315/N	-1.04504263012337/Y	-0.396579570194945/N	-0.282910073393387/N	D	AT2G47910.1	CRR6	chlororespiratory reduction 6
Pavir.9KG644100.v4.1	-0.865407062139203/N	-0.484613994251523/N	2.52946445637471/Y	-0.0419048974761589/N	1.10940515482413/N	0.118426236678887/N	U	AT1G78080.1	RAP2.4	related to AP2 4
Pavir.8KG395000.v4.1	-0.363771626343262/N	0.296570166315088/N	1.11010667558276/N	1.69135080833786/Y	0.339008602588672/N	1.11430044756191/N	U	AT1G09660.1		RNA-binding KH domain-containing protein
Pavir.9NG017700.v4.1	0.250425179604906/N	-0.765027668370921/N	-0.605031804041613/N	-1.29752488160423/Y	-0.211187188104816/N	-0.39089528221993/N	D	AT2G36990.1	ATSIG6,SIG6,SIGF,SOLDAT8	RNApolymerase sigma-subunit F
Pavir.4NG037900.v4.1	-0.374893534599823/N	0.356337592743139/N	0.164100506023776/N	1.07270128826501/Y	-0.0986310372326857/N	0.67821720680786/N	U	AT3G51160.1	GMD2,MUR1,MUR_1	NAD(P)-binding Rossmann-fold superfamily protein
Pavir.7NG297700.v4.1	-0.0544423417042838/N	-0.587707280355682/N	-0.873922334291426/N	-1.35355029568465/Y	-0.826140329956234/N	-0.896767296845726/N	D	AT2G44890.1	CYP704A1	cytochrome P450, family 704, subfamily A, polypeptide 1
Pavir.3KG235100.v4.1	-0.65086258728158/N	0.36265181012302/N	0.796311450176661/N	1.22872940805645/Y	0.075439063442943/N	0.574171751381213/N	U	AT5G25400.1		Nucleotide-sugar transporter family protein
Pavir.1KG355800.v4.1	0.377056752745965/N	-0.394494065751031/N	-0.772483414467047/N	-1.60194889011986/Y	-0.303327960830117/N	-0.681211385139345/N	D	AT2G04790.2
Pavir.2KG129400.v4.1	0.556552163874743/N	-0.543579285163757/N	-0.544815054854112/N	-1.55803691444021/Y	-0.160606876752144/N	-0.56307568312064/N	D
Pavir.4KG113100.v4.1	0.559903162994606/N	-0.973947133736871/N	-0.59846667034207/N	-1.10294581691602/Y	-0.607133265414587/N	-0.594789853462182/N	D	AT3G13490.1	ATKRS-2,OVA5	Lysyl-tRNA synthetase, class II
Pavir.2KG130500.v4.1	0.131277117594984/N	-0.960860502966909/N	-0.842473631377192/N	-1.81644843530465/Y	-0.530871365728104/N	-0.570499637543552/N	D	AT1G80830.1	ATNRAMP1,NRAMP1,PMIT1	natural resistance-associated macrophage protein 1
Pavir.5NG044300.v4.1	-0.576961388843952/N	-0.0129306330726951/N	0.85309434455194/N	1.19358929699802/Y	1.00000525637216/N	0.647349100909833/N	U	AT1G78700.1	BEH4	BES1/BZR1 homolog 4
Pavir.5NG467000.v4.1	0.524239170916692/N	-0.482848560240199/N	-0.409406431397355/N	-1.32376445140377/Y	0.041986889956672/N	-0.420673897600896/N	D	AT4G12590.1		Protein of unknown function DUF106, transmembrane
Pavir.5KG148600.v4.1	0.15278998987104/N	0.979100382231884/N	1.27286843442817/N	1.31291929951456/Y	0.569943862203321/N	0.359473533878942/N	U	AT2G46630.1
Pavir.5NG069500.v4.1	-0.0888351203320618/N	-0.180744498737801/N	-0.267580316448771/N	-1.46667251964424/Y	-1.04701637227666/N	-0.941529059964692/N	D	AT5G33320.1	ARAPPT,CUE1,PPT	Glucose-6-phosphate/phosphate translocator-related
Pavir.2KG218400.v4.1	0.271535205637179/N	0.453655820622442/N	0.0769594643622956/N	1.16076351331392/Y	0.0650660540445315/N	0.235502443331488/N	U	AT3G52940.1	ELL1,FK,HYD2	Ergosterol biosynthesis ERG4/ERG24 family
Pavir.9KG255000.v4.1	-0.0761978859871869/N	0.186812778324679/N	0.591564698339478/N	1.44257037968894/Y	0.344009282879685/N	0.61237891404486/N	U
Pavir.1NG460800.v4.1	-0.251521345418164/N	0.517387186829733/N	-0.160556102870835/N	0.159641199626824/N	-1.56765045917664/Y	0.13437183431023/N	D	AT5G15770.1	AtGNA1,GNA1	glucose-6-phosphate acetyltransferase 1
Pavir.5KG658900.v4.1	0.0676719391854977/N	1.17465091091385/N	1.52331742744524/N	2.3756896940777/Y	-0.0458472686064315/N	1.91746937054869/Y	UU	AT1G03970.1	GBF4	G-box binding factor 4
Pavir.2KG071400.v4.1	0.55636417141946/N	-0.615824762552785/N	-0.572983601513761/N	-1.6275990628746/Y	-0.122935984274438/N	-0.809610771999063/N	D	AT3G03790.2		ankyrin repeat family protein / regulator of chromosome condensation (RCC1) family protein
Pavir.2NG056300.v4.1	0.984608672748792/N	-0.0928341591450451/N	-0.0547322262095305/N	-1.78713086563896/Y	0.256475151234305/N	-0.406826499926057/N	D	AT1G55480.1	ZKT	protein containing PDZ domain, a K-box domain, and a TPR region
Pavir.3KG121500.v4.1	0.0542344174134351/N	-0.333802467198628/N	0.244780471625662/N	0.873410499488455/N	-0.551492787986743/N	2.14534614610238/Y	U	AT2G38905.1		Low temperature and salt responsive protein family
Pavir.5KG053500.v4.1	0.00209732797821851/N	0.553314767711902/N	0.432115325766209/N	1.12307678429262/Y	0.260286519722459/N	0.924040301348156/N	U	AT5G56840.1		myb-like transcription factor family protein
Pavir.5NG458900.v4.1	0.192657823878095/N	-0.368653814350976/N	-0.273909086048626/N	-1.12614213413586/Y	-0.534574643383174/N	-0.920786105616804/N	D
Pavir.9NG462500.v4.1	0.696381012974796/N	0.0910992060735082/N	1.8730772749401/Y	0.980188260562555/N	1.96495188515789/N	0.980698218841674/N	U	AT4G16820.1	PLA-I{beta]2	alpha/beta-Hydrolases superfamily protein
Pavir.3NG105100.v4.1	-0.342949299870037/N	0.613214439630724/N	0.0620403245282364/N	1.4935285311372/Y	-0.0771504922729874/N	1.44271148041059/Y	UU	AT1G22990.1		Heavy metal transport/detoxification superfamily protein
Pavir.5KG416500.v4.1	0.657598979644985/N	-0.709851387373687/N	-0.412968773462288/N	-1.24507577175545/Y	-0.109639933339687/N	-0.691918187093952/N	D	AT1G80380.2		P-loop containing nucleoside triphosphate hydrolases superfamily protein
Pavir.5KG132500.v4.1	0.0821300416343428/N	-0.521078409284937/N	0.226220914759628/N	-1.83997765246314/Y	-1.15288099689935/N	-0.942617802032961/N	D	AT1G21270.1	WAK2	wall-associated kinase 2
Pavir.5NG586400.v4.1	-0.282962475803591/N	1.26853460711119/N	0.894977900949789/N	1.60367583605631/Y	0.127974198662592/N	0.542223743681052/N	U	AT2G29380.1	HAI3	highly ABA-induced PP2C gene 3
Pavir.1NG301500.v4.1	0.510804149907516/N	-0.41165645573826/N	-0.100027190758402/N	-1.34423322475722/Y	0.0686620591253234/N	-0.572046671544941/N	D	AT1G09900.1		Pentatricopeptide repeat (PPR-like) superfamily protein
Pavir.1NG496900.v4.1	-0.611627308812558/N	0.00725776390796125/N	0.549961671445339/N	1.52717454479785/Y	-0.0403219226931458/N	1.4417910752106/N	U	AT4G39730.1		Lipase/lipooxygenase, PLAT/LH2 family protein
Pavir.6NG349600.v4.1	-0.0168585634534515/N	0.186148536020531/N	0.424539688540606/N	1.14809669227775/Y	0.472638661446503/N	0.394056151526581/N	U	AT5G55500.1	ATXYLT,XYLT	beta-1,2-xylosyltransferase
Pavir.6NG125500.v4.1	0.371049043471238/N	0.370411244675046/N	0.316447971450544/N	1.04921249839445/Y	0.0952743169372471/N	0.42176892390187/N	U	AT3G52850.1	ATELP,ATELP1,ATVSR1,BP-80,BP80,BP80-1;1,BP80B,GFS1,VSR1,VSR1;1	vacuolar sorting receptor homolog 1
Pavir.9KG359500.v4.1	-0.306151169201844/N	0.401703873503144/N	0.793783549920671/N	1.36182718031304/Y	0.196317496814745/N	0.422552513631096/N	U	AT1G54630.1	ACP3	acyl carrier protein 3
Pavir.9NG121000.v4.1	0.450474592550416/N	-0.204593976454875/N	-0.0145717133280414/N	-1.11753751466294/Y	0.0237982128869706/N	-0.70751403943604/N	D	AT5G65840.1		Thioredoxin superfamily protein
Pavir.1NG042900.v4.1	0.196532181932943/N	-0.77297233278602/N	-0.556859504882405/N	-1.01538890569348/Y	-0.418623759371265/N	-0.267698633163748/N	D	AT1G64720.1	CP5	Polyketide cyclase/dehydrase and lipid transport superfamily protein
Pavir.1NG229300.v4.1	0.523896268409153/N	-0.670445644782588/N	-0.738705366998506/N	-1.62355570439015/Y	-0.0187156765885262/N	-0.715901895904065/N	D	AT1G67090.1	RBCS1A	ribulose bisphosphate carboxylase small chain 1A
Pavir.9NG739100.v4.1	0.145701080220753/N	0.926309562896261/N	1.31145560713555/N	1.55026358532937/Y	0.280799906514496/N	1.84468044570899/Y	UU	AT4G14746.1
Pavir.8NG177900.v4.1	0.896226161395101/N	-0.659846891201174/N	0.0555694051334397/N	-1.70329943553145/Y	0.42835622789244/N	-0.620849766966554/N	D	AT4G31390.1		Protein kinase superfamily protein
Pavir.5NG205700.v4.1	-0.0500268499703805/N	-0.502751413332438/N	-1.16092423099252/N	-1.20380191036169/Y	-0.468098672089254/N	-0.425759227961258/N	D	AT3G17600.1	IAA31	indole-3-acetic acid inducible 31
Pavir.2NG394100.v4.1	0.203122400901913/N	-0.736270736424962/N	-0.798783108583333/N	-1.92659980577551/Y	-0.506696374430737/N	-0.456028281538712/N	D	AT1G70760.1	CRR23	inorganic carbon transport protein-related
Pavir.9KG315800.v4.1	-0.471288157177415/N	-0.319094865836319/N	1.36308758203433/N	1.13443486471722/N	1.10965039806312/N	2.14316688688311/Y	U	AT3G45970.1	ATEXLA1,ATEXPL1,ATHEXP BETA 2.1,EXLA1,EXPL1	expansin-like A1
Pavir.2NG610000.v4.1	0.160955268375584/N	-0.334889123990543/N	0.148909481158225/N	-1.17176457912605/Y	-0.0376591815840297/N	-0.559805986923492/N	D	AT5G13610.1		Protein of unknown function (DUF155)
Pavir.9NG115400.v4.1	-0.194795312660669/N	0.467493186493696/N	1.88177528947012/Y	1.26446930781558/Y	1.10669747978013/N	0.530193752977825/N	UU	AT1G72280.1	AERO1,ERO1	endoplasmic reticulum oxidoreductins 1
Pavir.2NG417200.v4.1	-0.0467295091435082/N	0.683218154600819/N	0.382400563173218/N	1.03450278287704/Y	-0.380879288599621/N	1.01629886815226/N	U	AT1G50910.1
Pavir.J041400.v4.1	0.169911541583131/N	-0.704910649684857/N	-0.311019795849067/N	-1.62078317111971/Y	-0.808341865581365/N	-0.17122874324928/N	D	AT4G01050.1	TROL	thylakoid rhodanese-like
Pavir.7KG283700.v4.1	0.320223956435271/N	-0.718822505915197/N	-0.700489734985981/N	-1.52677135286406/Y	-0.355620732609046/N	-0.509271611382331/N	D	AT3G47420.1	ATPS3,PS3	phosphate starvation-induced gene 3
Pavir.2KG512300.v4.1	-0.510746359537307/N	0.27432364310379/N	1.07235501538459/N	1.45778046825458/Y	0.0630577317491161/N	0.283521958376039/N	U	AT4G16490.1		ARM repeat superfamily protein
Pavir.2KG092600.v4.1	-0.0335055702068674/N	-0.355622937907508/N	-0.371209881506034/N	-1.12275004146116/Y	-0.420900030421011/N	-0.429335380975608/N	D
Pavir.1NG536500.v4.1	0.374519116976412/N	-0.877958420913843/N	-0.960771548225449/N	-1.36092094263399/Y	-0.812305609607594/N	-0.48030680200591/N	D	AT4G39710.1	FKBP16-2	FK506-binding protein 16-2
Pavir.3KG557200.v4.1	0.419288001434982/N	0.199995225808909/N	0.402406858958266/N	1.22553764424166/Y	0.251402380646342/N	0.532118856152997/N	U	AT1G06590.1
Pavir.J533500.v4.1	-0.304925880052261/N	-0.183392595760311/N	-0.248453175992987/N	-1.11617889980249/Y	-0.120007617796628/N	-0.581091944108483/N	D	AT3G51630.1	ATWNK5,WNK5,ZIK1	with no lysine (K) kinase 5
Pavir.1NG483500.v4.1	0.325654139757204/N	1.17873091762295/N	0.133138389660548/N	2.00164446966181/Y	2.16879991664048/Y	4.06697707022262/Y	UUU	AT2G31945.1
Pavir.7KG339300.v4.1	-0.348273940460231/N	0.386466413188537/N	0.64851351519278/N	1.12933752990934/Y	0.249236353934795/N	0.969994269154875/Y	U	AT3G12800.1	DECR,SDRB	short-chain dehydrogenase-reductase B
Pavir.2KG454300.v4.1	0.604182979444393/N	0.408960042041471/N	0.741120246307979/N	1.32690121234207/Y	0.382765435635266/N	0.192002624151778/N	U
Pavir.5KG466500.v4.1	-0.466350744881014/N	0.765466639515867/N	0.0931823020562961/N	1.24146193809594/Y	-0.141684605850876/N	0.487744038739109/N	U	AT5G56580.1	ANQ1,ATMKK6,MKK6	MAP kinase kinase 6
Pavir.2KG162000.v4.1	-0.498095272280554/N	0.0336988347422477/N	0.101301118354988/N	0.039058476630812/N	1.51415372786645/Y	-0.490356538191697/N	U	AT5G63790.1	ANAC102,NAC102	NAC domain containing protein 102
Pavir.8NG067100.v4.1	-0.161269651169864/N	-0.355561519471261/N	0.0482957580560319/N	-1.10044375447815/Y	-0.0680182749891987/N	-0.491161467161824/N	D	AT3G46530.1	RPP13	NB-ARC domain-containing disease resistance protein
Pavir.4NG277400.v4.1	0.218300448163311/N	-1.19587322912364/N	-0.629825179896658/N	-1.70866186455429/Y	-0.157483999997358/N	-0.193010087604973/N	D	AT4G25810.1	XTH23,XTR6	xyloglucan endotransglycosylase 6
Pavir.J759500.v4.1	0.200945244203299/N	-0.547208707548787/N	-0.4510181696603/N	-2.23968305550586/Y	-0.438924655558878/N	-0.640384472744065/N	D	AT3G52720.1	ACA1,ATACA1,CAH1	alpha carbonic anhydrase 1
Pavir.8KG036700.v4.1	0.745742485740646/N	-0.975693053805454/N	-0.144491307708416/N	-1.03895248409089/Y	-0.0833762014227652/N	-0.675429671945922/N	D	AT3G48110.1	EDD,EDD1	glycine-tRNA ligases
Pavir.5NG212900.v4.1	-0.50978356206818/N	0.886552976791969/N	0.102690784702296/N	1.26602997296469/Y	-0.175736183511694/N	0.319801284626838/N	U	AT4G01990.1		Tetratricopeptide repeat (TPR)-like superfamily protein
Pavir.1NG082100.v4.1	0.637148990906728/N	-0.510243117511349/N	0.14622621906954/N	-1.0185922093834/Y	0.183348568587996/N	-0.601379502283004/N	D	AT4G32190.1		Myosin heavy chain-related protein
Pavir.5NG489500.v4.1	0.537748923562497/N	1.27132376721295/N	1.67330018407004/N	2.02609106844933/Y	0.238511181301289/N	1.31121484585251/N	U
Pavir.9KG650900.v4.1	0.573272860628449/N	-0.75536589149221/N	-0.472555810704277/N	-1.14305567024741/Y	-0.126675467148297/N	-0.658339311611284/N	D	AT4G14210.1	PDE226,PDS,PDS3	phytoene desaturase 3
Pavir.1KG249700.v4.1	0.0362759999662383/N	0.777464554218326/N	0.632916768805165/N	1.26318525132088/Y	0.570083879555531/N	0.910556823572003/N	U	AT5G10695.1
Pavir.5KG611200.v4.1	0.331877760823611/N	0.433449861830266/N	0.629248661141693/N	1.25640544227187/Y	0.417888945194481/N	0.711164889743108/N	U	AT5G58490.1		NAD(P)-binding Rossmann-fold superfamily protein
Pavir.9NG504900.v4.1	0.489309237109537/N	-1.31618539995677/N	-0.866002088371804/N	-1.63922546404204/Y	-0.804950774076066/N	0.0124800949824629/N	D	AT2G05160.1		CCCH-type zinc fingerfamily protein with RNA-binding domain
Pavir.7NG303100.v4.1	0.367891835416127/N	-0.268370328050446/N	-0.337268400838131/N	-1.07978845083449/Y	-0.0600468007239823/N	-0.266777866052201/N	D	AT4G00290.1		Mechanosensitive ion channel protein
Pavir.9NG380100.v4.1	0.220006108678093/N	-0.432736735691979/N	-0.425695177117334/N	-1.09699020436019/Y	-0.157505136701393/N	-0.386980495746027/N	D	AT1G12370.2	PHR1,UVR2	photolyase 1
Pavir.2NG436400.v4.1	-0.284260984069295/N	0.41961419707803/N	0.764632400274919/N	1.67595852291839/Y	-0.0518286604770713/N	0.693331490394123/N	U	AT5G06970.1		Protein of unknown function (DUF810)
Pavir.2NG410900.v4.1	0.500908243859379/N	-0.129424795995546/N	-0.586700242954195/N	-1.31167947769771/Y	0.283163365800792/N	-0.501180376059287/N	D	AT4G31330.1		Protein of unknown function, DUF599
Pavir.3NG227100.v4.1	0.525114438332588/N	-0.779590459655492/N	-1.1566510441011/N	-1.39410225616016/Y	0.0960258963955588/N	1.61481126692185/N	D	AT2G03520.1	ATUPS4,UPS4	ureide permease 4
Pavir.2KG513500.v4.1	0.383259382924181/N	1.62824439607937/N	1.8510881386433/Y	1.70367715186305/Y	0.48339624759153/N	1.38220680727562/N	UU	AT3G26430.1		GDSL-like Lipase/Acylhydrolase superfamily protein
Pavir.2NG022400.v4.1	-0.0560025453269787/N	0.348041815104905/N	0.32348464027236/N	1.0950824972852/Y	-0.157452018629689/N	0.334285822141879/N	U
Pavir.9NG465300.v4.1	0.0846361436977405/N	-0.248784362468361/N	-0.554224706011135/N	-1.11605447322294/Y	-0.42905818662299/N	-0.516641370291169/N	D	AT5G03455.1	ACR2,ARATH;CDC25,CDC25	Rhodanese/Cell cycle control phosphatase superfamily protein
Pavir.5KG435200.v4.1	-0.220432363110959/N	0.637394750950302/N	1.15946427888362/N	1.50233280474133/Y	-0.00033251220587554/N	0.263011792887535/N	U	AT2G34560.2		P-loop containing nucleoside triphosphate hydrolases superfamily protein
Pavir.2KG300100.v4.1	-0.239920613505948/N	0.356934634137269/N	0.553902312605299/N	1.44232857182818/Y	-0.285150102580763/N	3.08207328463377/Y	UU
Pavir.5KG233200.v4.1	-0.272653798476605/N	0.399519854879413/N	-0.111941977712278/N	1.24610978464643/Y	-0.194431334367623/N	1.35322364090496/Y	UU	AT1G22990.1		Heavy metal transport/detoxification superfamily protein
Pavir.5NG344500.v4.1	-0.844212367514089/N	0.157024994036768/N	1.55203292222591/N	1.89389675395217/Y	0.787117152280197/N	1.0436908061477/N	U	AT3G17390.1	MAT4,MTO3,SAMS3	S-adenosylmethionine synthetase family protein
Pavir.1NG410600.v4.1	-0.254112758503141/N	-0.307183427129161/N	-0.346471433254673/N	-1.08719747277189/Y	-0.480952829899886/N	-0.305468327473256/N	D	AT1G68070.1		Zinc finger, C3HC4 type (RING finger) family protein
Pavir.5KG297400.v4.1	-0.0414336581820695/N	-0.0340957977082728/N	-0.168988518873895/N	-1.87634527492255/Y	-0.00125256380121565/N	-0.332624667324004/N	D
Pavir.9KG226100.v4.1	-0.746407108662534/N	-1.41360783153576/Y	-0.842046012040118/N	-0.283002731944458/N	-0.146586304298665/N	-0.0131804718034268/N	D	AT5G39890.1		Protein of unknown function (DUF1637)
Pavir.7NG303700.v4.1	0.0114855802060824/N	-0.843166453070518/N	-0.69031681559383/N	-1.3848199673751/Y	-0.628653011759603/N	0.246288899531918/N	D	AT3G61460.1	BRH1	brassinosteroid-responsive RING-H2
Pavir.1NG080500.v4.1	-1.27603944790909/N	0.0267953660786417/N	-0.289808929855118/N	1.2428985838277/Y	-0.454699108104271/N	0.902372243098965/N	U
Pavir.4KG260300.v4.1	0.270567472371768/N	0.691636425823038/N	1.06423973643546/N	1.60778409813602/Y	0.670692002006449/N	1.7168707628647/Y	UU	AT5G06570.1		alpha/beta-Hydrolases superfamily protein
Pavir.9NG730300.v4.1	0.332248128745138/N	-0.467618080544211/N	-0.814309414263359/N	-1.21641405637436/Y	-0.664419249813104/N	-0.651526523495482/N	D	AT3G47490.1		HNH endonuclease
Pavir.1NG181700.v4.1	0.00405199128743783/N	1.01254323150867/N	1.17726120093434/N	2.24524758536897/Y	0.354206402535517/N	2.09050344227565/Y	UU	AT5G41761.1
Pavir.8NG010400.v4.1	-0.404957743224341/N	0.408738577882631/N	0.324470139220313/N	1.03478540378406/Y	0.236649972020193/N	0.620812442278572/N	U	AT2G29960.1	ATCYP5,CYP19-4,CYP5	cyclophilin 5
Pavir.7NG437600.v4.1	-0.193416939589105/N	-0.0311635632298498/N	0.401781472391699/N	1.44689250070573/Y	0.419800609511719/N	0.896024688727162/N	U	AT5G43810.2	AGO10,PNH,ZLL	Stabilizer of iron transporter SufD / Polynucleotidyl transferase
Pavir.8KG028800.v4.1	0.372041455140497/N	0.366425860258698/N	0.451637900925155/N	1.00769616655312/Y	0.648658913214993/N	0.229920163347555/N	U	AT5G49210.1
Pavir.9KG443100.v4.1	-0.344410153608125/N	0.376366039218372/N	0.702667152680287/N	1.3896161601919/Y	0.432142872877053/N	1.01462821799365/N	U	AT4G31790.2		Tetrapyrrole (Corrin/Porphyrin) Methylases
Pavir.3NG082600.v4.1	0.224624310685622/N	-0.266767097130482/N	-0.374780403866991/N	-1.62581862556317/Y	-0.773588435503968/N	-0.566836018894594/N	D	AT5G19190.1
Pavir.1NG077900.v4.1	0.0883299536079083/N	0.425277290831718/N	1.60420926533395/Y	0.982010443229898/Y	0.818976689343587/N	0.211957234675237/N	U	AT1G15950.1	ATCCR1,CCR1,IRX4	cinnamoyl coa reductase 1
Pavir.1KG548700.v4.1	0.647612721037651/N	-0.590695415410857/N	-0.494890817071994/N	-1.03069020214931/Y	-0.409464838719514/N	-0.581075589610806/N	D	AT3G44890.1	RPL9	ribosomal protein L9
Pavir.9NG139600.v4.1	-0.777392799298318/N	0.0684983308908532/N	1.52351785031619/N	1.7354008233107/Y	0.0760360611421564/N	1.33078324811378/N	U	AT2G02850.1	ARPN	plantacyanin
Pavir.3NG279600.v4.1	0.596232174047277/N	-0.501908707624597/N	-0.355343182778955/N	-1.00481614201505/Y	-0.213099800478692/N	-0.364511055973958/N	D	AT3G63410.1	APG1,E37,IEP37,VTE3	S-adenosyl-L-methionine-dependent methyltransferases superfamily protein
Pavir.6NG214800.v4.1	0.382668752749427/N	0.041417467785367/N	0.0351438501889823/N	-1.08378406192239/Y	0.0502096990768825/N	-0.32900860838084/N	D	AT1G23740.1		Oxidoreductase, zinc-binding dehydrogenase family protein
Pavir.5NG241200.v4.1	-1.12232453003726/N	-0.124543999608042/N	1.95087717505707/Y	2.68718681079029/Y	1.0311584850796/N	2.01497626583904/Y	UUU	AT5G42050.1		DCD (Development and Cell Death) domain protein
Pavir.9NG391500.v4.1	-0.0260195051146929/N	-0.624136219447829/N	-0.379372095833212/N	-1.26684754687059/Y	-0.152773809575494/N	-1.09061899142239/N	D	AT1G65660.1	SMP1	Pre-mRNA splicing Prp18-interacting factor
Pavir.J078300.v4.1	0.418482762109877/N	-0.448976829150499/N	-0.587649352637181/N	-1.09693961952314/Y	-0.536109069226373/N	-0.356330589397987/N	D	AT1G32070.3	ATNSI,NSI	nuclear shuttle interacting
Pavir.3NG145300.v4.1	0.276426058482569/N	-0.738895768868068/N	-0.16344283951591/N	-1.15372016431448/Y	0.166448837102893/N	-0.667254980422178/N	D	AT1G16830.1		Pentatricopeptide repeat (PPR) superfamily protein
Pavir.7KG377800.v4.1	-0.700203028358379/N	-0.0557299899667232/N	1.06646999298156/N	0.842517963819684/N	0.800530402106014/N	1.97882859353545/Y	U
Pavir.7NG326700.v4.1	-0.926008744827732/N	0.748658767769326/N	1.72233180892524/N	2.00267032387504/Y	0.338046431749277/N	2.88369052682102/Y	UU	AT5G57110.1	ACA8,AT-ACA8	autoinhibited Ca2+ -ATPase, isoform 8
Pavir.4NG008500.v4.1	-0.396891532878896/N	1.81576917722731/N	1.80771907723356/N	2.0520134870511/Y	0.952053270920279/N	2.67616939662993/Y	UU	AT1G32560.1		Late embryogenesis abundant protein, group 1 protein
Pavir.1NG253000.v4.1	0.161491303243232/N	-0.427893398339893/N	-0.334280155691962/N	-1.58971774652342/Y	-0.347725615009886/N	-0.754707647439176/N	D
Pavir.3NG109300.v4.1	-0.00906466394765675/N	-0.336406108897459/N	0.144216954439013/N	-1.0028437907273/Y	-0.0944837250390627/N	-0.628438549051861/N	D	AT4G15730.1		CW-type Zinc Finger
Pavir.7NG021500.v4.1	-0.171795174416401/N	-1.82401212332085/N	-0.651724915960874/N	-2.07813271597755/Y	-1.46465278356939/N	0.398673654522485/N	D	AT3G46730.1		NB-ARC domain-containing disease resistance protein
Pavir.1NG363700.v4.1	0.0227861598894912/N	0.00238222205166311/N	0.700713396546806/N	1.01373519550713/Y	0.605119253269398/N	0.994010393433288/N	U	AT5G58070.1	ATTIL,TIL	temperature-induced lipocalin
Pavir.7NG161900.v4.1	-0.1552996254543/N	-0.125233223092009/N	-0.585531095936929/N	-1.00613151718393/Y	-0.331774757174793/N	-0.873398097396618/N	D	AT4G05030.1		Copper transport protein family
Pavir.2NG307500.v4.1	-0.277006926810201/N	0.922497608422053/N	1.38008265469581/N	1.57489205702172/Y	0.430518116651194/N	0.405392301362351/N	U	AT4G39700.1		Heavy metal transport/detoxification superfamily protein
Pavir.5KG556000.v4.1	0.303076973568228/N	-0.193173465666715/N	-0.683963842279731/N	-1.23438153129431/Y	-0.237645732869687/N	-0.724382791977259/N	D	AT5G55570.1
Pavir.4NG033600.v4.1	0.303283193144114/N	-1.20093847350771/N	-0.466120445549353/N	-1.88317756355059/Y	-1.14050468864669/N	-0.951868077210414/N	D	AT2G36530.1	ENO2,LOS2	Enolase
Pavir.9KG465800.v4.1	0.0806140639423368/N	0.642255108940363/N	1.76392735142564/N	2.33311268635158/Y	-0.0284745593750477/N	2.21184872993485/Y	UU	AT4G16160.2	ATOEP16-2,ATOEP16-S	Mitochondrial import inner membrane translocase subunit Tim17/Tim22/Tim23 family protein
Pavir.3KG378300.v4.1	-0.120990810663002/N	-0.158891558062871/N	-0.228849868478482/N	-1.12659972655903/Y	-0.404128073464699/N	-0.67207522667088/N	D	AT1G77020.1		DNAJ heat shock N-terminal domain-containing protein
Pavir.2KG154600.v4.1	-0.810076993906253/N	0.468924786003836/N	1.5231165927856/N	1.50883168245108/Y	0.503378925146002/N	1.42249854276639/N	U	AT1G68570.1		Major facilitator superfamily protein
Pavir.5NG205500.v4.1	0.334235707845589/N	-0.384008518038838/N	-0.38757476900793/N	-1.17576758895779/Y	-0.401334452298573/N	-0.26784395518266/N	D	AT4G01690.1	HEMG1,PPO1,PPOX	Flavin containing amine oxidoreductase family
Pavir.3NG162500.v4.1	-0.465961627178988/N	-0.536798063497965/N	-0.762645128402057/N	-1.50432069281116/Y	-0.387283970827657/N	-0.56695577901635/N	D
Pavir.4KG220500.v4.1	0.215492206088691/N	-0.110353035132079/N	-0.332695353862301/N	-1.62407554563796/Y	-0.654853011362039/N	-0.600451559022519/N	D	AT2G34460.1		NAD(P)-binding Rossmann-fold superfamily protein
Pavir.6NG134200.v4.1	-0.472730355299342/N	0.254226755037172/N	0.963915751850655/N	1.17379722318247/Y	0.27353563413161/N	0.589718304747142/N	U	AT5G20900.1	JAZ12,TIFY3B	jasmonate-zim-domain protein 12
Pavir.3KG293400.v4.1	0.514005547556896/N	-0.414194596215316/N	0.64231482192014/N	1.70750626081192/Y	-0.052406886161169/N	2.40984949960849/Y	UU	AT3G12700.1		Eukaryotic aspartyl protease family protein
Pavir.1KG316100.v4.1	0.00489941741715265/N	0.924083785464739/N	-0.0397125731140148/N	1.01310811335548/Y	-0.30340635298153/N	0.203689892562285/N	U	AT3G52580.1		Ribosomal protein S11 family protein
Pavir.1NG140000.v4.1	-0.171724097386233/N	-0.458803928354449/N	-0.702668431774722/N	-1.34007056457419/Y	0.0127039071698092/N	-0.294344284763031/N	D	AT5G25610.1	ATRD22,RD22	BURP domain-containing protein
Pavir.3KG228400.v4.1	-0.673748518724499/N	-0.7403071847044/N	-0.118235183791639/N	-0.0309029132975592/N	0.274775734005993/N	-1.86951826513664/Y	D	AT2G37130.1		Peroxidase superfamily protein
Pavir.9NG050700.v4.1	-0.947416606310936/N	0.039883575970173/N	1.42510310617119/N	1.39460564314872/Y	1.78903398746191/N	0.880810305264132/N	U	AT5G67450.1	AZF1,ZF1	zinc-finger protein 1
Pavir.8NG278000.v4.1	-0.133113569824417/N	0.70890031823023/N	1.2880333829421/N	1.79367386992373/Y	0.205603661110382/N	2.04904287456981/Y	UU	AT5G24090.1	ATCHIA,CHIA	chitinase A
Pavir.1NG379300.v4.1	-0.148162038916823/N	-0.641102979739292/N	0.445748083889441/N	-1.7420575389187/Y	-1.10045674679116/N	-0.84953332681897/N	D	AT5G47240.1	atnudt8,NUDT8	nudix hydrolase homolog 8
Pavir.4KG321100.v4.1	0.216662341963605/N	-0.0146177780289947/N	1.10269427357556/Y	0.635626424519045/N	0.53633437135756/N	0.221572762526017/N	U	AT2G26600.1		Glycosyl hydrolase superfamily protein
Pavir.3KG266800.v4.1	-0.331604479082875/N	1.08688699141331/N	0.64950491418055/N	1.46034920079716/Y	-0.703673246414404/N	0.742941398803875/N	U
Pavir.J257000.v4.1	0.237417896272227/N	0.732236555548202/N	0.549067295338962/N	1.51455773291058/Y	0.6058104317802/N	1.22451286475781/N	U	AT4G22530.1		S-adenosyl-L-methionine-dependent methyltransferases superfamily protein
Pavir.2KG206100.v4.1	0.234717269654076/N	-0.474820147163121/N	-0.354543868598864/N	-1.36880442358834/Y	-0.286211967641985/N	-0.524825172487581/N	D	AT3G02830.1	ZFN1	zinc finger protein 1
Pavir.1NG392600.v4.1	-0.342600291652089/N	0.305231593402698/N	1.13638068242914/N	1.03941647976183/Y	0.433868037664034/N	0.899106364909042/N	U	AT4G00430.1	PIP1;4,PIP1E,TMP-C	plasma membrane intrinsic protein 1;4
Pavir.J582900.v4.1	0.0293812636497328/N	-0.520360593930135/N	-0.837915596537611/N	-1.05284026493813/Y	0.0248280718451009/N	-0.974844379779845/N	D
Pavir.9KG269500.v4.1	0.721848797288278/N	-0.773822385321853/N	-0.732386689216726/N	-1.54204444921542/Y	-0.0738063118791825/N	-0.634980268604327/N	D	AT1G72330.1	ALAAT2	alanine aminotransferase 2
Pavir.1NG087100.v4.1	-0.558408706512586/N	-0.124526436079798/N	-0.160891989695764/N	0.924281048041455/N	0.0986583782770554/N	1.89762918171288/Y	U	AT3G30390.1		Transmembrane amino acid transporter family protein
Pavir.5KG009100.v4.1	-0.0360994270921529/N	-0.0512084571633539/N	-0.186375000942523/N	1.19242972656179/Y	0.518851225160217/N	1.04992546812748/N	U	AT2G45570.1	CYP76C2	cytochrome P450, family 76, subfamily C, polypeptide 2
Pavir.5NG449400.v4.1	-0.0473842911712938/N	0.186579055130355/N	2.42985143163933/Y	2.05254252824003/Y	2.29074216286314/Y	1.17832658000628/N	UUU	AT4G26890.1	MAPKKK16	mitogen-activated protein kinase kinase kinase 16
Pavir.5NG581000.v4.1	0.191516698426304/N	-0.65372099467968/N	-0.679825038480906/N	-1.57249797404274/Y	-0.315867827264645/N	-0.242090640802905/N	D	AT3G50820.1	OEC33,PSBO-2,PSBO2	photosystem II subunit O-2
Pavir.7NG267100.v4.1	-1.31002440995413/N	-0.0930721098439901/N	0.542970491563413/N	1.13049832831698/N	0.564228118361751/N	1.7685017131057/Y	U	AT5G07440.2	GDH2	glutamate dehydrogenase 2
Pavir.5KG663800.v4.1	0.0656192768845121/N	-0.147736496439396/N	-0.209142476013672/N	-1.82087848082519/Y	-0.583930640003088/N	-0.748539877765905/N	D	AT2G16570.1	ASE1,ATASE,ATASE1	GLN phosphoribosyl pyrophosphate amidotransferase 1
Pavir.5KG054500.v4.1	0.797722864104193/N	-0.649331317823476/N	-0.893458571295446/N	-1.74180751696005/Y	-0.75434576525616/N	-0.611648668346676/N	D	AT5G56600.1	PFN3,PRF3	profilin 3
Pavir.1KG173100.v4.1	-1.02890630844994/N	-0.640848713232681/N	1.76893698466598/Y	0.935452745962644/N	-0.0343146165880795/N	-0.0217969438083691/N	U	AT4G08850.1		Leucine-rich repeat receptor-like protein kinase family protein
Pavir.1NG426100.v4.1	0.862829283658994/N	-0.121209418729545/N	-0.463056200878216/N	-1.3420203788456/Y	-0.333825151962967/N	-0.473437139931509/N	D	AT3G18420.1		Protein prenylyltransferase superfamily protein
Pavir.5KG323000.v4.1	0.0434486365825586/N	0.385843119375216/N	1.35275251262945/Y	1.34652944136218/Y	0.637982136298754/N	0.459592164333426/N	UU	AT4G02600.1	ATMLO1,MLO1	Seven transmembrane MLO family protein
Pavir.9KG409100.v4.1	-0.539826880107619/N	0.990195673085342/N	1.97162955033097/Y	2.70809119439083/Y	0.164495157548809/N	3.1917523156492/Y	UUU	AT1G11820.2		O-Glycosyl hydrolases family 17 protein
Pavir.6NG012000.v4.1	0.402536136393429/N	-0.331788505130961/N	-0.494261300715898/N	-2.00501050969764/Y	-0.381576783218478/N	-0.697034167450975/N	D	AT5G47840.1	AMK2	adenosine monophosphate kinase
Pavir.7KG145200.v4.1	0.110298152910086/N	-0.503128520862907/N	-0.612019784321928/N	-1.91675045322493/Y	-0.992167730039204/N	-0.442012780364581/N	D	AT1G08380.1	PSAO	photosystem I subunit O
Pavir.9KG408900.v4.1	-0.398447662918859/N	-1.08350144768947/N	-0.48724291465527/N	-1.78919060247354/Y	-0.554569483046328/N	0.503336172959358/N	D	AT3G13620.1		Amino acid permease family protein
Pavir.9KG619200.v4.1	-0.500224138418378/N	0.593624769741362/N	0.617634390955583/N	1.222106222777/Y	0.648999456646507/N	0.710616716236996/N	U
Pavir.2NG280300.v4.1	-0.303636500188323/N	-0.290466884457484/N	0.227739011423244/N	1.02724445848165/Y	0.140193914442858/N	1.19717165722036/N	U	AT2G05590.2		TLD-domain containing nucleolar protein
Pavir.J282100.v4.1	-0.561086742574393/N	-0.1886423649094/N	0.268245462950259/N	1.61221485154668/Y	-0.388190389353942/N	0.11480309478934/N	U	AT5G66900.1		Disease resistance protein (CC-NBS-LRR class) family
Pavir.2KG291200.v4.1	0.498637293870056/N	-0.418665875046429/N	-0.501711046533104/N	-1.21426244975185/Y	-0.00189153193192086/N	-0.60640765269514/N	D	AT5G52450.1		MATE efflux family protein
Pavir.J480300.v4.1	-0.596194768325572/N	0.110537934169112/N	0.0883191475664466/N	1.38975310924407/Y	-0.880206839855925/N	0.443853981693973/N	U
Pavir.7KG360200.v4.1	-0.39581758587575/N	0.634960226627021/N	-0.093801952544571/N	1.1029735942102/Y	-0.233904707370139/N	0.260855215628531/N	U	AT3G10220.1		tubulin folding cofactor B
Pavir.9NG039000.v4.1	-0.559185603868295/N	0.605100967522226/N	1.62567328392816/N	1.8462741473906/Y	0.648926016904577/N	1.36717553726076/N	U	AT3G11900.1	ANT1	aromatic and neutral transporter 1
Pavir.6KG173200.v4.1	-0.17980322887784/N	0.420622301344999/N	0.15132493523328/N	1.05833790654773/Y	-0.277908035135653/N	0.554970030706246/N	U	AT5G57590.1	BIO1	adenosylmethionine-8-amino-7-oxononanoate transaminases
Pavir.3KG294400.v4.1	-0.462842690427696/N	0.367954348578222/N	0.321224082915753/N	1.13125587514742/Y	-0.120585576519535/N	0.766207708522944/N	U	AT4G30930.1	NFD1	Ribosomal protein L21
Pavir.2KG378800.v4.1	-1.04837481241884/N	0.391291833432431/N	0.706374375798617/N	1.70866659013787/Y	0.23066573532944/N	1.29619273934775/N	U	AT4G22920.1	ATNYE1,NYE1	non-yellowing 1
Pavir.J060400.v4.1	0.592579091784971/N	-2.38880602121588/Y	0.153297605615304/N	0.0680411365786375/N	0.265602490297668/N	0.0700808976853758/N	D	AT5G57560.1	TCH4,XTH22	Xyloglucan endotransglucosylase/hydrolase family protein
Pavir.2NG007400.v4.1	0.0496560708597431/N	-0.350210620502697/N	-0.660839443572729/N	-1.06895846031667/Y	-0.177576760298374/N	-0.278538784189289/N	D	AT2G39890.2	ATPROT1,PROT1	proline transporter 1
Pavir.9NG824300.v4.1	0.623889111669605/N	1.00646128299782/N	1.16139595517177/N	2.07151832727201/Y	0.749746511560117/N	1.28606459246416/N	U	AT1G59950.1		NAD(P)-linked oxidoreductase superfamily protein
Pavir.1NG435000.v4.1	-0.354526419667624/N	0.0887411762525804/N	0.810542229397806/N	1.31244582586111/Y	0.91549499649314/N	0.918768779869944/N	U	AT2G35200.1
Pavir.2KG554300.v4.1	0.2591023266605/N	0.390387400396255/N	1.34671162165344/N	1.61216318848461/Y	0.774444592302149/N	0.835191190460751/N	U	AT1G74950.1	JAZ2,TIFY10B	TIFY domain/Divergent CCT motif family protein
Pavir.8KG175700.v4.1	0.781259103043127/N	-0.584489600076369/N	-0.0231908441577188/N	-1.25022474414606/Y	0.28166704827182/N	-0.743467951198064/N	D	AT1G16720.1	HCF173	high chlorophyll fluorescence phenotype 173
Pavir.5NG385100.v4.1	0.193436863792996/N	-0.909882386170079/N	-1.04442477558214/N	-1.43560488007022/Y	-0.54999213878114/N	-0.905440106211303/N	D	AT3G24450.1		Heavy metal transport/detoxification superfamily protein
Pavir.2KG585300.v4.1	-0.333613509728792/N	-0.19828657888744/N	-0.793396800738087/N	-1.05502202087048/Y	-0.379600449380033/N	-0.0975645817541674/N	D	AT3G51950.1		Zinc finger (CCCH-type) family protein / RNA recognition motif (RRM)-containing protein
Pavir.5KG245800.v4.1	1.0743659957513/N	-0.385970511177615/N	0.521117239220599/N	-1.44760525454813/Y	0.91816428837277/N	-0.842519800330284/N	D	AT1G11330.2		S-locus lectin protein kinase family protein
Pavir.9NG778600.v4.1	0.466560171789217/N	-0.255295071515345/N	-0.318495734712116/N	-1.12096630977979/Y	-0.0937119527751356/N	-0.382912216750312/N	D	AT3G12740.1	ALIS1	ALA-interacting subunit 1
Pavir.9NG317000.v4.1	0.276136903373983/N	-0.155501199192654/N	-0.374284855394633/N	-1.12865201369834/Y	-0.177244177960596/N	-0.557466868739891/N	D	AT5G43850.1	ARD4,ATARD4	RmlC-like cupins superfamily protein
Pavir.2KG114400.v4.1	-0.692259270576826/N	0.514779842401238/N	-0.0560141110589542/N	1.61404817559432/Y	-0.177138773746805/N	0.550595381601066/N	U	AT5G49690.1		UDP-Glycosyltransferase superfamily protein
Pavir.8KG138600.v4.1	0.574518528209139/N	-0.410117691051885/N	-0.327739910672784/N	-1.6970876161247/Y	-0.201277804817569/N	-0.743686533018186/N	D	AT1G71500.1		Rieske (2Fe-2S) domain-containing protein
Pavir.5NG511100.v4.1	-0.932305246835347/N	0.331838603659761/N	0.645125993257051/N	1.48637583540353/Y	0.264141056748019/N	0.130425629809512/N	U	AT1G69370.1	cm-3,CM3	chorismate mutase 3
Pavir.5NG062300.v4.1	0.0599344181332322/N	-0.803122987784438/N	-0.412636052201358/N	-1.17067940809347/Y	-0.552958927260791/N	-0.214940961750348/N	D	AT3G16000.1	MFP1	MAR binding filament-like protein 1
Pavir.9KG242300.v4.1	0.490075538685641/N	-0.536244666779528/N	-0.523611053013647/N	-1.09913715901922/Y	-0.289729596518764/N	-0.664507598090728/N	D	AT4G18520.1		Pentatricopeptide repeat (PPR) superfamily protein
Pavir.7KG002600.v4.1	-0.0655038486530496/N	0.84894349298181/N	0.858820444095179/N	1.33538306105715/Y	0.151511705249076/N	1.18755426262501/Y	UU	AT5G43430.1	ETFBETA	electron transfer flavoprotein beta
Pavir.3KG071800.v4.1	0.64170946705026/N	-0.444933167369763/N	-0.837468371272473/N	-1.59430197070145/Y	-0.990059589160443/N	-0.623864514219722/N	D	AT1G19730.1	ATH4,ATTRX4	Thioredoxin superfamily protein
Pavir.3KG336600.v4.1	-1.04669172661744/N	-0.575869848975059/N	1.08508677403776/N	1.24583537083697/Y	0.310756628141752/N	0.832486250859481/N	U	AT5G25930.1		Protein kinase family protein with leucine-rich repeat domain
Pavir.2KG450300.v4.1	0.0577032603744274/N	0.479535294897285/N	1.13631526697164/N	1.62607357335555/Y	-0.845193334706048/N	1.68274125622069/Y	UU	AT5G54840.1	ATSGP1,SGP1	Ras-related small GTP-binding family protein
Pavir.9KG132000.v4.1	0.860913352077272/N	0.0118386888218299/N	0.750404961616379/N	1.565630050162/Y	0.897735695230883/N	0.835963845335769/N	U
Pavir.5NG634100.v4.1	-0.452513584998687/N	0.588029089179424/N	0.511196141125892/N	1.31813081023535/Y	-0.0479073427053009/N	0.658549851106769/N	U	AT1G23750.1		Nucleic acid-binding, OB-fold-like protein
Pavir.2KG486800.v4.1	0.312557107509008/N	-0.608985896683597/N	-0.848339386034147/N	-1.48244587830769/Y	-0.56293211111513/N	-0.613142581889335/N	D	AT3G08940.2	LHCB4.2	light harvesting complex photosystem II
Pavir.9KG616000.v4.1	-0.465662089767896/N	-0.23407065894978/N	1.19551316027131/N	1.2482530571055/Y	0.543612582542905/N	1.13091227178069/N	U	AT1G17420.1	LOX3	lipoxygenase 3
Pavir.5KG756400.v4.1	0.0196705634621507/N	-0.260498666063978/N	-0.0176169010839833/N	-1.62229987503604/Y	-0.691953736842899/N	-0.364605826495959/N	D	AT4G28660.1	PSB28	photosystem II reaction center PSB28 protein
Pavir.1KG250800.v4.1	-0.126311364425839/N	0.623633850388608/N	0.846114139941998/N	1.50077063879075/Y	0.282047918731261/N	0.86135916961692/N	U	AT4G31550.1	ATWRKY11,WRKY11	WRKY DNA-binding protein 11
Pavir.5KG145200.v4.1	0.298161115597695/N	1.06416132423836/N	1.54155928203047/N	1.33255934593706/Y	-0.0690234707720729/N	0.47123197520282/N	U	AT1G68740.1	PHO1;H1	EXS (ERD1/XPR1/SYG1) family protein
Pavir.2NG316400.v4.1	0.180725723064819/N	-0.142053509364959/N	-0.272531018664433/N	-1.05977163293372/Y	0.0415166663577991/N	-0.545047456769531/N	D	AT1G76080.1	ATCDSP32,CDSP32	chloroplastic drought-induced stress protein of 32 kD
Pavir.7KG278400.v4.1	-0.626701731843957/N	0.653505379274563/N	0.52236248099413/N	1.11621595110581/Y	0.0657987120817888/N	0.749509005430855/N	U	AT3G57560.1	NAGK	N-acetyl-l-glutamate kinase
Pavir.7NG193400.v4.1	0.499592642420188/N	-0.39942452477272/N	0.0106700085410459/N	-1.30274606153582/Y	0.120555545247621/N	-0.626890284776524/N	D	AT2G23390.1
Pavir.J000100.v4.1	0.21774753505299/N	-0.66897523975759/N	0.221342237427885/N	-1.54734286967635/Y	0.597465028618897/N	-0.961419049697282/N	D	AT1G76720.1		eukaryotic translation initiation factor 2 (eIF-2) family protein
Pavir.9NG304400.v4.1	0.0947405052850916/N	0.456389816634892/N	0.470120058589962/N	1.01290174975487/Y	0.657353689418829/N	0.671989768625702/N	U	AT5G46050.1	ATPTR3,PTR3	peptide transporter 3
Pavir.7KG113200.v4.1	0.121511497489531/N	-0.640390757375396/N	-2.30022497815989/Y	-1.91822516559526/Y	-1.00133775288193/N	1.29869578298051/N	DD	AT2G43180.4		Phosphoenolpyruvate carboxylase family protein
Pavir.9KG199400.v4.1	-0.191729277179957/N	-0.280894866866331/N	-0.602784526289855/N	-1.39368064996303/Y	-0.745555278836815/N	-0.687690895715761/N	D
Pavir.1NG280700.v4.1	0.994344013939488/N	-0.718179195711257/N	0.160171120088875/N	-1.69956463818364/Y	-0.145525071403463/N	-0.95972091646615/N	D	AT1G16480.1		Tetratricopeptide repeat (TPR)-like superfamily protein
Pavir.8NG105900.v4.1	0.170739426742186/N	-0.121784251637319/N	-0.332814877756223/N	-1.16773795315535/Y	-0.140614518522075/N	-0.42160290874019/N	D	AT3G26710.1	CCB1	cofactor assembly of complex C
Pavir.1KG025200.v4.1	0.759872307382159/N	0.834157235066575/N	1.33861788439798/Y	0.624340076742962/N	0.40003444793247/N	0.168002304249657/N	U	AT3G61870.1
Pavir.6KG170900.v4.1	-0.282507122079212/N	0.276970377183909/N	0.448896329027329/N	1.54094441457686/Y	-0.43906166440024/N	0.669443786970243/N	U
Pavir.4KG096600.v4.1	0.258390262217933/N	-0.456021515396884/N	-0.918520511418201/N	-1.85920615876517/Y	-0.932622112108884/N	-1.40619264451273/N	D	AT3G14200.1		Chaperone DnaJ-domain superfamily protein
Pavir.J228300.v4.1	-0.137582012006576/N	0.908219503549558/N	0.772889504282753/N	1.21924816845045/Y	0.354070323057134/N	0.503053539966288/N	U	AT4G19645.2		TRAM, LAG1 and CLN8 (TLC) lipid-sensing domain containing protein
Pavir.J430500.v4.1	-0.124895118349705/N	1.18952709558489/N	1.98284492143442/Y	2.76711674954235/Y	1.79631651015679/N	1.70346185298872/N	UU	AT2G39540.1		Gibberellin-regulated family protein
Pavir.J286500.v4.1	0.616715169893212/N	1.72722766160013/N	0.308582505646567/N	0.67411705366174/N	0.100456325853806/N	2.92775060480432/Y	U	AT5G01300.1		PEBP (phosphatidylethanolamine-binding protein) family protein
Pavir.8KG232300.v4.1	-0.0435573879516977/N	-0.816198009480401/N	-0.737877555635765/N	-1.44913808130569/Y	-0.328484915296773/N	-0.585292804604501/N	D
Pavir.6NG244500.v4.1	0.747303996897366/N	-2.5840576763083/Y	-2.13303362793694/Y	-0.925912431024354/N	-1.0332869694137/N	0.784838141389079/N	DD	AT4G24960.1	ATHVA22D,HVA22D	HVA22 homologue D
Pavir.1KG465500.v4.1	-0.150055761195398/N	-0.305508066383447/N	-0.684985489415468/N	-1.102590325802/Y	-0.28765931208227/N	-0.463298269479275/N	D	AT1G64970.1	G-TMT,TMT1,VTE4	gamma-tocopherol methyltransferase
Pavir.4NG300000.v4.1	-0.0369253802687373/N	-0.0930120075524556/N	-0.234659170428946/N	-1.44517793409131/Y	-0.684316011751608/N	-0.566247206956532/N	D
Pavir.9NG853600.v4.1	0.261524777969995/N	0.421891381448597/N	0.48229207723678/N	0.700301134601283/N	0.0749224066987909/N	1.4018650971819/Y	U	AT3G49680.1	ATBCAT-3,BCAT3	branched-chain aminotransferase 3
Pavir.5NG614800.v4.1	-0.124264263736624/N	0.668436627325498/N	0.753905534052729/N	1.15699911531894/Y	0.19398649847568/N	0.474405708070445/N	U
Pavir.9NG704400.v4.1	-0.617097371855188/N	1.0540795993118/N	1.34192326260962/N	1.87878646803543/Y	0.0361023407896413/N	2.52380574302259/Y	UU	AT1G07430.1	HAI2	highly ABA-induced PP2C gene 2
Pavir.6KG034800.v4.1	0.262894335421655/N	0.130916582622147/N	0.325533114432223/N	1.25119431912674/Y	-0.365680145674043/N	1.46047444063183/N	U	AT2G32280.1		Protein of unknown function (DUF1218)
Pavir.5KG119000.v4.1	-1.60108156409884/N	0.156781670012729/N	1.3383611908232/N	1.66881109341252/Y	0.157015836996141/N	1.79056061264946/N	U
Pavir.7KG140700.v4.1	-0.0802749806606165/N	-0.755421008282893/N	-0.571895092713463/N	1.35078768526124/Y	0.386609943998231/N	0.00399927396968377/N	U
Pavir.9KG592800.v4.1	-0.133568132216538/N	0.263213628995897/N	1.20505527407993/N	1.86039249034895/Y	2.34352411430576/Y	1.9323040411486/Y	UUU	AT2G36950.1		Heavy metal transport/detoxification superfamily protein
Pavir.3KG177700.v4.1	-0.325314136817807/N	-0.606876259998293/N	-1.06372359154985/N	-1.26479762445692/Y	-0.239953963288157/N	0.159080202492652/N	D	AT5G01790.1
Pavir.1KG288400.v4.1	-0.0428005168161149/N	0.489479688412875/N	0.420973448270031/N	1.32115499983743/Y	0.495374271323547/N	0.543787090832309/N	U	AT2G38430.1
Pavir.6KG314600.v4.1	-0.373471401761666/N	0.83051039745465/N	0.815223338824808/N	1.55006049870468/Y	1.40937451483194/N	2.15180577529808/Y	UU	AT5G64250.2		Aldolase-type TIM barrel family protein
Pavir.6KG025400.v4.1	0.597220480068914/N	-1.02155826528546/N	-0.611370152566201/N	-1.09276637246767/Y	-0.242543920145359/N	-0.456565485059127/N	D	AT1G30520.1	AAE14	acyl-activating enzyme 14
Pavir.6KG392500.v4.1	0.297704107467554/N	-0.443188330392839/N	-0.318618872926448/N	-1.18004386862615/Y	-0.30712316065013/N	-0.689658887913611/N	D	AT2G31820.1		Ankyrin repeat family protein
Pavir.3NG110000.v4.1	0.0509201744578854/N	-0.0415429081868482/N	0.000875878218217656/N	-1.09891372093617/Y	-0.448997129775184/N	-0.265060548114515/N	D	AT5G12470.1		Protein of unknown function (DUF3411)
Pavir.8NG210100.v4.1	0.71105188280811/N	0.808531475233761/N	0.765459377239643/N	1.59886783540949/Y	0.021052738433625/N	0.972036425469145/N	U	AT1G67550.1	URE	urease
Pavir.2NG256400.v4.1	0.475856191688606/N	-0.351505670272987/N	-0.283762275677951/N	-1.24813695519366/Y	-0.645994978865685/N	-0.392540015657526/N	D	AT2G42220.1		Rhodanese/Cell cycle control phosphatase superfamily protein
Pavir.9KG411900.v4.1	0.370481090648494/N	-0.327377827446143/N	-0.0409386159165422/N	-1.15869450245142/Y	0.114588871441467/N	-0.661017174939302/N	D	AT3G62200.1		Putative endonuclease or glycosyl hydrolase
Pavir.2NG442100.v4.1	-0.445047443506534/N	0.505742821778358/N	0.0259133184880952/N	1.16156692631008/Y	0.156485277390924/N	0.151060957530068/N	U
Pavir.6KG235800.v4.1	0.630011272939561/N	-0.196921136300308/N	-0.181799489002228/N	-1.38308383845189/Y	-0.142927516514827/N	-0.434564701273441/N	D	AT1G60950.1	ATFD2,FED A	2Fe-2S ferredoxin-like superfamily protein
Pavir.J474900.v4.1	-1.11292427260707/N	-0.200571409527908/N	0.306773244708349/N	1.03449261881698/Y	0.360524583966594/N	1.0622381515068/N	U	AT2G23340.1	DEAR3	DREB and EAR motif protein 3
Pavir.9NG786400.v4.1	-0.47507711157736/N	-1.39826868628269/Y	-0.841763743687501/N	-0.614157055619912/N	-0.846010277840682/N	-0.196299386964783/N	D	AT3G05550.1		Hypoxia-responsive family protein
Pavir.9KG105100.v4.1	0.443119020529682/N	-0.451987673917928/N	-0.203620943511238/N	-1.00629727656884/Y	-0.0648605668792366/N	-0.384323814081736/N	D	AT2G14910.1
Pavir.5KG237200.v4.1	-0.307128290750528/N	0.242515164336987/N	0.145051301999693/N	1.17178503495645/Y	-0.0609633407324872/N	0.446968772293456/N	U	AT3G49010.1	ATBBC1,BBC1,RSU2	breast basic conserved 1
Pavir.2KG284600.v4.1	-0.561023582468912/N	0.63311215495945/N	0.666354224990155/N	1.5971373137393/Y	0.0620959573890305/N	1.01078740299393/N	U
Pavir.3KG239000.v4.1	0.0713216065611293/N	-0.537960773860094/N	-0.512534555816203/N	-1.52145217094428/Y	-0.565677129755358/N	-0.809705677462096/N	D	AT1G70730.1		Phosphoglucomutase/phosphomannomutase family protein
Pavir.7KG368300.v4.1	0.635413251068768/N	-0.655966737790616/N	-0.228186116435067/N	-1.02971612091416/Y	-0.180183503033706/N	-0.637568619682366/N	D	AT5G04810.1		pentatricopeptide (PPR) repeat-containing protein
Pavir.1KG375100.v4.1	-0.3407543431307/N	0.581665370773486/N	0.0578837520561232/N	1.13498457545633/Y	-0.374672450165863/N	0.564886609385441/N	U	AT5G17210.1		Protein of unknown function (DUF1218)
Pavir.3KG068500.v4.1	-0.41449317824511/N	-0.290420375584935/N	-0.976773864801998/N	-1.78975453889443/Y	-0.980295381622691/N	-1.15658828511546/N	D
Pavir.5NG348700.v4.1	0.50609273145395/N	-0.430710480172368/N	-0.450100101852916/N	-1.07025823837045/Y	-0.352477007924272/N	-0.516845717649792/N	D	AT3G05625.1		Tetratricopeptide repeat (TPR)-like superfamily protein
Pavir.7KG359300.v4.1	0.501610044286404/N	-0.380351651645785/N	-0.943324676172543/N	-1.25597748985959/Y	-0.130870824673692/N	-0.825044628522251/N	D	AT3G53810.1		Concanavalin A-like lectin protein kinase family protein
Pavir.2NG155800.v4.1	-0.565371940196111/N	0.164026225687455/N	0.520110839211363/N	1.22582161453263/Y	0.505488293494475/N	0.747268039923785/N	U	AT5G33320.1	ARAPPT,CUE1,PPT	Glucose-6-phosphate/phosphate translocator-related
Pavir.4NG033800.v4.1	0.511807447250997/N	-0.13497366398834/N	0.456715596130113/N	1.05069572157853/Y	-0.241050579076809/N	0.432801573790965/N	U	AT1G12410.1	CLP2,CLPR2,NCLPP2	CLP protease proteolytic subunit 2
Pavir.4KG347300.v4.1	0.2989644720015/N	-0.263900810524563/N	-0.836449965587473/N	-1.20999969541958/Y	-0.862477280873273/N	-0.320611909383709/N	D	AT2G24090.1		Ribosomal protein L35
Pavir.9KG051700.v4.1	-0.391872580870843/N	0.581821942860344/N	1.22652992702328/Y	0.615069516582127/N	0.331144422374878/N	0.0125878322258074/N	U	AT2G14520.1		CBS domain-containing protein with a domain of unknown function (DUF21)
Pavir.2NG201200.v4.1	0.445083551926927/N	-0.351457758102848/N	-0.431090716457132/N	-1.12632516573424/Y	-0.29805674462333/N	-0.695946857080433/N	D	AT3G12600.1	atnudt16,NUDT16	nudix hydrolase homolog 16
Pavir.8NG012800.v4.1	0.114409766053432/N	0.463267367494982/N	0.456776688525085/N	1.62719979188151/Y	0.161193258207136/N	0.3889289144876/N	U	AT4G31180.1		Class II aminoacyl-tRNA and biotin synthetases superfamily protein
Pavir.2KG261000.v4.1	0.0588392322867313/N	0.647338914511944/N	0.999648274154552/N	1.69512350406378/Y	0.501038588110092/N	0.986069978303358/N	U	AT4G35220.1		Cyclase family protein
Pavir.6NG068500.v4.1	0.251823977245882/N	0.304743751964055/N	0.435744341830635/N	1.21342719544251/Y	0.628297457108914/N	0.44399743160715/N	U	AT1G11840.6	ATGLX1,GLX1	glyoxalase I homolog
Pavir.7NG279400.v4.1	0.786098046617209/N	-0.503109954535282/N	-0.122483234032356/N	-1.10634201066214/Y	0.000999221344528887/N	-0.641924249206252/N	D	AT4G11570.2		Haloacid dehalogenase-like hydrolase (HAD) superfamily protein
Pavir.4KG314200.v4.1	-0.687831581923688/N	0.713404727978196/N	1.05493641640494/N	1.55354400285207/Y	1.00284897198387/N	0.790628670540793/N	U	AT4G14550.1	IAA14,SLR	indole-3-acetic acid inducible 14
Pavir.2KG527100.v4.1	0.397831766192766/N	1.0410066117297/N	0.690116637848117/N	1.5177164875221/Y	-0.13730652611392/N	1.15476586508229/N	U	AT3G29575.3	AFP3	ABI five binding protein 3
Pavir.2NG611900.v4.1	-0.369475156848421/N	0.496969809333741/N	0.463780966147344/N	1.23219989521617/Y	-0.0539864578868288/N	0.561428493049422/N	U	AT3G07630.2	ADT2	arogenate dehydratase 2
Pavir.2NG159000.v4.1	-0.0394847917645117/N	0.160728290678916/N	2.75414484831327/Y	2.02444307688421/Y	1.15320049494887/N	0.748373545573139/N	UU	AT5G17230.1	PSY	PHYTOENE SYNTHASE
Pavir.9NG851200.v4.1	0.281879936115247/N	-0.526975950171204/N	-0.21945719207004/N	-1.2758366881344/Y	0.353059688674211/N	-0.195380557458347/N	D	AT2G16700.1	ADF5,ATADF5	actin depolymerizing factor 5
Pavir.1NG241900.v4.1	-0.128001298064876/N	0.770767566644663/N	0.389335990483255/N	1.01857556537732/Y	-0.043651730958469/N	0.452499065289115/N	U	AT3G07440.1
Pavir.5KG567300.v4.1	0.119764514771547/N	-0.0589035824554263/N	0.549511715666856/N	0.102805040158832/N	0.323200086475445/N	1.17920556673229/Y	U	AT4G17650.1		Polyketide cyclase / dehydrase and lipid transport protein
Pavir.9NG410200.v4.1	0.159006780778813/N	-0.756513627400227/N	0.482623352868963/N	-1.66242252317223/Y	0.129628978092425/N	-0.15735354503392/N	D
Pavir.9KG608000.v4.1	-0.677365898789544/N	-0.45668711444219/N	1.70365773333827/N	1.19536944805265/N	3.01952914958885/Y	0.496190222320309/N	U	AT2G35290.1
Pavir.6KG215300.v4.1	-0.0202235320361116/N	1.01365626509759/N	1.69266794490381/N	2.24357349282896/Y	-0.311385397150305/N	2.34984420579167/Y	UU	AT3G22490.1		Seed maturation protein
Pavir.9NG018400.v4.1	-0.222097175498832/N	-0.840830043302403/N	-0.834909611742258/N	-1.3558144068989/Y	-1.15426648609096/N	-0.069688625715318/N	D	AT1G06620.1		2-oxoglutarate (2OG) and Fe(II)-dependent oxygenase superfamily protein
Pavir.9NG001200.v4.1	-0.296302617593393/N	-0.334358373948208/N	-0.425915681241947/N	-1.26323158411702/Y	0.129236241582672/N	-0.282612233639433/N	D	AT1G71870.1		MATE efflux family protein
Pavir.7KG156500.v4.1	-0.547183252033111/N	0.19046090669565/N	0.0747846711427255/N	1.25614104660109/Y	0.167903332049733/N	-0.0821293082142821/N	U	AT1G01540.2		Protein kinase superfamily protein
Pavir.2NG048100.v4.1	-0.732493319649288/N	-0.556914117408108/N	2.29811807575185/Y	2.26909544740387/Y	1.47503484177023/N	1.41221580129009/N	UU
Pavir.8NG332600.v4.1	-0.38635646704568/N	0.891912349225382/N	0.591239702495839/N	2.10809661635362/Y	0.294714413037264/N	1.61624702201024/Y	UU	AT5G67390.2
Pavir.9NG749600.v4.1	0.305626153136354/N	-0.446895383594971/N	-0.607597216303263/N	-1.0027851412397/Y	-0.0569777755532624/N	-0.360707672092826/N	D	AT5G04440.1		Protein of unknown function (DUF1997)
Pavir.3KG167000.v4.1	-0.288960575682774/N	0.468032431363662/N	0.313546503616343/N	1.03752439222005/Y	0.159612538680118/N	0.399880837886272/N	U	AT3G53760.1	ATGCP4,GCP4	GAMMA-TUBULIN COMPLEX PROTEIN 4
Pavir.9NG040900.v4.1	0.0453595430219059/N	0.00737193933115787/N	2.28933193905349/Y	1.71196678720405/Y	1.53952472763252/N	1.00596696858543/N	UU	AT5G42650.1	AOS,CYP74A,DDE2	allene oxide synthase
Pavir.2NG035800.v4.1	0.313369937102782/N	-2.10235754819484/Y	-2.27265234235629/Y	-1.91366790071207/Y	-1.27385488479785/N	-0.648553021407578/N	DDD	AT5G09530.1		hydroxyproline-rich glycoprotein family protein
Pavir.4KG214100.v4.1	1.14426913211488/N	0.218821260873017/N	0.633905807137111/N	1.51894878754686/Y	0.662431174535088/N	0.575020169820263/N	U	AT2G14050.1	MCM9	minichromosome maintenance 9
Pavir.8KG029500.v4.1	-0.379159505815637/N	-0.0492957217242614/N	0.753734271623238/N	1.6182619372095/Y	-0.0398912550992844/N	0.696929852375401/N	U
Pavir.7NG435300.v4.1	0.161915567730748/N	-0.178303568367357/N	-0.437259379887745/N	-1.32071219254751/Y	-0.147726182253202/N	-0.139485578581292/N	D	AT2G02220.1	ATPSKR1,PSKR1	phytosulfokin receptor 1
Pavir.7NG377500.v4.1	0.597185074333801/N	-0.455466808079267/N	-0.296849324182236/N	-1.23434191502431/Y	0.140598095339736/N	-0.581931298028019/N	D	AT4G28080.1		Tetratricopeptide repeat (TPR)-like superfamily protein
Pavir.9NG477600.v4.1	-0.0885466622980611/N	-0.422257004226277/N	-0.412220749785265/N	-1.12274197872456/Y	-0.711912434047574/N	-0.394447508616848/N	D	AT5G57390.1	AIL5,CHO1,EMK	AINTEGUMENTA-like 5
Pavir.5KG029100.v4.1	0.273679410920704/N	-0.555952334104586/N	-0.331380332931018/N	-1.20877542022355/Y	-0.0995586440185026/N	-0.573961678824051/N	D	AT1G54350.1		ABC transporter family protein
Pavir.8KG097200.v4.1	0.254493365980594/N	-0.719183015087812/N	-0.955754907227752/N	-1.89276250179116/Y	-0.362289341023642/N	-0.502038807930913/N	D	AT4G11650.1	ATOSM34,OSM34	osmotin 34
Pavir.5KG641400.v4.1	0.374042656719705/N	-0.580521687212249/N	-0.607413822671672/N	-1.35365354747897/Y	-0.449813540960982/N	-0.688209318409545/N	D	AT2G30570.1	PSBW	photosystem II reaction center W
Pavir.2KG556600.v4.1	-0.105687837265366/N	0.0349767957390316/N	0.551662220472973/N	1.25300658426912/Y	0.477486106317917/N	1.15844477404752/N	U	AT1G72510.1		Protein of unknown function (DUF1677)
Pavir.6KG198000.v4.1	-0.0732593175051495/N	1.07184700947364/N	0.875321898822189/N	1.51301233993347/Y	-0.0664702107588592/N	0.654369647056382/N	U
Pavir.2NG042300.v4.1	-0.264553382997599/N	0.212785691853459/N	0.255526789674957/N	1.08839070792384/Y	-0.349531538196868/N	0.4713313670687/N	U	AT3G52390.1		TatD related DNase
Pavir.2KG506200.v4.1	0.0383436129610983/N	-0.371623384779434/N	-1.25841137784449/N	-2.00306347480796/Y	-0.501782149488294/N	0.504599280934104/N	D	AT4G11650.1	ATOSM34,OSM34	osmotin 34
Pavir.9NG237600.v4.1	-0.887933147500654/N	0.288790971375876/N	0.468859939667783/N	1.7008968381307/Y	-0.742977047964124/N	0.719866020263091/N	U
Pavir.6KG232600.v4.1	0.103850407980296/N	0.415551237799473/N	0.453570577405014/N	1.17192235902523/Y	-0.218888654541686/N	0.442223271330426/N	U	AT1G60660.1	ATCB5LP,B5 #5,CB5LP	cytochrome B5-like protein
Pavir.9NG209500.v4.1	0.132452676991965/N	0.174871806262411/N	-0.304094944546572/N	-1.20325943463773/Y	0.116582506422418/N	-0.351831117940958/N	D	AT5G67420.1	ASL39,LBD37	LOB domain-containing protein 37
Pavir.5KG578800.v4.1	0.763181236130069/N	0.276361010149416/N	-0.164855760646231/N	-1.0205133516883/Y	-0.193529487905575/N	-0.0615783943675389/N	D	AT1G27970.1	NTF2B	nuclear transport factor 2B
Pavir.8NG021900.v4.1	0.553299284286431/N	-0.968823151812791/N	-1.20664073137516/N	-1.27205720051329/Y	-0.190773399823102/N	-0.914319742073587/N	D	AT5G13750.1	ZIFL1	zinc induced facilitator-like 1
Pavir.2KG499700.v4.1	-0.246921255180486/N	-2.64813862038026/Y	-1.39795697576825/N	-1.73237824486442/Y	-2.04696517751511/Y	-0.0503432450930065/N	DDD
Pavir.2KG305900.v4.1	0.289490080752143/N	0.772043915040847/N	0.878368899490731/N	1.16396603486276/Y	0.543460421438165/N	0.46908623256207/N	U
Pavir.6KG133100.v4.1	-0.15953667957645/N	0.585681253680867/N	0.734549739369114/N	1.1589850351775/Y	0.142867644681776/N	0.664640545515626/N	U	AT3G55960.1		Haloacid dehalogenase-like hydrolase (HAD) superfamily protein
Pavir.J193100.v4.1	0.142040412943775/N	-0.283826333482296/N	-0.160674345611957/N	-1.05031983462778/Y	-0.0244348587264286/N	-0.771072120640396/N	D	AT1G53140.1	DRP5A	Dynamin related protein 5A
Pavir.9NG008300.v4.1	0.0661774372852357/N	-0.387302898143246/N	-0.354290890980123/N	-1.06625941143471/Y	-0.52630243199054/N	-0.362178098376437/N	D
Pavir.J550600.v4.1	0.00545476419391522/N	-0.642191165783181/N	-0.876705027087893/N	-1.23430465180085/Y	-0.522815717557698/N	-0.458357993403238/N	D	AT3G11780.1		MD-2-related lipid recognition domain-containing protein / ML domain-containing protein
Pavir.9NG431900.v4.1	0.433396292438088/N	-0.431514943659119/N	-0.513966153400972/N	-1.13923366116016/Y	-0.23199260361187/N	-0.511802782144956/N	D	AT4G23890.1
Pavir.8KG397200.v4.1	-0.179231503225595/N	0.131958067157762/N	0.298253186220499/N	1.21756671771656/Y	0.162920834848468/N	0.421256800652532/N	U	AT1G71865.1
Pavir.J726800.v4.1	-0.544873321988411/N	0.262077316626414/N	-0.15478315970512/N	1.12059916712181/Y	-0.682661888895421/N	-0.540870973483292/N	U	AT3G14460.1		LRR and NB-ARC domains-containing disease resistance protein
Pavir.8KG155900.v4.1	0.433909537747253/N	-0.471404191930322/N	-0.249516770029003/N	-1.41341916590429/Y	-0.359921960641847/N	-0.324659134235975/N	D	AT3G59400.1	GUN4	enzyme binding;tetrapyrrole binding
Pavir.5NG537500.v4.1	0.288893935789566/N	0.75551505708862/N	2.00530046525372/Y	2.20784219944361/Y	0.247660214562244/N	2.44326620068757/Y	UUU	AT1G60420.1		DC1 domain-containing protein
Pavir.1NG464000.v4.1	-0.105361226236744/N	-0.48391456074053/N	-0.155082698316975/N	-1.14248443165465/Y	-0.680661555011424/N	-0.821865236551265/N	D
Pavir.6KG021200.v4.1	0.397265464036404/N	-0.429446821772166/N	-0.272263627636501/N	-1.54874578265131/Y	-0.0711529868476028/N	-0.684787017498661/N	D	AT3G01820.1		P-loop containing nucleoside triphosphate hydrolases superfamily protein
Pavir.9NG545900.v4.1	-0.164617557892978/N	1.27805269520312/N	1.98444835981363/Y	2.53737405605911/Y	0.378540009273133/N	2.85095450262603/Y	UUU	AT1G11820.2		O-Glycosyl hydrolases family 17 protein
Pavir.5NG511400.v4.1	0.553964712782096/N	-0.429564116455306/N	-0.477962117005555/N	-1.09552313719972/Y	-0.137090863021217/N	-0.491382881047359/N	D	AT2G03390.1		uvrB/uvrC motif-containing protein
Pavir.2NG367600.v4.1	-0.0225985947983258/N	-0.396141181352992/N	-0.0695558260203308/N	-1.08052997145331/Y	-0.207048615949114/N	-0.600029083608255/N	D
Pavir.6KG354000.v4.1	0.433897983208886/N	-0.235442083094807/N	-0.344675685926122/N	-1.0116633812061/Y	-0.343949402786741/N	-0.144992093496156/N	D	AT4G28706.3		pfkB-like carbohydrate kinase family protein
Pavir.1NG229200.v4.1	0.0601889088230129/N	-0.584547965822819/N	-0.46001865470672/N	-1.25576753602835/Y	-0.664789862353933/N	-0.0885040852105355/N	D	AT1G67090.1	RBCS1A	ribulose bisphosphate carboxylase small chain 1A
Pavir.1NG105100.v4.1	-0.220388477455267/N	-0.83360689597947/N	-1.35468013986231/N	-1.4449618413356/Y	-0.211438892436538/N	-0.134409875101691/N	D	AT1G52760.1	LysoPL2	lysophospholipase 2
Pavir.3KG053600.v4.1	-0.806784431338774/N	0.108714717816697/N	1.00693573854186/N	1.53577103369751/Y	1.39595335283891/N	1.56543311227044/N	U	AT5G09220.1	AAP2	amino acid permease 2
Pavir.9NG411900.v4.1	0.344403771649881/N	-0.51248153532914/N	-0.310442406166911/N	-1.78037782692995/Y	0.0285674710848766/N	-1.09128320468714/N	D	AT3G13050.1		Major facilitator superfamily protein
Pavir.8KG183500.v4.1	0.395855867717406/N	0.731153916280361/N	1.11877111554181/N	2.20107964098501/Y	0.335276622499473/N	1.87266182325132/N	U	AT5G58900.1		Homeodomain-like transcriptional regulator
Pavir.3KG404200.v4.1	0.246022702537879/N	-0.384148528436657/N	-0.673874509488831/N	-1.23472551956882/Y	-0.108125854694799/N	-0.366924867304313/N	D	AT1G09340.1	CRB,CSP41B	chloroplast RNA binding
Pavir.5NG577500.v4.1	-1.34373757922579/N	0.218694388879471/N	2.6560179883699/Y	1.59140014600151/Y	2.22159768930243/Y	-0.0477765577410876/N	UUU
Pavir.5KG380100.v4.1	0.90726850429042/N	-0.77143321102998/N	-0.374797810578952/N	-1.54165653389906/Y	-0.130407517673934/N	-0.417129551351332/N	D	AT2G21530.1		SMAD/FHA domain-containing protein
Pavir.5KG552900.v4.1	0.670245349291411/N	-1.22652487004043/N	-0.795578571183832/N	-2.32419526483844/Y	0.288930375059538/N	-0.720104704918722/N	D	AT5G11520.1	ASP3,YLS4	aspartate aminotransferase 3
Pavir.5NG085700.v4.1	0.0239173267537996/N	0.698709282024296/N	0.478847752633608/N	1.11044589957138/Y	-0.358892243671396/N	0.470623967069581/N	U	AT2G35780.1	scpl26	serine carboxypeptidase-like 26
Pavir.7NG196400.v4.1	-0.276196948718166/N	-0.593568594157057/N	-0.689056720836981/N	-1.40727155497457/Y	-0.504936835921563/N	-0.699068196899872/N	D
Pavir.5KG672200.v4.1	0.491109398078777/N	-0.678489761005236/N	-0.436335036240543/N	-1.26368347326273/Y	-0.158206962497411/N	-0.784576517218043/N	D
Pavir.6KG291200.v4.1	0.131422978089686/N	0.493395616734418/N	-0.0495503902505841/N	1.20516633141464/Y	-0.144374274082486/N	0.718707270693122/N	U	AT1G01420.1	UGT72B3	UDP-glucosyl transferase 72B3
Pavir.9NG695300.v4.1	0.471159978561207/N	-0.250988875112393/N	-0.508850784290078/N	-1.17197300031207/Y	-0.170225602649661/N	-0.435636781208167/N	D	AT4G32260.1		ATPase, F0 complex, subunit B/B\', bacterial/chloroplast
Pavir.5NG416100.v4.1	0.704992753733361/N	-0.642730372303215/N	-0.366032023846337/N	-1.14073456026451/Y	-0.179995809167154/N	-0.570294728588969/N	D	AT1G80380.2		P-loop containing nucleoside triphosphate hydrolases superfamily protein
Pavir.1KG509200.v4.1	0.00464683667217403/N	0.65039455072449/N	1.51697518878683/N	1.35026708106967/Y	0.568783008781377/N	0.644440257374436/N	U	AT4G10380.1	NIP5;1,NLM6,NLM8	NOD26-like intrinsic protein 5;1
Pavir.1KG068600.v4.1	-0.709481644756956/N	-1.25245436201092/N	-1.48997192650333/N	-2.14042600069162/Y	-1.3293957786211/N	0.00512195544903672/N	D
Pavir.5NG620300.v4.1	-0.0180921830835689/N	0.784675040470981/N	0.779476263729924/N	1.59026625298983/Y	0.444093016500974/N	0.413398539468659/N	U
Pavir.3KG144500.v4.1	0.311075963270921/N	0.26655068181559/N	0.167101233461973/N	1.05569952359622/Y	0.283955401914074/N	0.220080613791468/N	U	AT5G17930.1		MIF4G domain-containing protein / MA3 domain-containing protein
Pavir.9KG540300.v4.1	0.358149990670775/N	1.27102004835109/Y	0.922722310947357/N	1.1122390623307/Y	0.512846476325291/N	0.100933411478569/N	UU
Pavir.1NG476000.v4.1	0.322575655104139/N	0.246693256082773/N	-0.00303657013835529/N	-1.21825617582959/Y	-0.343947487940384/N	-0.00990246507724445/N	D	AT5G14040.1	PHT3;1	phosphate transporter 3;1
Pavir.7KG065100.v4.1	0.662545708476661/N	0.304860891953115/N	2.70077762402749/Y	2.1037109716485/Y	2.27664881184096/Y	0.434267839792187/N	UUU	AT5G57150.1		basic helix-loop-helix (bHLH) DNA-binding superfamily protein
Pavir.J453800.v4.1	-0.400686099747739/N	0.0671275449397843/N	-0.21486923140556/N	-1.32977743296628/Y	0.140846569016718/N	-0.276044945575404/N	D	AT3G60600.1	(AT)VAP,VAP,VAP27,VAP27-1	vesicle associated protein
Pavir.4KG204800.v4.1	-0.0989673113480869/N	0.956444028809103/N	2.09675500564944/Y	1.69441377352377/Y	0.897028169295053/N	0.73759598355494/N	UU
Pavir.7KG024600.v4.1	-0.315020238222696/N	-0.0326762360306725/N	1.89697180995032/Y	1.92802056033728/Y	1.14135166786824/N	0.712573186928579/N	UU	AT4G39330.1	ATCAD9,CAD9	cinnamyl alcohol dehydrogenase 9
Pavir.2KG068900.v4.1	0.41711572184053/N	-0.628945052348904/N	0.1970239783994/N	-1.49952422064379/Y	0.400642348446335/N	-0.908581379824301/N	D	AT5G06580.1		FAD-linked oxidases family protein
Pavir.2NG490500.v4.1	0.329547449073487/N	-0.229830253913435/N	-0.284511675972576/N	-1.06429754593223/Y	0.16487678519549/N	-0.720305248734659/N	D	AT2G19830.1	SNF7.2,VPS32	SNF7 family protein
Pavir.4KG337800.v4.1	0.440002102229808/N	-0.124999736811376/N	-0.290313430577448/N	-1.18819237421435/Y	-0.19041497311624/N	-0.154562045841467/N	D	AT1G04920.1	ATSPS3F,SPS3F	sucrose phosphate synthase 3F
Pavir.3KG246100.v4.1	-0.957318435803633/N	0.138767264889143/N	1.59228937916766/N	1.76507707360528/Y	1.78346540506365/N	1.44275666888999/N	U	AT2G38470.1	ATWRKY33,WRKY33	WRKY DNA-binding protein 33
Pavir.4KG217100.v4.1	0.388048508317739/N	-0.423805303910475/N	0.324464179844941/N	-1.10904952971221/Y	0.0988726319850154/N	-0.755587725225266/N	D	AT5G07900.1		Mitochondrial transcription termination factor family protein
Pavir.1NG521900.v4.1	0.710840007553455/N	1.61472989189449/N	2.41598872410247/Y	1.34045431248512/N	1.58054367776398/N	1.74738594253127/N	U	AT1G54050.1		HSP20-like chaperones superfamily protein
Pavir.6NG021100.v4.1	-0.2013523697834/N	0.0719044475382948/N	1.10593869611261/N	1.12179844497731/Y	1.35301109495825/Y	0.196522181780662/N	UU	AT5G40720.1		Domain of unknown function (DUF23)
Pavir.6KG146500.v4.1	-0.305334757296001/N	0.256232577090748/N	0.696313998062864/N	1.5810384307198/Y	0.320155302862807/N	0.677110387682051/N	U	AT2G05990.2	ENR1,MOD1	NAD(P)-binding Rossmann-fold superfamily protein
Pavir.7KG072000.v4.1	0.452467064997722/N	-0.527121401571253/N	-0.179512720107842/N	-1.40574803570929/Y	0.292084681073581/N	-0.559246685349348/N	D
Pavir.2NG328500.v4.1	-0.295540071282931/N	0.531619414581867/N	0.362992677617906/N	1.16508418812386/Y	-0.404725396788807/N	0.979044783115462/N	U	AT1G60010.1
Pavir.3NG218800.v4.1	-0.154740888748934/N	-0.601197170244403/N	-0.856115858025582/N	-1.57070103197169/Y	-0.65258454735393/N	-0.224524659650335/N	D	AT2G30520.1	RPT2	Phototropic-responsive NPH3 family protein
Pavir.9NG726000.v4.1	-0.938192115035917/N	0.391354479527603/N	1.30333370344573/N	1.79983953547946/Y	0.497184870188968/N	0.733370596478337/N	U	AT1G72820.1		Mitochondrial substrate carrier family protein
Pavir.2NG160900.v4.1	-0.0555921432764846/N	-0.296478867000163/N	-0.340851156391251/N	-1.16264439430676/Y	-0.399187240721365/N	-0.431952974902996/N	D
Pavir.9NG705400.v4.1	0.326253253826414/N	-0.461391271224991/N	-0.657597431383309/N	-1.00926364152194/Y	-0.462453682149472/N	-0.304980174864721/N	D	AT2G39830.1	DAR2	DA1-related protein 2
Pavir.5KG223000.v4.1	0.0861556581869667/N	0.202781544325523/N	0.216804941003491/N	-1.5713521323545/Y	0.129049229901151/N	-0.364653704119694/N	D
Pavir.1NG268900.v4.1	1.1580382927261/N	0.0798933218597233/N	0.61793611752047/N	1.41943623845856/Y	1.1196553572762/N	0.572441751606192/N	U
Pavir.6NG276500.v4.1	0.199656213072676/N	-1.34761936064611/N	2.01640308298371/Y	1.28048470166448/N	2.75144926998354/Y	0.331956448696326/N	UU	AT4G34410.1	RRTF1	redox responsive transcription factor 1
Pavir.7KG433800.v4.1	0.194920073201954/N	0.114687323334838/N	0.551164545710823/N	2.0949779572923/Y	-0.0757047765106937/N	0.807259375869304/N	U	AT1G19880.1		Regulator of chromosome condensation (RCC1) family protein
Pavir.2NG632200.v4.1	0.208013538473123/N	-0.453844751399075/N	-0.479444203590846/N	-1.02846796108355/Y	-0.0734262506932906/N	-0.593759952786954/N	D	AT5G17780.2		alpha/beta-Hydrolases superfamily protein
Pavir.2KG548500.v4.1	-0.233504831832855/N	-0.534755228050207/N	0.97533335491455/N	1.1770130834551/Y	0.587583262163101/N	0.226024192347308/N	U	AT4G33950.1	ATOST1,OST1,P44,SNRK2-6,SNRK2.6,SRK2E	Protein kinase superfamily protein
Pavir.5NG564900.v4.1	-0.100733877114375/N	-0.36319522723507/N	-0.369250040564079/N	-1.34040806283514/Y	-0.0553419283930425/N	-0.671628734596461/N	D	AT5G09740.2	HAM2	histone acetyltransferase of the MYST family 2
Pavir.5NG084500.v4.1	0.105532928337013/N	0.56612006580935/N	0.736232099092609/N	1.21128201153236/Y	0.652978089270323/N	0.654514018234106/N	U	AT3G51840.1	ACX4,ATG6,ATSCX	acyl-CoA oxidase 4
Pavir.6KG233400.v4.1	-0.0211855475336447/N	0.386269704033224/N	0.970847630004837/N	1.27857795764924/N	0.0417322837503835/N	2.03337946324715/Y	U	AT3G09790.1	UBQ8	ubiquitin 8
Pavir.6KG359000.v4.1	1.69940564209772/N	2.37322986140925/Y	0.876172470598282/N	-0.43719269151455/N	0.846984706725379/N	0.680649490637661/N	U
Pavir.2NG341000.v4.1	-0.545138276429321/N	0.664298043551859/N	-0.0872382841665983/N	1.16777453505994/Y	-0.534981246339093/N	0.546896272150765/N	U	AT2G38670.1	PECT1	phosphorylethanolamine cytidylyltransferase 1
Pavir.6NG215400.v4.1	-0.0719931745955788/N	1.52161494509765/N	0.444923735334381/N	1.03430813409155/N	0.212112532361528/N	2.20173495601156/Y	U	AT1G68300.1		Adenine nucleotide alpha hydrolases-like superfamily protein
Pavir.3KG569600.v4.1	-0.502970261846736/N	0.529339036669857/N	1.674843780321/N	2.0038882749598/Y	1.04111465319157/N	1.7468827074786/N	U	AT2G22880.1		VQ motif-containing protein
Pavir.1NG291000.v4.1	0.0065755824263556/N	-1.28875119056399/N	-1.11202407591102/N	-2.53999825814351/Y	-0.632036826310704/N	-0.219987053110802/N	D	AT1G59940.1	ARR3	response regulator 3
Pavir.5NG283100.v4.1	0.453282624970354/N	-0.574897724842481/N	-0.142912375786955/N	-1.11201610840005/Y	-0.0272387321221194/N	-0.484438239877515/N	D	AT5G53170.1	FTSH11	FTSH protease 11
Pavir.J351400.v4.1	0.095224339788727/N	1.92189647688816/N	1.37746938761533/N	2.16791162315379/Y	-0.182028073269728/N	1.52585673223649/N	U	AT3G48510.1
Pavir.1NG066000.v4.1	-0.0100091738224498/N	0.463257420722171/N	0.513318223104379/N	1.03441047781676/Y	0.26958672966867/N	0.463502310508798/N	U	AT1G16300.1	GAPCP-2	glyceraldehyde-3-phosphate dehydrogenase of plastid 2
Pavir.9NG355800.v4.1	0.360062965095599/N	-0.200895728355881/N	-0.134875512203739/N	-1.27853401138309/Y	-0.418501031179487/N	-0.445823543660164/N	D	AT4G33500.1		Protein phosphatase 2C family protein
Pavir.3KG462100.v4.1	0.0474253497842359/N	-0.86463563066072/N	-1.02375539487627/N	-1.46695817272744/Y	-0.805878778863817/N	-0.849044033168614/N	D
Pavir.9NG600300.v4.1	0.444641088161869/N	-0.507201469439411/N	-0.413764299745322/N	-1.09864320636188/Y	-0.198630558426425/N	-0.653177946184298/N	D	AT1G07010.1		Calcineurin-like metallo-phosphoesterase superfamily protein
Pavir.3KG309200.v4.1	0.2420298700195/N	0.812038554780992/N	0.920025826119582/N	1.54456899519893/Y	0.396930854831094/N	0.953463346243071/N	U	AT1G29390.1	COR314-TM2,COR413IM2	cold regulated 314 thylakoid membrane 2
Pavir.5NG389200.v4.1	-0.0865643937718854/N	0.564747996007751/N	0.699486693728904/N	2.00381701754253/Y	0.191095824530646/N	0.784882193311973/N	U	AT3G26380.1		Melibiase family protein
Pavir.2NG396000.v4.1	0.447702640996243/N	-0.322478438316093/N	-1.15903066267904/N	-1.49902399961617/Y	-0.805123080177178/N	-1.16362045201142/N	D	AT3G13180.1		NOL1/NOP2/sun family protein / antitermination NusB domain-containing protein
Pavir.3KG098300.v4.1	-0.324143863704806/N	0.494428883334277/N	0.331091804422394/N	1.60549408514312/Y	0.410332616161175/N	0.692253163235317/N	U	AT2G38870.1		Serine protease inhibitor, potato inhibitor I-type family protein
Pavir.7KG428800.v4.1	0.538552380576349/N	-0.194625019426871/N	-0.155100328151569/N	-1.09586870454289/Y	-0.108431656970104/N	-0.502500365336366/N	D	AT1G73110.1		P-loop containing nucleoside triphosphate hydrolases superfamily protein
Pavir.9NG781600.v4.1	0.411608674857894/N	0.297365872751614/N	-0.0137632548615158/N	1.74305686064286/Y	0.37306878726075/N	0.992399597960568/N	U	AT4G11820.2	EMB2778,FKP1,HMGS,MVA1	hydroxymethylglutaryl-CoA synthase / HMG-CoA synthase / 3-hydroxy-3-methylglutaryl coenzyme A synthase
Pavir.1NG201700.v4.1	-0.0296599680316792/N	-0.309062270505409/N	-0.251587840996541/N	-1.00978613522883/Y	-0.227138298475281/N	-0.416638418781973/N	D
Pavir.J403500.v4.1	-0.275284655875865/N	0.604039892270627/N	1.94924953862722/Y	2.18108184906084/Y	0.171199077332909/N	1.34274618493264/N	UU
Pavir.5KG422000.v4.1	0.537537449918186/N	-0.519204035161952/N	-0.268227803702642/N	-1.46546752691917/Y	-0.321903707112052/N	-0.555314806103009/N	D	AT5G46390.2		Peptidase S41 family protein
Pavir.2NG341700.v4.1	-1.65835291449088/N	-0.414987213290095/N	0.058175970958972/N	1.49079447758358/Y	0.53291783503592/N	0.717820892829168/N	U	AT5G19530.1	ACL5	S-adenosyl-L-methionine-dependent methyltransferases superfamily protein
Pavir.9NG214400.v4.1	-0.786470525633931/N	-0.169143159936933/N	0.722615513085544/N	1.03376260825301/Y	0.379119679711714/N	0.559579431302663/N	U	AT5G15650.1	ATRGP2,RGP2	reversibly glycosylated polypeptide 2
Pavir.7KG405000.v4.1	-0.283916595991935/N	-2.92868274053357/Y	-2.31875741905341/Y	-1.94521353174309/Y	-1.38751293241051/N	0.105198580907447/N	DDD	AT4G10265.1		Wound-responsive family protein
Pavir.5KG267600.v4.1	-0.398810671692049/N	-0.00801427675581271/N	-0.480931538100045/N	1.32110388292634/Y	0.403195442168633/N	0.0244300888165508/N	U	AT5G40250.1		RING/U-box superfamily protein
Pavir.5NG552000.v4.1	-0.732846139351481/N	-0.0554905374809916/N	0.822128096812166/N	1.16377139658549/Y	-0.24376473693982/N	1.04142105178475/N	U	AT2G41540.3	GPDHC1	6-phosphogluconate dehydrogenase family protein
Pavir.7NG373800.v4.1	0.0175718722684605/N	0.292323074906467/N	0.435261198339678/N	1.39290018962582/Y	0.209154066365582/N	0.680774503818433/N	U	AT5G10480.2	PAS2,PEP	Protein-tyrosine phosphatase-like, PTPLA
Pavir.8NG310800.v4.1	0.148127750778471/N	-0.275797798097934/N	-0.619155409880004/N	-1.42721389531304/Y	-0.389110992645496/N	-0.681837074713509/N	D
Pavir.4KG009300.v4.1	0.00905146140325088/N	-0.460700647439566/N	-0.471144133447735/N	-1.6921079093298/Y	-0.430474481714059/N	-0.404825148152843/N	D	AT5G52540.1		Protein of unknown function (DUF819)
Pavir.5KG005600.v4.1	0.315250634343723/N	-0.20922598431623/N	-0.468756874413294/N	-1.24858891846895/Y	-0.319699948225177/N	-0.533634181343061/N	D	AT5G42070.1
Pavir.3KG380400.v4.1	0.604140254554928/N	-0.33251019613643/N	-0.405310151987587/N	-1.08994328004546/Y	-0.379118201908645/N	-0.56112450157396/N	D	AT2G27680.1		NAD(P)-linked oxidoreductase superfamily protein
Pavir.1KG493400.v4.1	0.122912653722384/N	-0.277351564528321/N	-0.428845226058696/N	-1.28811410381913/Y	-0.29650937555807/N	-0.0798651061781461/N	D	AT5G23060.1	CaS	calcium sensing receptor
Pavir.3KG165100.v4.1	-1.15898651071238/N	-0.539028848355258/N	0.934130382132634/N	1.28687247091319/N	0.537305910220113/N	2.19448518520022/Y	U	AT4G29130.1	ATHXK1,GIN2,HXK1	hexokinase 1
Pavir.5KG178600.v4.1	0.0538707803511927/N	-0.367761972460666/N	0.0342468179566354/N	0.194853104644364/N	0.325787187580048/N	1.62972752968555/Y	U	AT2G41050.1		PQ-loop repeat family protein / transmembrane family protein
Pavir.3NG312200.v4.1	0.487792288671732/N	-0.233606078475573/N	-0.64055098092489/N	-1.15942727722691/Y	-0.36581102679307/N	-0.474801132876194/N	D	AT5G08050.1		Protein of unknown function (DUF1118)
Pavir.5NG534400.v4.1	0.531763633860058/N	-0.306978758650032/N	-0.123452865766779/N	-1.03326763733057/Y	0.143450276170718/N	-0.0904789791799279/N	D	AT1G03380.1	ATATG18G,ATG18G	homolog of yeast autophagy 18 (ATG18) G
Pavir.4NG312200.v4.1	-0.905795738611892/N	0.706517056915984/N	0.435577610173012/N	1.18079670735773/Y	0.266863436572076/N	0.198396827111646/N	U	AT5G57180.2	CIA2	chloroplast import apparatus 2
Pavir.2KG353900.v4.1	-0.10801716577173/N	0.142047397631371/N	-0.102580009536495/N	1.08707259028768/Y	0.07011635908913/N	-0.19442471080084/N	U	AT1G47480.1		alpha/beta-Hydrolases superfamily protein
Pavir.2KG539400.v4.1	-0.611516955731875/N	0.35593571405272/N	0.917806446152251/N	1.40755747023974/Y	-0.455566616141408/N	0.549250949805436/N	U	AT4G27490.1		3\'-5\'-exoribonuclease family protein
Pavir.5KG267900.v4.1	0.140916821943397/N	-1.01964111335762/N	-1.74076489998501/N	-2.11527023131386/Y	-0.393707642013837/N	-0.773616725456176/N	D	AT3G62760.1	ATGSTF13	Glutathione S-transferase family protein
Pavir.5KG029000.v4.1	-0.443019976225302/N	-3.51241982157717/Y	-2.84163066930673/Y	-0.249547053961644/N	-1.03982489556404/N	-0.352458165938112/N	DD	AT1G65480.1	FT	PEBP (phosphatidylethanolamine-binding protein) family protein
Pavir.2KG077700.v4.1	0.488643614826569/N	-0.413603085909087/N	0.309565557078208/N	-1.3820370207829/Y	-0.187859465888559/N	-0.855588840422077/N	D
Pavir.9KG372400.v4.1	0.325695293120621/N	-1.11767676536508/Y	-1.19584656303388/Y	-0.881166711936641/Y	0.0866166313132239/N	-0.152053745423375/N	DD	AT5G67370.1		Protein of unknown function (DUF1230)
Pavir.9KG566600.v4.1	-0.283600558287495/N	0.0572691799646291/N	0.882013099594096/N	1.56572738136264/Y	0.566063700601612/N	0.641914531285911/N	U	AT1G01220.1	AtFKGP,FKGP	L-fucokinase/GDP-L-fucose pyrophosphorylase
Pavir.3NG201000.v4.1	-0.0530163369875247/N	0.694963579443194/N	1.92919521732813/Y	1.53925227313493/Y	1.40621345439369/N	2.25399970341301/Y	UUU	AT5G13200.1		GRAM domain family protein
Pavir.7KG224100.v4.1	0.48460529501959/N	0.218746804847473/N	-0.774910927052976/N	-1.1824790429586/Y	-0.345925237317227/N	-0.0468426724331747/N	D	AT1G65540.1		LETM1-like protein
Pavir.5NG140400.v4.1	0.19376671574571/N	-0.660994433125207/N	-0.360187344741517/N	-1.23401493001624/Y	-0.763131900920594/N	-0.214837643149184/N	D
Pavir.7NG070800.v4.1	-0.0164707488795672/N	-0.714357615705748/N	-1.13333251998542/N	-1.8544535305006/Y	-0.466322028584605/N	-1.04066675805848/N	D	AT3G19740.1		P-loop containing nucleoside triphosphate hydrolases superfamily protein
Pavir.7KG360400.v4.1	-0.462479541524984/N	1.61406810366881/N	1.62812964799481/N	2.37223581519381/Y	0.176993526046033/N	1.90860060659608/Y	UU	AT3G14270.1	FAB1B	phosphatidylinositol-4-phosphate 5-kinase family protein
Pavir.4NG037700.v4.1	0.525002677586878/N	-0.656077098527154/N	-0.415720572913776/N	-1.1855341523401/Y	-0.615875427297418/N	-0.737142465311645/N	D	AT5G50280.1	EMB1006	Pentatricopeptide repeat (PPR) superfamily protein
Pavir.7NG444900.v4.1	-0.809416270254003/N	-0.432788945152913/N	0.0769040185805189/N	-0.415754565208716/N	-2.36061799508057/Y	-0.541704333798504/N	D	AT4G25000.1	AMY1,ATAMY1	alpha-amylase-like
Pavir.3NG012500.v4.1	0.17714905656836/N	-0.222762332640933/N	-0.362717452448565/N	-1.06558637622212/Y	-0.331152759306866/N	-0.322535990944357/N	D	AT3G06080.2	TBL10	Plant protein of unknown function (DUF828)
Pavir.J384300.v4.1	-0.532864581822027/N	0.833493100423028/N	0.380694387743059/N	1.13806262048823/Y	-0.207074121620386/N	0.453886676914609/N	U	AT3G49000.1		RNA polymerase III subunit RPC82 family protein
Pavir.4NG027500.v4.1	-0.0931663282401593/N	0.643824344426152/N	0.691747589817792/N	1.55840908902187/Y	0.175884685523087/N	0.268143440318664/N	U
Pavir.1NG310800.v4.1	0.446781754242021/N	1.25736378433298/N	1.75122284298215/N	1.73369517987811/Y	0.673218387554244/N	2.0378739768304/Y	UU	AT5G40770.1	ATPHB3,PHB3	prohibitin 3
Pavir.2NG271100.v4.1	-0.553852985502291/N	0.181972792200295/N	0.272560177142526/N	1.3775164707569/Y	0.147726638795272/N	-0.124969582995254/N	U
Pavir.5KG030200.v4.1	-0.0471863597199503/N	1.23843783021964/N	1.66423426087691/N	2.08110676333449/Y	0.540556824802864/N	2.31482391363233/Y	UU
Pavir.3NG283000.v4.1	-0.348869436177663/N	-1.26426282540641/N	-1.05998879387403/N	-2.02297032540101/Y	-0.80863387835611/N	-0.783799373187411/N	D	AT2G34710.1	ATHB-14,ATHB14,PHB,PHB-1D	Homeobox-leucine zipper family protein / lipid-binding START domain-containing protein
Pavir.7KG017200.v4.1	-0.523736609732427/N	-0.0234078941116975/N	0.947143003244109/N	1.38611496720787/Y	0.68397197046991/N	0.372015086964721/N	U	AT1G60690.1		NAD(P)-linked oxidoreductase superfamily protein
Pavir.2KG494600.v4.1	0.896851130765574/N	1.36751315753027/N	1.53765087476965/Y	1.64517251218911/Y	0.31452954611495/N	0.814109110170775/N	UU	AT1G11680.1	CYP51,CYP51A2,CYP51G1,EMB1738	CYTOCHROME P450 51G1
Pavir.7NG449000.v4.1	-0.640772268683691/N	1.04394816994469/N	1.85365111939281/Y	1.51368031947023/Y	0.740946148477372/N	1.37463846846922/N	UU	AT2G33620.4		AT hook motif DNA-binding family protein
Pavir.9KG365200.v4.1	-0.56204854075848/N	-0.211469055733507/N	1.33791783541952/N	1.41202154603796/Y	0.271296260692662/N	0.452678298276504/N	U	AT2G36290.1		alpha/beta-Hydrolases superfamily protein
Pavir.J029100.v4.1	0.25035653463596/N	-0.0498089022908887/N	0.521313392853874/N	1.49298555951861/Y	1.03145690975279/N	0.832605994980617/N	U	AT3G61220.1		NAD(P)-binding Rossmann-fold superfamily protein
Pavir.1KG196900.v4.1	0.0148532465387381/N	1.04193563237798/N	0.370246146816522/N	1.37819778576168/Y	-0.356984265225031/N	1.25178907918121/N	U	AT1G55205.1
Pavir.1NG395900.v4.1	-0.465146098136836/N	0.688745769896173/N	1.90755572101293/Y	2.05104167840827/Y	0.405722882295022/N	1.79668592509145/N	UU	AT1G20440.1	AtCOR47,COR47,RD17	cold-regulated 47
Pavir.2NG038100.v4.1	0.474350853204615/N	-0.521789583870323/N	-0.228858025371236/N	-1.52538748305035/Y	0.271950864573086/N	-0.503159711402145/N	D	AT2G34730.1		myosin heavy chain-related
Pavir.9NG409300.v4.1	0.105205920972293/N	0.365677744244316/N	0.529713922478825/N	1.27702458957226/Y	0.121494766579082/N	0.15910764130312/N	U	AT1G24510.1		TCP-1/cpn60 chaperonin family protein
Pavir.5KG414400.v4.1	-0.0908684919064766/N	-0.987854413761906/N	-1.44545197438266/N	-1.74683089010418/Y	-0.190572854784304/N	-0.433167422034615/N	D	AT3G12670.1	emb2742	CTP synthase family protein
Pavir.7NG437400.v4.1	0.300932153523368/N	-0.295156993130557/N	-0.189988251582785/N	-1.08333396040071/Y	-0.0873728115005996/N	-0.228070529374963/N	D	AT5G40470.1		RNI-like superfamily protein
Pavir.1KG249800.v4.1	0.109711131373143/N	0.966736660709999/N	2.06425538990074/Y	1.83495372039546/Y	0.539425888357719/N	1.80695909208233/N	UU
Pavir.3KG399800.v4.1	-0.0176210106978081/N	0.671381639387349/N	0.494334857155977/N	1.50939301070448/Y	0.274749595541479/N	1.77823486941782/Y	UU	AT5G50710.1
Pavir.7NG374100.v4.1	-0.341793057995385/N	-0.439712578162363/N	1.5961572382215/Y	0.387999939330029/N	-0.15081137147509/N	0.0563684485360181/N	U	AT4G17790.1		SNARE associated Golgi protein family
Pavir.8NG325200.v4.1	0.276293714811761/N	-0.499140307571422/N	-0.577659194661661/N	-1.62568319130633/Y	-0.397737097409533/N	-0.571596250759416/N	D	AT2G29150.1		NAD(P)-binding Rossmann-fold superfamily protein
Pavir.2NG573500.v4.1	-0.0798782463328344/N	0.375888240056905/N	0.853216298479321/N	1.0118877235555/Y	0.0578723467412237/N	0.566498696723702/N	U	AT3G29170.1		Eukaryotic protein of unknown function (DUF872)
Pavir.1KG326400.v4.1	-0.850004413933731/N	1.07801632206459/N	1.11828057829647/Y	1.2175760838959/Y	0.538958669462809/N	0.224115909318984/N	UU	AT1G21200.1		sequence-specific DNA binding transcription factors
Pavir.5KG093000.v4.1	0.230349312913097/N	0.81055750282739/N	-0.160515499330279/N	1.50016086179546/Y	1.17908216959215/N	2.38877150879338/Y	UU	AT1G27480.1		alpha/beta-Hydrolases superfamily protein
Pavir.5NG402000.v4.1	0.26567473222569/N	-0.163124884872309/N	-0.421011089396263/N	-1.28303924500596/Y	-0.471055270839227/N	-0.251605370487758/N	D	AT2G06520.1	PSBX	photosystem II subunit X
Pavir.2KG201900.v4.1	0.048822928885822/N	0.347087072771284/N	0.321877013701011/N	1.08091727561409/Y	-0.097578102412922/N	0.399814528163543/N	U	AT2G30695.1
Pavir.1NG544800.v4.1	0.746480734258995/N	-1.28800350549289/N	0.166944823127441/N	-1.15900582653952/Y	-0.179343631667728/N	-0.117060670766317/N	D	ATCG00420.1		NADH dehydrogenase subunit J
Pavir.J306300.v4.1	-0.0866666436281966/N	-0.321480545408669/N	0.00874762353181293/N	-1.49529560968086/Y	0.36204725235095/N	0.123427042272848/N	D	AT2G37170.1	PIP2;2,PIP2B	plasma membrane intrinsic protein 2
Pavir.6KG156700.v4.1	0.352406369979136/N	-0.694020496982072/N	-1.15251680441841/N	-1.90545516227644/Y	-0.581885077264976/N	-0.933748289127585/N	D
Pavir.8NG192400.v4.1	0.773836965336004/N	-0.135241343852431/N	-0.253393617784852/N	-1.12425902127401/Y	-0.0950341265083706/N	-0.454627047834161/N	D	AT1G71500.1		Rieske (2Fe-2S) domain-containing protein
Pavir.7KG315600.v4.1	-0.00136168521272638/N	0.603170171353323/N	0.758491813548375/N	1.49152342851327/Y	0.344456358772406/N	0.391110480863867/N	U	AT3G03220.1	ATEXP13,ATEXPA13,ATHEXP ALPHA 1.22,EXP13,EXPA13	expansin A13
Pavir.3KG284800.v4.1	0.309420295122741/N	0.129582768733102/N	1.05412775538336/N	1.35348492557938/Y	0.107306370595247/N	1.15406152231147/N	U	AT5G53050.3		alpha/beta-Hydrolases superfamily protein
Pavir.5NG531800.v4.1	-0.162480424015846/N	-0.189685616191158/N	1.30063991956201/N	1.57906392299374/Y	0.67102328486412/N	0.805125745499608/N	U	AT2G20900.2	ATDGK5,DGK5	diacylglycerol kinase 5
Pavir.5NG452100.v4.1	0.0133998614440104/N	1.8861252105349/N	2.0392006411202/Y	2.67747789312912/Y	0.432491160946107/N	1.47616282299346/N	UU	AT3G18000.1	NMT1,PEAMT,XPL1	S-adenosyl-L-methionine-dependent methyltransferases superfamily protein
Pavir.5NG381400.v4.1	0.658254865932989/N	0.29702938994965/N	1.011523131563/N	1.33603305089902/Y	-0.0489899087669667/N	0.273734853234781/N	U	AT3G24503.1	ALDH1A,ALDH2C4,REF1	aldehyde dehydrogenase 2C4
Pavir.4KG001700.v4.1	-0.815535150839772/N	0.530654727582514/N	0.690881228648788/N	1.04038738096763/Y	0.0619659804966444/N	0.453924748438441/N	U	AT1G75140.1
Pavir.1KG515800.v4.1	0.568615982994513/N	0.582007309618788/N	1.74417550094726/Y	1.55003279947395/Y	0.528922597435463/N	1.43856942273928/N	UU	AT1G03495.1		HXXXD-type acyl-transferase family protein
Pavir.5KG740900.v4.1	-0.13636268141642/N	0.169340908096481/N	-0.148567240331804/N	-1.37681362628407/Y	-1.50013173009828/N	-0.478734712739205/N	D
Pavir.9NG004300.v4.1	-0.172186866265714/N	0.440634922841379/N	1.16229259657014/N	1.8098502835391/Y	0.824864377586348/N	1.27497821299826/N	U	AT2G44060.2		Late embryogenesis abundant protein, group 2
Pavir.9NG377000.v4.1	-0.532880267547395/N	0.33501186899878/N	0.917054567885112/N	1.2471910862822/Y	-0.136777346572708/N	-0.00896125153269962/N	U	AT4G19120.1	ERD3	S-adenosyl-L-methionine-dependent methyltransferases superfamily protein
Pavir.7KG025300.v4.1	0.874230820730909/N	-0.706879851970503/N	-0.360436541431532/N	-1.28242429432004/Y	-0.432212841801038/N	-0.372778357681956/N	D	AT5G13410.1		FKBP-like peptidyl-prolyl cis-trans isomerase family protein
Pavir.1NG417600.v4.1	0.189253108126951/N	-0.535074391956819/N	-0.364688826188768/N	-1.28518189267506/Y	-0.0333874321249949/N	-0.575614305105019/N	D	AT1G73660.1		protein tyrosine kinase family protein
Pavir.8NG245500.v4.1	-0.110071346768713/N	0.346589313179095/N	1.68342318283086/N	1.46811214739004/Y	0.0424795333261387/N	0.914959271148275/N	U	AT5G42510.1		Disease resistance-responsive (dirigent-like protein) family protein
Pavir.9NG474300.v4.1	0.147202655036271/N	-0.701031974793613/N	-0.582618788665675/N	-1.79826906915498/Y	-0.338478671030778/N	-0.517938326345143/N	D	AT4G16640.1		Matrixin family protein
Pavir.1KG544600.v4.1	0.113334300002429/N	-0.110697989579001/N	0.0396296293761327/N	0.405755565386535/N	0.179144379044648/N	1.31501989859838/Y	U	AT2G33150.1	KAT2,PED1,PKT3	peroxisomal 3-ketoacyl-CoA thiolase 3
Pavir.1NG328500.v4.1	0.0654522548861727/N	0.0860955353568306/N	0.852439661845047/N	1.07723839686928/Y	0.658169260939444/N	0.586829451192056/N	U	AT5G14480.1		beta-1,4-N-acetylglucosaminyltransferase family protein
Pavir.4KG404400.v4.1	-0.546147427844159/N	1.02863540505631/N	1.83245594061941/N	1.94965778942528/Y	0.260266853270817/N	2.81363177496982/Y	UU	AT3G20570.1	AtENODL9,ENODL9	early nodulin-like protein 9
Pavir.6NG093300.v4.1	-0.138939589918825/N	-0.440786142079434/N	1.13850112470118/N	1.46211683950208/Y	0.567800699221447/N	2.93083219905355/Y	UU	AT2G32210.1
Pavir.2KG209200.v4.1	0.436349131780665/N	-0.336693690333064/N	-0.167281244129371/N	-1.83157350807181/Y	0.125135562345439/N	-0.411849018952596/N	D
Pavir.8KG033800.v4.1	0.337540822053143/N	-0.593121528213062/N	-0.679337856213861/N	-1.34861001825559/Y	-0.541586876418556/N	0.570260965124934/N	D	AT3G57040.1	ARR9,ATRR4	response regulator 9
Pavir.2KG214700.v4.1	-0.28391332183829/N	0.131078318059313/N	0.475921758790537/N	1.00566982880629/Y	0.338542565410639/N	0.234479611878449/N	U	AT1G70480.2		Domain of unknown function (DUF220)
Pavir.J076600.v4.1	-0.959247783514477/N	-0.92134600888439/N	0.948932886826103/N	1.30942644779358/N	2.28401375857214/Y	0.725029537055892/N	U	AT3G11820.1	AT-SYR1,ATSYP121,ATSYR1,PEN1,SYP121,SYR1	syntaxin of plants 121
Pavir.5KG279900.v4.1	0.3330523778609/N	0.672719925354388/N	0.902331251125667/N	1.39754915862576/Y	0.128528861639069/N	-0.0768844874163229/N	U	AT3G46710.1		NB-ARC domain-containing disease resistance protein
Pavir.4KG326600.v4.1	0.0866285227245073/N	-0.646043480677427/N	-0.520109752792406/N	-1.50800268085539/Y	0.302759277517862/N	-0.690103809626306/N	D
Pavir.3KG388000.v4.1	0.151141455713952/N	-0.379614828006781/N	-0.598765133769847/N	-1.5366917410006/Y	-0.505103636102193/N	-0.68386341820677/N	D	AT4G28030.1		Acyl-CoA N-acyltransferases (NAT) superfamily protein
Pavir.1KG087300.v4.1	-1.27045713624185/N	-0.181331827094474/N	2.18812927392805/Y	1.86374242216126/Y	2.36127002943253/Y	0.548334384208805/N	UUU	AT1G80840.1	ATWRKY40,WRKY40	WRKY DNA-binding protein 40
Pavir.1NG492100.v4.1	-1.1334577757077/N	-0.449983871585152/N	1.69203151747882/N	1.25614278510364/N	2.60442340859139/Y	0.988117014992653/N	U	AT3G05200.1	ATL6	RING/U-box superfamily protein
Pavir.6KG288100.v4.1	-0.271705269933996/N	-0.225474199333786/N	-1.31832405340397/Y	0.0101747102785864/N	-0.393721662940003/N	0.00629672421201344/N	D	AT4G30400.1		RING/U-box superfamily protein
Pavir.3KG446600.v4.1	0.322550446602281/N	-0.482799322922571/N	-0.151786135568381/N	-1.54374899078325/Y	-0.354666462333451/N	-0.6094251518502/N	D	AT3G58140.1		phenylalanyl-tRNA synthetase class IIc family protein
Pavir.9KG622500.v4.1	-0.954391547782448/N	-0.102611047385099/N	0.182182474492037/N	1.22520677909146/Y	-0.163637498227349/N	0.45121425001688/N	U	AT1G76340.1	GONST3	golgi nucleotide sugar transporter 3
Pavir.8NG117400.v4.1	0.00325647599665894/N	0.66067927501563/N	0.918440197604028/N	1.35959190931015/Y	0.180300949968832/N	1.18327336795155/Y	UU	AT1G72770.3	HAB1	homology to ABI1
Pavir.4KG250800.v4.1	0.476934395211792/N	-0.250475962623191/N	-0.841600349155967/N	-1.69825059500213/Y	-0.24873548426429/N	-0.721764721378045/N	D
Pavir.8NG299000.v4.1	-0.307857370743007/N	0.808583455832673/N	1.12889301050572/Y	1.38743816504891/Y	0.633839906520826/N	0.679608735624389/N	UU	AT3G11210.1		SGNH hydrolase-type esterase superfamily protein
Pavir.9NG397700.v4.1	-0.0266712880880539/N	0.21626209019134/N	0.31725571480567/N	1.13778187920858/Y	0.215768442591135/N	0.440763968591502/N	U
Pavir.4KG349400.v4.1	0.0506820990032394/N	-0.45700250512845/N	-0.63313826445005/N	-1.15617512905574/Y	-0.423853407296707/N	-0.648315716616616/N	D	AT5G24910.1	CYP714A1	cytochrome P450, family 714, subfamily A, polypeptide 1
Pavir.7NG065100.v4.1	-0.103589024319094/N	0.174576242245433/N	1.5079974459041/N	1.87763228262592/Y	1.15402498127588/N	0.565509430213344/N	U	AT4G39330.1	ATCAD9,CAD9	cinnamyl alcohol dehydrogenase 9
Pavir.9KG343000.v4.1	0.159037764729865/N	-0.225905504449256/N	-0.174522468502198/N	-1.01018964175502/Y	-0.190391076129587/N	-0.447466948900427/N	D	AT1G26850.2		S-adenosyl-L-methionine-dependent methyltransferases superfamily protein
Pavir.5KG448500.v4.1	-0.358291023437641/N	0.365643335189986/N	1.04434237582408/N	0.790882677607352/N	2.01701556716884/Y	0.528168861464951/N	U	AT5G40850.1	UPM1	urophorphyrin methylase 1
Pavir.5NG073100.v4.1	-0.167477386130146/N	0.830325030476792/N	0.313759850401897/N	1.57161614403012/Y	0.450841235697784/N	0.78996399941975/N	U	AT2G37990.1		ribosome biogenesis regulatory protein (RRS1) family protein
Pavir.5KG550300.v4.1	-0.261010833159316/N	0.306472005289504/N	0.840807090659648/N	1.26721337274099/Y	-0.0349391250039975/N	0.534314456915618/N	U	AT2G34560.2		P-loop containing nucleoside triphosphate hydrolases superfamily protein
Pavir.J666400.v4.1	-0.426338740143917/N	1.48240089985039/N	2.67305852210857/Y	2.26991407783218/Y	-0.154678939362921/N	1.70000199130323/N	UU
Pavir.7NG347800.v4.1	0.630306915026075/N	-0.113536185629915/N	-0.275381119907593/N	-1.3687282829898/Y	-0.0188329975436953/N	-0.705060092945108/N	D	AT4G13550.1		triglyceride lipases;triglyceride lipases
Pavir.2NG131000.v4.1	-0.79711975895634/N	-0.0869791506361149/N	0.123529085013956/N	1.4421466645926/Y	0.245607842564697/N	0.559659577623047/N	U	AT5G49690.1		UDP-Glycosyltransferase superfamily protein
Pavir.3KG056200.v4.1	-0.146573814087339/N	0.854119195773389/N	0.698915605212279/N	1.49490175262053/Y	-0.977709656119132/N	2.36533105198206/Y	UU	AT4G33467.2
Pavir.2KG456900.v4.1	-0.317274601145401/N	-0.788639238818753/N	-1.13780942426949/N	-1.46849745648471/Y	-0.557511200092425/N	0.385204001109438/N	D	AT5G02580.1		Plant protein 1589 of unknown function
Pavir.5KG619000.v4.1	0.21263262699599/N	-0.698041998792321/N	-0.684940000008471/N	-1.64139870643447/Y	-0.383482246291793/N	-0.326355222257725/N	D	AT3G50820.1	OEC33,PSBO-2,PSBO2	photosystem II subunit O-2
Pavir.8KG332600.v4.1	-0.371878538106077/N	-0.137599377647345/N	0.321901490775949/N	1.26068256726367/Y	-0.254174473014466/N	0.73599876659952/N	U	AT3G48860.1
Pavir.6NG306200.v4.1	-0.888268007667367/N	0.53079616483633/N	1.94554296749327/Y	0.659811267485823/N	0.557711186155006/N	-0.887618222606679/N	U	AT3G07390.1	AIR12	auxin-responsive family protein
Pavir.5KG498100.v4.1	-0.194432981662659/N	-0.11638843625906/N	2.52479760441371/Y	1.86461721162843/Y	2.23465099079095/Y	1.04467224486418/N	UUU	AT4G26890.1	MAPKKK16	mitogen-activated protein kinase kinase kinase 16
Pavir.9KG358700.v4.1	0.0304897337839264/N	-0.830825756933768/N	-0.210296777763143/N	-1.68837041298068/Y	-0.10611562472231/N	-1.0364144982073/N	D	AT2G27920.1	SCPL51	serine carboxypeptidase-like 51
Pavir.1NG383000.v4.1	-0.317084204650518/N	-0.305032836826116/N	-0.104799712558624/N	-0.0119621560220669/N	-2.0165678896678/Y	-1.7870968495973/Y	DD	AT2G45110.1	ATEXPB4,ATHEXP BETA 1.1,EXPB4	expansin B4
Pavir.3NG028600.v4.1	0.426607753888507/N	-1.00466737938531/N	-0.63060239979683/N	-1.8994342124908/Y	-0.937358719367757/N	-0.256727651094075/N	D	AT5G45930.1	CHL I2,CHLI-2,CHLI2	magnesium chelatase i2
Pavir.1NG197900.v4.1	1.14980150849257/N	-0.193166878743089/N	-0.636375234142305/N	-1.0492162807825/Y	-0.249077945502524/N	-0.764478900828533/N	D	AT5G36160.1		Tyrosine transaminase family protein
Pavir.8NG226600.v4.1	-0.4033345517357/N	0.479793356633447/N	0.649257109185971/N	1.91690116325945/Y	-0.194954330410247/N	1.21735914235841/N	U
Pavir.5NG304300.v4.1	-0.0121420013727039/N	0.166045967079297/N	0.30687011866958/N	1.56728385689491/Y	-0.35713221169961/N	0.40755623755828/N	U	AT4G17140.2		pleckstrin homology (PH) domain-containing protein
Pavir.6NG213600.v4.1	0.261733582453136/N	-0.945596771542695/N	-0.283877517573029/N	-1.75910475528854/Y	-1.23838110283176/N	-0.203532028367372/N	D	AT3G01480.1	ATCYP38,CYP38	cyclophilin 38
Pavir.2KG218500.v4.1	-0.314133837941846/N	0.732710532259739/N	0.999438650587823/N	1.37114914098573/Y	0.393031525529964/N	0.774646123111577/N	U	AT5G40480.1	EMB3012	embryo defective 3012
Pavir.1NG561600.v4.1	-0.0983474213542175/N	0.436299555714918/N	0.849614365482396/N	1.26032477327575/Y	0.145000169426586/N	0.757719266527746/N	U	AT1G04010.1	ATPSAT1,PSAT1	phospholipid sterol acyl transferase 1
Pavir.4NG259700.v4.1	-0.16905736846306/N	0.677133136496103/N	1.4038337986215/N	1.84183828167542/Y	0.317005714631714/N	2.42644836393255/Y	UU
Pavir.3NG082800.v4.1	-0.464775576742768/N	0.436512399612088/N	0.865834424948733/N	1.61651781541362/Y	0.399529604587069/N	0.525567175319385/N	U	AT3G06150.1
Pavir.1NG278800.v4.1	0.380713348957768/N	1.19991478491182/N	1.06291573113097/N	1.51168267507033/Y	0.584542011072149/N	0.179821848895415/N	U	AT2G27830.1
Pavir.2KG227800.v4.1	0.149979643815666/N	-0.473760924577542/N	-0.671825275976713/N	-1.78320066492825/Y	-0.584673550247518/N	-0.732189755526158/N	D	AT4G27250.1		NAD(P)-binding Rossmann-fold superfamily protein
Pavir.7KG227400.v4.1	-1.08986717014605/N	0.457463218712363/N	1.22382348123661/N	1.54400761916278/Y	-0.0801887147799549/N	0.974375050692289/N	U	AT5G25050.1		Major facilitator superfamily protein
Pavir.7NG223500.v4.1	-1.14647310388361/N	0.737078319601041/N	0.519141994516599/N	1.11709790496811/Y	-1.0053854460415/N	-0.451570951263773/N	U	AT1G65480.1	FT	PEBP (phosphatidylethanolamine-binding protein) family protein
Pavir.3NG228500.v4.1	0.0788493062416616/N	1.12244491882566/N	1.4165246774108/N	1.92656333654673/Y	-0.35026820628132/N	2.98968192149881/Y	UU	AT2G03530.1	ATUPS2,UPS2	ureide permease 2
Pavir.9NG808200.v4.1	-0.155475022670358/N	-0.262170742458337/N	0.816259180952211/N	1.66999211117182/Y	-0.077591097111088/N	1.16242834333117/N	U	AT1G53730.1	SRF6	STRUBBELIG-receptor family 6
Pavir.1NG426000.v4.1	-0.12324195604127/N	-0.262663506595134/N	-0.310593022476834/N	-1.10702333175223/Y	0.0897355261233472/N	-0.00892044930142611/N	D	AT2G02180.1	TOM3	tobamovirus multiplication protein 3
Pavir.1NG106000.v4.1	-0.274453904295527/N	-0.0476540825875062/N	2.12218695094975/Y	1.90366019679053/Y	2.67315950237113/Y	0.90646730402731/N	UUU	AT2G26640.1	KCS11	3-ketoacyl-CoA synthase 11
Pavir.8KG115000.v4.1	-0.40887155816264/N	0.404394276358663/N	0.353712156364843/N	1.4333329828303/Y	0.0721143414782462/N	0.54623163649897/N	U	AT5G48380.1	BIR1	BAK1-interacting receptor-like kinase 1
Pavir.3KG314600.v4.1	-0.141819606604919/N	0.0285818214469871/N	0.234111336283664/N	0.631551617597258/N	0.0601291398594827/N	1.1116965068963/Y	U	AT3G58610.1		ketol-acid reductoisomerase
Pavir.1NG560100.v4.1	0.371135669604469/N	-0.690400742859008/N	-0.595932665919706/N	-1.60802242600411/Y	-0.336653569441929/N	-0.346404635344603/N	D	AT5G37360.1
Pavir.7KG236500.v4.1	-0.293096931501136/N	0.570769387730206/N	0.716975058524564/N	1.33003738850868/Y	0.52776588882126/N	0.531354411886429/N	U	AT1G03360.1	ATRRP4,RRP4	ribosomal RNA processing 4
Pavir.2KG067800.v4.1	-0.343319919784949/N	0.00553748881714786/N	-0.283514396121285/N	-1.19403966875264/Y	-0.463343396148799/N	-0.51678555338686/N	D	AT1G69630.1		F-box/RNI-like superfamily protein
Pavir.9KG102400.v4.1	-0.0719318278253451/N	0.960743694455715/N	0.979375598734599/N	1.56994330986708/Y	-0.466630052561024/N	0.678170310397045/N	U	AT5G66860.1		Ribosomal protein L25/Gln-tRNA synthetase, anti-codon-binding domain
Pavir.6KG149400.v4.1	0.436692191735172/N	-0.574054280203596/N	-0.0470490013713/N	-1.13653418554885/Y	-0.246152056058019/N	-0.70931184034988/N	D	AT5G35170.1		adenylate kinase family protein
Pavir.7NG340200.v4.1	-0.437280961424897/N	0.756316168454779/N	0.765865494924507/N	1.28851909901033/Y	-0.290750647403463/N	0.992363816816289/N	U	AT2G37860.3	LCD1	Protein of unknown function (DUF3411)
Pavir.5KG761500.v4.1	-0.133428318471403/N	0.423493480902738/N	0.988776848890556/N	1.12502282877308/Y	0.752044469842728/N	0.248345115506946/N	U	AT1G66400.1	CML23	calmodulin like 23
Pavir.5NG049000.v4.1	0.626445024756628/N	0.582676639933466/N	0.126903935209443/N	1.34092617716038/Y	0.744029528868052/N	0.248776303381512/N	U	AT3G15353.1	ATMT3,MT3	metallothionein 3
Pavir.7NG049700.v4.1	-0.166113441639925/N	-0.472855550516036/N	-1.37547553882381/Y	-1.18891535874582/Y	-0.774965780304788/N	-0.452888611311657/N	DD	AT2G27500.1		Glycosyl hydrolase superfamily protein
Pavir.4KG186200.v4.1	0.474638526284037/N	-0.354560441245671/N	-0.562945568920365/N	-1.20111445562602/Y	-0.0168465513864646/N	-0.624478822892339/N	D	AT1G71010.1	FAB1C	FORMS APLOID AND BINUCLEATE CELLS 1C
Pavir.1KG237800.v4.1	0.489627204845551/N	-1.12344949584183/N	-1.54539247894966/N	-1.72934146627472/Y	-0.5599597313008/N	-0.14535143865756/N	D	AT5G59750.1		DHBP synthase RibB-like alpha/beta domain;GTP cyclohydrolase II
Pavir.9NG054100.v4.1	0.325901984546293/N	0.108412278957041/N	2.07762742052438/Y	0.781555317805579/N	0.825751188131584/N	0.406763092002334/N	U	AT1G13970.1		Protein of unknown function (DUF1336)
Pavir.7NG411800.v4.1	-1.2195354690343/N	-2.65367321251275/Y	-2.18310988611668/Y	-2.42524242029439/Y	-2.05002723051967/N	0.203417086031303/N	DDD	AT4G10265.1		Wound-responsive family protein
Pavir.7KG234700.v4.1	-1.0044241250432/N	0.320874788275598/N	1.71396410162791/N	1.63784331597735/Y	0.0992796908580308/N	0.993213408831214/N	U	AT4G21200.1	ATGA2OX8,GA2OX8	gibberellin 2-oxidase 8
Pavir.1NG395200.v4.1	0.535629235218338/N	0.375083570334834/N	0.579981878574504/N	1.26865074869776/Y	0.390793994247635/N	0.312276086467271/N	U	AT4G35750.1		SEC14 cytosolic factor family protein / phosphoglyceride transfer family protein
Pavir.4NG305500.v4.1	-0.114299254962222/N	-0.814025677849901/N	-1.12078684302575/Y	-0.525688210884134/N	-0.317145907322117/N	-0.0122761994145017/N	D	AT5G10750.1		Protein of unknown function (DUF1336)
Pavir.3KG159900.v4.1	0.0806878344466362/N	0.536212845456419/N	0.555928332295409/N	0.800253197715704/N	-0.325446583724053/N	2.00650458854847/Y	U	AT4G15550.1	IAGLU	indole-3-acetate beta-D-glucosyltransferase
Pavir.8NG318300.v4.1	-0.178749657829833/N	0.00680229861384852/N	0.674330833582294/N	1.24422937026632/Y	0.388728491101044/N	0.213213097702177/N	U	AT4G12770.1		Chaperone DnaJ-domain superfamily protein
Pavir.5KG630800.v4.1	0.644376210656005/N	-0.500368816934195/N	-0.432084445951444/N	-1.51348239867074/Y	-0.26991230906706/N	-0.633638229315142/N	D	AT1G45474.2	LHCA5	photosystem I light harvesting complex gene 5
Pavir.9KG429300.v4.1	0.147702230431909/N	-0.433645413936626/N	-1.20085647687638/Y	-0.504312843932604/N	-0.0506003159467851/N	0.00255301594052591/N	D	AT1G79620.1		Leucine-rich repeat protein kinase family protein
Pavir.9NG126800.v4.1	0.0991360651584113/N	0.214607383382987/N	0.583261742583871/N	1.91234292479692/Y	-0.210059572277635/N	3.63035330738579/Y	UU	AT5G66780.1
Pavir.9NG047800.v4.1	-0.0396284190502043/N	-0.157561871116218/N	-0.451886770825627/N	-1.28162633505363/Y	-0.64976215492174/N	-0.396569734067346/N	D
Pavir.4KG346500.v4.1	0.0486359800787151/N	0.480591538296632/N	1.50530000486853/Y	1.24199900234495/Y	0.80870007403354/N	0.907840493415597/N	UU	AT4G36730.2	GBF1	G-box binding factor 1
Pavir.1NG174200.v4.1	-0.749773647956707/N	-0.245372195054294/N	2.17642326253035/Y	1.47859471234803/Y	0.461559044890475/N	0.600201276833165/N	UU	AT4G08850.1		Leucine-rich repeat receptor-like protein kinase family protein
Pavir.9KG045100.v4.1	0.107583855857755/N	-0.50390677975624/N	-0.692530964928941/N	-1.26314997695656/Y	-0.712672614212028/N	-0.52821199680282/N	D
Pavir.3KG383300.v4.1	0.857633257225485/N	-0.396367242805066/N	-0.0530254294567738/N	-1.57716530136383/Y	0.00119159795416464/N	-0.577344148581523/N	D	AT1G78510.2	SPS1	solanesyl diphosphate synthase 1
Pavir.9KG220400.v4.1	-0.0029919587926466/N	0.452530422500931/N	1.56375050148407/Y	1.94677181622719/Y	-0.10810034230977/N	1.55329974360482/Y	UUU	AT5G03530.1	ATRAB,ATRAB ALPHA,ATRAB18B,ATRABC2A,RABC2A	RAB GTPase homolog C2A
Pavir.8KG393700.v4.1	-0.00840496557049599/N	-0.322097894938844/N	0.556897406737268/N	1.11948111126499/Y	0.800370720598551/N	0.74411286370939/N	U	AT2G06530.1	VPS2.1	SNF7 family protein
Pavir.4NG337300.v4.1	-0.247197733175533/N	0.144193832919997/N	0.404751979179052/N	1.01658969890847/N	-0.0217659739760581/N	1.47822331454486/Y	U	AT4G35090.1	CAT2	catalase 2
Pavir.7NG257300.v4.1	0.182379834863207/N	0.476311827571154/N	0.775003448483633/N	1.02519215998575/Y	0.414141507836377/N	0.84031033899108/N	U	AT1G16010.2	MGT2,MRS2-1	magnesium transporter 2
Pavir.8KG050700.v4.1	-0.308400999230264/N	-2.74015912759803/Y	-2.35144067517628/Y	-2.25958693129997/Y	-1.62480147440707/N	-0.414591806759579/N	DDD	AT2G16980.2		Major facilitator superfamily protein
Pavir.4NG267800.v4.1	-0.219360933400885/N	0.179027998762617/N	0.153406900066193/N	1.13865523483692/Y	-0.185538277895839/N	0.154258265360667/N	U	AT5G20500.1		Glutaredoxin family protein
Pavir.7NG307600.v4.1	0.0585684008568498/N	-1.61231184738779/N	-1.02586716727805/N	-0.274697421826164/N	-0.640537915381299/N	3.21334837170748/Y	U	AT5G56550.1	ATOXS3,OXS3	oxidative stress 3
Pavir.J204700.v4.1	-0.101250054027081/N	0.158727696249299/N	1.25325080054461/N	2.11673959671107/Y	-0.0982609241619658/N	3.1094123034089/Y	UU	AT3G12700.1		Eukaryotic aspartyl protease family protein
Pavir.9NG369700.v4.1	-0.233608543146449/N	-0.639823502562363/N	-0.749631029083869/N	-1.58504684380318/Y	-0.672975854380024/N	-0.0123540833616605/N	D	AT4G37790.1	HAT22	Homeobox-leucine zipper protein family
Pavir.5KG228500.v4.1	0.0800963563100356/N	-0.630552334280632/N	-0.42153148835031/N	-1.01956549186433/Y	-0.486353787815984/N	-0.700978603554363/N	D	AT3G05040.1	HST,HST1	ARM repeat superfamily protein
Pavir.3KG139900.v4.1	-0.486053983779779/N	0.579167668675699/N	0.203682903886087/N	1.05249365722193/Y	-0.528639022429051/N	0.546546065194218/N	U	AT1G51510.1	Y14	RNA-binding (RRM/RBD/RNP motifs) family protein
Pavir.7KG182700.v4.1	0.349970364287629/N	-0.469429461465661/N	-0.374101173977235/N	-1.01020946606854/Y	0.0572262548543461/N	-0.456833873651286/N	D	AT4G08920.1	ATCRY1,BLU1,CRY1,HY4,OOP2	cryptochrome 1
Pavir.7NG381100.v4.1	-0.664214218842555/N	0.909040278483861/N	1.44329549733452/N	1.79574487675152/Y	-0.172980821158017/N	0.947794216769934/N	U	AT1G61330.1		FBD, F-box and Leucine Rich Repeat domains containing protein
Pavir.8NG170900.v4.1	-0.762152285701269/N	0.0596566471000991/N	1.38149927481615/N	2.40353927163031/Y	-0.239187075576663/N	1.96340116443168/Y	UU	AT3G02100.1		UDP-Glycosyltransferase superfamily protein
Pavir.2KG365000.v4.1	0.473242979846204/N	-0.466844852096631/N	-0.37961158956639/N	-1.18781205669255/Y	0.00610725652667591/N	-0.67694856943915/N	D	AT1G60000.1		RNA-binding (RRM/RBD/RNP motifs) family protein
Pavir.3NG175400.v4.1	-0.436227866537471/N	-0.0618027129599154/N	0.11232465444404/N	0.563197068593945/N	0.208245323780687/N	2.56431878952895/Y	U	AT2G28680.1		RmlC-like cupins superfamily protein
Pavir.2NG422600.v4.1	-0.540968975655086/N	1.37513370131177/N	0.762753801834742/N	1.35833990243763/Y	0.166700377557862/N	0.591386287285506/N	U	AT1G27970.1	NTF2B	nuclear transport factor 2B
Pavir.9KG388200.v4.1	0.112470765230789/N	-0.755599714308043/N	-0.376157982629107/N	-1.15319838065602/Y	-0.0280223323744028/N	-0.778173775706366/N	D
Pavir.5KG579400.v4.1	-0.0346115380222745/N	1.40392048559022/N	1.85234470804366/Y	2.34089260093886/Y	0.774789613331748/N	2.31309354727301/Y	UUU	AT1G60420.1		DC1 domain-containing protein
Pavir.5KG186900.v4.1	-0.696801875601576/N	0.858139423044237/N	0.69561464749593/N	1.28661387913887/Y	-0.695753910478256/N	0.452814941691635/N	U	AT3G20000.1	TOM40	translocase of the outer mitochondrial membrane 40
Pavir.2KG263000.v4.1	0.927322353050061/N	-0.719877352444575/N	-0.230062235440879/N	-1.4950639347739/Y	0.046859303085285/N	-0.5788832510172/N	D	AT3G19490.1	ATNHD1,NHD1	sodium:hydrogen antiporter 1
Pavir.7NG354300.v4.1	-1.13162407248307/N	-0.204053784564314/N	1.43864734244271/N	1.20763457105188/Y	0.817733208184239/N	0.620600887444676/N	U	AT3G23250.1	ATMYB15,ATY19,MYB15	myb domain protein 15
Pavir.2NG263300.v4.1	-0.12187179129353/N	-0.496196368662928/N	-0.207353740322874/N	-1.25684708160483/Y	-0.273518550715342/N	-0.685488317758312/N	D
Pavir.6NG371600.v4.1	0.840214672947068/N	-0.482265602844605/N	0.38313716433301/N	1.45772199449129/Y	0.348639329264418/N	0.597213855409064/N	U
Pavir.9KG527400.v4.1	0.256634264143779/N	-0.0907673846067948/N	-0.5241019853483/N	-1.10508580939058/Y	-0.704003013398668/N	-0.0624558956775793/N	D	AT4G14890.1		2Fe-2S ferredoxin-like superfamily protein
Pavir.1NG510400.v4.1	0.278660596612036/N	-0.894171737178347/N	-0.375922292953971/N	-1.44499436893598/Y	-0.519417809128789/N	-0.547633240117839/N	D	AT4G28080.1		Tetratricopeptide repeat (TPR)-like superfamily protein
Pavir.5NG543800.v4.1	-0.559378278964903/N	-0.504588249567452/N	-0.31770260237972/N	1.12425883753555/Y	-0.550573811007094/N	0.349357144937267/N	U	AT5G12200.1	PYD2	pyrimidine 2
Pavir.4KG264600.v4.1	-0.0259606686131713/N	-0.353771994232393/N	-0.059878305674403/N	-2.200263934164/Y	-0.462521173153768/N	-0.66190610282876/N	D	AT1G65480.1	FT	PEBP (phosphatidylethanolamine-binding protein) family protein
Pavir.5NG309900.v4.1	-0.377162332869505/N	-0.119287871231755/N	-0.158034889071695/N	1.03179923197849/Y	0.293577091316722/N	0.134405290558739/N	U	AT3G62160.1		HXXXD-type acyl-transferase family protein
Pavir.2KG117100.v4.1	-0.168687014793924/N	0.312014172314685/N	0.335490561599973/N	1.47303585759246/Y	0.579479287131373/N	0.896858951901395/N	U	AT5G18130.1
Pavir.7NG121600.v4.1	-0.345016648077317/N	0.947939821039333/N	1.7242533957373/N	3.0884156899741/Y	1.19009773404405/N	2.07077223468725/Y	UU	AT5G66110.1		Heavy metal transport/detoxification superfamily protein
Pavir.4KG114600.v4.1	0.953876000343007/N	-0.290559898027377/N	-1.1534098146713/N	-1.73969306607881/Y	-0.181440765403281/N	-0.0699099625825187/N	D
Pavir.7KG168500.v4.1	0.728548993596559/N	-0.441898457674079/N	0.0169773668245968/N	-1.2682715155937/Y	0.218625615833041/N	-0.464074602867135/N	D	AT2G23390.1
Pavir.J328700.v4.1	-0.391826375127723/N	-1.14526971656986/N	-2.18621153217877/Y	-2.49568625909092/Y	-1.19761127223135/N	-0.597990959828071/N	DD	AT5G05340.1		Peroxidase superfamily protein
Pavir.2KG383700.v4.1	0.224956869914284/N	0.31482649787306/N	0.00208179784316831/N	1.44659965021723/Y	-0.277987015338779/N	0.896992440898612/N	U	AT4G38690.1		PLC-like phosphodiesterases superfamily protein
Pavir.1NG292900.v4.1	0.436074789024812/N	-0.581613884350874/N	-0.594175689634819/N	-1.010148180234/Y	-0.0887113804315277/N	-0.606636006671158/N	D	AT2G30390.1	ATFC-II,FC-II,FC2	ferrochelatase 2
Pavir.J349900.v4.1	0.7670825762356/N	0.0614479446573117/N	0.453054213722749/N	-1.37764657869457/Y	0.504942099874548/N	-1.05126907586956/N	D	AT5G20960.1	AAO1,AO1,AOalpha,AT-AO1,ATAO,AtAO1	aldehyde oxidase 1
Pavir.2NG288200.v4.1	-0.397758653343978/N	0.428287445622062/N	0.498706764194767/N	1.23470789619218/Y	0.0380126688335902/N	0.512926574796019/N	U	AT1G05210.1		Transmembrane protein 97, predicted
Pavir.7NG430400.v4.1	-0.702665659046668/N	0.244140624300352/N	0.907702977964519/N	1.23822801487262/Y	0.509001797730421/N	-0.133060694880606/N	U	AT1G01490.1		Heavy metal transport/detoxification superfamily protein
Pavir.6NG358600.v4.1	0.0814929329650982/N	-0.219630103461976/N	0.41685886765782/N	1.36328396509035/Y	0.293309924372381/N	0.752796313510418/N	U	AT5G25100.2		Endomembrane protein 70 protein family
Pavir.5KG728600.v4.1	0.0960280474887621/N	0.28479198115736/N	0.906711747002744/N	0.60546239120658/N	1.49422933917908/Y	0.133869581989036/N	U	AT5G48655.2		RING/U-box superfamily protein
Pavir.3KG341100.v4.1	-0.156191251086075/N	0.652614219790227/N	0.270756948736346/N	1.06691635399751/Y	-0.260557424528331/N	0.103730445863427/N	U	AT5G19690.1	STT3A	staurosporin and temperature sensitive 3-like A
Pavir.5KG071100.v4.1	-0.328230754606741/N	0.9671866845755/N	0.815367177541254/N	1.28357183378582/Y	0.231845075149402/N	1.00248398639617/N	U	AT1G60800.1	NIK3	NSP-interacting kinase 3
Pavir.7NG008000.v4.1	0.0964115778794833/N	-0.692799573342651/N	-1.31014526337057/N	-1.66829361096001/Y	-0.576781677817558/N	0.0777915315517937/N	D	AT1G20030.2		Pathogenesis-related thaumatin superfamily protein
Pavir.9NG444200.v4.1	0.333367375753771/N	-0.326240384342748/N	-0.63895998951502/N	-1.09280052099568/Y	-0.540908428239321/N	-0.540932381625396/N	D	AT1G32070.3	ATNSI,NSI	nuclear shuttle interacting
Pavir.8KG035600.v4.1	0.631783075268653/N	-0.405655860843686/N	-0.293935777684574/N	-1.2450775641197/Y	-0.169112938753074/N	-0.653269602879397/N	D	AT1G50450.1		Saccharopine dehydrogenase
Pavir.6KG109000.v4.1	-0.546085905980881/N	0.623893306749985/N	0.639336729505143/N	1.1954807892621/Y	0.0881925383362115/N	0.71750382655493/N	U	AT2G22230.1		Thioesterase superfamily protein
Pavir.1KG391200.v4.1	0.0236701900320893/N	-0.495395725366305/N	-0.0722718694480321/N	-1.26078811446079/Y	-0.364694396551828/N	-0.905222234023126/N	D
Pavir.5NG078900.v4.1	0.811042696484429/N	-0.104572338225922/N	0.779183897136458/N	1.7890762180059/Y	0.861695643945195/N	1.51213656629684/N	U	AT3G56170.1	CAN	Ca-2+ dependent nuclease
Pavir.2NG240300.v4.1	0.0452408134627455/N	-0.541439795143246/N	-0.482635355837573/N	-2.4387196674965/Y	-0.314202435269071/N	-1.14316277513219/N	D	AT4G00370.1	ANTR2,PHT4;4	Major facilitator superfamily protein
Pavir.5NG271300.v4.1	-0.714174194777834/N	1.19528687710234/N	2.1626417288007/Y	2.38748520387427/Y	0.20309276021799/N	1.59343981116768/N	UU	AT3G48530.1	KING1	SNF1-related protein kinase regulatory subunit gamma 1
Pavir.J443800.v4.1	-0.262252070847558/N	0.654947271158358/N	1.46553020835881/N	1.69752434224825/Y	0.0420196314444555/N	1.73430433309344/Y	UU	AT1G49720.2	ABF1	abscisic acid responsive element-binding factor 1
Pavir.9KG364000.v4.1	-0.107337246763176/N	-0.0862808070951804/N	0.235446459900988/N	1.07866029784532/Y	-0.409145537017059/N	-0.331421081513528/N	U	AT1G51540.1		Galactose oxidase/kelch repeat superfamily protein
Pavir.9KG564100.v4.1	-0.0590001377187688/N	0.503658308810303/N	-0.101991184889388/N	1.08242779654433/Y	-0.0398802735633181/N	-0.462477911123364/N	U	AT2G45660.1	AGL20,ATSOC1,SOC1	AGAMOUS-like 20
Pavir.9KG655900.v4.1	0.448276972791061/N	-0.171357160329473/N	-0.497191638880262/N	-1.10425138115168/Y	-0.146984913178598/N	-0.136262405288404/N	D	AT5G04440.1		Protein of unknown function (DUF1997)
Pavir.9KG163500.v4.1	-1.12277117925104/N	0.108639285971377/N	1.20385332283106/N	1.47274464722916/Y	-0.213189166635448/N	0.53830645388318/N	U	AT1G03940.1		HXXXD-type acyl-transferase family protein
Pavir.9KG481400.v4.1	0.437559615437836/N	-0.163344846806511/N	-0.341560427180872/N	-1.12207914675029/Y	-0.309187544335484/N	-0.835374385784018/N	D	AT3G53470.2
Pavir.5NG644400.v4.1	0.187710389915292/N	0.305807260016932/N	0.315690945937647/N	1.42457707176676/Y	0.248330170284052/N	0.268550513733625/N	U	AT1G55120.1	AtcwINV3,ATFRUCT5,FRUCT5	beta-fructofuranosidase 5
Pavir.4NG247500.v4.1	-0.360369298121982/N	0.341885771588525/N	0.21436883580806/N	1.08390530612574/Y	-0.0137208342691738/N	0.400619777466782/N	U	AT1G21720.1	PBC1	proteasome beta subunit C1
Pavir.8KG140000.v4.1	0.218164365306559/N	-0.526164844754459/N	-0.29495333869002/N	-1.21414691394474/Y	-0.0351010674684003/N	-0.297181856022234/N	D	AT5G07050.1		nodulin MtN21 /EamA-like transporter family protein
Pavir.7KG005300.v4.1	-0.232186872354539/N	0.488696058705884/N	0.281959651417381/N	1.0753898592819/Y	-0.374970650755609/N	0.234845819860039/N	U
Pavir.7NG326500.v4.1	-0.421465658257868/N	0.373585866877282/N	0.271882880105148/N	1.00912799945296/Y	0.0334136422074396/N	0.604066418931047/N	U	AT2G44120.2		Ribosomal protein L30/L7 family protein
Pavir.4KG158000.v4.1	0.705872417512903/N	-0.540998794016898/N	-0.255776275583557/N	-1.53740961069179/Y	0.0352407419017591/N	-0.764473462939161/N	D	AT5G13650.1		elongation factor family protein
Pavir.3KG158400.v4.1	-0.227252100536912/N	0.717020128380015/N	1.2573144836522/N	1.56839141507298/Y	0.782218114159924/N	1.41736786513179/N	U	AT1G80330.1	ATGA3OX4,GA3OX4	gibberellin 3-oxidase 4
Pavir.5NG629200.v4.1	-0.407362177817187/N	0.745498723973766/N	1.61320859296316/Y	2.18480780504301/Y	0.610545953125466/N	0.582900111338185/N	UU	AT2G43290.1	MSS3	Calcium-binding EF-hand family protein
Pavir.2KG593700.v4.1	-0.778599017279467/N	0.314392360099683/N	0.81114343622742/N	1.58033519638496/Y	0.232803613386641/N	0.988421654327741/N	U	AT2G27050.1	AtEIL1,EIL1	ETHYLENE-INSENSITIVE3-like 1
Pavir.2NG124600.v4.1	-0.0372917408398057/N	0.64660520783711/N	0.338434200139839/N	1.49355503650933/Y	-1.11498621830515/N	0.71940128615623/N	U
Pavir.J109600.v4.1	-1.12353072379145/N	-0.560642457622206/N	-1.0884506523294/N	-1.57907100027077/Y	-0.736969024702492/N	-0.873576737847961/N	D	AT3G46530.1	RPP13	NB-ARC domain-containing disease resistance protein
Pavir.9KG177200.v4.1	0.0490415173429623/N	0.0258815998470033/N	0.198915556609581/N	0.253967064126419/N	0.264759878255819/N	1.33298567662589/Y	U	AT5G07710.1		Polynucleotidyl transferase, ribonuclease H-like superfamily protein
Pavir.9NG638900.v4.1	0.867568535136442/N	0.344831272905368/N	0.798790055262697/N	1.63826424843077/Y	1.15571834325549/N	0.860088639642442/N	U	AT1G68530.1	CER6,CUT1,G2,KCS6,POP1	3-ketoacyl-CoA synthase 6
Pavir.5NG468300.v4.1	-0.197246473061672/N	-0.274574075798912/N	-0.232842572552611/N	-1.45397036236684/Y	-0.67375008651672/N	-0.505931345832721/N	D
Pavir.1NG354100.v4.1	0.235367588266933/N	-0.448360560238619/N	0.113300073190658/N	-1.33971688197619/Y	0.24442969486087/N	-0.42945797332803/N	D
Pavir.J756800.v4.1	-0.354333918025303/N	-0.146376810424512/N	2.70866410833681/Y	2.26599682589243/Y	2.33405138819001/Y	0.215441580781022/N	UUU	AT4G25470.1	ATCBF2,CBF2,DREB1C,FTQ4	C-repeat/DRE binding factor 2
Pavir.9KG525500.v4.1	-0.536609674375025/N	0.31668822787389/N	0.905483167784905/N	1.4848560048226/Y	0.764022962502887/N	1.21771986586039/N	U	AT1G12420.1	ACR8	ACT domain repeat 8
Pavir.3NG043500.v4.1	0.325003328917783/N	-0.0860495027956201/N	-0.800792617524912/N	-1.23873418371657/Y	-0.380004331707399/N	-0.784528352217612/N	D	AT5G02380.1	MT2B	metallothionein 2B
Pavir.9KG148400.v4.1	0.290426249012786/N	-0.678023618742904/N	-0.710759805245496/N	-1.79814216697165/Y	-0.641541751482961/N	-0.429244066729705/N	D	AT5G54190.1	PORA	protochlorophyllide oxidoreductase A
Pavir.9NG841400.v4.1	-0.736732218451919/N	-0.0570311070260939/N	1.36960872610886/N	1.63880336662944/Y	2.12911432183404/Y	0.297546549538322/N	UU	AT1G18350.1	ATMKK7,BUD1,MKK7	MAP kinase kinase 7
Pavir.J503000.v4.1	-0.293841543196576/N	-0.309489021065812/N	-1.04802612327287/N	-1.09773515023302/Y	-0.110006015532153/N	-0.239404590398913/N	D
Pavir.6NG277600.v4.1	0.729481526744502/N	0.543967018543966/N	0.457704578676402/N	1.52776123027077/Y	-0.0686663617804827/N	0.185748186561935/N	U	AT5G65380.1		MATE efflux family protein
Pavir.3KG012900.v4.1	0.132909698947287/N	0.389545243184399/N	0.165169854284257/N	1.44032120010752/Y	-0.189206466317552/N	1.01761902212911/N	U	AT5G21140.1	emb1379	embryo defective 1379
Pavir.3KG346900.v4.1	0.334526664572891/N	0.575808366475625/N	1.75019195547092/Y	0.292316328962662/N	1.28392849837752/N	0.280710723627207/N	U	AT1G74310.1	ATHSP101,HOT1,HSP101	heat shock protein 101
Pavir.1KG108700.v4.1	-0.643282791725438/N	0.040997766088723/N	0.352494137086838/N	1.26249084413869/Y	-0.30950467344874/N	0.745597418525091/N	U	AT4G19880.1		Glutathione S-transferase family protein
Pavir.7NG287700.v4.1	0.347078818657553/N	-0.632781899648985/N	-0.370026807791273/N	-1.47375596456444/Y	-0.387664911704251/N	-0.504977607226696/N	D	AT1G48410.1	AGO1	Stabilizer of iron transporter SufD / Polynucleotidyl transferase
Pavir.2KG057500.v4.1	-0.362210070822856/N	0.126418511333837/N	-0.124432589491883/N	-1.61909166083715/Y	-0.277715763013815/N	-0.509270560172881/N	D
Pavir.4KG118600.v4.1	-0.372271066893785/N	0.221498196019671/N	-0.0200889054626427/N	1.34063009649324/Y	-0.688354424495197/N	0.633439051484901/N	U	AT2G33620.1		AT hook motif DNA-binding family protein
Pavir.9KG381600.v4.1	0.531161559633607/N	0.532650264821555/N	-0.170052698431457/N	1.26019625922484/Y	-0.00570961332532027/N	0.565373159209329/N	U	AT3G56630.1	CYP94D2	cytochrome P450, family 94, subfamily D, polypeptide 2
Pavir.5KG574500.v4.1	0.458593117598634/N	-0.251267496216235/N	-0.117471055202422/N	-1.05929041346275/Y	-0.173003356995872/N	-0.38017807682021/N	D	AT1G27410.1		DNA repair metallo-beta-lactamase family protein
Pavir.1NG396800.v4.1	-0.653974423882364/N	0.791473332513/N	0.791101125144834/N	1.89379761394233/Y	0.293455086587242/N	0.86221483202115/N	U	AT1G20696.3	HMGB3,NFD03,NFD3	high mobility group B3
Pavir.2NG531200.v4.1	0.0460307655215429/N	0.470631627600178/N	0.275810905910441/N	1.54899115522105/Y	0.267121986910729/N	0.603447629980083/N	U
Pavir.5KG575800.v4.1	-0.055937778448249/N	1.3788073252281/N	2.49894468291865/Y	2.3939627164564/Y	-0.113382272590853/N	2.52173735827695/Y	UUU	AT1G60420.1		DC1 domain-containing protein
Pavir.J768000.v4.1	1.07921053524579/N	-0.717191776473584/N	-0.673566776718478/N	-1.16525336195224/Y	-0.328873328417334/N	-0.776980079614267/N	D	AT1G76690.1	ATOPR2,OPR2	12-oxophytodienoate reductase 2
Pavir.7KG279500.v4.1	0.166059683661721/N	-0.753844440303105/N	-0.84842770520781/N	-1.1676311576459/Y	-0.804818835319579/N	-0.899149624013883/N	D
Pavir.9NG845900.v4.1	-0.522596870657454/N	-0.00915893610445303/N	0.693849626466384/N	1.09398501571106/N	-0.557752842855761/N	2.3420106538705/Y	U	AT5G17330.1	GAD,GAD1	glutamate decarboxylase
Pavir.9KG040100.v4.1	-0.20079951509782/N	0.524016444947131/N	0.992189704906212/Y	1.00038398969313/Y	0.478855260532383/N	0.640981232726967/N	U	AT3G20910.1	NF-YA9	nuclear factor Y, subunit A9
Pavir.9NG688700.v4.1	0.625993720990996/N	0.488423056990955/N	1.0239718100775/N	1.1188468748818/Y	0.399030088261165/N	0.97293994374822/N	U	AT3G07630.1	ADT2	arogenate dehydratase 2
Pavir.6NG221900.v4.1	0.0124061903643786/N	0.18783516344497/N	0.942191174619705/N	1.02994601820924/Y	0.339669793288469/N	0.777364169333356/N	U	AT5G27320.1	ATGID1C,GID1C	alpha/beta-Hydrolases superfamily protein
Pavir.3KG089300.v4.1	0.340491090849244/N	-0.527515040650666/N	-0.533139252783666/N	-1.1735173109042/Y	-0.112530859199688/N	-0.665594125437538/N	D	AT3G52320.1		F-box and associated interaction domains-containing protein
Pavir.2KG434700.v4.1	0.672166833199457/N	0.430345529388653/N	0.393971597992936/N	1.30872040609872/Y	0.400737031001875/N	0.856985806897382/N	U	AT1G13270.2	MAP1B,MAP1C	methionine aminopeptidase 1B
Pavir.2NG313200.v4.1	0.196328490174914/N	-0.664752090548971/N	-0.391114276548907/N	-1.37185049110369/Y	-0.435375086324274/N	-0.229672044838549/N	D	AT5G63060.1		Sec14p-like phosphatidylinositol transfer family protein
Pavir.6NG136600.v4.1	0.0428153022026516/N	0.155399305964378/N	-0.0198039523394025/N	1.00694968844321/Y	0.34617941682653/N	0.58828130987251/N	U	AT4G01150.1
Pavir.J105700.v4.1	0.250700346998541/N	0.808806293127546/N	0.0712894168763335/N	1.24966682501743/Y	-0.986502558451746/N	0.00695105519071263/N	U
Pavir.3KG494500.v4.1	0.797108792070751/N	-0.611340173152068/N	0.470901822731657/N	0.753194981800317/N	-0.377125900210646/N	2.00179165007269/Y	U	AT2G28790.1		Pathogenesis-related thaumatin superfamily protein
Pavir.3NG216100.v4.1	0.0963695180121901/N	-0.228333181780081/N	-0.369764571580038/N	-1.10380956396928/Y	0.0701180258906141/N	-0.197359022767645/N	D	AT1G09340.1	CRB,CSP41B	chloroplast RNA binding
Pavir.9KG276500.v4.1	0.387078206251542/N	-0.558590162804755/N	-0.776101861716415/N	-1.43446957669207/Y	-0.377485008077413/N	-0.568405368786359/N	D	AT1G25290.2	ATRBL10,RBL10	RHOMBOID-like protein 10
Pavir.3KG056400.v4.1	0.392088529262571/N	0.349096932917499/N	0.33213750936612/N	1.85040188915792/Y	0.0665189055539282/N	0.355878212028064/N	U
Pavir.3NG263300.v4.1	0.38634585462721/N	-0.298032879629593/N	-0.322130253115008/N	-1.40895973788108/Y	-0.0571302539517057/N	-0.511482538042638/N	D	AT1G29700.1		Metallo-hydrolase/oxidoreductase superfamily protein
Pavir.7NG123400.v4.1	0.110166664932985/N	1.35213689333009/N	0.505351396989645/N	1.3462058713917/Y	-0.0573177448957984/N	0.709538928148145/N	U	AT1G76130.1	AMY2,ATAMY2	alpha-amylase-like 2
Pavir.5KG570400.v4.1	-0.410762979758675/N	1.42466932404819/N	1.26370966589798/N	1.85433835877721/Y	0.171180078693665/N	0.779962408936269/N	U	AT2G30933.1		Carbohydrate-binding X8 domain superfamily protein
Pavir.5KG635400.v4.1	-0.0471079848036966/N	0.434906724101169/N	1.14882663483539/Y	0.896890094271881/Y	0.343102806434324/N	0.683336605013781/N	U	AT3G54130.1		Josephin family protein
Pavir.J528700.v4.1	0.746271706995995/N	0.347121832114678/N	-0.367721338571741/N	-1.33929537638307/Y	-0.0843702073373222/N	-1.3010298852958/N	D	AT5G46240.1	KAT1	potassium channel in Arabidopsis thaliana 1
Pavir.3NG136500.v4.1	-0.67185689146456/N	0.394369792829384/N	0.784370546669094/N	1.51511093889947/Y	0.456019493932086/N	0.636681847609853/N	U	AT3G62830.2	ATUXS2,AUD1,UXS2	NAD(P)-binding Rossmann-fold superfamily protein
Pavir.7NG228700.v4.1	-0.304217880015869/N	-0.286493652719336/N	-0.444103178161835/N	-1.4910420759069/Y	-0.165024032892747/N	-0.6780772201677/N	D
Pavir.5KG198400.v4.1	-0.449189554308429/N	1.14912660397982/N	1.63238917028606/Y	1.39834587871815/Y	0.666152364800415/N	1.21086228261372/N	UU	AT4G02090.1
Pavir.6KG283400.v4.1	-0.015643343729814/N	0.105119990181617/N	0.0662275992811585/N	1.05815683866873/Y	-0.114618232723091/N	0.328681188409358/N	U	AT5G26180.1		S-adenosyl-L-methionine-dependent methyltransferases superfamily protein
Pavir.9NG109200.v4.1	0.295314030983215/N	1.43922900464332/N	2.55951289122096/Y	2.21168652973167/Y	1.28890360260001/N	1.14800484674515/N	UU	AT4G19390.1		Uncharacterised protein family (UPF0114)
Pavir.4KG245500.v4.1	0.658094592044568/N	-0.442511572419933/N	-0.792387409371609/N	-1.76175755896505/Y	-0.37070544321045/N	-0.252754493644762/N	D	AT5G05340.1		Peroxidase superfamily protein
Pavir.7KG136600.v4.1	0.105948213649619/N	0.562768050582326/N	-0.0396845904313836/N	1.0340816687275/Y	0.328276698595311/N	0.463044707644312/N	U	AT1G72090.1		Methylthiotransferase
Pavir.9KG491200.v4.1	0.356364206045075/N	-0.381339242263399/N	-0.629250033937855/N	-1.31600515025858/Y	-0.0227301180034831/N	-0.494713257945747/N	D	AT3G46510.1	ATPUB13,PUB13	plant U-box 13
Pavir.9NG089400.v4.1	0.830269696158927/N	-0.615524774449386/N	-0.375391177334807/N	-1.60591869367783/Y	0.34803060554676/N	-1.07366820688561/N	D	AT1G62250.1
Pavir.J392000.v4.1	-0.195675071102219/N	-0.0690431755163127/N	-0.433755665332348/N	-1.60473693490082/Y	-0.482280892991914/N	-0.6040607617121/N	D
Pavir.J042100.v4.1	-1.13481009891412/N	-0.0571624851783006/N	0.664618683765233/N	1.31432999125025/Y	0.661299584968176/N	0.0655137374042685/N	U	AT3G62830.2	ATUXS2,AUD1,UXS2	NAD(P)-binding Rossmann-fold superfamily protein
Pavir.4KG096800.v4.1	-0.155321274524884/N	-0.0802171352025719/N	-0.619528083597173/N	-1.6348608952246/Y	-0.979035081868822/N	-0.253913718398999/N	D
Pavir.5KG713900.v4.1	0.0537680889988832/N	-0.238115382397505/N	-0.325386640625029/N	-1.08879621694804/Y	-0.341219567114734/N	-0.0822821925304655/N	D	AT5G08020.1	ATRPA70B,RPA70B	RPA70-kDa subunit B
Pavir.J246600.v4.1	-0.274436902043231/N	-0.560937904276095/N	-1.54012625851262/Y	-1.15750056370631/Y	-0.798941019961578/N	-0.35479189402238/N	DD	AT2G27500.1		Glycosyl hydrolase superfamily protein
Pavir.9KG239900.v4.1	-0.184199051277485/N	-0.447548420194109/N	-1.02154241404329/N	-1.18518232334926/Y	-0.311478911522952/N	-0.0699457307841051/N	D	AT4G37790.1	HAT22	Homeobox-leucine zipper protein family
Pavir.9NG712000.v4.1	-0.0902762668671118/N	0.988708949603503/N	1.71387130491156/N	1.697597165987/Y	0.0442667264535732/N	0.640102604154729/N	U	AT2G40316.1
Pavir.4NG070300.v4.1	0.13998927789654/N	-0.363335850038118/N	-0.395234238875852/N	-1.56224766561432/Y	-0.289308525725054/N	-0.584649985391937/N	D	AT3G14200.1		Chaperone DnaJ-domain superfamily protein
Pavir.3NG126300.v4.1	-0.0818542180620476/N	0.151335974231259/N	0.655652768020165/N	0.782409634236598/N	0.668545030870936/N	1.5998175981497/Y	U	AT1G12920.1	ERF1-2	eukaryotic release factor 1-2
Pavir.5KG641700.v4.1	-0.816092944259218/N	1.08921618522841/N	0.91694467356227/N	1.37276094597288/Y	-0.501229161954131/N	0.616980896218801/N	U	AT3G04820.1		Pseudouridine synthase family protein
Pavir.5KG657900.v4.1	0.269091382094577/N	-0.882021644081621/N	-0.707843724341005/N	-2.01592176686959/Y	-1.13190803563768/N	-0.655615754090713/N	D	AT5G46370.1	ATKCO2,ATTPK2,KCO2	Ca2+ activated outward rectifying K+ channel 2
Pavir.7NG375000.v4.1	-0.0894833253929328/N	0.490383782013618/N	0.638905613880791/N	1.08319870068233/Y	-0.255885389377762/N	0.364486268829773/N	U	AT1G62640.1	KAS III	3-ketoacyl-acyl carrier protein synthase III
Pavir.1KG156800.v4.1	0.725589003572857/N	-0.436732317425582/N	0.0640480613715067/N	-1.31856186749886/Y	-0.323262432242141/N	-0.664092598617922/N	D
Pavir.5KG426100.v4.1	0.11625305391171/N	1.02487717629465/N	0.911281036145091/N	1.96637964111409/Y	0.41541479487403/N	0.7744717095087/N	U	AT3G61610.1		Galactose mutarotase-like superfamily protein
Pavir.9KG112100.v4.1	0.128365420342307/N	0.602111847772151/N	0.937415142574372/N	1.41978445146499/Y	0.422315416971384/N	0.683374733868499/N	U	AT1G15910.1		XH/XS domain-containing protein
Pavir.1KG324100.v4.1	0.037686924508765/N	0.54608274749391/N	1.05226122639421/N	1.7069230480259/Y	0.0411556300085779/N	1.3321548858669/N	U	AT1G43710.1	emb1075	Pyridoxal phosphate (PLP)-dependent transferases superfamily protein
Pavir.8NG249000.v4.1	-0.316962301788703/N	0.380930980759523/N	0.0262816163142919/N	1.03937400774785/Y	-0.418779701925692/N	0.52294586736243/N	U	AT1G06110.1	SKIP16	SKP1/ASK-interacting protein 16
Pavir.5KG373100.v4.1	0.591858689370986/N	0.0329493763641501/N	1.18816378365481/N	1.52095406100639/Y	0.608254855015166/N	0.996518499804056/N	U	AT4G12110.1	ATSMO1,ATSMO1-1,SMO1-1	sterol-4alpha-methyl oxidase 1-1
Pavir.9NG419400.v4.1	0.371923911582439/N	0.62133930575764/N	0.586489601280244/N	1.54206511919137/Y	-0.0262000286207002/N	1.59000516769183/Y	UU	AT4G38810.2		Calcium-binding EF-hand family protein
Pavir.2KG071600.v4.1	-0.103023501747136/N	-0.722755752658426/N	-0.516358744959189/N	-2.14868941247413/Y	-0.385921308387321/N	-1.55362969898068/N	D	AT3G47680.1		DNA binding
Pavir.6NG211800.v4.1	0.0519785660068077/N	0.35297809323226/N	1.97038824346073/Y	1.72836101263499/Y	-0.344686091843965/N	1.31005554478554/N	UU
Pavir.9NG150700.v4.1	0.558870562753263/N	-0.631859803095357/N	-0.174515521720996/N	-1.08929507032263/Y	-0.136802998668503/N	-0.586601134435448/N	D	AT5G03280.1	ATEIN2,CKR1,EIN2,ERA3,ORE2,ORE3,PIR2	NRAMP metal ion transporter family protein
Pavir.9NG661000.v4.1	-0.175812651114453/N	1.23090228018526/N	1.80427560367726/Y	1.7992016531234/Y	0.862720797322317/N	0.834954190684397/N	UU
Pavir.9KG281100.v4.1	0.0532483093387043/N	-0.814274012933436/N	-1.28334705129639/N	-1.18203711891672/Y	-0.285469086841154/N	-0.0904940385437253/N	D	AT1G03410.1	2A6	2-oxoglutarate (2OG) and Fe(II)-dependent oxygenase superfamily protein
Pavir.9NG802800.v4.1	0.936528729555679/N	-1.05904722382297/N	0.145699473616394/N	-1.46823910468768/Y	-0.343875232170807/N	-0.167444489545211/N	D
Pavir.7NG250400.v4.1	0.468942926557209/N	0.477430096185253/N	-0.133868086704245/N	1.24068492949392/Y	-0.654244211663279/N	0.421885724461429/N	U	AT4G17486.1		PPPDE putative thiol peptidase family protein
Pavir.3KG027400.v4.1	-0.425398211312976/N	1.31471433640439/N	1.76914806159875/Y	2.04286985530004/Y	-0.0676009804906051/N	2.0726406560945/Y	UUU	AT3G44610.1		Protein kinase superfamily protein
Pavir.8KG121200.v4.1	-0.000650211111034896/N	-0.580220967791025/N	-0.430692330438128/N	-1.4539457985788/Y	0.211489899454785/N	-0.902500668205239/N	D
Pavir.9NG509900.v4.1	-0.036980177522874/N	-1.05360877892348/N	-0.897181185242711/N	-1.12589230184142/Y	-0.302727902882575/N	-0.249757011285196/N	D	AT3G19540.1		Protein of unknown function (DUF620)
Pavir.8KG136300.v4.1	0.409929084016718/N	-0.864853263588951/N	-1.28250665543433/N	-2.02894501530553/Y	-0.922263930066442/N	-0.375364979086493/N	D	AT1G33340.1		ENTH/ANTH/VHS superfamily protein
Pavir.7KG065400.v4.1	-0.193695156162483/N	0.604206821918551/N	1.50114851005563/N	1.79916225901559/Y	0.718489522719166/N	2.26206302320897/Y	UU	AT3G24040.1		Core-2/I-branching beta-1,6-N-acetylglucosaminyltransferase family protein
Pavir.1KG345200.v4.1	0.665941486297336/N	-0.708373433474174/N	-0.033641359741964/N	-1.38117099076629/Y	0.138953578100919/N	-0.595668854372048/N	D	AT5G64940.1	ATATH13,ATH13,ATOSA1,OSA1	ABC2 homolog 13
Pavir.5NG427000.v4.1	0.122739254696288/N	0.413859160195704/N	1.00956899749765/Y	0.814054351477998/Y	0.212504235525608/N	-0.0600665625400584/N	U	AT4G28300.2		Protein of unknown function (DUF1421)
Pavir.5KG622000.v4.1	-0.320944840591964/N	-1.41678702490273/Y	-1.04674813503732/N	-1.14180483217386/Y	-0.012059886303616/N	-0.679332104292007/N	DD	AT2G37650.1		GRAS family transcription factor
Pavir.7KG118800.v4.1	0.0569515523164068/N	-0.230914732654418/N	0.0503242714443414/N	-1.55448297343439/Y	-0.159582106081223/N	-0.93901108974128/N	D	AT1G11410.1		S-locus lectin protein kinase family protein
Pavir.9KG170400.v4.1	-0.10916833372742/N	-0.721394815747449/N	-0.132675700965242/N	-1.59952500168985/Y	-0.832347394901796/N	-0.972898565713658/N	D	AT4G02780.1	ABC33,ATCPS1,CPS,CPS1,GA1	Terpenoid cyclases/Protein prenyltransferases superfamily protein
Pavir.4NG214000.v4.1	0.268947150627568/N	-0.533623302692226/N	0.0146212756162106/N	-1.06036610659403/Y	0.192424088383233/N	-0.455693634071467/N	D	AT5G14770.1		Tetratricopeptide repeat (TPR)-like superfamily protein
Pavir.5KG600500.v4.1	-0.790788981934221/N	0.811304186649483/N	0.290490029216225/N	1.10315195363655/Y	-0.112914272754255/N	0.459615888498321/N	U	AT2G38610.1		RNA-binding KH domain-containing protein
Pavir.9KG352100.v4.1	0.773781763557795/N	-0.802268995063332/N	-0.38194074398229/N	-1.47963453169444/Y	-0.488169901637684/N	-0.711753255098331/N	D	AT1G56190.1		Phosphoglycerate kinase family protein
Pavir.6KG414900.v4.1	-0.691122761675251/N	-0.685070041980516/N	-0.622142660095839/N	-1.40234968677306/Y	-0.565242631554174/N	-0.64337875582692/N	D	AT2G36910.1	ABCB1,ATPGP1,PGP1	ATP binding cassette subfamily B1
Pavir.8KG166600.v4.1	-0.508004905227701/N	0.359534494000071/N	2.40245510032522/Y	2.44554721921434/Y	1.65079433151689/N	2.9150495845128/Y	UUU
Pavir.4KG116000.v4.1	0.398090832408366/N	-0.699752231040859/N	-0.596758180313955/N	-1.45113747985939/Y	-0.229255251889239/N	-1.10402250152554/N	D
Pavir.7NG269700.v4.1	1.14058680942439/N	0.373833563710898/N	0.754129168803538/N	2.0223124084818/Y	0.852416585273979/N	1.3864638724015/N	U	AT4G17510.1	UCH3	ubiquitin C-terminal hydrolase 3
Pavir.5KG772400.v4.1	-0.569690765278081/N	0.306400862183493/N	0.258884989117714/N	1.1301354164001/Y	-0.388480683286588/N	0.0972630634200502/N	U
Pavir.J468100.v4.1	0.426958338126842/N	-0.139972394628488/N	-0.741259299182987/N	-1.75069495306989/Y	0.399810861862849/N	-0.34903772058924/N	D
Pavir.2NG022900.v4.1	0.056679262218853/N	-0.252385115258549/N	-0.291132644474554/N	-1.17768967785898/Y	-0.190311665448536/N	-0.454393078372541/N	D
Pavir.6NG168300.v4.1	0.036766966090921/N	0.0577000448428348/N	0.881372713639656/N	1.72809773304881/Y	-0.205740811289852/N	0.778162804235603/N	U
Pavir.J057800.v4.1	1.1776664333971/N	-0.396084919587544/N	-0.114414421417287/N	-1.06752390614007/Y	0.608328583387513/N	0.0986859332728709/N	D	AT3G21250.2	ATMRP6,MRP6	multidrug resistance-associated protein 6
Pavir.6NG225700.v4.1	0.554383686830555/N	-0.0185457639030623/N	0.111757716328943/N	1.00218958844276/Y	0.203009057717363/N	-0.0294897764504773/N	U
Pavir.6KG234500.v4.1	0.276666850405913/N	-0.120053355920727/N	-0.30478372794205/N	-1.0834213925085/Y	0.160049319665369/N	-0.199951315078354/N	D	AT1G23740.1		Oxidoreductase, zinc-binding dehydrogenase family protein
Pavir.5NG032900.v4.1	0.427613788863769/N	-0.323854106471672/N	-0.0097138805823243/N	-1.64073707469215/Y	-0.41982504177402/N	-0.609025150068574/N	D	AT5G19760.1		Mitochondrial substrate carrier family protein
Pavir.9NG089500.v4.1	0.60286697556553/N	-0.662588895335544/N	-0.517719437181607/N	-1.5868883108305/Y	-0.429938746424696/N	-0.953747336045764/N	D
Pavir.5NG196300.v4.1	-0.35714802809285/N	0.248983252407354/N	1.48343118106257/N	1.48723901178709/Y	1.03506944955633/N	2.07210576365587/Y	UU	AT3G62260.2		Protein phosphatase 2C family protein
Pavir.9NG348000.v4.1	-0.1818211369199/N	-0.207119357732383/N	1.16052619784606/Y	0.816501192192776/N	0.394274459545135/N	0.11694672573766/N	U	AT3G05990.1		Leucine-rich repeat (LRR) family protein
Pavir.6KG393100.v4.1	-0.220607259830282/N	-0.0555010379189569/N	0.202155315176621/N	1.58979617730854/Y	-0.0802997355714953/N	0.136348201718053/N	U
Pavir.8KG242500.v4.1	-0.233328264408175/N	0.861308986552102/N	0.730680580340436/N	1.67664584933475/Y	-0.148621062931359/N	0.547776478741132/N	U	AT2G47220.1	ATDUF5,DUF5	DOMAIN OF UNKNOWN FUNCTION 724 5
Pavir.7KG295300.v4.1	-0.135855241622097/N	0.385114573802974/N	1.02986389324218/N	1.50837969532087/Y	0.26174370059493/N	0.540960290342673/N	U	AT4G35560.1		Transducin/WD40 repeat-like superfamily protein
Pavir.5KG239200.v4.1	0.689412299044603/N	-0.286039724733205/N	-0.91607454511938/N	-1.44588450495921/Y	-0.66206654077034/N	-0.275897451735303/N	D	AT1G69880.1	ATH8,TH8	thioredoxin H-type 8
Pavir.5KG584200.v4.1	0.19469718362379/N	-3.22747515357523/Y	-2.0871029202148/Y	-1.96311001287929/Y	-1.9404335226605/N	-0.0719615779914635/N	DDD	AT4G33550.2		Bifunctional inhibitor/lipid-transfer protein/seed storage 2S albumin superfamily protein
Pavir.4KG257500.v4.1	-0.720653533489986/N	0.137357235788574/N	0.978498630988872/N	1.39811882608457/Y	0.250855301171914/N	0.796508042185015/N	U	AT1G01430.1	TBL25	TRICHOME BIREFRINGENCE-LIKE 25
Pavir.5KG576300.v4.1	0.0104837118764034/N	-0.23989145394245/N	-0.410999439541839/N	-1.8445524915579/Y	0.0655982037310862/N	-0.331485861190444/N	D	AT4G21380.1	ARK3,RK3	receptor kinase 3
Pavir.2NG265500.v4.1	-0.401776380466874/N	1.09831004725254/N	0.786410704534526/N	1.18296886070031/Y	0.0682857434073812/N	0.45226264485175/N	U	AT5G18820.1	EMB3007	TCP-1/cpn60 chaperonin family protein
Pavir.1NG505900.v4.1	-0.208237167514398/N	0.246795945494976/N	0.92222098447173/N	1.42725581973491/Y	0.988796982947887/N	0.477972563196451/N	U	AT4G02040.1
Pavir.2NG300900.v4.1	-0.794292810676288/N	0.515763788526923/N	1.20616350769681/N	1.70021138434764/Y	-0.0173227016833111/N	1.03942975417086/N	U
Pavir.2NG545300.v4.1	-1.70462547144742/N	0.0169224395943757/N	1.04616387189478/N	1.48905269221607/Y	0.784553999476693/N	0.678772154688759/N	U	AT3G57540.1		Remorin family protein
Pavir.6NG343300.v4.1	0.866209359294231/N	0.0757122078735065/N	0.481978948233532/N	1.71610154511104/Y	0.821521078223838/N	1.00420459993629/N	U
Pavir.3NG225600.v4.1	0.263604986761263/N	0.120061298232664/N	0.0755617915154031/N	-1.79505563901/Y	0.38578576898042/N	-0.754102708645652/N	D
Pavir.9NG533400.v4.1	-0.0561097850742183/N	0.150061996457744/N	0.746960820196076/N	1.39694068769234/Y	0.271071211401605/N	0.00846011412350534/N	U	AT1G33170.1		S-adenosyl-L-methionine-dependent methyltransferases superfamily protein
Pavir.7NG409600.v4.1	0.32117852312151/N	-0.409715269871802/N	-0.444687412447102/N	-1.68188668025607/Y	-0.144330509242481/N	-0.693564043214792/N	D	AT5G19940.1		Plastid-lipid associated protein PAP / fibrillin family protein
Pavir.9NG267100.v4.1	-0.156665846553038/N	0.436221676233192/N	0.369495059688037/N	1.59322813262692/Y	-0.943995553813887/N	0.812782097009772/N	U	AT3G04260.1	PTAC3	plastid transcriptionally active 3
Pavir.8KG360300.v4.1	-0.0117219520469546/N	0.0899245879542946/N	0.189958077338165/N	1.5162651263074/Y	-0.640732812613364/N	1.75008343417999/N	U	AT4G01970.1	AtSTS,STS	stachyose synthase
Pavir.4KG205300.v4.1	0.142618522773679/N	-0.430040803128286/N	-0.519481318887364/N	-1.4174188602717/Y	-0.697687688500605/N	-0.257662430680958/N	D	AT4G01150.1
Pavir.1NG499000.v4.1	-0.770247231586304/N	0.334160852252377/N	1.19847379933493/N	1.17042676823966/Y	0.663419978640033/N	0.18060931514234/N	U	AT3G54810.1	BME3,BME3-ZF,GATA8	Plant-specific GATA-type zinc finger transcription factor family protein
Pavir.9NG575100.v4.1	0.0747824917955726/N	0.384480175403438/N	0.148472808703578/N	1.01099677196664/Y	0.0181035887731954/N	0.304846310085058/N	U	AT4G21860.1	MSRB2	methionine sulfoxide reductase B 2
Pavir.5KG323800.v4.1	0.388155662624464/N	0.196985653280186/N	-0.944336646858672/N	-1.50491000936552/Y	-0.13844988588916/N	-0.185891090774204/N	D
Pavir.5KG676000.v4.1	0.460718928234671/N	-0.396882128029516/N	-0.678821603956943/N	-1.17714783027883/Y	-0.441796901146609/N	-0.608740698478141/N	D	AT5G58260.1		oxidoreductases, acting on NADH or NADPH, quinone or similar compound as acceptor
Pavir.6KG112900.v4.1	-0.0273956267505707/N	-0.221155680290218/N	-0.275302366430787/N	1.17691586771462/Y	-0.225344706393861/N	-0.634040204148134/N	U
Pavir.3KG523800.v4.1	0.0225570817601459/N	-0.278469933736927/N	-0.230924074913152/N	-1.28961970999468/Y	-0.0956792992297347/N	-0.662039263125319/N	D	AT2G24960.2
Pavir.6NG327900.v4.1	-0.774886984598739/N	-0.963029039097433/N	-2.07572882018093/Y	0.130936061229858/N	-0.193309392305444/N	-0.196702498668616/N	D	AT4G11880.1	AGL14	AGAMOUS-like 14
Pavir.5KG646800.v4.1	-1.09295099267236/N	-0.99522165830946/N	1.3694326069698/N	1.78674143821878/Y	1.59543995773132/N	1.66498760313239/N	U	AT3G55840.1		Hs1pro-1 protein
Pavir.2NG357300.v4.1	-0.165314230610173/N	0.294513232555695/N	-0.0748095990901016/N	1.51400150191061/Y	0.10130722313392/N	0.114369151209715/N	U	AT3G48700.1	ATCXE13,CXE13	carboxyesterase 13
Pavir.5KG636800.v4.1	0.0219910385846808/N	-0.413924009412243/N	-0.569712936749729/N	-1.39640292947499/Y	-0.189508035228993/N	-0.0791590059253656/N	D	AT3G55800.1	SBPASE	sedoheptulose-bisphosphatase
Pavir.1KG534500.v4.1	-0.652652047336215/N	0.340313109691089/N	0.920339011475767/N	1.06233422895108/Y	0.919222836407957/N	0.0668607559332532/N	U	AT3G54810.2	BME3,BME3-ZF,GATA8	Plant-specific GATA-type zinc finger transcription factor family protein
Pavir.1NG509000.v4.1	0.63208257972515/N	-0.0122987126475281/N	1.5551724359077/N	0.905498240522916/N	0.829885818558116/N	1.9502979917025/Y	U	AT1G64980.1		Nucleotide-diphospho-sugar transferases superfamily protein
Pavir.4KG029400.v4.1	-0.0963122148092169/N	0.279882485058013/N	1.18004996179434/Y	0.379489678787593/N	0.122726819372038/N	-0.111814931962706/N	U	AT1G08510.1	FATB	fatty acyl-ACP thioesterases B
Pavir.5KG104200.v4.1	0.0423044409482066/N	0.743229298630155/N	0.402384353258952/N	1.35303687998098/Y	-0.0383233962885143/N	0.585260420216438/N	U	AT1G53540.1		HSP20-like chaperones superfamily protein
Pavir.6NG287900.v4.1	0.262271439472965/N	-0.315201970479716/N	-0.256029723096659/N	-1.17304537097691/Y	-0.577711409000323/N	-0.0279869875764762/N	D	AT4G39970.1		Haloacid dehalogenase-like hydrolase (HAD) superfamily protein
Pavir.9KG308600.v4.1	-0.0896253574466458/N	0.219362445406621/N	0.128422069383933/N	1.28790428259488/N	1.8234713572788/N	2.24342726355635/Y	U	AT1G10370.1	ATGSTU17,ERD9,GST30,GST30B	Glutathione S-transferase family protein
Pavir.7NG428400.v4.1	-0.944030390488095/N	1.05245892804513/N	0.755260241601203/N	1.36491342302638/Y	-0.187739342626423/N	0.960505740292108/N	U	AT5G55280.1	ATFTSZ1-1,CPFTSZ,FTSZ1-1	homolog of bacterial cytokinesis Z-ring protein FTSZ 1-1
Pavir.3KG352300.v4.1	-0.0647734824543825/N	-0.561710183144359/N	-0.364166770204618/N	-1.36317279182309/Y	0.4042066381703/N	-0.43787633246697/N	D	AT3G48280.1	CYP71A25	cytochrome P450, family 71, subfamily A, polypeptide 25
Pavir.3KG102600.v4.1	0.172573660526952/N	0.890499899431172/N	1.71410651917593/N	1.99708871632149/Y	-0.274161747465487/N	1.82474817679708/N	U	AT2G38870.1		Serine protease inhibitor, potato inhibitor I-type family protein
Pavir.2KG088900.v4.1	0.255816995883198/N	0.557048251179232/N	-0.226735728178316/N	0.588011676279663/N	0.330650017047937/N	4.05356007208164/Y	U	AT5G24090.1	ATCHIA,CHIA	chitinase A
Pavir.9KG477600.v4.1	-0.135247073155143/N	-1.06470826773353/N	-0.676820384938701/N	-0.0423298683701796/N	0.615803985952609/N	3.27011740587748/Y	U	AT5G65010.1	ASN2	asparagine synthetase 2
Pavir.5KG650000.v4.1	0.308058198631164/N	0.954945698602529/N	1.60621810086158/N	1.50622976693894/Y	0.630952506325627/N	1.1158321596805/N	U	AT1G48330.1
Pavir.3KG003700.v4.1	-0.350629749309258/N	1.04487133918246/N	2.19577393169676/Y	2.52053941905524/Y	0.751444980505148/N	1.23246179800298/N	UU	AT1G65295.1
Pavir.9NG054200.v4.1	0.145410312132808/N	-0.20527327362544/N	-0.0891658006768886/N	-1.0187412307191/Y	-0.734213127915254/N	-0.499514969905953/N	D	AT3G29185.1		Domain of unknown function (DUF3598)
Pavir.5NG550400.v4.1	-0.612550015153335/N	0.195970391761218/N	0.771250080048639/N	1.20914620084566/Y	0.215363416731617/N	0.821687941441628/N	U	AT1G79330.1	AMC6,ATMC5,ATMCP2B,MC5	metacaspase 5
Pavir.9NG581900.v4.1	0.650676325254609/N	-0.954584981951242/N	-0.206333607001116/N	-1.70695115277976/Y	-0.0218448148877436/N	-0.644681728647147/N	D	AT1G56500.1		haloacid dehalogenase-like hydrolase family protein
Pavir.8KG219200.v4.1	0.464026680166801/N	0.983995806344553/N	1.75852609009777/Y	1.99213140008028/Y	0.825130229157471/N	0.788945238486618/N	UU	AT3G02875.1	ILR1	Peptidase M20/M25/M40 family protein
Pavir.3NG089700.v4.1	-0.364910791262018/N	0.881777464197083/N	0.479087545891462/N	1.449877922769/Y	0.0177026405722196/N	0.602992400879297/N	U	AT1G13030.1		sphere organelles protein-related
Pavir.2NG424900.v4.1	-0.746183618720001/N	-0.202670544905321/N	0.407271596426199/N	0.459290464824199/N	0.426169395536742/N	2.23467676521381/Y	U	AT5G41120.1		Esterase/lipase/thioesterase family protein
Pavir.3NG265900.v4.1	-0.378163790420174/N	0.216599785556796/N	0.211300600314977/N	1.207538229325/Y	-0.0859745464363115/N	0.241523730015058/N	U	AT1G10030.1	ERG28	homolog of yeast ergosterol28
Pavir.2KG302400.v4.1	-0.615345004400215/N	-0.938533671241373/N	-0.093709379183664/N	0.499436000565215/N	0.0589653945948396/N	1.69670581221493/Y	U	AT1G68020.2	ATTPS6,TPS6	UDP-Glycosyltransferase / trehalose-phosphatase family protein
Pavir.6NG355200.v4.1	0.132723555882588/N	0.442659341147437/N	1.78753533638369/N	1.80606501952735/Y	2.05754044367751/Y	0.960375629858939/N	UU	AT4G35840.1		RING/U-box superfamily protein
Pavir.9KG477300.v4.1	0.607931789744487/N	-0.85412730255607/N	-0.500551027908162/N	0.336239800089162/N	0.640145909680516/N	2.30416671741486/Y	U	AT3G19690.1		CAP (Cysteine-rich secretory proteins, Antigen 5, and Pathogenesis-related 1 protein) superfamily protein
Pavir.7KG240600.v4.1	0.671566973235771/N	-0.525819033744042/N	-0.422492189427092/N	-1.50167399655259/Y	-0.0639609297491708/N	-1.02790037564121/N	D	AT3G09040.1		Pentatricopeptide repeat (PPR) superfamily protein
Pavir.9KG518900.v4.1	-0.276983926716227/N	0.796876223396796/N	0.831463027995307/N	1.40426960880097/Y	-0.228478838680369/N	0.547550631702733/N	U	AT4G00026.1
Pavir.6NG206700.v4.1	-0.328541716212206/N	0.803414314474637/N	0.571921000890199/N	1.06692645639006/Y	-0.0660036312633871/N	1.07780983213587/N	U	AT2G16930.2		Ribosomal protein L27 family protein
Pavir.2NG186600.v4.1	-0.779704141389173/N	0.132186170843542/N	0.375840595638345/N	1.21211847589122/Y	0.141741178792396/N	1.13185726129888/N	U
Pavir.1NG519200.v4.1	1.12493866710479/N	1.24398967437294/N	1.96977914925036/Y	1.15723412228683/N	1.03244581830631/N	1.94904817615986/Y	UU	AT1G54050.1		HSP20-like chaperones superfamily protein
Pavir.6KG186100.v4.1	0.396108655906478/N	0.209983370237546/N	0.235539174737881/N	1.02946809346579/Y	0.423743854343055/N	0.164062500367892/N	U	AT5G57560.1	TCH4,XTH22	Xyloglucan endotransglucosylase/hydrolase family protein
Pavir.1NG500500.v4.1	-0.384900696471645/N	-0.0408298327184041/N	0.519989476935606/N	1.32844124658952/N	0.577107524820096/N	1.88230023487427/Y	U	AT3G23030.1	IAA2	indole-3-acetic acid inducible 2
Pavir.5KG006800.v4.1	0.0506133625567122/N	-0.503157948177569/N	-0.615389942035127/N	-1.92330230154125/Y	-0.370979546549088/N	-0.556981875461849/N	D	AT4G24020.1	NLP7	NIN like protein 7
Pavir.8KG009500.v4.1	0.21096533080052/N	0.194745696935946/N	-0.586179622611018/N	-1.04433081702027/Y	-0.91289597595638/N	-0.464141469931321/N	D	AT2G41120.1
Pavir.5KG175700.v4.1	-0.145939732851133/N	0.345103241809031/N	0.558282289161781/N	1.28159342240733/Y	-0.229453813884129/N	0.480130279992385/N	U	AT1G22180.2		Sec14p-like phosphatidylinositol transfer family protein
Pavir.1NG255300.v4.1	-0.368093750242699/N	1.05433307492837/N	2.10768689730224/Y	3.08784113775549/Y	0.171381238039252/N	2.03648085299511/Y	UUU	AT1G07430.1	HAI2	highly ABA-induced PP2C gene 2
Pavir.6KG363200.v4.1	0.451992652168501/N	-0.560709659318296/N	-0.761993909430039/N	-1.17403301722622/Y	-0.432213359639999/N	-0.604893749747798/N	D	AT1G76450.1		Photosystem II reaction center PsbP family protein
Pavir.7KG269700.v4.1	0.320534562845803/N	1.27220771257507/N	1.6806545598369/N	2.3489021286339/Y	0.538581348469212/N	2.17419462819692/Y	UU	AT2G46680.1	ATHB-7,ATHB7,HB-7	homeobox 7
Pavir.1NG019100.v4.1	-0.602872061103839/N	-0.294245148199313/N	-0.342581339317007/N	-1.20834792905497/Y	-0.366294392029244/N	-0.508681864094947/N	D	AT4G32350.1		Regulator of Vps4 activity in the MVB pathway protein
Pavir.J059500.v4.1	-0.101882289464745/N	0.771252369261454/N	0.76019762743126/N	1.61160547052679/Y	-0.552496395927367/N	3.08204078840854/Y	UU	AT5G66400.1	ATDI8,RAB18	Dehydrin family protein
Pavir.J708200.v4.1	-0.0413273445945235/N	0.323551439975981/N	0.285563241172592/N	1.03696424921546/Y	0.391802073261275/N	0.76899911758038/Y	U	AT5G04000.1
Pavir.9KG322400.v4.1	-0.240381182339898/N	0.372558357271655/N	0.599810459138524/N	1.21810982646387/N	0.126344382195283/N	1.92940015503577/Y	U	AT5G52420.1
Pavir.9NG594600.v4.1	-0.749047280872405/N	1.16815549612614/N	0.42542456306123/N	1.34670002476324/Y	-0.110676249491446/N	0.595294616492455/N	U	AT3G05060.1		NOP56-like pre RNA processing ribonucleoprotein
Pavir.7KG245700.v4.1	0.0309546831192189/N	-0.79564847808383/N	-0.388952692655063/N	-1.44594909725412/Y	-0.675247229710382/N	-0.305239776262326/N	D	AT1G23360.1	MENG	S-adenosyl-L-methionine-dependent methyltransferases superfamily protein
Pavir.8KG360500.v4.1	-0.589251641833186/N	0.901518194922517/N	0.263151813438655/N	1.29941594009672/Y	-0.150864848609461/N	0.867811952217917/N	U	AT2G45000.1	EMB2766	structural constituent of nuclear pore
Pavir.3KG419400.v4.1	-0.874520186311842/N	-1.00883788918966/N	-0.609145309348784/N	-1.48210929337654/Y	-0.519735112875859/N	-0.610814768258336/N	D	AT5G48480.1		Lactoylglutathione lyase / glyoxalase I family protein
Pavir.1KG144100.v4.1	0.617914531330435/N	0.234591096634728/N	0.643148824645106/N	1.60440030020059/Y	0.749588536804956/N	0.929983072723439/N	U
Pavir.7KG063100.v4.1	0.955555388663035/N	-0.537073415477553/N	-0.0717129944812589/N	-1.29782477489713/Y	0.179562555227925/N	-0.584972540195482/N	D	AT3G59140.1	ATMRP14,MRP14	multidrug resistance-associated protein 14
Pavir.1NG162500.v4.1	0.239565169565484/N	0.0579329682703015/N	-0.106407631149415/N	-1.03409931580558/Y	-0.0737054918986481/N	-0.557399244634699/N	D	AT2G40730.1		Protein kinase family protein with ARM repeat domain
Pavir.6KG253300.v4.1	0.868905900807877/N	-0.616836076596638/N	0.109785398555113/N	-1.10439674292286/Y	-0.11013471182115/N	-0.735737220525345/N	D	AT2G32640.1		Lycopene beta/epsilon cyclase protein
Pavir.2KG092500.v4.1	0.54184854923314/N	-0.374710693605601/N	-0.295586347385851/N	-1.78934028366926/Y	-0.125962956732511/N	-0.547632448953089/N	D	AT3G62160.1		HXXXD-type acyl-transferase family protein
Pavir.1KG368100.v4.1	0.704762095209208/N	-0.660974313357817/N	-0.39097393051804/N	-1.43844926575527/Y	-0.187470992115625/N	-0.538864579980215/N	D	AT4G20360.1	ATRAB8D,ATRABE1B,RABE1b	RAB GTPase homolog E1B
Pavir.5NG559300.v4.1	-0.770481568203903/N	0.821665539179528/N	0.326756485827854/N	1.31727647542956/Y	-0.0476411196242948/N	0.303563756058611/N	U	AT2G38610.1		RNA-binding KH domain-containing protein
Pavir.2NG145600.v4.1	-0.0237452212632443/N	1.4493073331479/N	2.03517211130004/Y	1.46039084605251/Y	-0.342298770262522/N	2.0376740453639/Y	UUU	AT2G30933.1		Carbohydrate-binding X8 domain superfamily protein
Pavir.9NG113700.v4.1	-0.596841183574858/N	0.719807566141502/N	0.63536096898406/N	1.30254987537156/Y	-0.127274428190433/N	0.591370473784325/N	U	AT3G07030.1		Alba DNA/RNA-binding protein
Pavir.9NG213500.v4.1	-0.146288023369576/N	-0.255511628507254/N	0.0288355769523934/N	-1.02629170510702/Y	0.143966726562667/N	0.755687575943611/N	D	AT3G30180.1	BR6OX2,CYP85A2	brassinosteroid-6-oxidase 2
Pavir.1KG505300.v4.1	-0.142799670088568/N	-0.461455013804553/N	0.0796952226180729/N	0.870989226216007/N	0.895425102278284/N	2.85099931369363/Y	U	AT1G70170.1	MMP	matrix metalloproteinase
Pavir.8KG335200.v4.1	0.0759327578712374/N	-0.980103929286915/N	-0.839469008832595/N	-1.57160359750685/Y	-1.28848041115857/N	-0.783200321187008/N	D	AT4G11460.1	CRK30	cysteine-rich RLK (RECEPTOR-like protein kinase) 30
Pavir.J263400.v4.1	-0.138631802136703/N	0.72373234857956/N	0.285376096816928/N	1.26239582038962/Y	-0.0433288346317341/N	0.745650640020009/N	U	AT5G23880.1	ATCPSF100,CPSF100,EMB1265,ESP5	cleavage and polyadenylation specificity factor 100
Pavir.2KG092900.v4.1	0.464348230656042/N	-0.379143969296069/N	-0.248650507630554/N	-1.06794818678866/Y	-0.604901953756786/N	-0.276825022124566/N	D	AT2G42220.1		Rhodanese/Cell cycle control phosphatase superfamily protein
Pavir.1KG032700.v4.1	0.213783976339234/N	-0.552553415258007/N	-0.330457101126549/N	-1.07938155819774/Y	-0.389829200045848/N	-0.0832623075427933/N	D	AT1G32150.1	AtbZIP68,bZIP68	basic region/leucine zipper transcription factor 68
Pavir.5NG549200.v4.1	-0.570965223894598/N	0.722711391668111/N	0.458069696228979/N	1.17648334447069/Y	0.389459981662573/N	0.992328518158191/N	U	AT3G08640.1		Protein of unknown function (DUF3411)
Pavir.3KG010900.v4.1	-0.374018996364084/N	-0.853253657254003/N	-0.340134990802219/N	-1.43490759572866/Y	-0.347603456390275/N	-1.28417247675467/N	D
Pavir.6KG386200.v4.1	-1.36267625874101/N	-0.271995150182303/N	1.52099879364184/N	1.42895885027961/N	3.16769161657308/Y	0.647141240541099/N	U
Pavir.5NG340000.v4.1	0.119867979991451/N	-0.546254104055351/N	-0.384259146667624/N	-1.2936498849105/Y	-0.284853396519325/N	-0.751263933774455/N	D	AT3G62280.1		GDSL-like Lipase/Acylhydrolase superfamily protein
Pavir.4KG371100.v4.1	0.0325590811180007/N	0.39290817742407/N	-0.314899843506236/N	-1.046080903939/Y	-0.36535382464758/N	-0.468417027836256/N	D
Pavir.2NG118800.v4.1	-0.494890046037727/N	0.241944383058887/N	0.915610051834679/N	1.3582030358885/Y	0.0121677613359329/N	0.736986961243121/N	U	AT2G38660.3		Amino acid dehydrogenase family protein
Pavir.6NG112900.v4.1	0.705497740170279/N	-0.660250615319245/N	-0.288331392657078/N	-1.05205742227029/Y	-0.0247784717548221/N	-0.386199508647126/N	D	AT2G32640.1		Lycopene beta/epsilon cyclase protein
Pavir.9NG776400.v4.1	0.590391593513117/N	-0.523072377641619/N	-0.433986103938167/N	-1.35623279831203/Y	-0.483908541605185/N	-0.417099735956134/N	D	AT3G55330.1	PPL1	PsbP-like protein 1
Pavir.9NG796500.v4.1	-0.351567613759016/N	0.11360457474947/N	2.41099202065355/Y	1.97729385319709/Y	2.06518902181286/Y	1.40448271571425/N	UUU	AT1G19180.1	JAZ1,TIFY10A	jasmonate-zim-domain protein 1
Pavir.7NG166900.v4.1	0.490472503264568/N	-0.602207686349825/N	-0.516016282814968/N	-1.33209616257467/Y	-0.339778651191718/N	-0.474924973350893/N	D	AT1G77490.1	TAPX	thylakoidal ascorbate peroxidase
Pavir.7KG373000.v4.1	-0.188599205585074/N	-0.253666612538669/N	0.179082103903317/N	-1.22549569999322/Y	-0.438030158460273/N	-0.898041037293536/N	D	AT4G04955.1	ALN,ATALN	allantoinase
Pavir.9KG272500.v4.1	0.792138845577883/N	-0.19500512174618/N	0.565373219171044/N	1.56061098056077/Y	0.960084936134147/N	0.84150350350424/N	U	AT3G17530.1		F-box and associated interaction domains-containing protein
Pavir.9KG404000.v4.1	-0.399334181698964/N	0.793111960204383/N	0.862638568625949/N	2.11340506642901/Y	-0.736992009635341/N	1.67099651513271/N	U	AT1G78070.1		Transducin/WD40 repeat-like superfamily protein
Pavir.7NG253900.v4.1	0.382225623639391/N	-0.39858767550527/N	-0.84411494552798/N	-1.26748025590393/Y	-0.228966231071247/N	-0.269468311703085/N	D	AT2G24790.1	ATCOL3,COL3	CONSTANS-like 3
Pavir.4NG183700.v4.1	0.354584293589165/N	-0.428756208120517/N	-0.853727605748117/N	-1.48250005407964/Y	-0.724159765122217/N	-0.494169351103064/N	D	AT5G10770.1		Eukaryotic aspartyl protease family protein
Pavir.9KG117500.v4.1	-0.284723501577754/N	-0.507297110401574/N	-0.397735087779955/N	-1.51607191473209/Y	-0.568969108732296/N	-0.932467303578848/N	D
Pavir.4NG330500.v4.1	0.280657822511143/N	0.275633836182691/N	1.43009250188724/Y	0.393791028751062/N	0.644424842156436/N	0.319578615645552/N	U
Pavir.1KG276300.v4.1	0.0652610452142651/N	-0.735109097502749/N	-0.522055951021905/N	-1.54455965839713/Y	-0.0967500637061486/N	-0.853590431916091/N	D	AT5G43820.1		Pentatricopeptide repeat (PPR) superfamily protein
Pavir.5KG406300.v4.1	0.136379813582641/N	-0.857131726442552/N	-0.312525787016025/N	-1.38032068797563/Y	-0.470820306646831/N	-0.379504122587212/N	D	AT5G57030.1	LUT2	Lycopene beta/epsilon cyclase protein
Pavir.1KG238100.v4.1	0.121130844629543/N	0.916082178519144/N	2.18244159041214/Y	2.51640020662565/Y	0.696460491060373/N	1.71311016036273/Y	UUU	AT2G29380.1	HAI3	highly ABA-induced PP2C gene 3
Pavir.4KG403000.v4.1	-0.0101149075097548/N	0.798064927800157/N	2.10648426907534/Y	1.96951790009926/Y	0.140963341511921/N	1.70421205124274/N	UU	AT4G27250.1		NAD(P)-binding Rossmann-fold superfamily protein
Pavir.9NG517600.v4.1	0.580487530421164/N	0.179969279955755/N	-0.469519887949923/N	1.03955523898998/Y	0.0558523097592127/N	0.523554842352191/N	U	AT3G56630.1	CYP94D2	cytochrome P450, family 94, subfamily D, polypeptide 2
Pavir.6NG137700.v4.1	-0.626125022386951/N	0.588529769933148/N	0.709444811378382/N	1.32726357837436/Y	0.328399452896166/N	0.478880818324334/N	U	AT3G25860.1	LTA2,PLE2	2-oxoacid dehydrogenases acyltransferase family protein
Pavir.9KG130700.v4.1	-0.109061068858063/N	0.502803475296731/N	0.645936708654886/N	1.59015858230942/Y	0.614344928866242/N	1.42614951907258/N	U	AT3G11920.1		glutaredoxin-related
Pavir.4KG309400.v4.1	0.0132385218131151/N	-0.323623698347092/N	-0.448252248820458/N	-1.2713247121384/Y	-0.476630751317617/N	-0.999950662990604/N	D	AT5G12950.1		Putative glycosyl hydrolase of unknown function (DUF1680)
Pavir.9KG477100.v4.1	-0.894064006368328/N	0.0337781621065597/N	1.25555447327067/N	1.52164287156356/Y	2.37310847858276/Y	1.23293338391023/N	UU	AT2G30020.1		Protein phosphatase 2C family protein
Pavir.3KG332900.v4.1	-0.695552197150988/N	0.46212217052878/N	1.00755739229778/N	1.46934404108685/Y	0.500142261619526/N	0.508537080015879/N	U	AT4G23630.1	BTI1,RTNLB1	VIRB2-interacting protein 1
Pavir.6KG279400.v4.1	0.422448379063912/N	-0.150183356622611/N	7.95865685534726e-05/N	-1.46518485365042/Y	-0.377326440019687/N	-0.71758579916732/N	D	AT4G30950.1	FAD6,FADC,SFD4	fatty acid desaturase 6
Pavir.2NG619300.v4.1	0.55314954636165/N	-0.392169959178369/N	0.14584411466438/N	-1.05079136228074/Y	0.749280307779783/N	-0.843224180640975/N	D	AT5G04140.1	FD-GOGAT,GLS1,GLU1,GLUS	glutamate synthase 1
Pavir.5KG001400.v4.1	0.60631494235886/N	-0.623584715081886/N	-0.395531484793726/N	-1.13290375591465/Y	-0.25043379829292/N	-0.717067983947634/N	D	AT5G46110.4	APE2,TPT	Glucose-6-phosphate/phosphate translocator-related
Pavir.2KG118000.v4.1	0.171433275241961/N	-0.285635001930688/N	-0.638860486101248/N	-1.69641382296219/Y	-0.386888448491618/N	-0.650375963876755/N	D	AT3G04890.1		Uncharacterized conserved protein (DUF2358)
Pavir.2NG334300.v4.1	-0.0835623070766264/N	1.06600077068117/N	1.29436345175474/N	1.25629468438091/Y	0.729190137088104/N	1.19530918066555/N	U	AT5G10930.1	CIPK5,SnRK3.24	CBL-interacting protein kinase 5
Pavir.1KG232600.v4.1	0.144623455621233/N	0.161984111129728/N	0.611603498395691/N	1.03028517916797/Y	0.193491556583088/N	0.296892833896482/N	U	AT3G60800.1		DHHC-type zinc finger family protein
Pavir.3KG439000.v4.1	-0.430854409370031/N	0.882053836111011/N	1.49700645647062/Y	1.8936699425484/Y	0.519260806376447/N	0.592662105102518/N	UU
Pavir.8KG323600.v4.1	-0.229247667854042/N	0.0444610710782849/N	0.948194301782021/N	1.49919023951564/Y	0.504335265566894/N	1.65001835689158/Y	UU	AT3G50830.1	ATCOR413-PM2,COR413-PM2	cold-regulated 413-plasma membrane 2
Pavir.2KG468400.v4.1	-0.373537897758537/N	0.144675798705183/N	0.438884563486571/N	1.5134843410885/Y	0.0807970086737273/N	0.934205748686604/N	U
Pavir.6NG131700.v4.1	0.382685279530986/N	-0.598820247051116/N	-0.601896368105707/N	-1.61882981686491/Y	0.300566021117898/N	-0.632882124613957/N	D	AT3G62040.1		Haloacid dehalogenase-like hydrolase (HAD) superfamily protein
Pavir.2NG353800.v4.1	0.623306574502769/N	-0.0432799861783863/N	0.425996315265734/N	-1.19986246126838/Y	-0.0973180979794389/N	-0.535302439532993/N	D	AT1G45207.2		Remorin family protein
Pavir.9NG402700.v4.1	0.309050804587537/N	-1.46594191249806/Y	-1.10501191770564/Y	-0.796553760950671/Y	-0.407866665483433/N	-0.203302127594111/N	DD	AT5G63790.1	ANAC102,NAC102	NAC domain containing protein 102
Pavir.5KG292000.v4.1	0.134197443058915/N	0.802142863634211/N	2.37122437863231/Y	1.75417454023205/Y	0.787381253351773/N	1.29733546275967/N	UU	AT4G19390.1		Uncharacterised protein family (UPF0114)
Pavir.9KG358200.v4.1	0.598185557540824/N	0.00478011985759887/N	-0.193086375991085/N	1.04911230202905/Y	0.299160607837034/N	0.647551031388762/N	U
Pavir.J569300.v4.1	0.068771738814323/N	-0.895879852966439/N	-0.331421872888982/N	-1.39538219639105/Y	-0.149427429976095/N	-0.799897058556684/N	D
Pavir.9KG078600.v4.1	0.509084221328441/N	-0.523706834905293/N	-0.472091948489472/N	-1.3665583486361/Y	-0.232917933807469/N	-0.907812609072827/N	D	AT2G42920.1		Pentatricopeptide repeat (PPR-like) superfamily protein
Pavir.2NG523800.v4.1	0.154258872847764/N	-0.806117221340253/N	-0.805411822466038/N	-1.94465847232057/Y	-0.830096456145368/N	-0.49639236685366/N	D	AT4G21280.1	PSBQ,PSBQ-1,PSBQA	photosystem II subunit QA
Pavir.6KG380300.v4.1	0.354810675924799/N	-0.389332227800737/N	-0.204920637696723/N	-1.83920779842626/Y	0.0648961901483793/N	-0.615891751244662/N	D	AT3G01930.2		Major facilitator superfamily protein
Pavir.5KG770600.v4.1	-0.0714680737845441/N	0.348365892883455/N	0.657457426324959/N	1.17438573506586/Y	-0.0656102551835022/N	0.239352012671229/N	U	AT3G11620.2		alpha/beta-Hydrolases superfamily protein
Pavir.1KG203600.v4.1	-0.416189850432848/N	0.31265007356921/N	0.648051367680433/N	1.07636299761732/Y	0.0475787167733385/N	0.592831840456563/N	U	AT5G41620.1
Pavir.7NG059700.v4.1	0.325288933827665/N	0.192464133220574/N	-0.668408689197779/N	0.620878642559928/N	1.6572172489726/N	2.1070294921373/Y	U	AT2G38900.1		Serine protease inhibitor, potato inhibitor I-type family protein
Pavir.2NG357800.v4.1	0.125086501788058/N	0.890872704902802/N	0.335544646304943/N	1.89580392849532/Y	0.809545737082975/N	0.641709386759864/N	U	AT3G48690.1	ATCXE12,CXE12	alpha/beta-Hydrolases superfamily protein
Pavir.9KG598900.v4.1	0.29911121582604/N	0.911741910114655/N	0.728248844221397/N	1.28295473761214/N	0.221571268736279/N	2.0427167898447/Y	U
Pavir.4NG115300.v4.1	-0.0458126698597165/N	0.459398298053521/N	2.32171417157779/Y	2.45064520823192/Y	1.29133088847663/N	1.96038421226681/Y	UUU	AT5G16600.1	AtMYB43,MYB43	myb domain protein 43
Pavir.4KG090300.v4.1	0.271785388867273/N	0.709333468797045/N	0.910605552006949/N	1.07295279489788/Y	0.575882629339546/N	0.995240733880215/N	U	AT1G80530.1		Major facilitator superfamily protein
Pavir.6NG020500.v4.1	0.696076824827524/N	0.13666769768109/N	0.0712923852562338/N	-1.46967697574701/Y	-0.162917290561474/N	0.0655579951025023/N	D	AT1G67740.1	PSBY,YCF32	photosystem II BY
Pavir.7KG366600.v4.1	-1.15628541230239/N	0.546605524493627/N	1.75901530567701/Y	2.29081448231694/Y	1.55666235566474/N	2.13570696520626/Y	UUU	AT3G11650.1	NHL2	NDR1/HIN1-like 2
Pavir.6NG311600.v4.1	0.296857351330085/N	-0.401255804729464/N	-0.811814157201607/N	-1.2524704126543/Y	-0.904641803952434/N	-0.581138147828699/N	D	AT1G76450.1		Photosystem II reaction center PsbP family protein
Pavir.5NG084700.v4.1	0.0214476154418833/N	0.134821220204956/N	1.35230304302275/N	1.20425338708569/Y	1.21627855169959/N	1.21853825110954/N	U	AT2G15530.3		RING/U-box superfamily protein
Pavir.9NG498600.v4.1	-0.0227584466989752/N	0.495925228762278/N	1.12523735169434/N	1.45010111921703/Y	0.313617502745482/N	0.961532580324386/N	U	AT3G44720.1	ADT4	arogenate dehydratase 4
Pavir.9NG173900.v4.1	0.152046359219615/N	-0.298461977205116/N	-0.562703119294571/N	-1.1347821943504/Y	-0.269962595829604/N	-0.0127845261130818/N	D	AT2G43010.1	PIF4,SRL2	phytochrome interacting factor 4
Pavir.1NG322400.v4.1	-0.46318975858463/N	0.639683849477539/N	0.234060273383855/N	1.26311724676449/Y	-0.106882303638088/N	0.971863042847401/N	U	AT4G02840.1		Small nuclear ribonucleoprotein family protein
Pavir.3KG223600.v4.1	0.241298563162029/N	-0.62975793838982/N	-0.297414782490262/N	-1.17648445645522/Y	-0.506453981229953/N	-0.273177026314125/N	D	AT2G40400.1		Protein of unknown function (DUF399 and DUF3411)
Pavir.9NG063400.v4.1	0.295743456530895/N	-0.271611969871968/N	-0.547758716677889/N	-1.33050699547233/Y	-0.395908008846053/N	-0.382889086457322/N	D	AT1G03130.1	PSAD-2	photosystem I subunit D-2
Pavir.9NG601400.v4.1	0.20056701739966/N	0.227082824792313/N	0.495743260894823/N	1.35647309174735/Y	0.140023514041752/N	0.910404961061687/N	U	AT1G08570.1	ACHT4	atypical CYS HIS rich thioredoxin 4
Pavir.1NG120500.v4.1	0.406104863639469/N	-0.31844163096656/N	0.149546391116034/N	-1.04894527717345/Y	-0.133728151113819/N	-0.214066766365071/N	D
Pavir.5KG626700.v4.1	0.526047749741782/N	0.585466953050217/N	0.602810541739771/N	1.12900684788989/Y	0.503398821899143/N	0.432590421487328/N	U
Pavir.1NG208500.v4.1	0.317529142217224/N	-0.179176476458269/N	0.193145716796924/N	1.42841901674972/Y	0.353776163261755/N	0.228018895386361/N	U	AT2G26660.1	ATSPX2,SPX2	SPX domain gene 2
Pavir.1KG046900.v4.1	-0.0365969843504174/N	-0.159819965409227/N	0.447572907892903/N	1.32025449193618/Y	-0.146875163826585/N	0.0589722039803941/N	U	AT4G26020.1
Pavir.9KG268300.v4.1	0.135137161852419/N	0.132050733484105/N	2.19582092695994/Y	1.44703245882495/Y	1.81301459915734/N	0.524149783052718/N	UU	AT3G43440.1	JAZ11,TIFY3A	jasmonate-zim-domain protein 11
Pavir.5KG325000.v4.1	-0.108809661579311/N	0.485211755259697/N	0.202975497954367/N	1.56853993350955/Y	0.130041556913771/N	0.584381947116521/N	U	AT4G02370.1		Protein of unknown function, DUF538
Pavir.1NG510000.v4.1	0.877616929527726/N	-0.775734364313646/N	0.197016382554057/N	-1.67435103997465/Y	-0.060217106438511/N	-1.08569596623786/N	D	AT4G28080.1		Tetratricopeptide repeat (TPR)-like superfamily protein
Pavir.1NG248100.v4.1	-0.12338792150416/N	0.0469621037371985/N	-0.295427138253663/N	-1.00427075596141/Y	-0.229408383108894/N	-0.601439333854677/N	D	AT1G67480.1		Galactose oxidase/kelch repeat superfamily protein
Pavir.8KG141100.v4.1	-0.0904548281873117/N	0.697684009924547/N	0.640645500638707/N	1.12074837058372/Y	0.167878088143867/N	0.412023728836876/N	U	AT5G18420.2
Pavir.2NG243400.v4.1	0.391761007901383/N	-1.12234534906136/N	-0.619013782115648/N	-1.68360334591353/Y	-0.378499394279522/N	-0.534191225329315/N	D	AT3G18890.1		NAD(P)-binding Rossmann-fold superfamily protein
Pavir.7KG370200.v4.1	0.401444079472268/N	-0.413086424775423/N	-0.705135990138937/N	-1.65553447339787/Y	-0.601895397463845/N	-0.815828892059904/N	D	AT4G11600.1	ATGPX6,GPX6,LSC803,PHGPX	glutathione peroxidase 6
Pavir.8NG306900.v4.1	0.678706098368342/N	0.0516828070582304/N	0.833452889304064/N	1.59585603491366/Y	1.22232023664954/N	0.688626242664566/N	U	AT2G06530.1	VPS2.1	SNF7 family protein
Pavir.9NG590900.v4.1	-0.26563006058252/N	-0.501174041937294/N	-0.255378372923267/N	-1.20708461723102/Y	0.0615242093901182/N	-0.622085633623973/N	D
Pavir.6NG197700.v4.1	-0.29304566068076/N	0.325933562900948/N	0.806585084532211/N	1.04348207129567/Y	0.277717424987952/N	0.681417575315078/N	U	AT5G57410.3		Afadin/alpha-actinin-binding protein
Pavir.1NG281800.v4.1	0.83914513565518/N	-0.626026317479725/N	-0.257654411475788/N	-1.48551062221343/Y	-0.366581065003302/N	-0.515302135911384/N	D	AT3G56160.1		Sodium Bile acid symporter family
Pavir.7NG049000.v4.1	0.409992372810008/N	-0.517654047432749/N	-0.412093958697244/N	-1.79501267613648/Y	-0.0152576218299898/N	-0.427413330579159/N	D
Pavir.2KG267400.v4.1	-0.0899625198065524/N	-0.103196508583029/N	-0.0990186404011408/N	-1.43705855346761/Y	-0.140157450965521/N	-0.592100378327331/N	D
Pavir.2KG591800.v4.1	0.389071905921525/N	-0.0572613500029409/N	0.934789808627419/N	0.98708382849183/N	0.0358624925071282/N	2.27611060961696/Y	U	AT1G02860.1	BAH1,NLA	SPX (SYG1/Pho81/XPR1) domain-containing protein
Pavir.3KG517700.v4.1	-1.07095800514426/N	-0.590544733165628/N	-0.913626041154266/N	-1.65791065508923/Y	-1.50699429698576/N	-0.453822858728474/N	D	AT2G37820.1		Cysteine/Histidine-rich C1 domain family protein
Pavir.9NG336300.v4.1	-0.292504394184385/N	0.724937967142743/N	1.4654173658044/N	1.77659195977562/Y	0.0611076967739156/N	2.10414118365433/Y	UU	AT5G03530.1	ATRAB,ATRAB ALPHA,ATRAB18B,ATRABC2A,RABC2A	RAB GTPase homolog C2A
Pavir.5KG504700.v4.1	-0.41368388229645/N	0.514839190163553/N	0.283763480845915/N	1.41152336276789/Y	0.778473954101835/N	0.665493297618804/N	U
Pavir.J771400.v4.1	-0.612388914875637/N	0.800402018610847/N	1.66060563229889/Y	1.79667850102961/Y	0.353731782397378/N	1.01871434333365/N	UU	AT1G78020.1		Protein of unknown function (DUF581)
Pavir.9KG391200.v4.1	0.372868865280224/N	-0.596423091967352/N	-0.800888506824558/N	-1.48507924147257/Y	-0.647197534510367/N	-0.25734866727413/N	D	AT4G14540.1	NF-YB3	nuclear factor Y, subunit B3
Pavir.4NG265700.v4.1	0.0479063152371783/N	0.247166026474113/N	0.344620473159186/N	1.0626210826618/Y	0.107872633251411/N	0.631948773208815/N	U	AT2G03690.1		coenzyme Q biosynthesis Coq4 family protein / ubiquinone biosynthesis Coq4 family protein
Pavir.3KG089000.v4.1	0.313769996862773/N	-0.00350193251940502/N	-0.886109569565653/N	-1.13394432566017/Y	-0.250622698559006/N	-1.03465130770569/N	D	AT3G23600.1		alpha/beta-Hydrolases superfamily protein
Pavir.5NG417400.v4.1	-0.0294092033555477/N	-0.275821775554173/N	-0.645850531006927/N	-0.237132527768446/N	-1.42207453493179/Y	-0.197199862750537/N	D	AT5G62840.1		Phosphoglycerate mutase family protein
Pavir.9KG355800.v4.1	-0.0806155165762907/N	-0.224579808968158/N	-0.65082907394906/N	-1.20296894479894/Y	-0.762259690727164/N	-0.486561607434332/N	D
Pavir.7KG087400.v4.1	0.397589627105477/N	-0.39153294889942/N	-0.422508517463984/N	-1.94033789233466/Y	-0.424173409800394/N	-1.26303380120162/N	D	AT3G52720.1	ACA1,ATACA1,CAH1	alpha carbonic anhydrase 1
Pavir.6KG352700.v4.1	0.136987020655617/N	0.242299482828032/N	2.16558822218913/Y	1.09058454241314/N	0.586648569254926/N	0.677781810137801/N	U	AT5G47560.1	ATSDAT,ATTDT,TDT	tonoplast dicarboxylate transporter
Pavir.9NG640200.v4.1	0.153829506533394/N	0.279286002379893/N	0.521494074278248/N	1.40690820484978/Y	0.127156705973351/N	0.780945047500759/N	U	AT5G26340.1	ATSTP13,MSS1,STP13	Major facilitator superfamily protein
Pavir.7KG094900.v4.1	0.42067579214461/N	-0.699223413003255/N	-1.09252252234849/N	-2.11005806322569/Y	-0.563691619900724/N	-1.04125612988356/N	D
Pavir.1KG175500.v4.1	-0.198895188781162/N	-0.861541145834524/N	0.719798120810858/N	1.08562904887787/Y	-0.174740094179285/N	0.466062024548454/N	U	AT3G14570.1	ATGSL04,atgsl4,gsl04	glucan synthase-like 4
Pavir.9KG623400.v4.1	0.135550899920537/N	-0.693209704649532/N	-0.489944772738475/N	-1.38446778833022/Y	-0.0196357857983169/N	-0.900548596117858/N	D	AT3G29390.1	RIK	RS2-interacting KH protein
Pavir.4NG310000.v4.1	-0.0832744473279405/N	0.384316535290841/N	0.438721315206182/N	1.49103221375036/Y	-0.158965167566447/N	1.80723223016828/Y	UU	AT4G35090.1	CAT2	catalase 2
Pavir.1KG182800.v4.1	-0.00960971982892016/N	0.529738629468345/N	0.5564550115324/N	1.09932173870939/Y	0.381377430283785/N	0.295158586859084/N	U	AT4G11220.1	BTI2,RTNLB2	VIRB2-interacting protein 2
Pavir.9NG516000.v4.1	0.782886180994643/N	-0.974903438307292/N	-0.64719153803232/N	-1.38480776528169/Y	-0.947666771231974/N	-0.582254950718659/N	D	AT4G31850.1	PGR3	proton gradient regulation 3
Pavir.9KG529500.v4.1	-0.0768735551160491/N	-0.298088453693295/N	-1.07221252541539/Y	-0.928718084725946/Y	-0.587894360508/N	-0.594073071590026/N	D	AT1G14685.2	ATBPC2,BBR/BPC2,BPC2	basic pentacysteine 2
Pavir.1NG409600.v4.1	-0.241999256546613/N	0.200658488008214/N	0.357467868040256/N	1.0849006727907/Y	0.153648768231282/N	0.432168669163739/N	U	AT5G17190.1
Pavir.1KG511400.v4.1	-0.661064209344187/N	0.195813255907109/N	0.81911207960471/N	0.957641392357764/N	1.54843695189758/N	2.3067355901888/Y	U	AT1G70090.1	GATL9,LGT8	glucosyl transferase family 8
Pavir.9NG227700.v4.1	0.63540936055616/N	-0.115844546526743/N	0.126382870253381/N	1.11600908938465/N	-0.100469164116539/N	1.64048684661648/Y	U	AT3G48180.1
Pavir.9NG520600.v4.1	0.290271582317445/N	-0.0826028147437678/N	-0.667449796125518/N	-1.75711151493984/Y	-0.294679182020491/N	-0.680013346777169/N	D	AT4G25150.1		HAD superfamily, subfamily IIIB acid phosphatase
Pavir.3KG497500.v4.1	0.728702321157979/N	-0.283302946969544/N	-0.395366598750792/N	-1.30050716488494/Y	-0.0473355484024197/N	-0.645246874919692/N	D	AT5G61040.1
Pavir.5NG333600.v4.1	0.971465894485408/N	-0.527725614715588/N	0.132995177545828/N	-1.12572890943141/Y	-0.0169756918671392/N	-0.279915804301464/N	D	AT5G27290.2
Pavir.3KG124800.v4.1	-0.3211142656694/N	0.133194725955363/N	0.97578894291581/N	1.4607155513315/Y	0.220746922209439/N	0.110545846905512/N	U	AT3G08510.2	ATPLC2,PLC2	phospholipase C 2
Pavir.8KG330200.v4.1	0.118470435786284/N	-0.435094308763491/N	-0.706915698100856/N	-2.24267006620322/Y	-0.359209870429001/N	-0.648138957172971/N	D
Pavir.5NG009600.v4.1	0.166414420342336/N	-0.0286157756806758/N	-0.332155823581974/N	-1.24662720027596/Y	-0.608810030032275/N	-0.547147162548106/N	D	AT2G28130.1
Pavir.6KG154000.v4.1	-0.0162184798584924/N	0.381636109232783/N	0.254390324196651/N	1.1097949018206/Y	0.368699783320849/N	0.226559959567133/N	U	AT4G30220.1	RUXF	small nuclear ribonucleoprotein F
Pavir.8NG233700.v4.1	-0.202539463346685/N	-0.480092888712829/N	-0.308097704621755/N	-1.80139017552148/Y	-0.893085418817054/N	-0.42272914735339/N	D
Pavir.7NG173400.v4.1	1.00048583556121/N	-0.567287783671214/N	-0.179951448752682/N	-1.56677117787829/Y	-0.685661073485556/N	-0.8317032908559/N	D	AT3G52720.1	ACA1,ATACA1,CAH1	alpha carbonic anhydrase 1
Pavir.7NG158600.v4.1	0.699528732590003/N	-0.0561468687346998/N	-0.245955579699676/N	-1.10499598121841/Y	0.175804606870529/N	-0.436894020198557/N	D	AT3G16560.1		Protein phosphatase 2C family protein
Pavir.1KG465900.v4.1	-0.00845182979648062/N	0.509658157232965/N	1.476033597376/Y	0.469820893925108/N	0.662084360115295/N	-0.25371545196573/N	U	AT4G19420.1		Pectinacetylesterase family protein
Pavir.1KG242400.v4.1	0.753822168698811/N	-0.211255870660347/N	-0.26332504649223/N	-1.49514554876306/Y	0.107134136824399/N	-0.844837124350757/N	D	AT4G13040.3		Integrase-type DNA-binding superfamily protein
Pavir.9NG280200.v4.1	0.0693898631258928/N	0.511686631780468/N	1.07277323734403/Y	1.06594709530559/Y	0.729577708393711/N	0.0629995313026182/N	UU	AT2G44160.1	MTHFR2	methylenetetrahydrofolate reductase 2
Pavir.6KG014900.v4.1	0.410439555272407/N	-0.617565436963813/N	-0.581547041668559/N	-1.13337538819854/Y	0.460972748205185/N	-0.548511795330992/N	D	AT5G67150.1		HXXXD-type acyl-transferase family protein
Pavir.J633000.v4.1	0.379309138948941/N	-0.61961275107616/N	-0.903171849099706/N	-1.01499586221822/Y	-0.501457734859955/N	-0.148285425739359/N	D	AT5G41410.1	BEL1	POX (plant homeobox) family protein
Pavir.5KG482900.v4.1	-0.507903768118545/N	-0.720282409946791/N	-0.709257062295872/N	-2.18533456813763/Y	-1.07748192057415/N	-0.815790229015286/N	D
Pavir.3NG053200.v4.1	0.307700897731252/N	-0.235858389949365/N	-0.214625298334541/N	-1.35556971985851/Y	-0.350887371785579/N	-0.562653783138292/N	D	AT5G14280.1		DNA-binding storekeeper protein-related
Pavir.J344500.v4.1	-0.589235987155085/N	0.20762274144272/N	-0.0706361705200916/N	1.2557376119744/Y	0.363053256157148/N	0.283003250114068/N	U	AT2G38060.1	PHT4;2	phosphate transporter 4;2
Pavir.2KG454100.v4.1	0.613857153181661/N	-0.394112259274449/N	-0.466159051236038/N	-1.11315364366329/Y	-0.0769458191765468/N	-0.245768829975524/N	D	AT4G21210.1	ATRP1,RP1	PPDK regulatory protein
Pavir.9KG466200.v4.1	-0.454812894026045/N	-0.16424495929304/N	0.541821336262761/N	1.40677421428612/Y	0.942250949424967/N	0.492209113048071/N	U	AT4G02090.1
Pavir.J768100.v4.1	0.127303008312595/N	-0.155726314198381/N	-0.318501984286157/N	-1.24632325970985/Y	0.0297949566359831/N	-0.799562562833913/N	D	AT3G13062.2		Polyketide cyclase/dehydrase and lipid transport superfamily protein
Pavir.8KG338500.v4.1	-0.662928180084543/N	-0.550261687546903/N	0.723078019778665/N	-1.2360069119729/Y	-0.168476980849836/N	0.122032839983503/N	D	AT3G50950.1	ZAR1	HOPZ-ACTIVATED RESISTANCE 1
Pavir.2KG263700.v4.1	-0.0565918539431149/N	1.30588672598157/N	0.838593009228272/N	1.5767904482803/Y	0.604121162393057/N	2.483990489872/Y	UU
Pavir.5KG695600.v4.1	0.63740834922365/N	-0.408838125377034/N	-0.603952211561334/N	-1.16876379711849/Y	-0.394825804045716/N	-0.615179743388044/N	D	AT1G65260.1	PTAC4,VIPP1	plastid transcriptionally active 4
Pavir.9KG487700.v4.1	-0.0781582069146586/N	0.191789241460139/N	0.510629299782147/N	1.15841308646817/Y	0.440575232456272/N	0.329527033959461/N	U	AT1G78570.1	ATRHM1,RHM1,ROL1	rhamnose biosynthesis 1
Pavir.9NG403400.v4.1	-0.528338677339499/N	0.549329709890134/N	0.202403705862152/N	1.40623858763296/Y	0.45578958501093/N	0.0670194699826554/N	U	AT1G75060.1
Pavir.1KG186200.v4.1	0.767887965106632/N	0.711989106160761/N	0.266495312223066/N	1.25361209802024/Y	0.0971499616613459/N	0.111092491811331/N	U	AT1G18410.1		P-loop containing nucleoside triphosphate hydrolases superfamily protein
Pavir.1KG126500.v4.1	-0.540645410179397/N	1.13608685432475/N	-0.144163907870524/N	1.17244446909207/Y	-0.0992636453353985/N	0.473753662889276/N	U	AT2G34160.1		Alba DNA/RNA-binding protein
Pavir.4NG081100.v4.1	0.452974362409138/N	-0.0129150337217346/N	0.0233770350683278/N	-1.00389245520455/Y	-0.0651817471662948/N	-0.35049925209625/N	D	AT2G34460.1		NAD(P)-binding Rossmann-fold superfamily protein
Pavir.9NG431400.v4.1	0.121666341119911/N	-0.729551611945446/N	-0.733025196795943/N	-1.91341330960706/Y	-0.691112298739844/N	-0.435708873459141/N	D	AT3G18000.1	NMT1,PEAMT,XPL1	S-adenosyl-L-methionine-dependent methyltransferases superfamily protein
Pavir.7KG036900.v4.1	0.389690896847292/N	1.29407689477358/N	0.967279332525164/N	1.85175075351419/Y	0.198794763538984/N	1.63500049834768/Y	UU	AT2G27510.1	ATFD3,FD3	ferredoxin 3
Pavir.5KG667500.v4.1	-0.409413745399182/N	1.07749099486009/N	0.38641863754923/N	1.03033451793798/Y	0.396182883106908/N	0.130720559283171/N	U	AT5G20240.1	PI	K-box region and MADS-box transcription factor family protein
Pavir.6NG335100.v4.1	-0.230335486594558/N	0.315369057630317/N	0.843962185940934/N	1.36366947737273/Y	0.306665047513851/N	1.13232881683211/Y	UU	AT3G21630.1	CERK1,LYSM RLK1	chitin elicitor receptor kinase 1
Pavir.1KG556200.v4.1	0.0514550414041112/N	-0.851030709718211/N	-0.890404656098411/N	-1.27176314301148/Y	-0.962437529162507/N	-0.972953672278181/N	D
Pavir.2NG596600.v4.1	-0.0200948887532766/N	-0.547787855095067/N	-0.886261609631194/N	-2.0378252909592/Y	-0.350449777448171/N	-0.809020129852469/N	D	AT3G47520.1	MDH	malate dehydrogenase
Pavir.1KG483700.v4.1	-0.312208724984446/N	0.183786886496032/N	-0.155537406372092/N	-1.31701505529702/Y	-0.395423081427476/N	-0.00731544626122278/N	D	AT5G35700.1	FIM2	fimbrin-like protein 2
Pavir.3KG195400.v4.1	-0.0426366118920104/N	0.481695434019529/N	0.423501665722465/N	1.44253039211762/Y	0.00122869450565308/N	1.13930422410379/N	U	AT5G47390.1		myb-like transcription factor family protein
Pavir.5KG348500.v4.1	0.214977840189336/N	-2.47141505186631/Y	-1.98578855521726/Y	-2.06483277120557/Y	-1.10086290780977/N	0.0789637924918748/N	DDD	AT3G13080.1	ATMRP3,MRP3	multidrug resistance-associated protein 3
Pavir.5NG409100.v4.1	0.25074061558484/N	-2.97672111243584/Y	-2.43236134995362/Y	-1.7746667666777/Y	-1.46965774032811/N	-0.140513150349786/N	DDD	AT5G53450.1	ORG1	OBP3-responsive gene 1
Pavir.8KG307900.v4.1	0.628666547715135/N	0.561167791940759/N	0.675405686883533/N	1.76254307279347/Y	0.71216100663109/N	0.233074040473398/N	U
Pavir.5NG546100.v4.1	-1.21350043108827/N	-0.166023137260212/N	1.768686465849/N	1.78198198125186/Y	3.7386619691247/Y	0.321041782461705/N	UU	AT3G56400.1	ATWRKY70,WRKY70	WRKY DNA-binding protein 70
Pavir.2NG201500.v4.1	-0.58685665451643/N	0.931499929196922/N	0.576625522853793/N	1.46733383013859/Y	-0.438754751510464/N	0.901251860970649/N	U	AT1G51510.1	Y14	RNA-binding (RRM/RBD/RNP motifs) family protein
Pavir.7KG392600.v4.1	0.486934742521738/N	-0.47351209745771/N	-0.0657179810475066/N	-1.30198803938119/Y	0.164901601517561/N	-0.521898126250361/N	D	AT1G11720.2	ATSS3,SS3	starch synthase 3
Pavir.4KG096700.v4.1	0.750707198450914/N	-0.425029392517794/N	-0.396331650569239/N	-1.35153770621274/Y	-0.537284481795214/N	-0.53086130518458/N	D
Pavir.9NG544900.v4.1	-0.0358345323762592/N	-0.453322467732892/N	-0.812667141388892/N	-1.41038885014467/Y	0.343561103653566/N	-0.735617856003238/N	D
Pavir.J118600.v4.1	0.037698627091087/N	1.19900497288162/N	0.953384462836571/N	2.04662824255317/Y	0.316522204827155/N	1.32839056069834/N	U	AT3G04710.1		ankyrin repeat family protein
Pavir.8NG018500.v4.1	-1.3798395828889/N	0.844314533975857/N	1.82871329983404/N	2.37553207349971/Y	1.29645312768683/N	2.58329504700535/Y	UU	AT1G69490.1	ANAC029,ATNAP,NAP	NAC-like, activated by AP3/PI
Pavir.6KG380700.v4.1	-0.436226917798997/N	0.942979218231642/N	0.950758053123296/N	1.37052567557411/Y	0.230087515060843/N	1.4854498550771/Y	UU	AT1G27950.1	LTPG1	glycosylphosphatidylinositol-anchored lipid protein transfer 1
Pavir.4KG395900.v4.1	-0.0911879116021019/N	0.403578821137757/N	1.88363657539798/Y	1.03906506516415/N	0.763026114053282/N	0.195338071635077/N	U
Pavir.1NG342600.v4.1	-0.107251132266236/N	-0.0341787088154011/N	-0.615050093294253/N	-1.35282774473059/Y	-0.37882533598796/N	0.390218454995419/N	D	AT5G57660.1	ATCOL5,COL5	CONSTANS-like 5
Pavir.J063000.v4.1	0.049753554514507/N	-0.184168965081332/N	-1.10555902669311/Y	-0.279057678990265/N	-0.387985273551343/N	-0.347387553265093/N	D
Pavir.1NG081300.v4.1	0.303276821163583/N	-0.52394881439909/N	-0.312742752127121/N	-1.22981427178815/Y	-0.37107871984704/N	-0.493614743797007/N	D	AT1G15690.1	ATAVP3,AtVHP1;1,AVP-3,AVP1	Inorganic H pyrophosphatase family protein
Pavir.6KG400300.v4.1	-0.180763349410156/N	-0.157964235983175/N	-0.309366895284467/N	0.0579728449008285/N	0.0658359659243591/N	1.43537796041098/Y	U	AT3G19910.1		RING/U-box superfamily protein
Pavir.8KG241100.v4.1	0.460239610642991/N	0.458578833872759/N	1.17136029381089/Y	0.827924114087759/N	0.928165572381514/N	-0.00646434973678109/N	U	AT1G11300.1		protein serine/threonine kinases;protein kinases;ATP binding;sugar binding;kinases;carbohydrate binding
Pavir.5KG455600.v4.1	-0.583368431442822/N	0.779255096681591/N	0.483330921767867/N	1.20073165459256/Y	-0.4856320536855/N	0.857599734703767/N	U	AT3G18580.1		Nucleic acid-binding, OB-fold-like protein
Pavir.4NG040800.v4.1	0.0149253121808665/N	-0.930610074509414/N	-1.89258215035444/Y	-0.758666268055666/N	0.205644221613835/N	-0.873158113933627/N	D	AT5G25940.1		early nodulin-related
Pavir.2KG487300.v4.1	-0.160192576550328/N	0.854532092277596/N	1.96988026841843/Y	2.14339279909287/Y	0.38773956533335/N	1.47169498332539/Y	UUU	AT4G27350.1		Protein of unknown function (DUF1223)
Pavir.5KG351900.v4.1	0.283699852224417/N	1.21161765395468/N	1.54110880309284/Y	1.06213404631973/Y	0.0869764821589853/N	1.20825930322343/N	UU	AT3G14770.1		Nodulin MtN3 family protein
Pavir.7NG432400.v4.1	0.84918664556703/N	-0.279069931467695/N	-0.108678223334103/N	-1.04919244581711/Y	-0.323361966957767/N	-0.580147015413356/N	D	AT5G38660.1	APE1	acclimation of photosynthesis to environment
Pavir.9NG321900.v4.1	-0.435503518215568/N	0.87786940228447/N	0.68452412764083/N	1.40559317856571/Y	-0.0513072524741472/N	0.587921371882527/N	U	AT5G35910.1		Polynucleotidyl transferase, ribonuclease H fold protein with HRDC domain
Pavir.1NG230500.v4.1	0.29643524895344/N	-0.578248488232171/N	-0.606465888189804/N	-1.10490188546232/Y	-0.512948428043191/N	-0.829565875949865/N	D	AT5G56850.1
Pavir.4KG222000.v4.1	-0.00396581634320687/N	-0.365188949224136/N	-0.594955324143557/N	-1.30548327732553/Y	-0.0407951180000501/N	-0.241407907291074/N	D
Pavir.3KG414500.v4.1	0.593727969300961/N	-0.534458011836013/N	-0.0350578034939747/N	-1.18766028231597/Y	0.0820165363525696/N	-0.809070375430733/N	D	AT1G68930.1		pentatricopeptide (PPR) repeat-containing protein
Pavir.6NG280000.v4.1	-0.16750655227197/N	0.626311839260326/N	0.158896625552731/N	1.33923443515594/Y	-0.0134003066270463/N	1.220557300469/Y	UU	AT4G40060.1	ATHB-16,ATHB16,HB16	homeobox protein 16
Pavir.5KG674400.v4.1	0.468187161470063/N	-0.684158462591769/N	-0.772568730421617/N	-1.47022561192975/Y	-0.889281491520177/N	-1.70785048916282/Y	DD	AT2G25170.1	CHD3,CHR6,GYM,PKL,SSL2	chromatin remodeling factor CHD3 (PICKLE)
Pavir.5KG736400.v4.1	-0.256668307720088/N	-0.207507496213325/N	-0.77278307135296/N	-1.81774865875594/Y	-1.60026777667364/N	-0.407842913804404/N	D
Pavir.5KG687000.v4.1	-0.0427275806398696/N	0.5526740421887/N	0.38430415070465/N	1.63933957180233/Y	0.280795584829248/N	0.865020208007467/N	U	AT1G06030.1		pfkB-like carbohydrate kinase family protein
Pavir.9NG542000.v4.1	-0.324286166302448/N	-0.11599859419828/N	0.507714061689682/N	1.43798089715992/Y	0.36662906867672/N	0.724383860172814/N	U
Pavir.5NG373900.v4.1	-0.194231822109539/N	0.317445218515735/N	1.07144430610795/Y	0.627120496312385/N	0.204539248920337/N	0.299669543381764/N	U	AT3G53450.1		Putative lysine decarboxylase family protein
Pavir.6KG331500.v4.1	-0.311385898563902/N	-0.454047588624519/N	-0.488331050425038/N	-1.68104199038177/Y	-0.251333330019367/N	-0.823878619832249/N	D	AT1G78300.1	14-3-3OMEGA,GF14 OMEGA,GRF2	general regulatory factor 2
Pavir.1NG254600.v4.1	0.207815771101728/N	0.121755629578834/N	-0.554881337915813/N	1.27691719283703/Y	0.252523021772227/N	0.422935711129236/N	U	AT2G37770.2		NAD(P)-linked oxidoreductase superfamily protein
Pavir.4KG260200.v4.1	-0.796995671858618/N	0.658112475814935/N	0.198710561846318/N	0.741659618564552/N	0.468229272650561/N	2.69613887053593/Y	U	AT5G16010.1		3-oxo-5-alpha-steroid 4-dehydrogenase family protein
Pavir.7NG206500.v4.1	-0.173430720153136/N	0.463426813203417/N	0.922859182157601/N	1.89046945839172/Y	-0.0962474329605855/N	1.58670385033204/N	U
Pavir.5KG653100.v4.1	-0.564349295675968/N	0.0160911677963015/N	1.42879450465663/N	1.66580590574262/Y	1.47591647941354/N	2.46820486541634/Y	UU	AT2G27690.1	CYP94C1	cytochrome P450, family 94, subfamily C, polypeptide 1
Pavir.5NG457100.v4.1	0.338179253095791/N	-2.32947918382118/Y	-1.76017009339996/Y	-1.46607179043377/Y	-0.810267563622795/N	-0.144772635350523/N	DDD	AT3G18290.1	BTS,EMB2454	zinc finger protein-related
Pavir.2KG350700.v4.1	-0.641667573815583/N	-0.211121397232271/N	0.248455562836664/N	1.86470687434254/Y	0.595636000253033/N	0.374109107426142/N	U	AT4G36990.1	AT-HSFB1,ATHSF4,HSF4,HSFB1	heat shock factor 4
Pavir.4NG243000.v4.1	-0.242710451882058/N	-0.596062963926076/N	-0.220918708443469/N	-1.1503362358158/Y	-0.227445844547774/N	-0.0882615757682612/N	D	AT3G30390.1		Transmembrane amino acid transporter family protein
Pavir.8NG197300.v4.1	0.300944489250527/N	0.409487478252588/N	-0.468996508057563/N	1.10087266464465/Y	0.175236206526025/N	1.00817534913656/N	U	AT3G02100.1		UDP-Glycosyltransferase superfamily protein
Pavir.7KG423200.v4.1	0.328198935708175/N	0.340918661390712/N	0.415782266845893/N	1.48072764988309/Y	0.362790075238696/N	0.133460246708097/N	U	AT3G16150.1		N-terminal nucleophile aminohydrolases (Ntn hydrolases) superfamily protein
Pavir.4NG175400.v4.1	-0.488459077129172/N	0.349984768485182/N	1.47791371799819/N	1.61710989995344/Y	-0.124669265839036/N	0.774577722102003/N	U	AT1G19250.1	FMO1	flavin-dependent monooxygenase 1
Pavir.5KG772700.v4.1	0.330136528646616/N	-0.505556760981868/N	0.317215226337727/N	1.91318620372987/Y	-0.233813067662182/N	2.88947148890326/Y	UU	AT5G45310.1
Pavir.3NG060700.v4.1	0.183570327943819/N	1.62740583074937/N	1.93526354407973/Y	2.33047051381197/Y	-0.874814810039481/N	1.93987343326549/Y	UUU	AT5G42510.1		Disease resistance-responsive (dirigent-like protein) family protein
Pavir.8KG285200.v4.1	-0.677516543599848/N	1.10453160914994/N	0.749716386535102/N	1.29052401392375/Y	-0.17345926246644/N	0.812761615146862/N	U	AT3G03920.1		H/ACA ribonucleoprotein complex, subunit Gar1/Naf1 protein
Pavir.4NG037500.v4.1	-0.119752699358351/N	-0.811702459182084/N	-0.787261337701489/N	-1.47035609651471/Y	-0.937629823705925/N	-0.368424415599666/N	D	AT5G45910.1		GDSL-like Lipase/Acylhydrolase superfamily protein
Pavir.5NG190600.v4.1	-0.360051429990797/N	0.508630086176804/N	0.643195449053782/N	1.00928182159607/Y	0.130066441853739/N	0.632405566714935/N	U	AT1G31860.1	AT-IE,HISN2	histidine biosynthesis bifunctional protein (HISIE)
Pavir.8NG334400.v4.1	0.516953143922045/N	-0.393254825992017/N	-0.565802962335931/N	-1.18103201210071/Y	-0.393060208255715/N	-0.654531496088174/N	D	AT4G34190.1	SEP1	stress enhanced protein 1
Pavir.9NG223400.v4.1	0.233944683283437/N	-0.659754918798799/N	-0.759753531120541/N	-1.56001026632765/Y	-0.333039583551641/N	-0.836813185055015/N	D	AT1G52870.2		Peroxisomal membrane 22 kDa (Mpv17/PMP22) family protein
Pavir.7NG062000.v4.1	-0.139695108589484/N	0.284283127673598/N	0.107369779080182/N	1.37723443146896/Y	0.187438884711731/N	-0.0230351421945638/N	U	AT5G67320.1	HOS15	WD-40 repeat family protein
Pavir.2KG534400.v4.1	-0.0451423558789283/N	-0.170063795818065/N	-0.10160998993508/N	-1.79909128417718/Y	-0.316221158758118/N	-0.717618805100274/N	D
Pavir.3KG125600.v4.1	0.0397762849186174/N	0.353568561552233/N	1.26575322548507/Y	0.626854076406001/N	1.07405833863281/N	0.442025605832584/N	U	AT5G58620.1		zinc finger (CCCH-type) family protein
Pavir.5KG698200.v4.1	0.517003752972843/N	-0.913376385057398/N	-0.871263115917912/N	-1.92213591186763/Y	-0.64059943201487/N	-0.449661987631631/N	D	AT3G59350.3		Protein kinase superfamily protein
Pavir.6KG114800.v4.1	0.0254278373840292/N	-0.206184883504514/N	-0.0913032258561013/N	1.30543117957234/Y	0.0280865690839643/N	0.126053053925804/N	U	AT2G07689.1		NADH-Ubiquinone/plastoquinone (complex I) protein
Pavir.1NG522000.v4.1	0.212498795086346/N	-0.0355630761986622/N	1.19101981239161/Y	0.661407639996753/N	0.402375692072417/N	0.13152794638754/N	U	AT3G14200.1		Chaperone DnaJ-domain superfamily protein
Pavir.2KG315200.v4.1	0.339891626708952/N	-0.1978852080826/N	1.08608750282545/Y	-0.0682031236170542/N	0.105954663132455/N	0.0676521828765556/N	U	AT4G38060.2
Pavir.7KG285100.v4.1	0.394303979251929/N	0.36716849949256/N	0.205696682427724/N	1.16029373477622/Y	0.320329547617165/N	1.02911209485594/N	U	AT3G50740.1	UGT72E1	UDP-glucosyl transferase 72E1
Pavir.2NG389700.v4.1	-1.12346324587373/N	-0.194964544310598/N	1.38202554673899/N	1.69912617141129/Y	0.157501136786331/N	1.464927582625/N	U	AT2G33620.3		AT hook motif DNA-binding family protein
Pavir.6NG195500.v4.1	-0.189210520816426/N	-0.0118402696131966/N	2.14665246988813/Y	2.226491260814/Y	0.94047998949797/N	2.12648992376291/Y	UUU	AT5G57550.1	XTH25,XTR3	xyloglucan endotransglucosylase/hydrolase 25
Pavir.7NG425800.v4.1	0.260361336231457/N	-0.192344511601107/N	-0.19760592686045/N	-1.12690285971705/Y	-0.138756813102044/N	-0.326356671102925/N	D	AT3G07270.2		GTP cyclohydrolase I
Pavir.2NG469700.v4.1	-0.543316777170851/N	0.658311938483818/N	0.218754125700083/N	1.47920382957357/Y	0.311878627685073/N	0.549328600688254/N	U
Pavir.6NG059500.v4.1	-0.380633616631309/N	-0.360045165590664/N	-1.06486280821631/Y	-0.713603544080399/N	-0.861897013268495/N	-0.35589221875549/N	D	AT1G63990.1	SPO11-2	sporulation 11-2
Pavir.1NG346300.v4.1	0.510577755518385/N	0.522485952949724/N	0.244855503039014/N	1.52803024669308/Y	0.692637556379928/N	2.32249850270946/Y	UU	AT4G06536.1		SPla/RYanodine receptor (SPRY) domain-containing protein
Pavir.3KG300200.v4.1	0.289150077425435/N	0.145092268870528/N	1.43280711489546/Y	0.67351125756216/N	0.578653738160546/N	1.08458483954054/N	U	AT4G28300.1		Protein of unknown function (DUF1421)
Pavir.1KG020300.v4.1	0.341729377565084/N	-0.521368753651586/N	-0.436632889588907/N	-1.49477811198448/Y	-0.571250597537323/N	-0.604835650809111/N	D	AT1G75690.1		DnaJ/Hsp40 cysteine-rich domain superfamily protein
Pavir.J726300.v4.1	-0.190439772817898/N	0.915955271646787/N	2.136327945074/Y	2.25857447420845/Y	0.797597326143177/N	1.84499617393066/Y	UUU	AT2G22880.1		VQ motif-containing protein
Pavir.3KG512600.v4.1	-0.0928564938670198/N	-0.273573011302757/N	-0.718529534699015/N	-1.38256274533826/Y	-0.292874238202804/N	-0.161779700947873/N	D	AT4G16265.1	NRPB9B,NRPD9B,NRPE9B	RNA polymerases M/15 Kd subunit
Pavir.9NG099600.v4.1	-0.165382177963051/N	0.0783384093476953/N	1.2080743715239/Y	0.957811541248917/Y	1.04768217779671/N	0.675972701948991/N	U	AT2G27180.1
Pavir.2KG243700.v4.1	-0.188993315451744/N	0.712613540056919/N	0.807700120338305/N	1.30982111757565/Y	0.255706050163691/N	0.300963120850013/N	U	AT3G12800.1	DECR,SDRB	short-chain dehydrogenase-reductase B
Pavir.7NG183700.v4.1	0.366999671365008/N	1.01519843371315/N	2.25868308314368/Y	2.10910010659506/Y	1.8662945533181/N	1.00563662621707/N	UU
Pavir.7NG132300.v4.1	-0.379190354322311/N	-0.0743829813640048/N	-0.293997592934935/N	-1.17815823234179/Y	-0.536770360128701/N	-0.456949845406487/N	D	AT2G05170.1	ATVPS11,VPS11	vacuolar protein sorting 11
Pavir.9NG351600.v4.1	0.310032473834209/N	0.276892525774142/N	0.23153252524457/N	1.53416670314906/Y	0.513207404465588/N	0.5226373268057/N	U
Pavir.2KG142000.v4.1	0.366222960343485/N	1.16542278217717/N	1.74042568386136/N	2.29616512124443/Y	0.0883790683504472/N	2.53028942810703/Y	UU
Pavir.2NG393200.v4.1	0.138041943381027/N	0.152107068164977/N	0.221056210801308/N	1.06507958943888/Y	-0.135372881692779/N	1.21410466832297/Y	UU	AT1G01200.1	ATRAB-A3,ATRABA3,RABA3	RAB GTPase homolog A3
Pavir.7NG202000.v4.1	0.413999683386935/N	0.452890724920566/N	1.66071293900683/Y	0.711406927272587/N	0.991532828662919/N	0.735864148774522/N	U	AT1G49740.1		PLC-like phosphodiesterases superfamily protein
Pavir.7NG259800.v4.1	-0.281531614816844/N	0.355329501309406/N	0.430932005588568/N	1.13404776238753/Y	-0.0404178168482377/N	0.655068995992866/N	U	AT1G80500.1		SNARE-like superfamily protein
Pavir.2NG388500.v4.1	-0.289348236313079/N	-0.268245759292623/N	0.444140077538688/N	-1.63460784577633/Y	0.0308441071353659/N	-0.76788314523963/N	D	AT1G09500.3		NAD(P)-binding Rossmann-fold superfamily protein
Pavir.3KG216000.v4.1	0.641125289003232/N	-0.455850966325953/N	-0.382234084794604/N	-1.22509748851352/Y	0.200693749193499/N	-0.684931586017426/N	D	AT3G25690.1	CHUP1	Hydroxyproline-rich glycoprotein family protein
Pavir.2NG624400.v4.1	0.365655331301734/N	1.79300545724277/Y	1.67853584923554/Y	1.53184165156298/Y	1.22413844239531/N	1.01263866875068/N	UUU	AT5G18670.1	BAM9,BMY3	beta-amylase 3
Pavir.3KG203800.v4.1	0.381431407465158/N	-1.14640789828592/N	-1.16252759456391/N	-1.24018683933686/Y	-0.072359557772652/N	-0.389335470075061/N	D	AT1G48300.1
Pavir.3KG194700.v4.1	0.949421512323106/N	0.155081622479306/N	1.91239305940018/Y	1.7023064351943/Y	0.0732478088261505/N	1.4555323477693/N	UU	AT4G29260.1		HAD superfamily, subfamily IIIB acid phosphatase
Pavir.9KG499400.v4.1	-0.948793710965228/N	1.82027233529909/N	1.6421843560895/N	2.50696933228734/Y	-0.142857585925403/N	2.26179127473502/Y	UU	AT1G07430.1	HAI2	highly ABA-induced PP2C gene 2
Pavir.9KG629900.v4.1	0.175115347539555/N	-1.79669463525422/Y	-1.3741614017494/Y	-1.00150774400937/Y	-0.666998653361656/N	0.0361016650243945/N	DDD	AT1G47240.1	ATNRAMP2,NRAMP2	NRAMP metal ion transporter 2
Pavir.1KG468900.v4.1	-0.26350639561152/N	0.388413135011301/N	0.944008862547762/N	0.879243295960557/N	0.679798998621673/N	1.2814155214228/Y	U	AT2G21620.1	RD2	Adenine nucleotide alpha hydrolases-like superfamily protein
Pavir.J115000.v4.1	-0.251146708837247/N	0.0117568346001776/N	0.796498034459617/N	1.14840847390384/Y	0.528331634310456/N	0.71308156916707/N	U	AT2G33150.1	KAT2,PED1,PKT3	peroxisomal 3-ketoacyl-CoA thiolase 3
Pavir.7NG108200.v4.1	0.67728477862887/N	-0.11424547029459/N	0.306214896362138/N	-1.46382679684971/Y	-0.179645746923878/N	-0.120575738331355/N	D	AT1G19920.1	APS2,ASA1	Pseudouridine synthase/archaeosine transglycosylase-like family protein
Pavir.9KG641100.v4.1	-1.88997922947722/N	-2.14946985625592/Y	0.469703658276406/N	1.12513110062705/N	0.159768493325386/N	0.880666703636846/N	D	AT5G47530.1		Auxin-responsive family protein
Pavir.5KG489300.v4.1	-0.357907981454632/N	0.491742058453051/N	0.403635922875011/N	1.01100799805664/Y	0.295737093409915/N	0.385460000966271/N	U	AT1G17520.1		Homeodomain-like/winged-helix DNA-binding family protein
Pavir.3NG180900.v4.1	0.439398296910951/N	-0.220990369208292/N	2.33482248125058/Y	1.9094485259641/Y	0.443834238898014/N	0.880631829493534/N	UU	AT3G48520.1	CYP94B3	cytochrome P450, family 94, subfamily B, polypeptide 3
Pavir.9NG356900.v4.1	-0.220292841997811/N	0.231304704462217/N	0.577207038174902/N	1.04676506380559/Y	0.210012878657219/N	0.103967072578018/N	U	AT5G09430.1		alpha/beta-Hydrolases superfamily protein
Pavir.6KG084500.v4.1	0.556236964506862/N	0.0428283045263405/N	0.46527919287526/N	-1.80425210731174/Y	0.0667423126007365/N	-0.375586783503398/N	D	AT4G27030.1	FAD4,FADA	fatty acid desaturase A
Pavir.3NG310400.v4.1	-0.79248279927915/N	-1.64280745434094/N	1.08889973840068/N	0.947675512792113/N	2.27825502553325/Y	0.320191827648831/N	U
Pavir.4NG327000.v4.1	0.115572635300604/N	-0.10567867184271/N	0.701005305953154/N	1.25467699763293/Y	1.16199785611086/N	0.698045982493609/N	U	AT2G17840.1	ERD7	Senescence/dehydration-associated protein-related
Pavir.2NG105600.v4.1	0.671477672118383/N	0.953796287262181/N	1.46356330723423/N	1.53885910597235/Y	-0.311247679182822/N	1.37597814827994/N	U	AT5G05950.1	MEE60	maternal effect embryo arrest 60
Pavir.4KG143300.v4.1	0.223039228461393/N	-0.467175676075297/N	-0.789731576822053/N	-1.13051453313456/Y	-0.478707114874411/N	-0.514688463760383/N	D	AT3G54890.1	LHCA1	photosystem I light harvesting complex gene 1
Pavir.3KG374700.v4.1	0.354261702448371/N	-0.964918200548626/N	-0.803995107641962/N	-1.52767766723211/Y	-1.03170535893961/N	-0.434221589494071/N	D	AT3G51510.1
Pavir.9NG840900.v4.1	-0.289416856199041/N	0.748175929364569/N	1.19838658988981/N	1.34658290221554/Y	0.818180629875927/N	0.158989652922808/N	U	AT1G68020.2	ATTPS6,TPS6	UDP-Glycosyltransferase / trehalose-phosphatase family protein
Pavir.6KG244700.v4.1	0.273083011831006/N	-0.384629171380751/N	-0.0957941697016797/N	-1.38673713950431/Y	-0.804452611844501/N	-0.671383107435149/N	D
Pavir.6NG295700.v4.1	0.406801895542834/N	-0.395320448789223/N	-0.413205049998897/N	-1.06222800883137/Y	-0.0857857486224478/N	0.0582304412229793/N	D	AT3G63540.1		Mog1/PsbP/DUF1795-like photosystem II reaction center PsbP family protein
Pavir.4KG334200.v4.1	0.499552938579091/N	-0.0744058947034608/N	-0.428773515166096/N	-1.06935166442262/Y	-0.44240077520531/N	-0.426376959414612/N	D
Pavir.2KG389600.v4.1	-0.882978490398671/N	0.177755011256139/N	1.91495937672837/Y	2.23546210923671/Y	2.00667859506395/Y	1.09896205946218/N	UUU	AT1G76070.1
Pavir.3NG033800.v4.1	0.289086429355386/N	0.174562186248406/N	-0.120875129614638/N	1.11856660655222/Y	0.285634629221722/N	0.266772748635208/N	U	AT5G47720.4		Thiolase family protein
Pavir.1NG535200.v4.1	-0.445480810858595/N	-0.0982108428081273/N	1.12565499545551/N	0.707944402974692/N	1.62160671163364/N	1.96947384698762/Y	U	AT1G70090.1	GATL9,LGT8	glucosyl transferase family 8
Pavir.3NG119600.v4.1	-0.184447717352989/N	0.722437545827764/N	0.106335863170615/N	1.05627687311066/Y	0.110256993729616/N	0.399377288612787/N	U	AT1G65290.1	mtACP2	mitochondrial acyl carrier protein 2
Pavir.2NG100600.v4.1	0.0246717861770477/N	0.952549380936666/N	0.92061433741004/N	2.17496143477467/Y	0.0144819539805823/N	1.33517715778741/N	U	AT2G40475.1
Pavir.1NG179200.v4.1	-0.53952654833618/N	0.10606525579736/N	0.345669356202474/N	1.14163921569535/Y	-0.114173921481913/N	0.317348203725414/N	U	AT2G20560.1		DNAJ heat shock family protein
Pavir.9KG451700.v4.1	-0.479474936797075/N	-0.106284117728335/N	0.689553007712869/N	1.49031075792345/Y	-0.382971963214321/N	0.382109430673805/N	U	AT2G27310.1		F-box family protein
Pavir.9NG850700.v4.1	-0.329636549979544/N	-0.463799160907435/N	1.84494319017426/Y	1.78214520055029/Y	1.64292600379979/N	1.29782454095987/N	UU	AT2G17840.1	ERD7	Senescence/dehydration-associated protein-related
Pavir.1NG520900.v4.1	-0.468023007607644/N	0.324502263763839/N	0.889667119932097/N	1.72271796892806/Y	0.39347997558628/N	2.19997466964928/Y	UU	AT4G33150.2	LKR,LKR/SDH,SDH	lysine-ketoglutarate reductase/saccharopine dehydrogenase bifunctional enzyme
Pavir.5KG587400.v4.1	-0.402847010904289/N	-0.105624484381102/N	-0.897422424756971/N	-1.55293969475825/Y	0.0415104575621147/N	-0.479976366186969/N	D	AT5G07050.1		nodulin MtN21 /EamA-like transporter family protein
Pavir.9KG044400.v4.1	-0.225675194392346/N	-0.0030475745937362/N	0.664495124527466/N	1.12252846525976/Y	0.0706991394742521/N	0.34588187004692/N	U	AT1G03900.1	ATNAP4,NAP4	non-intrinsic ABC protein 4
Pavir.7KG283000.v4.1	-0.816839071237828/N	-0.962998453784823/N	0.0184157796376687/N	0.0214485833860051/N	0.117197818393386/N	-2.32477664208866/Y	D	AT4G12520.1		Bifunctional inhibitor/lipid-transfer protein/seed storage 2S albumin superfamily protein
Pavir.5NG639000.v4.1	0.404564725040721/N	-0.380021562337636/N	-0.740502475327426/N	-1.10415612668934/Y	-0.842401549725196/N	-0.581508173824996/N	D	AT1G74880.1	NDH-O	NAD(P)H:plastoquinone dehydrogenase complex subunit O
Pavir.5NG005700.v4.1	0.124862150036432/N	0.675430300364902/N	0.775491804939031/N	1.84974550511011/Y	0.153177552195778/N	1.66798393483364/Y	UU	AT3G15355.1	PFU1,UBC25	ubiquitin-conjugating enzyme 25
Pavir.4KG065900.v4.1	-0.355557304120663/N	-0.108676441019517/N	-0.208163520113774/N	-1.26342187167371/Y	-0.742636415514587/N	-0.74502197730285/N	D	AT2G45910.1		U-box domain-containing protein kinase family protein
Pavir.2NG525400.v4.1	-0.277770283448544/N	0.0476703841651139/N	1.66098623772853/Y	1.25611493539018/Y	1.70852286267021/Y	0.562858933503758/N	UUU	AT5G48150.2	PAT1	GRAS family transcription factor
Pavir.6KG341300.v4.1	-0.444420011314944/N	-0.579040682850719/N	-0.706237602335736/N	-1.02941937961169/Y	-0.83504498162217/N	0.592056342935616/N	D	AT5G56270.1	ATWRKY2,WRKY2	WRKY DNA-binding protein 2
Pavir.4NG284500.v4.1	0.788820087712002/N	-0.128609311243224/N	0.250664081918312/N	-1.55311587571039/Y	0.129457501967638/N	-1.05534315511985/N	D	AT1G28590.1		GDSL-like Lipase/Acylhydrolase superfamily protein
Pavir.8NG237700.v4.1	0.174492111626147/N	0.095082109021128/N	0.198335921278518/N	1.58156547370228/Y	0.225591764335786/N	0.495045254975972/N	U	AT1G22540.1		Major facilitator superfamily protein
Pavir.3KG505500.v4.1	0.494051696564913/N	-0.45785398703055/N	-0.751661323434345/N	-1.59312409942944/Y	-0.670907825352228/N	-0.656355194681202/N	D	AT5G21430.2		Chaperone DnaJ-domain superfamily protein
Pavir.7KG328600.v4.1	0.0579742231160505/N	-0.785334471244193/N	-0.405315625528739/N	-1.744470954221/Y	-1.08977957711896/N	-0.351134184908379/N	D	AT4G09010.1	APX4,TL29	ascorbate peroxidase 4
Pavir.5NG072500.v4.1	0.12229447779278/N	0.510126921098414/N	0.882257491649016/N	1.38803471330876/Y	0.0243060185917115/N	1.05425361438969/Y	UU	AT5G44840.1		Pectin lyase-like superfamily protein
Pavir.1KG034200.v4.1	-0.0723003958884408/N	-0.814112943136363/N	-0.519432390753328/N	-1.25326238244767/Y	-0.903627477632006/N	-0.354019421416292/N	D	AT5G48790.1		Domain of unknown function (DUF1995)
Pavir.7NG180700.v4.1	-1.06921987990718/N	-0.254335997778919/N	1.31038166694717/N	1.92016661175824/Y	0.302979929308476/N	0.0173644054052156/N	U
Pavir.2NG429400.v4.1	0.215970899745746/N	-1.14046626577533/N	-1.02500943358207/N	-1.50040760307018/Y	-0.531219666981841/N	-0.272320734097206/N	D	AT3G61880.2	CYP78A9	cytochrome p450 78a9
Pavir.5KG104000.v4.1	0.678623967767148/N	2.50927517547653/Y	0.282267808727252/N	-0.368097969585675/N	-0.806087632043013/N	0.304423210417561/N	U	AT1G53540.1		HSP20-like chaperones superfamily protein
Pavir.9KG060600.v4.1	0.424214137179328/N	0.134050079804776/N	-0.203329881140025/N	1.55327372235142/Y	0.73829647776309/N	0.148831903442981/N	U	AT1G34370.2	STOP1	C2H2 and C2HC zinc fingers superfamily protein
Pavir.1KG440500.v4.1	-0.250690052053134/N	-0.234440920219949/N	-0.228534159654303/N	0.0580653241890167/N	0.0502161350876462/N	1.23317939783584/Y	U	AT4G17900.1		PLATZ transcription factor family protein
Pavir.7NG239100.v4.1	0.12529573773746/N	-0.0233001850225622/N	-0.0957631247053271/N	0.392115256850631/N	0.125184630708585/N	1.18777124610902/Y	U	AT3G13360.1	WIP3	WPP domain interacting protein 3
Pavir.9NG246700.v4.1	-0.707334730993616/N	0.709194047452511/N	-0.418424293097423/N	1.61451397412474/Y	0.260754628606329/N	-0.150788663647444/N	U	AT4G10380.1	NIP5;1,NLM6,NLM8	NOD26-like intrinsic protein 5;1
Pavir.4KG341100.v4.1	-0.894573731970428/N	0.187875821085837/N	0.589485652082025/N	1.04038708336001/Y	0.199967264117878/N	0.292802564242235/N	U	AT5G10840.1		Endomembrane protein 70 protein family
Pavir.2NG338000.v4.1	0.505812948426697/N	0.311585549352181/N	1.19266998762355/Y	1.13108940044191/Y	0.694813428427039/N	0.472208607522355/N	UU	AT2G26830.1	emb1187	Protein kinase superfamily protein
Pavir.6KG218900.v4.1	-0.152541144863188/N	0.157885856726754/N	-0.0776386683386504/N	1.42546843394294/Y	-0.0677478236526738/N	0.509675244695689/N	U	AT5G49410.2
Pavir.2KG400500.v4.1	-0.00198092890637253/N	-0.908325568160872/N	-1.24367744842212/Y	-0.881915125105574/N	-0.970361592500812/N	-0.902676915968725/N	D	AT1G68920.3		basic helix-loop-helix (bHLH) DNA-binding superfamily protein
Pavir.3KG028100.v4.1	-0.202879016938039/N	-0.319528445609198/N	3.08653224205838/Y	1.80074984552165/Y	1.93675350821413/N	0.918855439385225/N	UU	AT2G27690.1	CYP94C1	cytochrome P450, family 94, subfamily C, polypeptide 1
Pavir.9KG575500.v4.1	0.0490486805234458/N	0.721397996304387/N	1.59924403090185/Y	1.40461726168057/Y	0.776535275148466/N	1.2656539436599/N	UU	AT3G23920.1	BAM1,BMY7,TR-BAMY	beta-amylase 1
Pavir.3NG300500.v4.1	0.434953152811182/N	-0.730018467167693/N	-0.110898254790379/N	-1.31462428641089/Y	0.30693022707339/N	-0.985475477688815/N	D	AT1G16270.2		Protein kinase superfamily protein with octicosapeptide/Phox/Bem1p domain
Pavir.2NG248100.v4.1	-0.695264255933062/N	0.421602535755298/N	2.05543008892624/Y	1.47848601241632/Y	0.744366126492858/N	0.691895835831344/N	UU	AT5G67300.1	ATMYB44,ATMYBR1,MYB44,MYBR1	myb domain protein r1
Pavir.8KG188200.v4.1	-0.528663055581844/N	0.880392456601262/N	0.860507054263481/N	1.68509703131552/Y	-0.227632494719924/N	1.12958467877505/N	U	AT3G29320.1		Glycosyl transferase, family 35
Pavir.2KG318900.v4.1	0.0456428396625584/N	0.325009566110652/N	0.540855017558082/N	1.26937540803734/Y	-0.251967255103163/N	0.242284573967339/N	U
Pavir.J170300.v4.1	-0.354394468762567/N	-0.292722041849796/N	1.54911674965232/Y	0.438783703654414/N	0.436963558531426/N	0.94142347045246/N	U	AT2G19380.1		RNA recognition motif (RRM)-containing protein
Pavir.5KG068700.v4.1	0.0522911349708352/N	0.677427189610967/N	0.881215015766363/N	1.31993153740764/Y	0.122215374216044/N	0.679789466858867/N	U	AT5G20080.1		FAD/NAD(P)-binding oxidoreductase
Pavir.9KG206200.v4.1	-0.149997359530444/N	0.636419794448609/N	1.42449601339009/N	1.57881576402926/Y	0.562565015466/N	0.637556424561655/N	U	AT4G15920.1		Nodulin MtN3 family protein
Pavir.2KG277100.v4.1	-0.551248945638774/N	1.15997171912687/N	0.555401479868672/N	1.50459715783483/Y	-0.153905119860676/N	0.540875781092466/N	U	AT3G12340.1		FKBP-like peptidyl-prolyl cis-trans isomerase family protein
Pavir.3KG097900.v4.1	-0.188626248768842/N	0.367044461499779/N	0.634871339529798/N	1.07895554768604/Y	0.112320889313185/N	0.568632336674739/N	U	AT2G32720.1	ATCB5-B,B5 #4,CB5-B	cytochrome B5 isoform B
Pavir.1KG169600.v4.1	0.389819678461182/N	-0.568413489055461/N	-0.193294168234846/N	-1.4374639827142/Y	-0.0858196580501021/N	-0.750042559436493/N	D	AT2G20050.1		protein serine/threonine phosphatases;protein kinases;catalytics;cAMP-dependent protein kinase regulators;ATP binding;protein serine/threonine phosphatases
Pavir.1KG432400.v4.1	0.0504065329070618/N	-0.921418170994803/N	-0.87748239355859/N	-1.71959179609083/Y	-0.243340610551503/N	-1.26470519984267/N	D
Pavir.7KG405300.v4.1	-0.753616904663435/N	-2.69523176362464/Y	-2.22777454353921/Y	-2.08849338707666/Y	-1.35320645259903/N	0.198898178133429/N	DDD	AT4G10270.1		Wound-responsive family protein
Pavir.2KG292700.v4.1	0.841407140883474/N	-0.0712344992597799/N	0.526626973767726/N	1.96978825026964/Y	0.88519241256648/N	0.723363697192099/N	U
Pavir.5NG165000.v4.1	-0.364177813932328/N	0.938391361861818/N	0.287723032899763/N	1.21056021003915/Y	-0.283731422451713/N	0.256996655948698/N	U	AT4G38180.1	FRS5	FAR1-related sequence 5
Pavir.J606200.v4.1	0.366761583980456/N	-0.93180430983801/N	-0.846347918908701/N	-1.56570936181602/Y	-0.727366694438495/N	-0.351842283512591/N	D	AT1G19150.1	LHCA2*1,LHCA6	photosystem I light harvesting complex gene 6
Pavir.4KG120400.v4.1	0.285063389796277/N	0.768160793141737/N	0.833329794083825/N	1.33318034318543/Y	0.587028092188684/N	1.13525656431543/N	U	AT3G51520.1		diacylglycerol acyltransferase family
Pavir.J222800.v4.1	1.29317620425447/N	-0.0253988534649041/N	0.742193854363993/N	1.57658611489838/Y	0.77677729696525/N	0.674365259245743/N	U	AT4G08350.1	GTA02,GTA2	global transcription factor group A2
Pavir.1KG056800.v4.1	0.018214209050934/N	-0.192273628164805/N	0.0577103199452739/N	-1.16375061925861/Y	-0.0530855224287761/N	-0.356144539705265/N	D
Pavir.5NG006300.v4.1	0.541610001444974/N	-0.453860230579841/N	-0.634688347971447/N	-1.36960144105434/Y	-0.232281418259958/N	-0.584223342667857/N	D	AT5G42070.1
Pavir.5NG244400.v4.1	-0.0391632427925614/N	-0.96888792095565/N	-1.05703649523305/N	-2.03759611190087/Y	-0.808719644488424/N	-0.951903209625811/N	D	AT5G22850.1		Eukaryotic aspartyl protease family protein
Pavir.5KG484500.v4.1	-0.415773566042571/N	0.689701033161333/N	1.33530236331871/Y	1.40076237465483/Y	-0.209006904808804/N	0.492373356841053/N	UU	AT1G13260.1	EDF4,RAV1	related to ABI3/VP1 1
Pavir.7KG424000.v4.1	0.38898325853917/N	0.105571114572882/N	0.668731073280379/N	-1.32631734551164/Y	0.0728086888105155/N	-0.529296668370518/N	D	AT1G23090.1	AST91,SULTR3;3	sulfate transporter 91
Pavir.7NG316600.v4.1	-0.0475694088858132/N	-0.14322201616117/N	-0.220263202671604/N	-1.05533231596504/Y	-0.307831866591781/N	-0.443119043478605/N	D	AT4G19006.1		Proteasome component (PCI) domain protein
Pavir.J116500.v4.1	0.293731883710516/N	-0.698100040677634/N	-0.733091774759072/N	-1.69309157577678/Y	-0.501201869321859/N	-0.411745217240322/N	D	AT1G76450.1		Photosystem II reaction center PsbP family protein
Pavir.8KG208200.v4.1	-0.706795699363347/N	-0.631822741329527/N	-0.642763353514146/N	-1.85172723830914/Y	-0.702465318687857/N	-1.03486259462441/N	D	AT3G47680.1		DNA binding
Pavir.3KG395900.v4.1	-0.193446396628668/N	0.575124991455915/N	0.0371709716346498/N	1.04964451500798/Y	-0.169861931654246/N	0.310736826651791/N	U	AT1G15420.1
Pavir.6NG352100.v4.1	0.00211757579296558/N	0.270797202751459/N	0.935266061294273/N	1.05182489562107/Y	0.423023638672755/N	0.767676853361584/N	U	AT2G45600.1		alpha/beta-Hydrolases superfamily protein
Pavir.J015000.v4.1	-0.68390322626206/N	-0.190442695935023/N	-0.0085682576407137/N	-0.0685662568763209/N	0.110420408477441/N	-1.86137841682103/Y	D	AT4G16380.1		Heavy metal transport/detoxification superfamily protein
Pavir.2KG176000.v4.1	0.405484558457903/N	-0.509103649578771/N	-0.228391318150818/N	-1.09047441900157/Y	-0.146004546634088/N	-0.437083392189988/N	D	AT5G44950.1		F-box/RNI-like/FBD-like domains-containing protein
Pavir.2KG563000.v4.1	0.127911619996374/N	-0.799597591947919/N	-1.12451555288503/N	-1.5967097236146/Y	-0.652293762523724/N	-0.551958017765154/N	D	AT5G23530.1	AtCXE18,CXE18	carboxyesterase 18
Pavir.1NG347200.v4.1	-0.413163392617787/N	-0.00919075444983182/N	1.58518811558015/N	1.79622721988912/Y	0.850445265426243/N	1.12229783774505/N	U	AT2G27500.1		Glycosyl hydrolase superfamily protein
Pavir.1KG338200.v4.1	-0.336471445066489/N	-1.16942966720968/N	-1.44170091827164/N	-2.20536259763247/Y	-1.3308014112134/N	-0.0294984105656538/N	D	AT3G57040.1	ARR9,ATRR4	response regulator 9
Pavir.3NG118400.v4.1	-0.906214281530912/N	-0.206854300690057/N	1.17104710290683/N	1.09425497053293/N	1.22409610955679/N	1.7396106711319/Y	U	AT1G24620.1		EF hand calcium-binding protein family
Pavir.7NG265700.v4.1	0.388182617056812/N	0.059519790581302/N	0.255630156614101/N	1.28400532706823/Y	0.684938882555271/N	0.204162379518047/N	U	AT1G78880.1		Ubiquitin-specific protease family C19-related protein
Pavir.9NG648500.v4.1	-0.293069827789718/N	-0.0843333122627505/N	0.945246775730823/N	0.971606890211864/N	1.87418522302065/Y	0.146998442549942/N	U	AT2G03440.1	ATNRP1,NRP1	nodulin-related protein 1
Pavir.8NG323500.v4.1	0.405879906971655/N	-0.548444033596032/N	-1.22691057225498/N	-2.07331696915846/Y	-0.852009452636099/N	-0.0182934903280819/N	D	AT4G15680.1		Thioredoxin superfamily protein
Pavir.4KG256000.v4.1	-0.873054650738427/N	0.0430981407521525/N	-0.279309062508499/N	0.253604223064489/N	-0.232992026216354/N	2.69024353628625/Y	U	AT1G03230.1		Eukaryotic aspartyl protease family protein
Pavir.9NG696800.v4.1	0.20186532803742/N	1.44499657688295/N	0.972369747130617/N	1.19913389455323/Y	0.708902260626846/N	0.2750228882339/N	U	AT5G02500.1	AT-HSC70-1,HSC70,HSC70-1,HSP70-1	heat shock cognate protein 70-1
Pavir.6KG304700.v4.1	-0.116427525147221/N	-0.132125016652423/N	-0.67804579172261/N	-1.13353153427867/Y	-0.709575229023641/N	-1.02174916790909/N	D
Pavir.2KG139000.v4.1	0.328906261972476/N	0.285550491682081/N	0.386448526573996/N	1.18174426410511/Y	0.134594825023451/N	0.446706478560567/N	U	AT3G05940.1		Protein of unknown function (DUF300)
Pavir.J177400.v4.1	-0.209490711896228/N	-0.466408515437063/N	-0.428847844606399/N	-2.5178219973274/Y	-0.52393268071639/N	-1.16045070243332/N	D	AT3G48750.1	CDC2,CDC2A,CDC2AAT,CDK2,CDKA1,CDKA;1	cell division control 2
Pavir.4KG214200.v4.1	-1.45471730683693/N	-2.15281901245661/Y	0.0011023883119047/N	0.159978659303518/N	0.191951868156188/N	-0.88709075694523/N	D	AT2G23540.1		GDSL-like Lipase/Acylhydrolase superfamily protein
Pavir.9KG444300.v4.1	-0.874651951973882/N	0.942347185113366/N	0.365544368522029/N	1.37854185313525/Y	-0.0106478861207112/N	0.635756861033302/N	U	AT3G05060.1		NOP56-like pre RNA processing ribonucleoprotein
Pavir.9KG321500.v4.1	-0.118842939974765/N	-0.435742944509687/N	-0.614786738833325/N	-1.26638823172074/Y	-0.605192497787458/N	-0.458371412813232/N	D
Pavir.9KG616800.v4.1	0.523853305877427/N	0.419314053794875/N	0.825344192291782/N	0.866265815049698/N	1.04454164028557/N	2.13148955361685/Y	U	AT1G19180.1	JAZ1,TIFY10A	jasmonate-zim-domain protein 1
Pavir.J389500.v4.1	0.131505327737534/N	-0.907935627282016/N	-0.763263790623985/N	-2.06695732286116/Y	-0.447611249254602/N	-0.808908211122781/N	D
Pavir.6KG255900.v4.1	-0.135432092854799/N	0.354673987638367/N	0.482914936189185/N	1.17635368391623/Y	0.106128350739169/N	0.587469165032901/N	U	AT2G37050.3		Leucine-rich repeat protein kinase family protein
Pavir.6KG068300.v4.1	0.421092877388464/N	-0.635036695866416/N	0.198808206170149/N	0.982925645052784/N	0.445781239446917/N	1.49380739803292/Y	U	AT5G07990.1	CYP75B1,D501,TT7	Cytochrome P450 superfamily protein
Pavir.7KG114600.v4.1	0.821648981919109/N	0.247945424615976/N	0.0934353260729809/N	0.693119039276598/N	0.330462733139044/N	1.15413349628686/Y	U	AT3G27030.1
Pavir.5KG170000.v4.1	-0.13146671188678/N	-0.588154624728684/N	1.25431695953732/Y	0.949595998253063/Y	0.725147804944145/N	0.480668438685824/N	U	AT5G17260.1	anac086,NAC086	NAC domain containing protein 86
Pavir.1NG378700.v4.1	-1.54060226274242/N	-0.469638256335405/N	2.32910385524508/Y	1.5304720083661/Y	1.27252516702211/N	1.00457630666004/N	UU	AT4G17500.1	ATERF-1,ERF-1	ethylene responsive element binding factor 1
Pavir.5NG512500.v4.1	-0.173561514810631/N	-0.134347287912637/N	2.48999896532202/Y	2.04274412053423/Y	1.35629239892856/N	0.79771208684415/N	UU	AT2G05940.1		Protein kinase superfamily protein
Pavir.9NG619900.v4.1	0.50290547848338/N	-0.569835164149065/N	-0.471434949207339/N	-1.43752130091298/Y	-0.368275634572127/N	-0.749944697103106/N	D	AT5G49010.1	SLD5	DNA replication protein-related
Pavir.5NG507500.v4.1	0.391380099182609/N	-0.551989182078558/N	-0.68233240868511/N	-1.62044559369978/Y	-0.547870983294952/N	-0.596251036546859/N	D	AT1G52220.1
Pavir.4NG333100.v4.1	-0.478998310911039/N	-0.0851219479733342/N	-0.272227080129828/N	1.03320528156229/Y	-0.0728739665791168/N	0.673322960980119/N	U	AT4G35840.1		RING/U-box superfamily protein
Pavir.3NG284800.v4.1	-0.79371843580756/N	0.262840696118486/N	0.372190728234094/N	1.48518503543811/Y	1.16885975264147/N	1.05266478789941/N	U	AT1G56010.2	anac021,ANAC022,NAC1	NAC domain containing protein 1
Pavir.9NG736300.v4.1	0.103508594856794/N	-0.499625682067308/N	-0.413941133218788/N	-1.01134747554588/Y	-0.512501348910844/N	-0.396993824442154/N	D	AT5G08160.1	ATPK3,PK3	serine/threonine protein kinase 3
Pavir.5KG473100.v4.1	0.181757448328874/N	-0.229150549459145/N	1.0160546534829/N	1.27435184362851/Y	0.582714664821819/N	0.519672806270814/N	U	AT1G74320.1		Protein kinase superfamily protein
Pavir.J397700.v4.1	0.594537664888367/N	-0.662671450304247/N	-0.121303361198915/N	-1.63182126132783/Y	0.438957227204595/N	-0.721701542872183/N	D	AT3G59780.1		Rhodanese/Cell cycle control phosphatase superfamily protein
Pavir.9KG354500.v4.1	-0.567330915692938/N	-0.264122111104429/N	1.58693417415887/Y	0.804644210524676/N	0.985626061721724/N	0.60579358996374/N	U	AT1G32640.1	ATMYC2,JAI1,JIN1,MYC2,RD22BP1,ZBF1	Basic helix-loop-helix (bHLH) DNA-binding family protein
Pavir.4KG178700.v4.1	-0.682223024732493/N	0.591936700708779/N	0.873139699125875/N	1.52938634585634/Y	0.0110259327496769/N	0.562728357923161/N	U	AT1G21880.2	LYM1	lysm domain GPI-anchored protein 1 precursor
Pavir.9KG495000.v4.1	0.232608826507067/N	-1.14804032801077/N	-1.19013002494881/N	-1.4340264004227/Y	-1.01710353532584/N	-0.16993963532469/N	D	AT2G39470.1	PPL2	PsbP-like protein 2
Pavir.8KG041400.v4.1	0.448949699621363/N	-0.487890849996995/N	-0.673571041472436/N	-1.43828346671325/Y	-0.377058874531371/N	-0.685740494605316/N	D	AT3G07040.1	RPM1,RPS3	NB-ARC domain-containing disease resistance protein
Pavir.1KG251500.v4.1	0.834170786587663/N	-0.508768630649792/N	-0.41694356082169/N	-1.20506430491105/Y	-0.212237345519143/N	-0.697262611193227/N	D	AT4G18520.1		Pentatricopeptide repeat (PPR) superfamily protein
Pavir.5KG095300.v4.1	0.0462575525822381/N	-0.26920174938202/N	-0.0517030781548049/N	-1.3668456918662/Y	-0.298444137655252/N	-0.38293214914437/N	D
Pavir.7NG338200.v4.1	-0.646087120927554/N	0.383991184798993/N	0.962402975875197/N	1.04729129875603/Y	0.807545704358303/N	0.833725291372183/N	U	AT3G15360.1	ATHM4,ATM4,TRX-M4	thioredoxin M-type 4
Pavir.4KG117000.v4.1	-0.190172291832333/N	-0.0230363369142479/N	0.815230341695138/N	1.38307846408879/Y	0.389024830038312/N	1.38082983597019/N	U	AT5G06760.1	LEA4-5	Late Embryogenesis Abundant 4-5
Pavir.5KG481400.v4.1	0.505985418263652/N	-0.10406417425374/N	1.1926561994596/N	1.39234795039426/Y	-0.0269998864570317/N	0.569060341132119/N	U	AT3G14770.1		Nodulin MtN3 family protein
Pavir.2KG494500.v4.1	0.141606649401465/N	0.0471570193911033/N	-0.154376467455536/N	-1.05743725359711/Y	-0.500968015475816/N	-0.230208163910753/N	D	AT2G35100.1	ARAD1	Exostosin family protein
Pavir.4NG124200.v4.1	0.454229997726775/N	-0.770624388198563/N	-1.23101045899541/N	-1.90632059374638/Y	-0.404436486840549/N	-0.389992394915759/N	D	AT2G32960.1		Phosphotyrosine protein phosphatases superfamily protein
Pavir.1KG490600.v4.1	1.00396013432774/N	-0.576303783119646/N	-0.175162322519052/N	-1.14077784431992/Y	0.185197279607009/N	-0.694819323997313/N	D	AT1G73990.1	SPPA,SPPA1	signal peptide peptidase
Pavir.4NG154400.v4.1	0.0871761716567212/N	0.468337917660068/N	0.583270859780754/N	1.09198035879039/Y	0.304762983076529/N	0.497878904446851/N	U	AT1G14620.1	DECOY	decoy
Pavir.8NG132100.v4.1	-0.18033887181032/N	0.241105044066285/N	0.644725772650432/N	1.32073768796377/Y	-0.381000482384632/N	0.548524154066189/N	U	AT1G54990.1	AXR4,RGR,RGR1	alpha/beta-Hydrolases superfamily protein
Pavir.J040300.v4.1	-0.0907371409705141/N	0.243630072762153/N	1.44580198994891/Y	0.356664106113737/N	-0.0468548677586729/N	-0.193862231467317/N	U	AT3G23250.1	ATMYB15,ATY19,MYB15	myb domain protein 15
Pavir.1KG136200.v4.1	-0.656755256856225/N	0.776075535990348/N	0.350919049340783/N	1.16609300322174/Y	0.0631112300016803/N	0.569033912103601/N	U	AT3G62840.1		Small nuclear ribonucleoprotein family protein
Pavir.1NG472200.v4.1	-0.389978822576382/N	0.469640117417377/N	0.570657516576806/N	1.33152040211242/Y	0.11532992399031/N	1.23161470368608/N	U	AT5G35525.1		PLAC8 family protein
Pavir.8KG161600.v4.1	0.209878900997217/N	0.455495504898856/N	1.33813199410909/Y	0.563804654547493/N	0.0123149315452276/N	0.580977620422777/N	U	AT3G52990.1		Pyruvate kinase family protein
Pavir.7KG267900.v4.1	0.485602379203257/N	-0.362643564841444/N	-0.626395331807265/N	-1.13175219322238/Y	-0.305116112125036/N	-0.460186898579527/N	D	AT4G37925.1	NDH-M	subunit NDH-M of NAD(P)H:plastoquinone dehydrogenase complex
Pavir.7KG385500.v4.1	-0.517308069946774/N	-0.0344911177116658/N	0.78789015080925/N	1.14626371454577/Y	0.39429363904606/N	-0.0730515197563211/N	U	AT1G01490.1		Heavy metal transport/detoxification superfamily protein
Pavir.5KG533800.v4.1	-0.108818498678032/N	0.568000634546245/N	1.09055538636482/Y	0.678756237790407/N	0.608082088451004/N	0.351137128613156/N	U	AT2G37980.1		O-fucosyltransferase family protein
Pavir.2KG275400.v4.1	-0.178572305401556/N	-0.736832365787365/N	2.26900004817604/Y	1.57778603033547/Y	1.69888391560897/N	0.250759544593281/N	UU	AT5G47710.2		Calcium-dependent lipid-binding (CaLB domain) family protein
Pavir.4NG148800.v4.1	-0.676206283043457/N	0.0524094861354618/N	0.714874493836292/N	1.68801155770115/Y	0.173787135409762/N	0.908693415616738/N	U	AT3G18180.1		Glycosyltransferase family 61 protein
Pavir.4NG120900.v4.1	0.340341985953722/N	-0.250945586799542/N	-0.459381642342424/N	-1.16222368411933/Y	-0.707687953684712/N	-0.269708046867986/N	D	AT4G01150.2
Pavir.9NG479800.v4.1	-0.331469966103041/N	0.349814851242049/N	0.995711305141951/N	2.21770388849359/Y	0.286250978825503/N	1.49047934853894/N	U	AT2G45910.1		U-box domain-containing protein kinase family protein
Pavir.2KG515300.v4.1	0.114272287268166/N	0.0855088557581829/N	1.77832434244937/N	1.47158405997934/Y	1.25607787877497/N	1.9414712383283/Y	UU
Pavir.4KG024500.v4.1	-0.344332101087032/N	-2.35195570191884/Y	0.52553270641011/N	-0.0837212874633501/N	0.504566741181335/N	-0.484937304402206/N	D	AT5G25940.1		early nodulin-related
Pavir.5NG489700.v4.1	-0.575473107970343/N	0.671464862347553/N	0.890928522518617/N	1.44080065955054/Y	0.0685087263312586/N	0.271271490001684/N	U	AT2G19870.1		tRNA/rRNA methyltransferase (SpoU) family protein
Pavir.1KG151800.v4.1	-0.000204650477320673/N	-0.291240519069063/N	-0.0998904029558042/N	-1.05456542645038/Y	-0.469028595777541/N	-0.474603883355677/N	D
Pavir.2KG540400.v4.1	0.138109380592395/N	-1.03084154457246/N	-1.12910876588068/N	-2.21146458530442/Y	-1.0401838498957/N	-0.880434712607404/N	D	AT3G47520.1	MDH	malate dehydrogenase
Pavir.5KG777300.v4.1	0.343762575371531/N	-0.0871855040927193/N	0.509758062167725/N	1.98830691366904/Y	0.908840084844741/N	0.755838439206021/N	U	AT1G08200.1	AXS2	UDP-D-apiose/UDP-D-xylose synthase 2
Pavir.9KG599500.v4.1	0.265017884055332/N	-0.757264420479543/N	-0.899799780113952/N	-2.11206922373158/Y	-1.0518871647849/N	-0.546017653756917/N	D	AT3G22830.1	AT-HSFA6B,HSFA6B	heat shock transcription factor A6B
Pavir.6NG005700.v4.1	0.46656203227254/N	0.189128556928112/N	-1.63072918225907/Y	-0.876534820020099/N	-0.851544635874167/N	-0.6403883643845/N	D	AT1G71930.1	ANAC030,VND7	vascular related NAC-domain protein 7
Pavir.4NG126600.v4.1	-0.394800902257831/N	-0.0476100741906835/N	0.976460117069285/N	0.841266676542821/N	2.06780298644518/Y	0.744355237639574/N	U	AT2G05940.1		Protein kinase superfamily protein
Pavir.4NG222300.v4.1	-0.0364052038069677/N	-0.355046700511235/N	-0.635654908437542/N	-1.19841600986469/Y	-0.501080416447454/N	-0.540412549146079/N	D	AT4G21410.1	CRK29	cysteine-rich RLK (RECEPTOR-like protein kinase) 29
Pavir.J016100.v4.1	0.618945748519364/N	-0.692520795530631/N	-0.783471470912478/N	-1.3305673235243/Y	-0.727335262103505/N	-0.585011444655746/N	D	AT5G23120.1	HCF136	photosystem II stability/assembly factor, chloroplast (HCF136)
Pavir.1NG500000.v4.1	0.104163512093974/N	0.31548942472026/N	0.0544247387899601/N	1.06819485376851/Y	0.38483723626567/N	0.242952319931729/N	U	AT1G09530.1	PAP3,PIF3,POC1	phytochrome interacting factor 3
Pavir.5NG472500.v4.1	-0.287124468004555/N	-0.0264055261084697/N	0.0469265496208101/N	1.33740655933418/Y	-0.163632211123148/N	0.543008517732541/N	U
Pavir.9NG220100.v4.1	-0.075652889033233/N	0.664167041653381/N	2.00487121741212/Y	2.05969256602859/Y	1.11663756778045/N	1.20584901252459/N	UU
Pavir.9NG186300.v4.1	0.016746375725761/N	0.814718114926114/N	0.649011129646134/N	1.32434124898696/Y	0.683910543226224/N	1.33899553804886/N	U	AT5G46180.1	DELTA-OAT	ornithine-delta-aminotransferase
Pavir.5KG627200.v4.1	-0.286128150813794/N	0.369196881323924/N	1.58323712834837/N	1.5793428808947/Y	-0.376881960159242/N	1.37927079589599/N	U	AT3G55610.1	P5CS2	delta 1-pyrroline-5-carboxylate synthase 2
Pavir.7NG295400.v4.1	0.36809529820087/N	-0.382411385856423/N	-0.328248180486871/N	-1.34853381714492/Y	-0.0672630114843973/N	-0.644583352669663/N	D
Pavir.J033100.v4.1	-0.431461609585424/N	-0.00145029961579178/N	1.55732048134272/Y	0.116532934264623/N	0.393324101482632/N	-0.0102336278356161/N	U	AT2G33700.1		Protein phosphatase 2C family protein
Pavir.3NG004100.v4.1	0.797942944496083/N	-0.0551087997763015/N	-0.110088425968063/N	-1.03477487223732/Y	-0.000992062790727075/N	-0.795547244485338/N	D	AT3G10940.1		dual specificity protein phosphatase (DsPTP1) family protein
Pavir.9NG556400.v4.1	0.0402427182759518/N	0.732757397892069/N	0.585556630083071/N	1.42958361727056/Y	-0.148443885944117/N	0.665163914815357/N	U
Pavir.1NG473900.v4.1	0.326230557548709/N	-0.18658862686047/N	-0.183314497851301/N	-1.31542602444966/Y	-0.432930982518066/N	-0.158224198790176/N	D	AT5G14040.1	PHT3;1	phosphate transporter 3;1
Pavir.3NG021300.v4.1	-0.400485932832909/N	0.172193616654845/N	0.848031103483333/N	1.45668485775654/Y	1.84423112503183/N	-0.0469513288585858/N	U	AT2G35460.1		Late embryogenesis abundant (LEA) hydroxyproline-rich glycoprotein family
Pavir.6KG312400.v4.1	0.229608888296786/N	-0.357834696529285/N	0.14610726395929/N	-1.161203310936/Y	-0.293131763998848/N	-0.615933189869291/N	D	AT5G64290.1	DCT,DIT2.1	dicarboxylate transport 2.1
Pavir.9KG500300.v4.1	0.351316298125522/N	-0.29106384468179/N	-0.552062824750152/N	-1.52606725524142/Y	0.0116431651479048/N	-0.518554551211214/N	D	AT3G54050.2	HCEF1	high cyclic electron flow 1
Pavir.9KG614600.v4.1	0.249233334022355/N	-0.407877282097292/N	-0.312663915355031/N	-1.17503141964974/Y	-0.411519895252084/N	-0.418187311826768/N	D	AT2G06025.1		Acyl-CoA N-acyltransferases (NAT) superfamily protein
Pavir.9KG487800.v4.1	-0.535727461540406/N	-0.0553591006487989/N	0.488955435256175/N	1.02820259077855/Y	0.334614659598986/N	0.0926938090745637/N	U	AT2G28760.3	UXS6	UDP-XYL synthase 6
Pavir.6NG274600.v4.1	0.139833925347788/N	-0.394027308204814/N	0.241380195251971/N	2.33551644526622/Y	1.01100029284761/N	1.25612139968433/N	U	AT1G45207.2		Remorin family protein
Pavir.5NG105400.v4.1	-0.203113059012774/N	2.39806316703347/Y	0.337228737466665/N	-0.391206535543213/N	-0.327575002962807/N	0.199483801483805/N	U	AT1G53540.1		HSP20-like chaperones superfamily protein
Pavir.2NG618000.v4.1	-0.0777297131982035/N	0.0920596201155087/N	0.360652548573969/N	1.76716591028158/Y	-0.203658673261937/N	2.82566038520033/Y	UU	AT1G56600.1	AtGolS2,GolS2	galactinol synthase 2
Pavir.7NG210700.v4.1	0.0715115759242577/N	0.433102969700853/N	1.76503904901042/Y	1.01307821108972/Y	0.726410933899033/N	0.120783646946297/N	UU	AT5G24320.1		Transducin/WD40 repeat-like superfamily protein
Pavir.5NG284700.v4.1	0.111784769063106/N	-0.895600763225474/N	-1.74742721154771/Y	-1.71034414435506/Y	-0.375612923583319/N	-0.491223994624448/N	DD	AT3G12670.1	emb2742	CTP synthase family protein
Pavir.3KG448100.v4.1	0.522328637011531/N	-0.71532860199148/N	-0.437799340970699/N	-1.14944407367555/Y	-0.804829668418367/N	-0.202541107884107/N	D	AT4G25050.1	ACP4	acyl carrier protein 4
Pavir.6NG251500.v4.1	-0.219396475339874/N	0.626819054757518/N	0.800960190778457/N	1.55326877349776/Y	0.408455463634349/N	0.97494589227385/N	U	AT1G27950.1	LTPG1	glycosylphosphatidylinositol-anchored lipid protein transfer 1
Pavir.9KG186300.v4.1	1.03302113067792/N	0.0696126869552328/N	0.698207920904899/N	1.49387562658864/Y	0.941376282139536/N	0.791404090019475/N	U	AT1G64940.1	CYP89A6	cytochrome P450, family 87, subfamily A, polypeptide 6
Pavir.5KG667800.v4.1	-0.0554900151269304/N	0.674404275429538/N	0.465293999511939/N	0.907529860549304/N	0.638692112369328/N	2.16761297746878/Y	U	AT1G01720.1	ANAC002,ATAF1	NAC (No Apical Meristem) domain transcriptional regulator superfamily protein
Pavir.5KG252200.v4.1	-0.0227720842505821/N	0.242117532014763/N	0.2812039451989/N	1.28793184641613/Y	0.0816138094303152/N	0.891490104527592/N	U	AT5G60360.1	AALP,ALP,SAG2	aleurain-like protease
Pavir.2KG391900.v4.1	0.065837291549085/N	0.0107070218497873/N	-0.264999945403212/N	1.5385016245868/Y	-0.439803982481083/N	2.61790000547256/Y	UU
Pavir.5NG372600.v4.1	-0.167855844976937/N	0.549863977568038/N	1.26220922472903/Y	1.13768949785515/Y	0.381920583813667/N	0.535770001500474/N	UU	AT1G72770.3	HAB1	homology to ABI1
Pavir.2NG065500.v4.1	0.401439508337506/N	-0.758448799014017/N	-0.76018054271294/N	-1.6597535175279/Y	-0.153003904825073/N	-0.669399211838173/N	D	AT2G14045.2
Pavir.4NG259600.v4.1	-0.538831613969811/N	1.00212602228303/N	1.50586722573591/N	1.82301529149372/Y	0.507350213999855/N	0.786141741967273/N	U	AT5G10840.1		Endomembrane protein 70 protein family
Pavir.7KG220200.v4.1	-0.875791425698441/N	-0.975465594357467/N	-0.10004260255997/N	1.41659240664959/Y	0.0297698062634562/N	2.56265627512866/Y	UU	AT4G03290.1		EF hand calcium-binding protein family
Pavir.4NG040200.v4.1	0.508814089561542/N	-2.2976469831209/Y	-1.1389493503785/N	-1.03582962435762/N	-0.327369146658542/N	-0.186768036385048/N	D	AT5G25940.1		early nodulin-related
Pavir.9KG608400.v4.1	-0.310294977007738/N	0.303604240388098/N	1.14375937958311/Y	0.742598359473888/N	0.545475492465155/N	0.243056896212098/N	U	AT2G02800.2	APK2B	protein kinase 2B
Pavir.J298100.v4.1	0.556733852433873/N	0.0943268098548728/N	0.313176863615328/N	1.99882994472549/Y	0.944805573286244/N	0.987371475304329/N	U	AT1G27480.1		alpha/beta-Hydrolases superfamily protein
Pavir.1NG296100.v4.1	-0.892369767943585/N	1.32126449092811/Y	1.31937930833654/Y	1.28441098908784/Y	0.474943690270153/N	0.303774853275599/N	UUU	AT1G21200.1		sequence-specific DNA binding transcription factors
Pavir.5KG754700.v4.1	1.57905343261243/N	2.18528079162048/Y	0.811824053762688/N	0.793406610994999/N	-0.162193101862487/N	0.807211736833496/N	U	AT3G21460.1		Glutaredoxin family protein
Pavir.2NG341500.v4.1	0.236181921159397/N	-1.35561545269975/Y	-0.896815779213011/N	-0.365695249870601/N	-0.268482360317893/N	-0.0414888731243725/N	D	AT1G54130.1	AT-RSH3,ATRSH3,RSH3	RELA/SPOT homolog 3
Pavir.1NG248300.v4.1	-0.173044309695489/N	0.204255136094802/N	0.0148867533763866/N	-1.55817780020448/Y	0.140016695077675/N	-1.04100402145002/N	D
Pavir.7KG380300.v4.1	-0.564553008952403/N	-0.179429736034466/N	-0.445462607595763/N	-1.01715768297386/Y	-0.706972940218831/N	-0.0931471574140407/N	D	AT1G19860.1		Zinc finger C-x8-C-x5-C-x3-H type family protein
Pavir.4KG212200.v4.1	0.592956019442643/N	-0.533978165203993/N	-0.173829741607605/N	-1.28226575792375/Y	0.0934392154585773/N	-0.678043645502291/N	D	AT5G10470.1	KAC1,KCA1	kinesin like protein for actin based chloroplast movement 1
Pavir.9NG554400.v4.1	-0.20666605994624/N	-2.88693273779778/Y	-2.64956229703341/Y	-2.2593757959164/Y	-2.15307104275838/Y	-0.260913159325539/N	DDDD	AT3G47640.1	PYE	basic helix-loop-helix (bHLH) DNA-binding superfamily protein
Pavir.4KG017300.v4.1	0.171235638883281/N	-0.515157181116452/N	-0.791141916517691/N	-1.45011225860256/Y	-0.257518367058922/N	-0.466119311391571/N	D	AT2G45290.1		Transketolase
Pavir.6KG353100.v4.1	0.284558952204406/N	-1.15815303832034/N	-0.930885075857095/N	-1.61200100355859/Y	-1.13985476444455/N	0.0372767499998683/N	D	AT3G63540.1		Mog1/PsbP/DUF1795-like photosystem II reaction center PsbP family protein
Pavir.2KG093200.v4.1	-0.268461739354791/N	0.0686259673729367/N	0.665840896709307/N	1.34020464348648/Y	-0.305482272901982/N	0.370138517750624/N	U	AT3G20790.1		NAD(P)-binding Rossmann-fold superfamily protein
Pavir.2NG466500.v4.1	0.336602487375831/N	-0.687910376056232/N	-0.488195814743/N	-1.24110903068101/Y	-0.203974678281517/N	-0.69125042267854/N	D	AT3G05290.1	PNC1	peroxisomal adenine nucleotide carrier 1
Pavir.5KG238500.v4.1	0.579939520745869/N	-0.328009643255545/N	-0.768448489066055/N	-1.43637000136889/Y	-0.4708492583071/N	-0.542763059380154/N	D	AT3G21460.1		Glutaredoxin family protein
Pavir.5NG589600.v4.1	-0.251511350660794/N	0.526849264756395/N	1.17265763244204/N	1.61224479386916/Y	0.647334450823131/N	1.26608991067123/N	U
Pavir.5KG482400.v4.1	0.0682137418362183/N	1.48682058677135/N	1.16843754268549/N	1.96827384594843/Y	0.580614076652532/N	0.858201537222647/N	U	AT3G18000.1	NMT1,PEAMT,XPL1	S-adenosyl-L-methionine-dependent methyltransferases superfamily protein
Pavir.9NG825700.v4.1	0.430880882011033/N	-0.609095154284753/N	-0.439548788679575/N	-1.34246502459425/Y	0.0794970278232272/N	-0.650271608389735/N	D	AT5G67030.1	ABA1,ATABA1,ATZEP,IBS3,LOS6,NPQ2,ZEP	zeaxanthin epoxidase (ZEP) (ABA1)
Pavir.4NG243500.v4.1	0.0508483177120386/N	-0.243294249098114/N	-0.498011635856772/N	-1.01571430924616/Y	-0.404043608176961/N	-0.222630654179406/N	D	AT5G47650.1	ATNUDT2,ATNUDX2,NUDT2	nudix hydrolase homolog 2
Pavir.9NG134200.v4.1	0.328913889938635/N	-0.00586082382461028/N	-0.429589876620204/N	-1.03026035680377/Y	0.0177767265715867/N	-0.0986689253601874/N	D	AT1G68520.1		B-box type zinc finger protein with CCT domain
Pavir.2NG583100.v4.1	0.557959263476865/N	-0.651131748815339/N	-0.726146967469518/N	-1.28611941731506/Y	-0.316184864108707/N	-0.706550043368994/N	D	AT2G04039.1
Pavir.7NG216900.v4.1	-0.3501268871227/N	0.109151688492341/N	1.41114094529703/N	1.93724209888424/Y	0.144144479795944/N	1.1496219332379/N	U	AT3G07570.1		Cytochrome b561/ferric reductase transmembrane with DOMON related domain
Pavir.3NG226100.v4.1	0.115035200839438/N	-0.745571477966882/N	-0.430301959248685/N	1.57548035442435/Y	-0.099331490788158/N	-0.298501591941973/N	U
Pavir.2KG098600.v4.1	-0.240456486487369/N	-0.449332332016569/N	-0.547033994755193/N	-1.75163449582775/Y	0.133065055262153/N	-0.846345279518766/N	D	AT3G49450.1		F-box and associated interaction domains-containing protein
Pavir.6NG143400.v4.1	-0.150714598971272/N	0.971193352245812/N	1.39168400352976/N	1.19632511205457/N	0.409543187684178/N	2.43508295207327/Y	U	AT2G02990.1	ATRNS1,RNS1	ribonuclease 1
Pavir.9NG098500.v4.1	-0.377338770295459/N	-1.50431669779528/Y	-0.959945445383143/N	0.0432007458490386/N	-0.483227289402654/N	0.166425102366219/N	D	AT4G16370.1	ATOPT3,OPT3	oligopeptide transporter
Pavir.J394200.v4.1	-0.0138842444653225/N	-0.541963785555574/N	-0.543858827046546/N	-1.17624124889211/Y	-0.261327359091673/N	-0.385356413552079/N	D
Pavir.4KG055300.v4.1	0.0163904706451639/N	0.621044623912965/N	0.292577749466918/N	1.38497334362189/Y	0.33457946153226/N	0.704098950634122/N	U
Pavir.8NG207100.v4.1	0.0976535705794078/N	0.312005572463746/N	1.09180455140378/Y	1.13835193539955/Y	0.64822632818541/N	0.402117597124812/N	UU
Pavir.8NG316700.v4.1	0.221459301146924/N	0.109582857952525/N	1.49191788453775/N	1.64924258160563/Y	-0.0151433480779731/N	0.533983570256884/N	U	AT4G23160.1	CRK8	cysteine-rich RLK (RECEPTOR-like protein kinase) 8
Pavir.2NG628300.v4.1	0.539580704888234/N	0.205387670914799/N	0.580827207560796/N	1.90233064672006/Y	0.542074096721737/N	1.05998743319046/N	U	AT5G27700.1		Ribosomal protein S21e
Pavir.7KG418500.v4.1	0.234809106084312/N	-0.380752613969732/N	-0.25535757837774/N	-1.44704475023749/Y	-0.137801411667524/N	-0.66380373676698/N	D	AT4G28080.1		Tetratricopeptide repeat (TPR)-like superfamily protein
Pavir.9KG654400.v4.1	-0.00986362570448305/N	0.40906114775518/N	0.144382174661352/N	1.16782226597621/Y	0.0489567181415445/N	0.437781973659787/N	U	AT5G19350.1		RNA-binding (RRM/RBD/RNP motifs) family protein
Pavir.1NG547400.v4.1	0.359044154104697/N	0.100157511062735/N	0.336056918753641/N	1.36539288012854/Y	0.170932829913961/N	0.670609918978873/N	U	AT3G19820.1	CBB1,DIM,DIM1,DWF1,EVE1	cell elongation protein / DWARF1 / DIMINUTO (DIM)
Pavir.2KG497100.v4.1	-0.700272476560188/N	0.420349386911419/N	0.606269297184696/N	1.27826577209723/Y	0.0137728685309665/N	0.561728314759693/N	U
Pavir.8KG366400.v4.1	-0.989823416898778/N	0.901346472937856/N	0.45205358605546/N	1.68956400130643/Y	0.148608863256619/N	1.16382559334646/N	U	AT5G67390.2
Pavir.5NG324200.v4.1	0.129929779152332/N	-0.465264332554692/N	-0.133245250114096/N	-1.16170324595047/Y	-0.0711743450119568/N	-0.465970674143152/N	D
Pavir.2NG532200.v4.1	-0.461727977546963/N	0.0478808685013359/N	1.40282480330772/N	2.0676335437409/Y	0.320066600051775/N	0.866864005215656/N	U	AT5G54240.1		Protein of unknown function (DUF1223)
Pavir.9NG277300.v4.1	0.338123209337755/N	0.392800664338171/N	0.279390987384988/N	1.39644159987182/Y	-0.0756779608143007/N	0.802953937148311/N	U	AT5G18860.1		inosine-uridine preferring nucleoside hydrolase family protein
Pavir.1NG028200.v4.1	0.69567970138814/N	0.904483197478932/N	1.20671892621433/N	2.11801456553887/Y	0.446824803496013/N	1.23540344317244/N	U	AT2G07050.1	CAS1	cycloartenol synthase 1
Pavir.2KG358200.v4.1	0.182223172200781/N	0.24722824929632/N	1.0389060926933/N	1.68334049292472/Y	1.01108229408672/N	0.616819760378136/N	U	AT5G59970.1		Histone superfamily protein
Pavir.1KG361200.v4.1	0.0709123982428619/N	1.47244383942398/N	2.14658076391732/Y	3.01036739727894/Y	-0.0563264031935634/N	2.79383090264418/Y	UUU	AT5G06710.2	HAT14	homeobox from Arabidopsis thaliana
Pavir.8KG145200.v4.1	-0.781167446029716/N	-0.471205560581799/N	0.0365908791772665/N	0.0658673460719192/N	0.124188532453804/N	-1.8433261985203/Y	D	AT5G14090.1
Pavir.2NG105200.v4.1	-0.149090139483516/N	0.341296037337886/N	0.73860155330076/N	1.63666145333005/Y	-0.258929921159718/N	0.609723527574127/N	U	AT2G30350.2		Excinuclease ABC, C subunit, N-terminal
Pavir.3KG204100.v4.1	0.0741564684459577/N	0.299958690734565/N	-0.0691905449303007/N	1.41513680996914/Y	-0.773814948559592/N	0.611702864437378/N	U	AT1G11910.1	APA1,ATAPA1	aspartic proteinase A1
Pavir.2KG537000.v4.1	0.152664394055007/N	0.936060818988247/N	1.64272523684436/N	1.93316419302022/Y	0.367285957574351/N	2.31027338430027/Y	UU	AT3G62040.1		Haloacid dehalogenase-like hydrolase (HAD) superfamily protein
Pavir.7NG422800.v4.1	-0.179297784194436/N	-0.221350384479937/N	0.0355998279385475/N	-0.228986275804978/N	0.875071234062771/N	2.04763877086921/Y	U	AT5G40890.1	ATCLC-A,ATCLCA,CLC-A,CLCA	chloride channel A
Pavir.9NG153300.v4.1	-0.15326623490364/N	-0.575740637667555/N	-0.0204317528973796/N	1.39982327378421/Y	-0.303270504134983/N	0.0517659641295335/N	U	AT4G33640.1
Pavir.5KG048500.v4.1	0.237534846386913/N	0.746849327022739/N	0.260896600113053/N	1.63051973282666/Y	0.213457440263945/N	1.16046460900117/N	U	AT3G18030.1	ATHAL3,ATHAL3A,HAL3,HAL3A	HAL3-like protein A
Pavir.6NG235400.v4.1	0.05461891559724/N	-1.0164192399091/N	-1.49907200916401/Y	-1.48256837179981/Y	-1.4812738023098/N	-0.867537361489883/N	DD	AT4G16260.1		Glycosyl hydrolase superfamily protein
Pavir.9KG080600.v4.1	-0.848961791763097/N	0.422244586524848/N	0.869543823963058/N	1.59090212717304/Y	-0.00221221750090127/N	0.851525117534608/N	U	AT3G26590.1		MATE efflux family protein
Pavir.3NG012100.v4.1	-0.126628412674235/N	-1.0878570994916/N	-0.954298881546626/N	-1.63426688958205/Y	-0.435539084776874/N	-0.467227375703608/N	D	AT5G19140.1	AILP1,ATAILP1	Aluminium induced protein with YGL and LRDR motifs
Pavir.5KG620400.v4.1	1.13996669983717/N	1.03422819815764/N	1.51647061872894/N	2.0337910448846/Y	1.14355342857879/N	0.454980111262736/N	U	AT3G46540.1		ENTH/VHS family protein
Pavir.2KG273500.v4.1	-0.50650182352242/N	-3.23781630348829e-05/N	0.383896245828318/N	1.00823171384663/Y	0.00834659188253722/N	0.139462423708993/N	U	AT4G17180.1		O-Glycosyl hydrolases family 17 protein
Pavir.9NG719100.v4.1	0.715969007599149/N	-0.291257183551732/N	-0.0432942624108979/N	-1.3979839469351/Y	0.283858951390185/N	0.276650059366987/N	D	AT5G21920.1	ATYLMG2,YLMG2	YGGT family protein
Pavir.4KG166600.v4.1	-0.222371383978953/N	0.293757517743652/N	-0.0390753479446701/N	1.03670665638113/Y	0.197923743765219/N	0.368453949883495/N	U	AT1G22170.1		Phosphoglycerate mutase family protein
Pavir.3NG134100.v4.1	0.442172795134418/N	-0.819217645992343/N	-0.853382293116703/N	-1.67985928461503/Y	-0.0230521938002901/N	-0.787632577673394/N	D
Pavir.7NG086200.v4.1	0.0937080898342664/N	-0.157502325332513/N	-0.320100324988026/N	1.3458050955499/Y	0.311050302902323/N	-0.11235870500132/N	U	AT2G46890.1		Protein of unknown function (DUF1295)
Pavir.6NG051000.v4.1	-0.258630539265417/N	-0.167707075307659/N	-0.647894660773868/N	-1.28550721455242/Y	-0.373145543474548/N	-0.762542215615833/N	D
Pavir.5NG019100.v4.1	-0.103068123498683/N	0.0140064931978373/N	-0.828753882750489/N	-1.09233300126709/Y	0.135060041910309/N	-0.0364125768502385/N	D	AT4G23760.1		Cox19-like CHCH family protein
Pavir.5KG696300.v4.1	0.569706933886747/N	-0.71362206788745/N	-0.522452450029601/N	-1.51639345670798/Y	-0.0492589067702923/N	-0.619717472594493/N	D	AT3G59780.1		Rhodanese/Cell cycle control phosphatase superfamily protein
Pavir.3KG456100.v4.1	-0.14007350488512/N	-0.0995470690010523/N	0.596389959378752/N	1.00414382500821/Y	0.325787369808427/N	0.613818937446204/N	U	AT5G47900.1		Protein of unknown function (DUF1624)
Pavir.9KG620200.v4.1	0.46601923310947/N	0.211681490382311/N	1.37356830040151/N	1.87265787495742/Y	0.676934208145306/N	0.709958294513657/N	U	AT5G26340.1	ATSTP13,MSS1,STP13	Major facilitator superfamily protein
Pavir.2NG306300.v4.1	-0.575045392031683/N	0.222139401632038/N	0.0522183296020299/N	1.46735799473588/Y	-0.362398104085635/N	0.721552839265472/N	U	AT2G46550.1
Pavir.9KG590000.v4.1	-0.190325365753969/N	0.986466388995789/N	0.0718600914820989/N	1.50952019781121/Y	-0.486081749305654/N	0.700427139786441/N	U	AT3G61620.1	RRP41	3\'-5\'-exoribonuclease family protein
Pavir.9NG516600.v4.1	0.630004581082396/N	0.553599582743267/N	-0.285023715725712/N	1.47994634234768/Y	0.368222116451829/N	0.37668031076302/N	U	AT2G36800.1	DOGT1,UGT73C5	don-glucosyltransferase 1
Pavir.5KG046400.v4.1	0.40049744069654/N	1.58593244090137/N	1.2601670824333/N	1.73616903011677/Y	0.549477225113983/N	1.72453906571427/Y	UU	AT1G52150.1	ATHB-15,ATHB15,CNA,ICU4	Homeobox-leucine zipper family protein / lipid-binding START domain-containing protein
Pavir.7NG305100.v4.1	0.587478649788733/N	1.48487150502242/N	1.8697441903517/Y	2.28382489740319/Y	1.10095614185972/N	0.818187316205976/N	UU	AT5G22830.1	ATMGT10,GMN10,MGT10,MRS2-11	magnesium (Mg) transporter 10
Pavir.9KG258200.v4.1	-1.11773636886432/N	-0.0345201388353114/N	-0.291758094712743/N	0.0784750986124978/N	0.319849732946827/N	-2.52483203994797/Y	D	AT2G21140.1	ATPRP2,PRP2	proline-rich protein 2
Pavir.7NG341900.v4.1	0.251171683900614/N	0.394654332182312/N	-0.412235287824092/N	0.583347129906487/N	-0.148603609643691/N	1.85290194800973/Y	U	AT1G62660.1		Glycosyl hydrolases family 32 protein
Pavir.4NG068100.v4.1	-0.753042814415538/N	0.198161491646484/N	1.56064585674693/N	1.2047030397068/N	2.62962194123337/Y	1.02397199454142/N	U	AT1G72310.1	ATL3	RING/U-box superfamily protein
Pavir.6KG016600.v4.1	-0.388725531418981/N	0.589903174535304/N	0.577506115740796/N	1.14937987014426/Y	0.202653029794426/N	0.360196274946061/N	U	AT4G24270.1	EMB140	EMBRYO DEFECTIVE 140
Pavir.5KG093700.v4.1	-0.840730867375826/N	1.22469783149305/N	0.432570260639906/N	1.41832313409726/Y	-0.374331716667915/N	0.689822639045887/N	U	AT5G05990.1		Mitochondrial glycoprotein family protein
Pavir.6NG359500.v4.1	-0.0534918879150736/N	-0.280928024842811/N	-0.209599808650383/N	-1.08930456125832/Y	-0.361096635069277/N	-0.300656921717303/N	D
Pavir.6NG366300.v4.1	0.490175020234479/N	-0.271166716806609/N	-0.385224706416997/N	-1.07378610491404/Y	-0.203463057643906/N	-0.415133492338351/N	D	AT2G05620.1	PGR5	proton gradient regulation 5
Pavir.9KG208100.v4.1	0.143492919952733/N	0.176225438112185/N	0.320060675073037/N	1.30265940187545/Y	0.50592933890273/N	0.848122955962282/N	U	AT4G14710.5	ATARD2	RmlC-like cupins superfamily protein
Pavir.2KG109600.v4.1	0.138514399793109/N	-0.146302420964537/N	-0.362273855554189/N	-0.101428312713961/N	-1.06173540171646/Y	-0.189233345031641/N	D
Pavir.5KG166200.v4.1	-0.907030717213189/N	1.23104345637103/N	0.343971273469506/N	1.397878787045/Y	-0.0118139524491844/N	0.705996536608459/N	U	AT3G57150.1	AtCBF5,AtNAP57,CBF5,NAP57	homologue of NAP57
Pavir.J701200.v4.1	-0.147650873110658/N	2.18382693689814/Y	1.42137353507867/N	2.04021376692365/Y	0.24572117507773/N	0.635758436127581/N	UU	AT5G11930.1		Thioredoxin superfamily protein
Pavir.9KG392600.v4.1	0.0546305773724779/N	0.325147338440787/N	0.136084257418147/N	1.2117764577328/Y	-0.381522472751408/N	0.797674222204101/N	U	AT2G44310.1		Calcium-binding EF-hand family protein
Pavir.6KG381900.v4.1	-0.633751307094305/N	0.328183965368286/N	0.634914075171645/N	1.12811070143771/Y	0.166824540655402/N	0.613709222235189/N	U	AT5G14790.1		ARM repeat superfamily protein
Pavir.1KG304400.v4.1	0.55307188283251/N	0.748811891345168/N	0.709837089993655/N	1.03636497814779/Y	0.619114693222838/N	-0.076867858000354/N	U
Pavir.4KG077300.v4.1	0.15103357159841/N	0.128960165945258/N	-0.379598562864569/N	-1.32954124052125/Y	-0.399166840824497/N	-0.282537458230475/N	D	AT2G25080.1	ATGPX1,GPX1	glutathione peroxidase 1
Pavir.3KG361400.v4.1	-0.286017666784975/N	-0.496874417368686/N	-0.646685353075948/N	-1.58453585657038/Y	-0.487720999408448/N	-0.420542455704284/N	D	AT5G27690.1		Heavy metal transport/detoxification superfamily protein
Pavir.9KG214700.v4.1	0.0387880607306938/N	0.956847039127699/N	2.21491358612669/Y	2.60166472805997/Y	0.753190661658474/N	2.20392205257601/Y	UUU	AT3G23920.1	BAM1,BMY7,TR-BAMY	beta-amylase 1
Pavir.2KG173500.v4.1	0.262913577383446/N	1.21241664732118/N	1.52946566563396/N	1.71644086339744/Y	0.211252075621415/N	0.599935902995238/N	U	AT1G65470.1	FAS1,NFB2	chromatin assembly factor-1 (FASCIATA1) (FAS1)
Pavir.3KG007000.v4.1	-0.112261273132435/N	-0.363034912667604/N	-0.778244757539149/N	-1.56118006938648/Y	-0.797706269253172/N	-0.512508395513636/N	D	AT2G21530.1		SMAD/FHA domain-containing protein
Pavir.2NG348200.v4.1	-0.179772726162117/N	-0.279548385380453/N	-0.79240682161573/N	-1.17464088485775/Y	-0.502688322584099/N	-0.494159260485015/N	D	AT1G50480.1	THFS	10-formyltetrahydrofolate synthetase
Pavir.3NG044100.v4.1	-0.377771056859692/N	-0.276042434012167/N	-0.342027226304591/N	-1.04407507242232/Y	-0.631204803739844/N	-0.0604784903394303/N	D	AT2G45650.1	AGL6	AGAMOUS-like 6
Pavir.3KG373200.v4.1	-0.229252545667757/N	0.281424403715716/N	1.3058937115855/N	1.19026527308035/Y	1.65556036149993/Y	0.487132980166967/N	UU	AT2G41540.3	GPDHC1	6-phosphogluconate dehydrogenase family protein
Pavir.9NG303000.v4.1	0.29432039347359/N	0.785840245800324/N	0.368222390956774/N	1.2694604185527/Y	0.286995893083038/N	0.450386513681598/N	U	AT1G26750.1
Pavir.9NG799200.v4.1	-1.39914544413337/N	0.605887969659788/N	2.21136652800957/Y	2.31940331090717/Y	2.54710812331175/Y	1.47697373206468/N	UUU	AT1G72360.2	HRE1	Integrase-type DNA-binding superfamily protein
Pavir.6KG296700.v4.1	-1.59225706009586/N	-0.0993410459422034/N	1.17449345791132/N	1.53747743206628/Y	1.87559362465352/N	-0.101856234041747/N	U	AT2G05940.1		Protein kinase superfamily protein
Pavir.9NG798900.v4.1	-1.39712102195953/N	-2.42645234815029/Y	-1.78377407749775/N	-2.05070275385108/Y	-1.42176180494505/N	-0.226699286521834/N	DD	AT1G72360.3	HRE1	Integrase-type DNA-binding superfamily protein
Pavir.8KG100000.v4.1	-0.65394569874403/N	0.390528110827004/N	0.705740796227647/N	1.81574579191727/Y	0.469172396827585/N	0.892163994797735/N	U	AT3G19820.3	CBB1,DIM,DIM1,DWF1,EVE1	cell elongation protein / DWARF1 / DIMINUTO (DIM)
Pavir.1NG438700.v4.1	0.403023749969496/N	-0.119737836225501/N	-0.0367117244774689/N	-1.09179225226457/Y	0.0403488721340001/N	-0.276159071529012/N	D	AT1G32060.1	PRK	phosphoribulokinase
Pavir.J012200.v4.1	-0.659337882902372/N	-0.346528712602737/N	-1.05229191027338/N	-1.60240920396601/Y	-0.680508458748602/N	-0.802312222450068/N	D
Pavir.5KG515000.v4.1	0.0124605555997708/N	-0.346760174122238/N	-0.301188151547493/N	-1.22782567950921/Y	-0.509106893555425/N	-0.539067351873973/N	D
Pavir.J011600.v4.1	0.194383015318834/N	0.106187415379419/N	0.139550532959249/N	1.1376527653128/Y	0.382166718271202/N	0.407785148622648/N	U	AT1G13900.1		Purple acid phosphatases superfamily protein
Pavir.7NG362400.v4.1	0.348328556495813/N	-0.639404799779734/N	-0.157961547278662/N	-1.03721077962287/Y	-0.016808641605943/N	-0.358119407956965/N	D	AT1G11720.2	ATSS3,SS3	starch synthase 3
Pavir.4NG064500.v4.1	-0.0818507006316858/N	-1.27629755121913/N	-1.1914939401176/N	-2.4165473591888/Y	-1.33752473566166/N	-1.76591664720091/Y	DD	AT2G13840.1		Polymerase/histidinol phosphatase-like
Pavir.7KG058700.v4.1	-0.0439038598095677/N	0.595425813048645/N	0.266191740923911/N	1.1731611892369/Y	0.292272840375792/N	0.324944880388853/N	U
Pavir.7KG301500.v4.1	0.0340120902806175/N	-0.255130087762605/N	-0.180225699770893/N	-1.52801383670368/Y	-0.381477039258629/N	-0.772639781862207/N	D
Pavir.7NG363200.v4.1	0.43124540379809/N	-0.773853900529411/N	-0.689243500653495/N	-1.94867333387514/Y	-0.866517531678663/N	-0.0846556214162408/N	D	AT4G30580.1	ATS2,EMB1995,LPAT1	Phospholipid/glycerol acyltransferase family protein
Pavir.1KG539800.v4.1	0.212139143859877/N	0.446903981814973/N	1.52957907391629/Y	1.26063827793563/Y	1.36775789789927/N	0.170565843122781/N	UU	AT3G07090.1		PPPDE putative thiol peptidase family protein
Pavir.9KG582600.v4.1	-0.341673302628626/N	-0.0698660471533834/N	0.699361007617342/N	1.22768795415231/Y	-0.174165100715618/N	0.8747773458372/N	U	AT4G39490.1	CYP96A10	cytochrome P450, family 96, subfamily A, polypeptide 10
Pavir.7NG414600.v4.1	0.15059642958206/N	-0.861910009564453/N	-0.394826095776299/N	-1.96499555873719/Y	-0.840009685650779/N	-0.295287060727502/N	D	AT1G44000.1
Pavir.1KG423800.v4.1	-0.290818468412442/N	0.173048999710183/N	-0.22567871295967/N	-1.4549086244434/Y	-0.272800413302208/N	-0.270394699648738/N	D
Pavir.9NG646200.v4.1	-0.137326010698285/N	0.560444550194032/N	0.565497247161504/N	1.13456411446011/Y	0.0881790136801965/N	1.47585846388182/Y	UU	AT1G13890.1	ATSNAP30,SNAP30	soluble N-ethylmaleimide-sensitive factor adaptor protein 30
Pavir.2KG354800.v4.1	0.427440155896205/N	-0.783432594413839/N	-0.525670988334046/N	-1.72833005414744/Y	-0.860228202097682/N	-0.828211174191088/N	D	AT3G63470.1	scpl40	serine carboxypeptidase-like 40
Pavir.9KG445800.v4.1	-0.75342447608788/N	0.982094253901362/N	0.507892866662782/N	1.24892966583082/Y	-0.193552896929413/N	0.43719719122228/N	U	AT3G12860.1		NOP56-like pre RNA processing ribonucleoprotein
Pavir.5KG131700.v4.1	0.683877089239544/N	-0.533595226093669/N	-0.38843065129598/N	-1.39314394199592/Y	-0.214702162059158/N	-0.485051249658487/N	D	AT1G02910.1	LPA1	tetratricopeptide repeat (TPR)-containing protein
Pavir.3NG010300.v4.1	0.185551579140939/N	0.638003886014781/N	-0.094048124607665/N	1.28577739307559/Y	-0.212494066419518/N	0.424321845079903/N	U	AT3G47930.1	ATGLDH,GLDH	L-galactono-1,4-lactone dehydrogenase
Pavir.3KG061200.v4.1	-0.0910701604080769/N	-3.64016673343054/Y	-2.16636462598281/Y	-1.5572385648078/Y	-1.67798872317756/N	0.587520048706441/N	DDD	AT1G09830.1		Glycinamide ribonucleotide (GAR) synthetase
Pavir.9NG015200.v4.1	0.434061539538371/N	-0.293220344634826/N	-0.623239219138412/N	-1.00803758761479/Y	-0.509827023954418/N	-0.162079830586501/N	D	AT5G42960.1
Pavir.1KG347600.v4.1	0.0558739859602098/N	0.204761660355538/N	0.867058221118636/N	1.02914029108368/Y	0.651751817611703/N	0.367117956617863/N	U	AT1G18720.1		Protein of unknown function (DUF962)
Pavir.2KG067500.v4.1	0.00680716358144032/N	-0.330874181590526/N	-0.459138641819733/N	-1.29726107810763/Y	-0.555452056191571/N	-0.231996211133114/N	D	AT1G70750.1		Protein of unknown function, DUF593
Pavir.6KG404000.v4.1	0.634658833042419/N	-0.363572467681751/N	-0.304150926329484/N	-1.63295001286756/Y	-0.614842517495217/N	-0.445685489823652/N	D	AT4G35250.1		NAD(P)-binding Rossmann-fold superfamily protein
Pavir.8NG070200.v4.1	0.36975504982643/N	-0.57926003686134/N	-0.308197557879133/N	-1.2055614854635/Y	0.243695385897223/N	-1.13496147548413/N	D	AT1G35530.2		DEAD/DEAH box RNA helicase family protein
Pavir.2KG532000.v4.1	1.87080302056853/N	-3.70981488968843/Y	-1.80050846082993/N	-1.30583439535359/N	-0.967803324222132/N	1.10366793634641/N	D	AT3G29970.1		B12D protein
Pavir.1KG461800.v4.1	0.222708391797895/N	-0.348870827395186/N	-0.681401439587062/N	-1.03193847039986/Y	-0.199777309270955/N	-0.291199506850958/N	D	AT1G31920.1		Tetratricopeptide repeat (TPR)-like superfamily protein
Pavir.9KG350300.v4.1	-0.177844810747233/N	-0.277679740083938/N	-0.144831139444904/N	-1.2221866438292/Y	-0.334948715582118/N	-0.373152449937928/N	D	AT5G23770.1	ATDUF8,DUF8	DOMAIN OF UNKNOWN FUNCTION 724 8
Pavir.2KG532300.v4.1	-0.299873322858777/N	0.40988799446453/N	0.970162638051412/N	1.61908972773813/Y	0.542294601089871/N	1.26276754815871/N	U	AT5G15630.1	COBL4,IRX6	COBRA-like extracellular glycosyl-phosphatidyl inositol-anchored protein family
Pavir.6NG034100.v4.1	0.159057910595628/N	-0.272620374763299/N	0.072310332866517/N	1.12921325828414/Y	-0.547219302803664/N	0.693996270861164/N	U	AT2G32280.1		Protein of unknown function (DUF1218)
Pavir.4KG308900.v4.1	-0.675323239534885/N	0.75062992929895/N	0.417264847915809/N	1.16173725395343/Y	0.0457365969295653/N	0.616420396138964/N	U	AT3G57660.1	NRPA1	nuclear RNA polymerase A1
Pavir.8NG102300.v4.1	0.436985504116776/N	-0.557018093375431/N	-0.31946916281931/N	-1.160390374637/Y	0.471861087632552/N	-0.531300553049685/N	D
Pavir.5KG017000.v4.1	0.00674350187362563/N	0.563909281513492/N	0.536250110177645/N	1.36743286079067/Y	0.166040817595378/N	0.430959581189028/N	U
Pavir.7NG285300.v4.1	0.298859719966688/N	-1.18930129892369/N	-1.75975124856856/Y	-1.86059111858459/Y	-0.416046766861365/N	-1.25921931469469/N	DD
Pavir.5KG710600.v4.1	0.133853179838375/N	-0.144241041824844/N	-0.426818083806563/N	-1.64834257007712/Y	-0.304943988035065/N	-0.7142171414174/N	D	AT5G16400.1	ATF2,TRXF2	thioredoxin F2
Pavir.9KG578200.v4.1	-0.317771664038424/N	0.293444246419576/N	0.773528450049302/N	0.628808853124457/N	0.245039885256091/N	1.92069027868944/Y	U	AT1G09795.1	ATATP-PRT2,ATP-PRT2,HISN1B	ATP phosphoribosyl transferase 2
Pavir.2KG571200.v4.1	-0.374128026130057/N	0.65222609570474/N	0.620491943044069/N	2.21174995492985/Y	-0.203154961604102/N	0.768005791333374/N	U	AT5G18610.1		Protein kinase superfamily protein
Pavir.6KG211800.v4.1	-0.407561402148486/N	-0.369478282359685/N	0.596806510904457/N	1.18056174476531/Y	0.554830158346743/N	0.401645528430198/N	U	AT4G35880.1		Eukaryotic aspartyl protease family protein
Pavir.2NG320900.v4.1	0.580387613954146/N	-0.755212258230409/N	-0.398802214518953/N	-1.7224614005692/Y	-0.169219493933932/N	-0.828389821027421/N	D	AT1G73950.1		Transmembrane Fragile-X-F-associated protein
Pavir.7KG182300.v4.1	0.116371683851233/N	0.0437926923545768/N	2.36070467106563/Y	2.28076854366171/Y	3.11826865516679/Y	0.0479512466611779/N	UUU
Pavir.6NG247500.v4.1	0.599424718745168/N	-0.709014967025209/N	-0.236360620526243/N	-1.36867341236213/Y	-0.51731838551912/N	-0.612557562825751/N	D	AT2G30170.1		Protein phosphatase 2C family protein
Pavir.8NG031500.v4.1	0.216909003941741/N	-1.15881843327496/N	-0.593890006121622/N	-1.18082838672034/Y	-0.311406371390876/N	-0.00674247709912551/N	D
Pavir.5KG500400.v4.1	0.651076798496423/N	-0.744760541279042/N	-0.379155797046948/N	-1.08036563089081/Y	-0.314300404972319/N	-0.710600479958422/N	D	AT4G34550.1
Pavir.5KG238200.v4.1	0.309470733313774/N	-0.640311890478659/N	-0.887065600047924/N	-1.87957818104612/Y	-1.13774141626711/N	-0.371889053543718/N	D	AT2G47870.1		Thioredoxin superfamily protein
Pavir.J309300.v4.1	-0.0942514192734247/N	-0.374207832251985/N	-0.320951689616489/N	-1.602502333723/Y	-0.0769300868340319/N	-0.436352742816002/N	D	AT1G17850.1		Rhodanese/Cell cycle control phosphatase superfamily protein
Pavir.7NG304600.v4.1	-0.0372496094178176/N	0.715872506890252/N	1.17665035362114/Y	1.27244774338289/Y	0.617093049925499/N	1.07028210832905/Y	UUU	AT5G52510.1	SCL8	SCARECROW-like 8
Pavir.7KG200400.v4.1	-0.125030304094655/N	0.91349041591501/N	0.84585467108241/N	1.37495196348994/Y	0.678780587656961/N	0.862997778070508/N	U	AT5G47810.1	PFK2	phosphofructokinase 2
Pavir.5NG043400.v4.1	0.251255698606205/N	0.394509582761361/N	0.566880124167879/N	1.28257493611295/Y	0.433125813135075/N	0.808431228541028/N	U	AT1G78650.1	POLD3	DNA-directed DNA polymerases
Pavir.1KG380200.v4.1	0.155599004665834/N	0.687098736342041/N	0.472093365610844/N	1.03651205107148/Y	0.383628599169025/N	0.955418639869025/N	U	AT5G58070.1	ATTIL,TIL	temperature-induced lipocalin
Pavir.3KG234100.v4.1	0.595661307142135/N	-0.480034465398169/N	-0.663065761378887/N	-1.19718806140387/Y	-0.173994038742375/N	-0.564106954019608/N	D	AT2G47490.1	ATNDT1,NDT1	NAD+ transporter 1
Pavir.5NG183000.v4.1	0.249705060330153/N	0.197670582994603/N	0.639991815214031/N	1.34013532263908/Y	0.517231233499907/N	0.431193768643507/N	U	AT3G33520.1	ARP6,ATARP6,ESD1,SUF3	actin-related protein 6
Pavir.1NG115800.v4.1	-0.479647499734855/N	0.917043009104911/N	0.79181817568554/N	1.39475526553621/Y	-0.337760580419135/N	0.671394440177457/N	U	AT4G33090.1	APM1,ATAPM1	aminopeptidase M1
Pavir.9NG122900.v4.1	0.0838585264556115/N	0.269737842148856/N	0.228793573462163/N	1.12608113404158/Y	-0.28717606977112/N	0.224120494722918/N	U	AT4G31770.1	ATDBR1,DBR1	debranching enzyme 1
Pavir.9KG630800.v4.1	0.252459294075181/N	-0.196850299360444/N	-0.567922213828281/N	-1.32103181402365/Y	-0.00772792318066256/N	-0.479723176436346/N	D	AT5G67385.1		Phototropic-responsive NPH3 family protein
Pavir.1NG437300.v4.1	-1.06612884164057/N	-0.343849834076651/N	1.586896312253/Y	0.750564522389489/N	1.04044637131322/N	0.834637776983641/N	U	AT1G32170.1	XTH30,XTR4	xyloglucan endotransglucosylase/hydrolase 30
Pavir.5NG439700.v4.1	0.239934266970699/N	-0.548037012389216/N	-0.766219277052342/N	-1.0313823253241/Y	-0.100957569785813/N	-0.35647228523001/N	D	AT5G56890.1		Protein kinase superfamily protein
Pavir.7NG431200.v4.1	-0.17191908977353/N	-0.885331828153646/N	-0.670739765143588/N	-1.06710335110171/Y	0.0179611397903214/N	-0.34468939290753/N	D	AT2G03890.1	ATPI4K GAMMA 7,PI4K GAMMA 7,UBDK GAMMA 7	phosphoinositide 4-kinase gamma 7
Pavir.3NG172300.v4.1	0.205007743073066/N	-0.80597443409938/N	0.0438918881468246/N	-0.00926653523808631/N	0.434906571962817/N	2.29954660165146/Y	U	AT4G31500.1	ATR4,CYP83B1,RED1,RNT1,SUR2	cytochrome P450, family 83, subfamily B, polypeptide 1
Pavir.2KG512600.v4.1	-0.765905114464525/N	0.159315700786516/N	1.07659837758884/N	1.40234559380723/Y	0.623213107123142/N	0.675367159064855/N	U
Pavir.J616200.v4.1	0.718245178078828/N	-0.618537315083839/N	-0.771440850675601/N	-1.90777798306591/Y	-0.360931740517798/N	-0.262945530425194/N	D	AT5G13750.3	ZIFL1	zinc induced facilitator-like 1
Pavir.8KG215500.v4.1	-0.149324343193019/N	-0.503703585860284/N	-1.01552949136702/N	-1.29923452695653/Y	-0.636126193375444/N	-0.595423042960842/N	D
Pavir.9KG471700.v4.1	-0.0520078322544821/N	0.558181140380728/N	0.638804421911207/N	1.59961646103567/Y	0.114218315530087/N	0.580317195426996/N	U
Pavir.3NG002000.v4.1	-0.0413209645468462/N	-0.101106514345/N	0.0891908542195869/N	-1.33317801630014/Y	0.0929229331693307/N	-0.286961774537386/N	D	AT5G21060.1		Glyceraldehyde-3-phosphate dehydrogenase-like family protein
Pavir.3KG417500.v4.1	0.694604910749519/N	-0.309473067660971/N	-0.394142356920265/N	-1.1765366221367/Y	-0.55160613523957/N	-0.816672169500884/N	D
Pavir.2KG568900.v4.1	-0.345717385990088/N	0.50730666728378/N	0.77098702144276/N	1.93464978722587/Y	0.405415829702151/N	0.29855611179131/N	U	AT3G66658.2	ALDH22A1	aldehyde dehydrogenase 22A1
Pavir.7KG048600.v4.1	0.708030266925999/N	-0.373196034739052/N	0.203633100168904/N	-1.08578216019609/Y	0.293180958910997/N	-0.571733522636445/N	D	AT2G45790.1	ATPMM,PMM	phosphomannomutase
Pavir.3NG003000.v4.1	-0.0856651028700556/N	0.333142299553387/N	0.152777901986943/N	1.2292477199697/Y	0.0867850942586303/N	0.658611264727552/N	U	AT1G27400.1		Ribosomal protein L22p/L17e family protein
Pavir.7KG259900.v4.1	-0.146137201663993/N	0.384221200761796/N	0.37143548642659/N	1.25075311539089/Y	0.344147552613427/N	0.57251430514213/N	U	AT5G53800.1
Pavir.9NG070500.v4.1	0.397483513372408/N	-0.889470708478905/N	-0.0523889765917364/N	-1.87349943199658/Y	0.585598046023794/N	-0.572200722421833/N	D	AT2G18470.1	PERK4	roline-rich extensin-like receptor kinase 4
Pavir.4KG290000.v4.1	0.0416344096729785/N	0.345122478220114/N	0.30606234611778/N	1.23377185775895/Y	0.25525016371473/N	-0.0346482436679525/N	U
Pavir.1NG002200.v4.1	-0.326276046671289/N	-0.0366190799117716/N	-0.228946069645541/N	-1.64724869420014/Y	-0.627917929470873/N	-0.819609050282799/N	D
Pavir.3KG242300.v4.1	0.697326788023272/N	-0.444757516322659/N	-0.426476651229058/N	-1.76231689173063/Y	0.113210279086548/N	-0.775965098773965/N	D	AT3G46610.1		Pentatricopeptide repeat (PPR-like) superfamily protein
Pavir.5KG498200.v4.1	-0.120864983829354/N	0.129946504963885/N	1.91636164399136/Y	1.91241643503779/Y	2.11512365126021/Y	1.27731924411553/N	UUU	AT4G26890.1	MAPKKK16	mitogen-activated protein kinase kinase kinase 16
Pavir.7NG207500.v4.1	0.74659829082447/N	-0.257857198866545/N	-0.335069997844944/N	-1.15110373434641/Y	-0.207940071749982/N	-0.551106065338254/N	D	AT5G09820.2		Plastid-lipid associated protein PAP / fibrillin family protein
Pavir.2NG207900.v4.1	-0.614386540673022/N	0.138223065441198/N	0.0190457458888615/N	1.53393493071617/Y	0.272838274337076/N	2.32781143996425/Y	UU	AT3G57260.1	BG2,BGL2,PR-2,PR2	beta-1,3-glucanase 2
Pavir.1NG083200.v4.1	0.513021373458451/N	-0.418372998275082/N	-0.258096992038458/N	-1.07865431208031/Y	-0.35605003813249/N	-0.408243730047113/N	D	AT4G13150.1
Pavir.6KG122600.v4.1	0.211570564430075/N	-0.399067740637075/N	-0.295456607597491/N	-1.05704258819659/Y	-0.0075962310384856/N	-0.515075461366375/N	D
Pavir.5KG253300.v4.1	-0.366121930981378/N	0.938539616450525/N	1.61705567953217/N	1.60896027284648/Y	0.486505837656491/N	1.04555785377604/N	U	AT5G15640.1		Mitochondrial substrate carrier family protein
Pavir.7NG348900.v4.1	0.785316666904805/N	0.19434401805993/N	0.911276426768991/N	1.37615975599793/Y	0.666655415574397/N	1.72485059793759/Y	UU	AT5G20190.1		Tetratricopeptide repeat (TPR)-like superfamily protein
Pavir.9KG430900.v4.1	0.566208183705399/N	-0.312007447347125/N	-0.053657670135977/N	-1.04369973795102/Y	0.021157666948076/N	-0.484888057319546/N	D	AT5G58270.1	ATATM3,ATM3,STA1	ABC transporter of the mitochondrion 3
Pavir.3NG155100.v4.1	-0.792338171080431/N	0.175880814311744/N	1.35788834883189/N	1.68175103772563/Y	2.1570939488581/Y	1.60537320866448/N	UU	AT2G38470.1	ATWRKY33,WRKY33	WRKY DNA-binding protein 33
Pavir.3NG158100.v4.1	-0.108927440619146/N	0.769585666048239/N	0.482951469443198/N	1.24983501293359/Y	-0.144940644519108/N	0.628113404087968/N	U
Pavir.2NG517200.v4.1	0.407056759069923/N	0.20378414269813/N	1.24157519533919/Y	1.11907137989024/Y	0.370056962946765/N	0.657388290189117/N	UU	AT1G03670.1		ankyrin repeat family protein
Pavir.6KG258700.v4.1	-0.617853505780673/N	0.558034732201557/N	0.518032232833171/N	1.1973932536123/Y	-0.209896273871318/N	0.78848870187945/N	U	AT1G63660.1		GMP synthase (glutamine-hydrolyzing), putative / glutamine amidotransferase, putative
Pavir.5KG623700.v4.1	-0.183473267384107/N	-0.0372799120572663/N	0.838695449495663/N	1.29427034400871/Y	0.243463144708216/N	0.703374671114193/N	U	AT3G09320.1		DHHC-type zinc finger family protein
Pavir.3KG277200.v4.1	0.0839364969651938/N	-0.697198651378949/N	-0.249905057283824/N	-1.13624030314263/Y	0.160998203321536/N	-0.324081456874795/N	D	AT2G21520.2		Sec14p-like phosphatidylinositol transfer family protein
Pavir.4KG305900.v4.1	0.147808036233129/N	-0.366775198328039/N	-0.625727079016311/N	-1.18933267404801/Y	-0.287977998084331/N	-0.389476893842123/N	D	AT1G61520.3	LHCA3	photosystem I light harvesting complex gene 3
Pavir.7NG357500.v4.1	-0.384512489827259/N	0.604433588162048/N	0.660481279726902/N	1.1471152242558/Y	-0.154877373461168/N	0.321788506424826/N	U	AT2G40030.1	ATNRPD1B,DMS5,DRD3,NRPD1B,NRPE1	nuclear RNA polymerase D1B
Pavir.8NG223000.v4.1	1.80032576943419/N	2.49681188908912/Y	0.807486719613918/N	-0.243679021213504/N	0.481484326984027/N	0.268468022130868/N	U
Pavir.4NG036000.v4.1	-0.642642954496216/N	-0.00703223025807523/N	0.00347567616104161/N	1.02499285901671/Y	0.238154608713507/N	-0.00707296919113592/N	U	AT2G45300.1		RNA 3\'-terminal phosphate cyclase/enolpyruvate transferase, alpha/beta
Pavir.2NG623000.v4.1	0.534259082529582/N	-0.0460863529592952/N	0.428197249996957/N	1.35732918384346/Y	0.683076740356995/N	0.531688701212248/N	U
Pavir.7NG181500.v4.1	-0.222101856754886/N	-0.418207074626853/N	-0.629822276756688/N	-1.60415169042222/Y	-0.576424710823674/N	0.656303144749419/N	D
Pavir.2KG169200.v4.1	0.272000625268067/N	-0.357450648465334/N	-0.546667502319997/N	-1.06516132774741/Y	-0.0654583216443948/N	-0.429465095864424/N	D	AT3G12600.1	atnudt16,NUDT16	nudix hydrolase homolog 16
Pavir.5NG081200.v4.1	0.00700102793468591/N	0.197144642787005/N	0.669138931383016/N	1.09720122689582/Y	0.453591331791227/N	1.04361177649562/N	U	AT5G54960.1	PDC2	pyruvate decarboxylase-2
Pavir.3KG366600.v4.1	0.345371511781318/N	-0.7337136900429/N	-0.964003794364962/N	-1.55264599095779/Y	-0.223093372401402/N	-0.531402820765553/N	D	AT4G27390.1
Pavir.9KG580100.v4.1	0.211382755611575/N	0.249662842592617/N	0.732370571869036/N	0.0785702623062109/N	0.0697950732504157/N	1.08317718040267/Y	U	AT2G05710.1	ACO3	aconitase 3
Pavir.1NG443400.v4.1	-0.372532857714246/N	-0.259653110254566/N	1.42497601792376/Y	0.921427641133524/N	0.323283013939544/N	-0.0785982225943549/N	U	AT4G19420.1		Pectinacetylesterase family protein
Pavir.9KG590300.v4.1	-0.505535131259752/N	-0.0359008768806646/N	0.330580831292062/N	1.01782040295636/Y	0.150343636457203/N	0.581820742060621/N	U	AT4G14420.1		HR-like lesion-inducing protein-related
Pavir.3KG298400.v4.1	-0.14466338315418/N	-0.169160972672991/N	-0.528498860801698/N	-1.27704025827155/Y	-0.639726392694866/N	-0.616571457133997/N	D
Pavir.5NG403500.v4.1	0.80953323959418/N	-0.72439480396383/N	-0.276792509846069/N	-1.43525792150176/Y	0.0779325476080059/N	-0.644062731591303/N	D	AT2G26900.1		Sodium Bile acid symporter family
Pavir.5KG445100.v4.1	0.736305677839228/N	-0.67244822795496/N	-0.337419556924631/N	-1.34759032077337/Y	0.0981948603612109/N	-0.636485098142558/N	D	AT2G26900.1		Sodium Bile acid symporter family
Pavir.3KG284000.v4.1	0.48261002214285/N	1.17310176532411/N	0.853142218079252/N	1.17347731310185/Y	0.825604579979363/N	1.0255714650205/N	U	AT3G18000.1	NMT1,PEAMT,XPL1	S-adenosyl-L-methionine-dependent methyltransferases superfamily protein
Pavir.7NG173700.v4.1	0.183531322591585/N	-0.469742577407501/N	-0.129100499835663/N	-1.23737157213403/Y	-1.05477859465508/N	-0.483830422672261/N	D	AT2G27510.1	ATFD3,FD3	ferredoxin 3
Pavir.6NG088500.v4.1	0.546915733012846/N	-1.07184602101389/N	-0.590739762796087/N	-1.80395282535733/Y	-0.210443482422919/N	-0.985125320440208/N	D
Pavir.5KG205500.v4.1	-0.30752497851163/N	0.683243615673508/N	0.608999962750498/N	1.08238728510679/Y	-0.0760469838730065/N	0.839560112092422/N	U	AT5G64670.1		Ribosomal protein L18e/L15 superfamily protein
Pavir.2NG431200.v4.1	0.0670875651711763/N	-1.00623699991229/N	-1.12441294786348/N	-1.24093749585079/Y	-0.830839484100144/N	-0.840084717588854/N	D	AT1G12780.1	ATUGE1,UGE1	UDP-D-glucose/UDP-D-galactose 4-epimerase 1
Pavir.6NG043300.v4.1	-0.28052603890351/N	0.822185320756784/N	0.553586881889062/N	1.3855002275827/Y	-0.00740532010086288/N	0.657762167596465/N	U
Pavir.6NG315300.v4.1	-0.075556235542525/N	-0.0177187688708031/N	-0.412531594668535/N	-1.51711410178015/Y	-0.269459270204669/N	-0.705449734829235/N	D	AT3G57910.1		D111/G-patch domain-containing protein
Pavir.J431500.v4.1	-0.34994363550529/N	-0.0781600486022229/N	1.64036235527212/N	1.91723980791668/Y	2.23668618672996/Y	2.08651779373479/Y	UUU	AT4G26890.1	MAPKKK16	mitogen-activated protein kinase kinase kinase 16
Pavir.2KG396600.v4.1	0.104077571863986/N	0.41715208820457/N	0.154354705183158/N	1.38679992121267/Y	0.594655305493719/N	0.888644091921755/N	U	AT1G20696.3	HMGB3,NFD03,NFD3	high mobility group B3
Pavir.3NG134000.v4.1	-0.0344259871674992/N	-0.734453077602556/N	-0.52343714556303/N	-1.44804281058372/Y	-0.606287347069771/N	-0.166667933157238/N	D	AT1G67090.1	RBCS1A	ribulose bisphosphate carboxylase small chain 1A
Pavir.5KG428800.v4.1	0.146734608260484/N	-3.22512041651759/Y	-2.65721146320281/Y	-2.1268737311341/Y	-1.68987884801822/N	-0.180820170866861/N	DDD	AT5G53450.1	ORG1	OBP3-responsive gene 1
Pavir.5KG564800.v4.1	0.311277859436912/N	1.18359451105859/N	1.85120953768527/N	2.38676037377038/Y	1.08908140251005/N	1.61117831736553/N	U
Pavir.9KG151500.v4.1	0.517082789436582/N	-0.843440298107578/N	0.0560060760520096/N	-1.57095071781382/Y	0.0831307076815254/N	-0.476955867075054/N	D	AT1G06950.1	ATTIC110,TIC110	translocon at the inner envelope membrane of chloroplasts 110
Pavir.2KG432400.v4.1	0.307745148579885/N	-0.17795659123035/N	-0.278717177522067/N	-1.1976226044944/Y	-0.837064353541905/N	-0.239211185494357/N	D	AT3G26085.3		CAAX amino terminal protease family protein
Pavir.2NG450900.v4.1	0.805466131132446/N	-0.359860163681745/N	-0.292142355050583/N	-1.21707217594108/Y	0.111725411717393/N	-0.606026990394724/N	D	AT2G21170.1	PDTPI,TIM	triosephosphate isomerase
Pavir.7KG123800.v4.1	0.363347378540307/N	-0.799215718546235/N	-0.31449844267126/N	-1.13271308378426/Y	-0.183732166784197/N	-0.590992189855452/N	D
Pavir.2KG376400.v4.1	0.290946527726269/N	-0.456218321262257/N	-0.517650386423823/N	-1.47794023823721/Y	-0.178206049201793/N	-0.537415085371563/N	D	AT4G38960.1		B-box type zinc finger family protein
Pavir.1NG449900.v4.1	0.21675450676556/N	0.383979583629305/N	1.24239066337237/N	1.40944217896125/Y	0.871170608211405/N	0.983844821480998/N	U	AT2G21620.1	RD2	Adenine nucleotide alpha hydrolases-like superfamily protein
Pavir.1KG190400.v4.1	-0.0330473073273749/N	0.443285574263225/N	0.423771123781858/N	1.59471588162317/Y	-0.241376180571331/N	0.60792213289861/N	U	AT3G12500.1	ATHCHIB,B-CHI,CHI-B,HCHIB,PR-3,PR3	basic chitinase
Pavir.3KG119900.v4.1	0.184399748573167/N	-1.12802432998532/N	-1.33977646881915/N	-1.74426447765868/Y	-0.473229701804368/N	-0.114657054897253/N	D	AT3G45850.1		P-loop containing nucleoside triphosphate hydrolases superfamily protein
Pavir.2NG636900.v4.1	-0.262810058575935/N	0.16743082751251/N	0.831570032837709/N	1.14396284625836/Y	-0.0986970439118998/N	0.854521444032387/N	U	AT3G56310.1		Melibiase family protein
Pavir.2NG520000.v4.1	0.622613497857019/N	-0.386115598966927/N	-0.39255120131505/N	-1.11223047213522/Y	-0.0307906811601885/N	-0.420184977725524/N	D	AT4G21210.1	ATRP1,RP1	PPDK regulatory protein
Pavir.1KG419900.v4.1	-0.492324678881499/N	0.789561143052648/N	0.837154982277799/N	1.95546532383558/Y	0.124388200532253/N	0.988782120821261/N	U	AT5G07620.1		Protein kinase superfamily protein
Pavir.9KG415100.v4.1	0.175382775034416/N	-0.590161304728983/N	-0.526667538619257/N	-1.18284540952831/Y	-0.346355617023061/N	-0.374542291430058/N	D	AT3G10820.2		Transcription elongation factor (TFIIS) family protein
Pavir.7KG219100.v4.1	-8.51703252095132e-05/N	0.499510896179308/N	0.261840370169664/N	1.20453019394098/Y	-0.24196826760294/N	0.351546967029154/N	U	AT3G59410.2	GCN2	protein kinase family protein
Pavir.3KG063500.v4.1	0.502248426981453/N	-0.593543462927962/N	-0.483549461050994/N	-1.13962166152998/Y	-0.325106935265338/N	-0.345567624862189/N	D	AT1G33290.1		P-loop containing nucleoside triphosphate hydrolases superfamily protein
Pavir.1NG504200.v4.1	0.0410088637474497/N	0.553824973550796/N	1.23002960376597/N	1.49910694901669/Y	0.443460407816005/N	0.151050972529693/N	U	AT2G25620.1	AtDBP1,DBP1	DNA-binding protein phosphatase 1
Pavir.1KG319300.v4.1	-0.405261869155465/N	-0.722260533447176/N	-0.373359243459071/N	0.761607189728624/N	-0.168901010447028/N	1.74002472937636/Y	U	AT5G04750.1		F1F0-ATPase inhibitor protein, putative
Pavir.5KG557000.v4.1	0.267531844735249/N	-0.521254518162459/N	-0.828190345213478/N	-1.26797685600278/Y	-0.799757646823384/N	-0.542583534619775/N	D	AT5G39210.1	CRR7	chlororespiratory reduction 7
Pavir.5NG441500.v4.1	0.0305992025202936/N	0.456021813768932/N	0.265195097559272/N	0.654524631254871/N	0.595553086283066/N	1.93111411444464/Y	U	AT2G19570.1	AT-CDA1,CDA1,DESZ	cytidine deaminase 1
Pavir.6NG105500.v4.1	-0.338353366395564/N	1.07482773007329/N	1.01039004310988/N	1.56800974130627/Y	-0.309137046563236/N	0.855200001370009/N	U	AT2G22230.1		Thioesterase superfamily protein
Pavir.2KG440900.v4.1	-0.306106003361682/N	0.278330071729316/N	0.380747142433046/N	1.0216372795125/Y	-0.38575535094694/N	0.032162427564983/N	U	AT5G57700.3		BNR/Asp-box repeat family protein
Pavir.2NG093900.v4.1	-0.141744977802298/N	0.836378053973886/N	0.410252767254707/N	1.55926191610663/Y	0.329493829482905/N	1.33329751691324/N	U	AT1G03860.1	ATPHB2,PHB2	prohibitin 2
Pavir.1NG335500.v4.1	-0.354204345307534/N	0.491853787692015/N	0.0330882320268439/N	1.25432383725758/Y	-0.742638897535498/N	0.885007881313463/N	U	AT5G17210.1		Protein of unknown function (DUF1218)
Pavir.8KG230300.v4.1	-0.213659524449664/N	-0.274754465278833/N	-0.541731007087916/N	-1.33292082011612/Y	-0.551091451712931/N	-0.630931492205632/N	D	AT1G58410.1		Disease resistance protein (CC-NBS-LRR class) family
Pavir.7NG107700.v4.1	0.220633281863409/N	0.0587935187214629/N	-0.393397328564339/N	-1.70141247874943/Y	-0.749241565117977/N	-0.454123542713819/N	D	AT5G13630.1	ABAR,CCH,CCH1,CHLH,GUN5	magnesium-chelatase subunit chlH, chloroplast, putative / Mg-protoporphyrin IX chelatase, putative (CHLH)
Pavir.J617400.v4.1	0.155193912086988/N	0.993729527431403/N	0.893643844334113/N	1.10992864523239/Y	0.981459705714659/N	0.594978601987839/N	U	AT2G29670.1		Tetratricopeptide repeat (TPR)-like superfamily protein
Pavir.5NG133300.v4.1	-0.183352669364065/N	3.74639287737831/Y	0.0531705659512881/N	-1.14582232342912/N	-0.870187479205687/N	-0.973495490746772/N	U	AT1G53540.1		HSP20-like chaperones superfamily protein
Pavir.8KG025000.v4.1	1.16837863188474/N	-0.68318864543505/N	-0.0780944887857391/N	-1.43643866561944/Y	0.786358815127991/N	-0.889374131119714/N	D	AT3G57330.1	ACA11	autoinhibited Ca2+-ATPase 11
Pavir.8NG310500.v4.1	0.674313261055011/N	-0.746295328029561/N	-0.240205334704268/N	-1.55124285649587/Y	0.195441155538808/N	-0.57212323872407/N	D
Pavir.4NG281100.v4.1	0.890552021374407/N	0.373432013700805/N	1.07255468107438/N	1.72009548054791/Y	0.132808858683187/N	0.196048500748676/N	U	AT1G73620.1		Pathogenesis-related thaumatin superfamily protein
Pavir.3NG168700.v4.1	-0.343713267260933/N	-0.584070276401009/N	-0.819230646240401/N	-1.49765610708485/Y	-0.819211665717227/N	-0.75242555332228/N	D
Pavir.7NG006700.v4.1	0.543513719043752/N	0.0865623807546156/N	0.532460569238678/N	1.25213014640883/Y	0.471709000794903/N	0.526297931784168/N	U
Pavir.5KG063100.v4.1	0.46208671920519/N	-0.487163688597692/N	-0.537299312731495/N	-1.38145585109579/Y	0.10457206586146/N	-0.870532415486933/N	D	AT4G15550.1	IAGLU	indole-3-acetate beta-D-glucosyltransferase
Pavir.6NG213200.v4.1	0.535962787938291/N	-0.207670963306388/N	0.677161509310322/N	1.72097127404108/Y	1.15213778749966/N	1.0811707645916/N	U	AT2G37410.1	ATTIM17-2,TIM17,TIM17-2	translocase inner membrane subunit 17-2
Pavir.3KG358600.v4.1	-0.338810005031566/N	-0.333539196749133/N	0.728531186640043/N	1.85209415648629/Y	0.0381376747214119/N	0.622463119743353/N	U	AT4G18700.1	ATWL4,CIPK12,SnRK3.9,WL4	CBL-interacting protein kinase 12
Pavir.6NG185900.v4.1	0.565427881186598/N	-0.671111159442486/N	-0.40831989660848/N	-1.54792010877805/Y	-0.265492330314617/N	-0.634603950199564/N	D	AT5G33320.1	ARAPPT,CUE1,PPT	Glucose-6-phosphate/phosphate translocator-related
Pavir.9KG184300.v4.1	-0.796020734098796/N	-0.475881289125731/N	0.0899708161393722/N	1.01583187078969/Y	-0.0845460341373095/N	0.265852840098993/N	U	AT4G30080.1	ARF16	auxin response factor 16
Pavir.9KG114500.v4.1	0.339106592151634/N	-0.64801875155105/N	-0.479293801443234/N	-1.83936722798005/Y	-0.242271105626472/N	-0.869602692996389/N	D	AT1G52870.2		Peroxisomal membrane 22 kDa (Mpv17/PMP22) family protein
Pavir.2KG380900.v4.1	-0.0636943201279174/N	-0.0784305829398081/N	1.64161731332783/Y	0.774335108621/N	1.3976373672834/N	0.719540979531024/N	U	AT5G47070.1		Protein kinase superfamily protein
Pavir.3KG276700.v4.1	-1.41746380501507/N	0.319825836187843/N	0.972592349138229/N	1.54426511109849/Y	1.16296205602774/N	0.0550818014325359/N	U	AT5G26660.1	ATMYB86,MYB86	myb domain protein 86
Pavir.3KG071600.v4.1	0.0517276691162946/N	-0.509744179068709/N	-0.462855087389312/N	-1.08903149539546/Y	-0.357180333164241/N	-0.417679629642767/N	D	AT4G10490.1		2-oxoglutarate (2OG) and Fe(II)-dependent oxygenase superfamily protein
Pavir.7NG381700.v4.1	0.120792070739851/N	1.226340793594/N	0.799591722384184/N	1.47805949919684/Y	-0.252632182079053/N	0.0281714620531603/N	U
Pavir.3KG574200.v4.1	0.0323246632694069/N	-0.741043440042564/N	-0.739635720855102/N	-1.41882079048015/Y	-0.438719910169112/N	-0.915027352257627/N	D
Pavir.2NG476900.v4.1	0.535817447166539/N	-0.416828594226354/N	-0.382347662231365/N	-1.14552183626477/Y	-0.296058146357276/N	-0.459227685264409/N	D	AT1G51110.1		Plastid-lipid associated protein PAP / fibrillin family protein
Pavir.5NG602600.v4.1	-0.850715780135627/N	-0.849076229375517/N	-1.64858904432855/Y	-0.395346987898258/N	-0.877946676810264/N	-0.317658276689076/N	D	AT5G62740.1	ATHIR1,HIR1	SPFH/Band 7/PHB domain-containing membrane-associated protein family
Pavir.4KG073100.v4.1	0.447515897112044/N	0.567607994126502/N	1.05183716233702/N	1.37595775810668/Y	0.262676793853389/N	0.751827456883884/N	U
Pavir.6NG200400.v4.1	-0.412769749794774/N	-0.0825008021476449/N	0.0947529157032256/N	-1.29412646455255/Y	-0.257019460622577/N	-0.318133379207208/N	D	AT1G28510.1		Optic atrophy 3 protein (OPA3)
Pavir.9NG069000.v4.1	0.277743720035316/N	-0.0941663360852195/N	0.0434268849297839/N	-1.49860831702766/Y	-0.264413612242729/N	-0.24830007373256/N	D	AT1G31330.1	PSAF	photosystem I subunit F
Pavir.9KG220500.v4.1	-0.824716140215021/N	-0.369816649126268/N	0.583843655245069/N	1.30909872335091/N	0.00451109013575986/N	2.38383749594985/Y	U	AT5G22920.1		CHY-type/CTCHY-type/RING-type Zinc finger protein
Pavir.4KG317200.v4.1	-0.457332649805876/N	0.381910693236616/N	0.263425266449333/N	1.31202098708422/Y	0.175999938306656/N	0.473293207481389/N	U	AT1G15400.1
Pavir.J099700.v4.1	-0.263133649591749/N	1.13492408606647/N	2.01843381839947/Y	2.38361599342107/Y	-0.0653675729544775/N	1.97579924852407/Y	UUU	AT5G51760.1	AHG1	Protein phosphatase 2C family protein
Pavir.1KG158500.v4.1	0.762610716477063/N	-0.904326855905393/N	-0.482202676665133/N	-1.49102657778544/Y	0.0593689966539793/N	-0.697767069804851/N	D	AT5G20380.1	PHT4;5	phosphate transporter 4;5
Pavir.1NG251300.v4.1	-0.110045968301727/N	-0.20710544722272/N	0.643953818345581/N	1.45602441791108/Y	-0.487079209471563/N	0.943018362561852/N	U	AT3G02040.1	SRG3	senescence-related gene 3
Pavir.7KG118600.v4.1	-0.0536798432815307/N	0.153913503619041/N	0.000675669798074707/N	1.30020210625239/Y	-0.142102178823362/N	0.141473638341301/N	U	AT5G13160.1	PBS1	Protein kinase superfamily protein
Pavir.5KG133300.v4.1	-0.340391793327464/N	0.44602324405989/N	1.82008505521602/N	1.72193655154429/Y	0.500547480221075/N	0.87838329301381/N	U	AT5G47910.1	ATRBOHD,RBOHD	respiratory burst oxidase homologue D
Pavir.J240200.v4.1	0.803735726343063/N	-0.453699925467884/N	-0.00996582695135047/N	-1.43917126818368/Y	-0.147350139999823/N	-0.76178406356095/N	D
Pavir.5KG658800.v4.1	-0.506808475351317/N	0.584110018479619/N	0.157455572048559/N	1.26398455114064/Y	-0.525375842590758/N	0.843854655379902/N	U
Pavir.9NG592900.v4.1	-0.640206959502275/N	0.869861824355941/N	0.443201891001789/N	1.42479668229408/Y	-0.0238310783475259/N	0.744943473865864/N	U	AT1G56110.1	NOP56	homolog of nucleolar protein NOP56
Pavir.5KG284600.v4.1	-0.417544281973995/N	-0.0447278101364669/N	-0.287550042164241/N	-1.89632609501405/Y	-0.339248623028789/N	0.0469575766672948/N	D	AT1G65480.1	FT	PEBP (phosphatidylethanolamine-binding protein) family protein
Pavir.3NG016500.v4.1	-0.336515093017011/N	-0.249026980946484/N	3.23365969890566/Y	1.52482669484938/Y	1.7806855404494/N	0.727962896339791/N	UU	AT2G27690.1	CYP94C1	cytochrome P450, family 94, subfamily C, polypeptide 1
Pavir.5KG585000.v4.1	-1.00002424543414/N	0.412393811324167/N	0.500359583297199/N	1.20628554705096/Y	0.158107888438363/N	0.4269981701919/N	U	AT2G41540.3	GPDHC1	6-phosphogluconate dehydrogenase family protein
Pavir.5KG614200.v4.1	-0.838973095770065/N	-0.615855445909269/N	0.198658524992133/N	0.343528806740354/N	0.145703072815343/N	2.07944618212264/Y	U	AT3G56200.1		Transmembrane amino acid transporter family protein
Pavir.J034800.v4.1	0.563648554054706/N	-0.724820026203725/N	-0.673616158193136/N	-1.88418021081498/Y	-0.218723582546554/N	-0.439779921355843/N	D	AT1G22360.1	AtUGT85A2,UGT85A2	UDP-glucosyl transferase 85A2
Pavir.3KG213700.v4.1	0.00221587635938614/N	1.10087745698141/N	0.590822276074867/N	2.41054320938669/Y	0.219278516241905/N	1.79891855512112/Y	UU	AT2G25625.1
Pavir.5KG036500.v4.1	-0.15520094400277/N	0.579891140968404/N	0.982589741111523/N	1.01587914761148/Y	0.495262524973579/N	0.432023818277984/N	U	AT1G53380.1		Plant protein of unknown function (DUF641)
Pavir.8KG208300.v4.1	0.655017025689156/N	-0.640995153785221/N	-0.366633991561971/N	-1.52148018233973/Y	0.0624397506251366/N	-0.493690942561173/N	D	AT4G31390.1		Protein kinase superfamily protein
Pavir.4KG192200.v4.1	-0.120437288287999/N	-0.265418163545013/N	0.428291439734717/N	-0.458846524027758/N	0.228710664749939/N	1.75392733948716/Y	U	AT1G70090.1	GATL9,LGT8	glucosyl transferase family 8
Pavir.9NG259900.v4.1	-0.358942027909362/N	-0.274940577457892/N	-0.374248487240987/N	0.0316383467762955/N	-0.0571484640707643/N	2.32835456786426/Y	U	AT2G15220.1		Plant basic secretory protein (BSP) family protein
Pavir.7KG307100.v4.1	0.49524069666524/N	-0.415730939642471/N	-0.481479863841681/N	-1.18342162429733/Y	-0.153317555086744/N	-0.711161921067183/N	D	AT1G42540.1	ATGLR3.3,GLR3.3	glutamate receptor 3.3
Pavir.5KG603300.v4.1	0.320816908453529/N	0.333103967609437/N	0.583271217234614/N	1.23550728803992/Y	0.0317735902531891/N	0.677517395658308/N	U	AT3G08760.1	ATSIK	Protein kinase superfamily protein
Pavir.1NG412200.v4.1	-0.875671004546746/N	-0.625343587656246/N	1.39883296671279/N	1.46441282547375/Y	2.55616311486942/Y	2.14668754401831/Y	UUU	AT1G19020.1
Pavir.9KG377600.v4.1	0.854334003697025/N	-0.767829493643651/N	-1.03270126702707/N	-2.34842418739862/Y	-0.696118673011346/N	-0.146448508640343/N	D	AT3G63470.1	scpl40	serine carboxypeptidase-like 40
Pavir.5NG469100.v4.1	0.12802538998188/N	-0.815022979059934/N	-1.33208530074137/N	-1.33192670364262/N	-0.754986318396086/N	1.80152025796762/Y	U	AT3G04720.1	HEL,PR-4,PR4	pathogenesis-related 4
Pavir.J290500.v4.1	0.305232225428983/N	0.294239010587235/N	-0.00667659427705549/N	-1.59013924131166/Y	0.0175437627663379/N	-0.0398935284124641/N	D	AT4G09650.1	ATPD	ATP synthase delta-subunit gene
Pavir.9NG498900.v4.1	0.11452557681686/N	-0.503311581123697/N	-0.0966020567153884/N	-1.92035244164097/Y	-0.416982723472814/N	-0.739173604043436/N	D
Pavir.7KG296100.v4.1	0.485967682775015/N	-0.680081983362102/N	-0.447645027752098/N	-1.28409364044411/Y	-0.105158954634744/N	-0.496754010352873/N	D	AT1G48410.1	AGO1	Stabilizer of iron transporter SufD / Polynucleotidyl transferase
Pavir.9KG218000.v4.1	-0.541186308159281/N	-0.162431286030764/N	0.659333959563523/N	1.73064708796101/Y	0.780785427124533/N	0.777655959290449/N	U	AT1G02260.1		Divalent ion symporter
Pavir.6NG178800.v4.1	0.908230520580231/N	-0.37815654508452/N	-0.119746636350755/N	-1.23158238562077/Y	-0.891023739788909/N	-0.0218772345824313/N	D
Pavir.8KG265700.v4.1	1.77888207662034/N	0.384610211416967/N	1.73223885676013/N	2.36341197340349/Y	1.12526829514331/N	1.48755601788928/N	U	AT4G35160.1		O-methyltransferase family protein
Pavir.1NG555700.v4.1	0.356678753448412/N	-0.0673048202949249/N	-0.428470442672614/N	-1.1557556943468/Y	-0.128938928263694/N	-0.57296430930674/N	D	AT5G04250.2		Cysteine proteinases superfamily protein
Pavir.6KG345100.v4.1	-0.226598413364189/N	0.56297673257221/N	0.786546330381891/N	1.27799377976137/Y	0.0603886376644875/N	0.499063199031999/N	U	AT5G47870.1
Pavir.7NG277300.v4.1	-0.195773882247475/N	-0.456576262191261/N	-0.117578183435196/N	-1.49440248831632/Y	0.414339243690345/N	-0.697585363387434/N	D
Pavir.J771100.v4.1	0.80590077214407/N	-0.904683189982523/N	-0.497152736878652/N	-1.48558048209973/Y	0.261987282020251/N	-0.831487240932565/N	D	AT5G07660.1	SMC6A	structural maintenance of chromosomes 6A
Pavir.4KG157300.v4.1	0.248185090813292/N	-0.244292884652342/N	-0.638834070222087/N	-1.0613464935733/Y	-0.0826608634681413/N	-0.56492104348671/N	D
Pavir.4NG075700.v4.1	-0.117517709476105/N	0.586662722839367/N	1.34650186670942/N	1.25669386127998/Y	-0.106165809620375/N	1.32219997161381/N	U	AT1G78080.1	RAP2.4	related to AP2 4
Pavir.9NG010400.v4.1	0.881887816285193/N	0.437238431608668/N	0.474771764988356/N	1.78237717777042/Y	0.546727312979094/N	1.00807790536365/N	U	AT4G14100.1		transferases, transferring glycosyl groups
Pavir.2NG015100.v4.1	0.101904143106351/N	-0.295950738336507/N	-0.392027871993303/N	-1.3820851446523/Y	-0.148712076403279/N	-0.909505526001884/N	D	AT3G07040.1	RPM1,RPS3	NB-ARC domain-containing disease resistance protein
Pavir.3KG535100.v4.1	-0.502960980023937/N	0.447353004114487/N	0.877626641271548/N	2.36345564195835/Y	1.28176646144521/N	1.93356123389636/Y	UU	AT1G56010.2	anac021,ANAC022,NAC1	NAC domain containing protein 1
Pavir.2KG256100.v4.1	1.09049590819996/N	-0.530239933504335/N	-0.428942407780642/N	-1.80210904563385/Y	0.413581280698219/N	-0.795696343775128/N	D	AT5G07660.1	SMC6A	structural maintenance of chromosomes 6A
Pavir.8KG268900.v4.1	0.0671803218313713/N	-0.138251131977606/N	-0.554001460057/N	-1.01272886873862/Y	-0.352099684703944/N	-0.681495136663123/N	D	AT5G53970.1		Tyrosine transaminase family protein
Pavir.3KG127500.v4.1	-0.657392203514412/N	0.28075247061775/N	0.463258840429691/N	1.72924502847542/Y	0.722933267569705/N	1.29782695037468/N	U	AT1G70520.1	CRK2	cysteine-rich RLK (RECEPTOR-like protein kinase) 2
Pavir.7KG124800.v4.1	0.699665122458464/N	-0.24754939104675/N	-0.178444225144763/N	-1.04604338778667/Y	-0.0335128996330879/N	-0.545804967522531/N	D	AT2G23390.1
Pavir.4NG268000.v4.1	-0.742818594145135/N	0.480620680502601/N	0.509435146783217/N	1.29813456378531/Y	0.077999543550824/N	0.600681402482404/N	U	AT2G45440.1	DHDPS2	dihydrodipicolinate synthase
Pavir.7NG041300.v4.1	-0.220926708284127/N	0.327662893342574/N	2.28213369562686/Y	1.81158124076705/Y	2.63830154853065/Y	0.204804371013757/N	UUU	AT5G57150.1		basic helix-loop-helix (bHLH) DNA-binding superfamily protein
Pavir.9NG353700.v4.1	-0.483677170085501/N	0.361900664772045/N	0.353158947003334/N	1.06482087097217/Y	-0.223769584140195/N	0.0392850660611938/N	U	AT3G18524.1	ATMSH2,MSH2	MUTS homolog 2
Pavir.9KG411600.v4.1	0.299491273709738/N	1.02685802802257/N	1.26454377630658/N	1.79011444298055/Y	0.586330764405472/N	1.48137914628143/N	U	AT3G05890.1	RCI2B	Low temperature and salt responsive protein family
Pavir.4KG020600.v4.1	-0.382586610876462/N	-0.701425689079682/N	-0.690284399234186/N	-1.68402288855036/Y	-1.15763836199741/N	-0.459371126328913/N	D	AT2G36530.1	ENO2,LOS2	Enolase
Pavir.5NG234600.v4.1	0.198257649182388/N	-0.557455526778227/N	-0.883938524276165/N	-1.91398342519945/Y	-0.827636954677512/N	-0.137041063138624/N	D	AT2G47870.1		Thioredoxin superfamily protein
Pavir.4NG102200.v4.1	-0.324273987369306/N	0.367578609610466/N	1.1248157128866/N	1.39920053097449/Y	1.21595832545324/N	0.411670494163217/N	U	AT5G39570.1
Pavir.J683500.v4.1	0.0915068319409315/N	-0.197590080303758/N	-0.0790804695015009/N	-1.14243074567086/Y	-0.281903760233753/N	-0.621970168423449/N	D	AT1G71900.1		Protein of unknown function (DUF803)
Pavir.6KG378900.v4.1	0.211018560923281/N	-0.756293883954319/N	-0.328732229628204/N	-1.68256470122656/Y	-0.0298691474524514/N	-0.325738126137757/N	D	AT3G01910.1	AT-SO,AtSO,SOX	sulfite oxidase
Pavir.1KG306400.v4.1	0.418241758736646/N	0.0650888686077108/N	0.879328679581224/N	1.13929534505725/Y	1.45149565528829/Y	0.862733606219949/N	UU	AT1G09070.1	(AT)SRC2,SRC2	soybean gene regulated by cold-2
Pavir.5KG529800.v4.1	-0.361417750872687/N	0.532103271609666/N	0.650425585898207/N	1.67451872235196/Y	-0.386199496012364/N	1.91095514845699/Y	UU	AT3G24520.1	AT-HSFC1,HSFC1	heat shock transcription factor C1
Pavir.8NG020200.v4.1	0.671265514905363/N	0.713084388049355/N	0.111834090922379/N	1.68427746085249/Y	0.237597800115892/N	0.596836801619539/N	U	AT1G23300.1		MATE efflux family protein
Pavir.9NG325300.v4.1	-0.460361989995979/N	0.291407013697128/N	0.493000174821431/N	1.32577051992234/Y	-0.00970849059375557/N	1.08208572067014/N	U	AT3G13050.1		Major facilitator superfamily protein
Pavir.J673800.v4.1	-0.323408982266938/N	0.610970997430855/N	0.69443223013042/N	1.26441729293884/Y	0.704778145293244/N	0.68583303456771/N	U	AT2G17560.1	HMGB4,NFD04,NFD4	high mobility group B4
Pavir.2NG491000.v4.1	0.645766168568751/N	-0.267926699330079/N	-0.238152064667595/N	-1.27835050341993/Y	-0.13762012009241/N	-0.420315051457001/N	D	AT2G35660.1	CTF2A	FAD/NAD(P)-binding oxidoreductase family protein
Pavir.5KG485700.v4.1	0.0309161073869642/N	0.85298476628347/N	1.05129339916885/N	1.43200220349011/Y	0.968548911684172/N	1.53703411017246/Y	UU	AT1G10360.1	ATGSTU18,GST29,GSTU18	glutathione S-transferase TAU 18
Pavir.7KG137100.v4.1	0.191594848813489/N	-0.111360045317902/N	-0.326446725594805/N	-1.41522634782605/Y	0.349071716344618/N	-0.76288321722794/N	D	AT3G14680.1	CYP72A14	cytochrome P450, family 72, subfamily A, polypeptide 14
Pavir.9NG350400.v4.1	0.00494093804273076/N	-0.25312200648592/N	-0.672027434793526/N	-1.13623219502742/Y	-0.385390456062929/N	-0.304222424237864/N	D
Pavir.3KG238700.v4.1	0.0385615007358846/N	0.0450530290091325/N	-0.228960630460237/N	1.61067940766661/Y	0.541075832335442/N	1.56629601625784/N	U	AT5G40690.1
Pavir.1KG086400.v4.1	0.449853820314379/N	0.790723070478/N	1.25366415163233/Y	1.17606988953295/Y	0.113684975692969/N	-0.0867235615978054/N	UU	AT5G10870.1	ATCM2,CM2	chorismate mutase 2
Pavir.7KG151700.v4.1	0.305718460614701/N	0.0725316498387289/N	-0.116244497264831/N	1.16266533700053/Y	-0.236312881612096/N	0.534693619834735/N	U	AT1G77540.1		Acyl-CoA N-acyltransferases (NAT) superfamily protein
Pavir.4NG000300.v4.1	0.43457118706447/N	-0.37653332710044/N	-0.476327387089889/N	-1.56051803676886/Y	-0.670580149951457/N	-0.489769328800354/N	D	AT1G76100.1	PETE1	plastocyanin 1
Pavir.4NG193800.v4.1	-0.29449146291152/N	0.028429724369432/N	0.641724250895733/N	1.1673248462145/Y	0.139010684092843/N	0.285966096925185/N	U	AT3G15980.1		Coatomer, beta\' subunit
Pavir.8NG298500.v4.1	0.664829869618999/N	0.179441283653046/N	-0.210998110268313/N	1.11303813952153/Y	0.22895715325129/N	0.551842136791386/N	U	AT2G29390.2	ATSMO2,SMO2-2	sterol 4-alpha-methyl-oxidase 2-2
Pavir.4KG215800.v4.1	-0.36144199891543/N	0.363296307635956/N	1.24728639015869/N	1.07382281541487/Y	0.620376218952801/N	0.837017909378115/N	U	AT1G78080.1	RAP2.4	related to AP2 4
Pavir.5NG643000.v4.1	0.313457590200691/N	-0.248040596272192/N	-0.212832171441487/N	-1.01363967833872/Y	-0.259920961605877/N	-0.279848492065991/N	D	AT5G42130.1		Mitochondrial substrate carrier family protein
Pavir.9NG623800.v4.1	0.603532072704743/N	-0.46864938711435/N	0.678715420395589/N	0.755124404628542/N	0.498790352728524/N	2.3443268900288/Y	U	AT1G77330.1		2-oxoglutarate (2OG) and Fe(II)-dependent oxygenase superfamily protein
Pavir.9NG196500.v4.1	0.619882472379747/N	0.0809607301263694/N	-0.0677264270129867/N	1.64521002242814/Y	0.780840955713544/N	0.70298905278225/N	U	AT5G03560.2		Tetratricopeptide repeat (TPR)-like superfamily protein
Pavir.9NG686000.v4.1	0.508654322234761/N	0.320154536321902/N	1.68121317478266/Y	1.19024678130435/N	-0.485751292890956/N	1.26199669888231/N	U	AT3G11180.1		2-oxoglutarate (2OG) and Fe(II)-dependent oxygenase superfamily protein
Pavir.8KG298100.v4.1	-0.483707802648344/N	-0.000339501318145195/N	1.0965883948443/N	1.63325769628266/Y	0.327860246973656/N	0.474930214735189/N	U	AT3G02340.1		RING/U-box superfamily protein
Pavir.6KG307400.v4.1	0.659206675147007/N	0.497556596632477/N	1.29493383803871/N	1.41109534286921/Y	0.947700691931678/N	0.899966806999616/N	U	AT1G45207.2		Remorin family protein
Pavir.5NG309300.v4.1	0.00209104844428961/N	1.48408618751891/N	1.4606210916574/N	1.74643444380529/Y	0.686236480138913/N	1.87918936487427/N	U	AT3G03341.1
Pavir.4NG139000.v4.1	-0.462754216912514/N	0.762231277970179/N	0.586852185722617/N	1.64573692629095/Y	-0.515689980855171/N	0.747479719731122/N	U	AT4G34570.1	THY-2	thymidylate synthase 2
Pavir.5NG222500.v4.1	0.054246074035478/N	0.13990320976639/N	0.0530004262412911/N	1.4017150772664/Y	0.492760934758295/N	0.0392108122592921/N	U	AT3G24570.1		Peroxisomal membrane 22 kDa (Mpv17/PMP22) family protein
Pavir.7KG376800.v4.1	0.388567219958324/N	-0.225339884902093/N	-0.453198444281215/N	-1.01438276773881/Y	-0.2737893838489/N	-0.440040161094719/N	D	AT5G40470.1		RNI-like superfamily protein
Pavir.9NG154000.v4.1	-0.376091699596051/N	1.06015829357668/N	1.52646948283067/N	1.76073047916404/Y	0.90444822902089/N	1.18195953865213/N	U	AT5G62670.1	AHA11,HA11	H(+)-ATPase 11
Pavir.5KG493500.v4.1	0.43882504316394/N	1.15721681016414/N	0.981248653669811/N	1.91373969575274/Y	0.0959091456788645/N	0.309229275982034/N	U	AT5G47770.1	FPS1	farnesyl diphosphate synthase 1
Pavir.9KG320400.v4.1	0.455552222185651/N	-0.187724593379938/N	-0.670558849883739/N	-1.13728752842553/Y	-0.407156298013343/N	-0.679640699247893/N	D	AT5G03455.1	ACR2,ARATH;CDC25,CDC25	Rhodanese/Cell cycle control phosphatase superfamily protein
Pavir.1KG194500.v4.1	0.180315722118311/N	2.76283862835783/Y	0.154951410330088/N	-0.396089483262027/N	-0.242922806445622/N	-1.36975246840391/N	U	AT5G12030.1	AT-HSP17.6A,HSP17.6,HSP17.6A	heat shock protein 17.6A
Pavir.5KG500800.v4.1	0.256844451313194/N	1.02290396141338/N	1.91927341542678/Y	3.24230169732256/Y	0.23491698333618/N	2.00473899812365/Y	UUU	AT2G01275.2		RING/FYVE/PHD zinc finger superfamily protein
Pavir.7NG011400.v4.1	-0.0366594349480831/N	0.674535796335854/N	0.230194763457941/N	1.11458169233973/Y	0.124935793159946/N	0.385618687250435/N	U	AT4G38890.1		FMN-linked oxidoreductases superfamily protein
Pavir.2NG393300.v4.1	0.373051241124682/N	-0.307757502055529/N	-0.306887192488878/N	-1.0221041438095/Y	-0.27951946308052/N	-0.348609874074558/N	D	AT4G27700.1		Rhodanese/Cell cycle control phosphatase superfamily protein
Pavir.J538400.v4.1	-0.217584172254319/N	0.736946920911062/N	0.284867392563014/N	1.24096504442045/Y	-0.449976356365414/N	0.507958420952487/N	U	AT3G23070.1	ATCFM3A,CFM3A	CRM family member 3A
Pavir.J493200.v4.1	0.404282951328345/N	-0.4113376395615/N	-0.201796849896123/N	-1.29426740168008/Y	-0.125782082177963/N	-0.343428521917366/N	D	AT1G68920.2		basic helix-loop-helix (bHLH) DNA-binding superfamily protein
Pavir.9NG668100.v4.1	0.141063503426678/N	-0.840294928525422/N	-1.01302842461117/N	-1.40552138790849/Y	-0.842949134936814/N	-0.907290380583878/N	D	AT2G06925.1	ATSPLA2-ALPHA,PLA2-ALPHA	Phospholipase A2 family protein
Pavir.9KG486300.v4.1	0.114858335840846/N	0.772587419518593/N	0.981057239037428/N	1.79711727487163/Y	0.218971614662098/N	0.927792638372993/N	U	AT3G53520.1	ATUXS1,UXS1	UDP-glucuronic acid decarboxylase 1
Pavir.9NG731900.v4.1	-0.114365830349675/N	0.474408642149416/N	0.354918238648983/N	1.10224073087842/Y	0.167656050115536/N	0.642155547038261/N	U	AT2G42500.1	PP2A-3	protein phosphatase 2A-3
Pavir.5KG205700.v4.1	-0.250521362822963/N	-0.867507044968142/N	-0.150684749741259/N	-2.09292923295045/Y	-0.126560281663835/N	-0.611167053523058/N	D	AT1G02460.1		Pectin lyase-like superfamily protein
Pavir.7NG305900.v4.1	0.769236779485286/N	0.263751582384059/N	0.746909916245511/N	1.65686540008819/Y	0.21480190612071/N	0.513254838759121/N	U	AT3G57870.1	AHUS5,ATSCE1,EMB1637,SCE1,SCE1A	sumo conjugation enzyme 1
Pavir.5NG157500.v4.1	0.492693585065466/N	-0.45271863042218/N	-0.21355698526094/N	-1.22102633640367/Y	-0.0280977438669412/N	-0.898542897058936/N	D	AT4G38260.1		Protein of unknown function (DUF833)
Pavir.7KG187300.v4.1	0.351039002775202/N	-0.608221209548365/N	-0.349322587754167/N	-1.80188467340075/Y	-0.423999187231387/N	-0.666547566501889/N	D	AT1G12900.1	GAPA-2	glyceraldehyde 3-phosphate dehydrogenase A subunit 2
Pavir.5NG527500.v4.1	-0.37594891727053/N	0.0970317772478712/N	0.52624242213354/N	1.17150698589297/Y	-0.071228017984475/N	0.718680378225743/N	U	AT1G27050.1	ATHB54,HB54	homeobox protein 54
Pavir.4KG337500.v4.1	0.125261254197501/N	0.327270111910449/N	0.709674224789933/N	1.07309267099251/Y	0.425565382017455/N	0.534191425538613/N	U	AT5G20270.1	HHP1	heptahelical transmembrane protein1
Pavir.5NG336000.v4.1	0.351788252845312/N	-0.460658608923266/N	-0.402387110652332/N	-1.0840282758191/Y	-0.229817243956059/N	-0.606599651912579/N	D
Pavir.5NG548900.v4.1	0.551929269683301/N	0.352175924037346/N	0.446788588861512/N	1.50327260311594/Y	0.547676895694147/N	2.26651372200467/Y	UU	AT4G11650.1	ATOSM34,OSM34	osmotin 34
Pavir.9NG017600.v4.1	0.693770392957665/N	0.565267318878666/N	0.913879881611598/N	1.39499544559115/Y	0.530768791793953/N	-0.412392846811032/N	U	AT2G28070.1		ABC-2 type transporter family protein
Pavir.J558600.v4.1	-0.210166022202227/N	0.486137112276342/N	-0.172601078512929/N	1.14195426097005/Y	0.375459870453498/N	0.413670284398792/N	U	AT4G29830.1	VIP3	Transducin/WD40 repeat-like superfamily protein
Pavir.3NG253300.v4.1	0.148704897313703/N	-0.200116436787376/N	-0.0138023222581351/N	-1.33919921462033/Y	-0.261166839485183/N	-0.706002957431626/N	D
Pavir.J553200.v4.1	0.0321974252292648/N	-1.11337530764803/N	-2.00931680339796/Y	-1.96029063028914/Y	-1.1126986577033/N	-0.700730802299737/N	DD
Pavir.6KG372800.v4.1	-0.179238312171255/N	0.408035229040511/N	1.57570540453002/Y	1.11187772096714/Y	0.948234132556625/N	0.719825956166356/N	UU	AT3G25290.2		Auxin-responsive family protein
Pavir.1KG350000.v4.1	-0.185637149768799/N	1.20567077442125/N	1.33507927837346/N	1.05809812051189/N	0.493770785286592/N	1.9160216308968/Y	U	AT5G40770.1	ATPHB3,PHB3	prohibitin 3
Pavir.J038800.v4.1	0.404562948376782/N	-0.20011261421206/N	-0.824364286191749/N	-1.4343823983217/Y	-0.260308592382001/N	-0.760284818447576/N	D
Pavir.9KG151000.v4.1	-0.0167967180978507/N	0.590092571473641/N	1.38001451917437/N	1.81057641516838/Y	0.349736098166393/N	1.41528935736005/Y	UU	AT5G08380.1	AGAL1,AtAGAL1	alpha-galactosidase 1
Pavir.6KG087500.v4.1	0.0750738431719177/N	0.363903308977213/N	1.67595732966635/N	1.59988998887043/Y	-0.170151336631884/N	1.74942286452118/N	U
Pavir.2NG449000.v4.1	0.861775647839425/N	-0.873384757419414/N	-0.405011362855341/N	-1.99967861344719/Y	-0.177278105817641/N	-0.58651493326094/N	D	AT4G25290.1		DNA photolyases;DNA photolyases
Pavir.5NG640200.v4.1	0.329932314580554/N	-0.777281140984201/N	-0.592400666940374/N	-1.34644690321819/Y	-0.195279979363413/N	-0.38590541796518/N	D	AT1G44446.1	ATCAO,CAO,CH1	Pheophorbide a oxygenase family protein with Rieske [2Fe-2S] domain
Pavir.3NG171000.v4.1	0.409060654789029/N	-0.45124551508407/N	-0.16838657257305/N	-1.52853980390563/Y	0.52750515558955/N	-0.753643496274508/N	D	AT1G16830.1		Pentatricopeptide repeat (PPR) superfamily protein
Pavir.J138800.v4.1	0.329757360704462/N	-0.338672336137976/N	-0.209767487124555/N	-1.04079157255591/Y	-0.833866765664728/N	-0.24778927511741/N	D	AT5G48790.1		Domain of unknown function (DUF1995)
Pavir.8NG293600.v4.1	0.265183653649002/N	-0.433023994746046/N	-0.77399992887362/N	-1.66510748145039/Y	-0.590848516828525/N	-0.801930084907486/N	D
Pavir.8NG309600.v4.1	-0.408009048848999/N	0.300708904704738/N	0.527396248479242/N	1.23437334723636/Y	-0.251126934353574/N	0.449127703730247/N	U	AT4G35920.2	MCA1	PLAC8 family protein
Pavir.3KG333900.v4.1	-0.151083048554643/N	-0.0836807938649906/N	0.35450261302082/N	-1.06991014212977/Y	-0.00100875005272395/N	-0.237365738637366/N	D	AT1G51980.1		Insulinase (Peptidase family M16) protein
Pavir.9NG855200.v4.1	0.133464533722472/N	-0.21047385560842/N	-0.58987770563054/N	-1.22075943767707/Y	-0.0220086782681661/N	-0.41235390942128/N	D	AT1G19400.1		Erythronate-4-phosphate dehydrogenase family protein
Pavir.2KG524100.v4.1	0.0271824717136756/N	-0.36688715479511/N	-0.154041331925718/N	-1.38451474972019/Y	-0.232039974662018/N	-0.57105731704559/N	D	AT5G39360.1	EDL2	EID1-like 2
Pavir.5KG719000.v4.1	0.573184910554553/N	-0.514660447870646/N	-0.473006380498203/N	-1.01297493060535/Y	-0.264733561968747/N	-0.106863528131417/N	D	AT3G02830.1	ZFN1	zinc finger protein 1
Pavir.3KG513300.v4.1	0.833901543938266/N	-0.390454958461025/N	-0.161966270403912/N	-1.12366849597531/Y	-0.0102248815593128/N	-0.792669197734546/N	D	AT5G26820.1	ATIREG3,IREG3,MAR1,RTS3	iron-regulated protein 3
Pavir.3KG180900.v4.1	0.406138095847726/N	-0.496629525381244/N	-0.259123494479813/N	-1.26868758218526/Y	0.0697289213198648/N	-0.818977607752818/N	D	AT4G33630.2	EX1	Protein of unknown function (DUF3506)
Pavir.9KG133700.v4.1	0.225936435470201/N	-0.236221674937553/N	0.422017074795631/N	-1.84835854612281/Y	-0.732647121396918/N	-0.382470009719573/N	D	AT1G58290.1	HEMA1	Glutamyl-tRNA reductase family protein
Pavir.9NG840200.v4.1	0.213057893954616/N	-0.727367844657931/N	-0.468749758417585/N	-1.0771478812764/Y	-0.34571502068411/N	-0.673317445169903/N	D	AT3G51460.1	RHD4	Phosphoinositide phosphatase family protein
Pavir.2NG126700.v4.1	-0.207481362677269/N	0.000193910495623446/N	0.311115463400593/N	1.12562599875887/Y	0.0362362537588269/N	0.48491583923725/N	U	AT4G36730.2	GBF1	G-box binding factor 1
Pavir.4NG262600.v4.1	0.481323834685037/N	1.32610199484848/N	3.13238808444204/Y	2.17488538425565/Y	0.0764216903890297/N	2.34477320024167/Y	UUU	AT1G17890.1	GER2	NAD(P)-binding Rossmann-fold superfamily protein
Pavir.3NG024900.v4.1	0.0388639844178828/N	-0.834521668244359/N	-0.441720749311749/N	-1.54340322656428/Y	-0.127317508470405/N	-0.621981409813165/N	D	AT5G09810.1	ACT7	actin 7
Pavir.1KG088300.v4.1	0.276474222376472/N	0.21166249398933/N	0.508256717071927/N	1.24871002283009/Y	0.234329824418807/N	0.859148217362358/N	U	AT1G21720.1	PBC1	proteasome beta subunit C1
Pavir.5NG408300.v4.1	-0.0259115255218613/N	0.504498137776097/N	1.16279101562081/N	1.77853835116705/Y	0.0905906469916729/N	3.73097567765193/Y	UU	AT2G21820.1
Pavir.3NG096900.v4.1	-0.0946870269383254/N	-0.120692416044163/N	1.40478905177535/Y	1.14659638607534/Y	0.490642069928081/N	0.990851217001036/N	UU	AT2G17840.1	ERD7	Senescence/dehydration-associated protein-related
Pavir.6NG350900.v4.1	0.40090813743913/N	-0.359227108927617/N	-0.60539611133916/N	-1.1299689792106/Y	-0.547768578018452/N	-0.00475896816032007/N	D	AT4G28706.3		pfkB-like carbohydrate kinase family protein
Pavir.6KG384400.v4.1	-0.236533201867623/N	0.599698375116786/N	0.433734076095869/N	1.11494019105248/Y	0.249820300808255/N	0.586773440752166/N	U	AT1G29880.1		glycyl-tRNA synthetase / glycine--tRNA ligase
Pavir.5KG749000.v4.1	-0.0111049826322021/N	0.526735515716887/N	0.797392779430956/N	1.02990049952752/Y	0.32349368372213/N	0.54624739027648/N	U
Pavir.4KG339000.v4.1	-0.238511442203287/N	-0.602477533110184/N	-0.919906955443234/N	-1.02655759837704/Y	-0.2763560426777/N	-0.485619240928228/N	D
Pavir.2NG398600.v4.1	0.671612936901888/N	-0.531868388828701/N	-0.387929415459816/N	-1.81289839332103/Y	-0.0158715352953411/N	-1.05709405709231/N	D	AT5G48910.1	LPA66	Pentatricopeptide repeat (PPR) superfamily protein
Pavir.1KG178300.v4.1	0.560249810716827/N	-0.113463278910183/N	-0.255709477069282/N	-1.13293903068954/Y	-0.287921329344046/N	-0.194472267721156/N	D	AT2G30970.1	ASP1	aspartate aminotransferase 1
Pavir.3KG018200.v4.1	0.536603997548791/N	-0.422530365993791/N	-0.242256956828827/N	-1.21090431846418/Y	-0.256538601802026/N	-0.727724056324721/N	D	AT1G50450.1		Saccharopine dehydrogenase
Pavir.7NG106400.v4.1	-1.80037943978299/N	-2.04216228717808/Y	0.0226476215841255/N	0.00716331471364419/N	-0.464088787130659/N	-0.265564933571983/N	D	AT2G43620.1		Chitinase family protein
Pavir.2NG317300.v4.1	-0.552017033803378/N	0.334223352481178/N	-0.382590367010456/N	0.214562769590375/N	0.131608806583983/N	1.86504602818824/Y	U	AT1G14900.1	HMGA	high mobility group A
Pavir.3KG287600.v4.1	0.178431868795144/N	-0.703224775951661/N	0.0144457219016017/N	-1.36709193123333/Y	-0.170954500594796/N	-0.614577428508484/N	D
Pavir.6NG160500.v4.1	0.176764385365119/N	0.309390307173971/N	0.953031490029816/N	1.09012118462081/Y	0.70858209430359/N	1.6291250401734/Y	UU	AT3G53990.1		Adenine nucleotide alpha hydrolases-like superfamily protein
Pavir.2NG388600.v4.1	-0.259563589126773/N	-0.290294564606439/N	-0.116755864955171/N	-1.5470118251638/Y	-0.328816987403146/N	-0.387956261005456/N	D	AT1G76470.1		NAD(P)-binding Rossmann-fold superfamily protein
Pavir.4NG029500.v4.1	0.516866722944646/N	-0.164755923073533/N	-0.132275730954726/N	-1.23381679089463/Y	0.298882392240595/N	-0.356357385365916/N	D	AT4G19040.1	EDR2	ENHANCED DISEASE RESISTANCE 2
Pavir.1KG336400.v4.1	0.00714994613678702/N	-0.664455683710487/N	-0.830215232296732/N	-1.52186964973426/Y	-0.210155185210919/N	-0.408422474155023/N	D	AT1G76990.5	ACR3	ACT domain repeat 3
Pavir.3KG118100.v4.1	-0.307909226214752/N	-0.431087458947849/N	-1.030811369808/N	-1.32057425479483/Y	-0.500006157291004/N	-0.271361444992774/N	D	AT2G28550.1	RAP2.7,TOE1	related to AP2.7
Pavir.5NG006200.v4.1	0.106712969498555/N	-0.518863287876831/N	-0.680677170326315/N	-1.30986249885971/Y	-0.61195397255557/N	-0.510925354700104/N	D	AT3G61790.1		Protein with RING/U-box and TRAF-like domains
Pavir.5NG165300.v4.1	-0.205171254327617/N	0.242319104747467/N	-0.0760154241240603/N	-1.12112576918397/Y	0.0920784161232346/N	-0.145310168746701/N	D
Pavir.9NG185600.v4.1	0.00772094093804807/N	1.53766957627927/N	1.42984646258091/N	1.81553925395998/Y	-0.0108905781375643/N	2.13735312079546/Y	UU	AT1G65680.1	ATEXPB2,ATHEXP BETA 1.4,EXPB2	expansin B2
Pavir.7NG150700.v4.1	0.356000438367165/N	0.726340710657764/N	1.58477415046592/N	2.08378540217698/Y	0.761876285159626/N	1.2039297790383/N	U
Pavir.5KG030100.v4.1	-0.186696880934812/N	0.952469640491592/N	1.46886684147562/N	1.87016153309704/Y	-0.134404252686699/N	1.86850503773588/Y	UU	AT5G36000.1
Pavir.8KG305700.v4.1	0.232708637367224/N	-0.914101026672013/N	-1.27428501051595/N	-1.46184000265133/Y	-0.610741332848588/N	1.05880202505912/N	D	AT3G04720.1	HEL,PR-4,PR4	pathogenesis-related 4
Pavir.5KG228400.v4.1	-0.431390908951448/N	0.345247912721511/N	1.21704820535523/Y	0.475673216409579/N	0.121936469719082/N	0.366495725590631/N	U	AT3G24030.1		hydroxyethylthiazole kinase family protein
Pavir.7NG286800.v4.1	-0.0807649227026918/N	0.547438567747478/N	1.7893727606751/Y	1.59171891400305/Y	-0.25064020042173/N	1.1903832433202/N	UU	AT4G35560.1		Transducin/WD40 repeat-like superfamily protein
Pavir.2KG487100.v4.1	-0.132120349352089/N	-2.93952162275977/Y	-2.3947803794133/Y	-1.7823292462759/Y	-1.37766541222792/N	0.0352314125075573/N	DDD
Pavir.9KG034700.v4.1	-0.038344593092255/N	0.375231926066723/N	0.618105856271394/N	1.2630679915213/Y	0.376504383592454/N	0.193588058395721/N	U	AT3G18080.1	BGLU44	B-S glucosidase 44
Pavir.4NG192700.v4.1	-0.0481347305187442/N	0.251362067553991/N	1.41368168382759/Y	1.04460471727054/Y	0.414592819624277/N	0.642331514793848/N	UU	AT1G08510.1	FATB	fatty acyl-ACP thioesterases B
Pavir.7NG076500.v4.1	1.06460776735834/N	0.199349285729375/N	0.629147782800005/N	1.02809571046957/Y	0.87903757702102/N	0.458155382316201/N	U
Pavir.2KG360200.v4.1	0.0160481821499725/N	-0.0673613134145395/N	1.4776329800383/Y	0.726897616829071/N	0.798795510100267/N	-0.0922036176327482/N	U	AT5G17230.3	PSY	PHYTOENE SYNTHASE
Pavir.7NG398000.v4.1	-0.0922766667458576/N	0.443187664183956/N	1.734488974592/Y	2.05683786665616/Y	1.50132576908582/N	1.71572412028163/N	UU	AT1G16670.1		Protein kinase superfamily protein
Pavir.3KG449500.v4.1	-1.34256482398629/N	-0.96062101633504/N	-1.43358568508198/N	-1.81055915093315/Y	-1.48222427421764/N	0.32662395971514/N	D	AT2G47870.1		Thioredoxin superfamily protein
Pavir.1KG426800.v4.1	0.118215292157632/N	0.396153175616745/N	0.688249420609823/N	1.07306518032804/Y	0.309669080154742/N	0.892941037656308/N	U	AT1G09870.1		histidine acid phosphatase family protein
Pavir.J608500.v4.1	0.0785265370373386/N	0.184037120071598/N	-0.0847810473020448/N	1.51110774395328/Y	0.0125559235393776/N	1.06379768574818/N	U	AT3G61220.2		NAD(P)-binding Rossmann-fold superfamily protein
Pavir.4KG205500.v4.1	0.604428510607947/N	-0.079841915573988/N	-0.452669161638355/N	1.18715613399393/N	0.917152492537289/N	2.34727531429716/Y	U	AT2G38900.1		Serine protease inhibitor, potato inhibitor I-type family protein
Pavir.8NG113500.v4.1	0.070279453449487/N	0.249968798308128/N	-0.0943816956792436/N	-1.3138840507996/Y	-0.223404670452819/N	-0.16207521846541/N	D
Pavir.9NG813700.v4.1	-0.641468174716979/N	0.359008266824985/N	0.558247436529292/N	1.50957798956437/Y	0.197393794410714/N	1.27593901208018/N	U	AT2G22540.1	AGL22,SVP	K-box region and MADS-box transcription factor family protein
Pavir.6NG319700.v4.1	-0.491392356351433/N	0.217971844070561/N	0.700262170153458/N	1.05922222499435/Y	0.0456066160253041/N	0.1423399312053/N	U	AT3G04600.3		Nucleotidylyl transferase superfamily protein
Pavir.7KG374800.v4.1	0.0150828116830607/N	0.54898810307549/N	-0.124269090657391/N	0.977234059686773/N	1.22777719758849/N	3.43038129859583/Y	U	AT5G36970.1	NHL25	NDR1/HIN1-like 25
Pavir.5NG474800.v4.1	-0.15111215122946/N	0.423312511783029/N	1.27279708234943/Y	0.746279681698261/N	0.290750039516447/N	0.254416749524593/N	U	AT5G11580.1		Regulator of chromosome condensation (RCC1) family protein
Pavir.2NG445400.v4.1	-0.440350098247012/N	-0.516590308231371/N	0.881973532811786/N	1.18415601573711/Y	0.464269142439669/N	0.661774129736132/N	U	AT1G63120.1	ATRBL2,RBL2	RHOMBOID-like 2
Pavir.6KG272400.v4.1	0.56058758551663/N	1.42602160686309/N	1.47690951488817/N	1.46167254425521/Y	0.241971539562002/N	1.04339746800726/N	U	AT2G02990.1	ATRNS1,RNS1	ribonuclease 1
Pavir.9NG136600.v4.1	-0.0581678471658465/N	0.408046261119303/N	0.929192118853254/N	1.68827265749348/Y	0.345535358985581/N	0.967954499328618/N	U	AT5G54860.1		Major facilitator superfamily protein
Pavir.7NG041200.v4.1	0.364066492125233/N	-0.211715297664685/N	2.84331700033525/Y	2.25686323884183/Y	2.16539147654357/Y	0.113812515978889/N	UUU	AT5G57150.1		basic helix-loop-helix (bHLH) DNA-binding superfamily protein
Pavir.9NG006500.v4.1	0.477855780814008/N	-0.671344348719305/N	-0.220566532923692/N	-1.06205052338186/Y	-0.144984631881228/N	-0.548275934795413/N	D	AT3G23700.1		Nucleic acid-binding proteins superfamily
Pavir.7NG228600.v4.1	0.0787473143101232/N	-0.071602951813633/N	0.24513238231888/N	0.541163290981689/N	0.19516936844455/N	1.66908019891768/Y	U	AT4G24800.3		MA3 domain-containing protein
Pavir.2KG386300.v4.1	-0.399902651356896/N	0.454081664789328/N	0.477201105242492/N	1.50321638829489/Y	0.093110773543394/N	0.538704253614871/N	U	AT1G54630.1	ACP3	acyl carrier protein 3
Pavir.2NG317200.v4.1	0.545251452871867/N	0.165716058101749/N	-0.467740567470151/N	-1.70245033762092/Y	-0.281739998445001/N	-1.04227798375253/N	D	AT1G71010.1	FAB1C	FORMS APLOID AND BINUCLEATE CELLS 1C
Pavir.2KG296100.v4.1	0.427931873947497/N	-0.358182709715723/N	-0.792568453287306/N	-1.42256462354856/Y	-0.484313933808657/N	-0.36566052037155/N	D	AT1G70760.1	CRR23	inorganic carbon transport protein-related
Pavir.8KG322400.v4.1	-0.593764754689417/N	-0.502455087608152/N	-0.0458318945662838/N	-1.47040475245151/Y	0.0710222914929671/N	-0.475083355072796/N	D	AT1G58410.1		Disease resistance protein (CC-NBS-LRR class) family
Pavir.6NG261100.v4.1	0.688272899173554/N	0.169653977231357/N	0.562862096859748/N	1.25065835271467/Y	-0.169521815653702/N	1.1374346465721/N	U	AT2G04780.1	FLA7	FASCICLIN-like arabinoogalactan 7
Pavir.6KG096700.v4.1	0.397954753817085/N	-0.193275413481542/N	-0.619323338674073/N	-1.03538063964177/Y	-0.0420988413918945/N	-0.544305633096764/N	D	AT1G79040.1	PSBR	photosystem II subunit R
Pavir.9NG772500.v4.1	-0.0378785573200078/N	0.0591717405300809/N	0.391400043812939/N	1.29950349507809/Y	0.327262293162032/N	0.719547120334505/N	U	AT1G47330.1		CBS domain-containing protein with a domain of unknown function (DUF21)
Pavir.3NG062500.v4.1	-0.353559356888954/N	0.442168677515028/N	0.173701660469507/N	1.02030642773713/Y	-0.165608195034328/N	-0.147435953231661/N	U	AT5G48810.1	ATB5-B,ATCB5-D,B5 #3,CB5-D	cytochrome B5 isoform D
Pavir.7NG257500.v4.1	-0.290915730122844/N	0.341552375758812/N	0.689407661244965/N	1.29445546902256/Y	-0.259865736681081/N	0.641593125693905/N	U	AT5G57970.2		DNA glycosylase superfamily protein
Pavir.2NG152300.v4.1	-0.235710285286145/N	0.297665903919641/N	0.455172352186541/N	1.10535783918557/Y	0.280486701753392/N	1.68449546090992/Y	UU	AT5G47390.1		myb-like transcription factor family protein
Pavir.5KG662700.v4.1	0.314229791499575/N	-2.77658055277403/Y	-2.42957158441875/Y	-1.90099974333831/Y	-1.2245813793569/N	-0.187187230918806/N	DDD	AT1G22540.1		Major facilitator superfamily protein
Pavir.7KG240000.v4.1	0.306102973418629/N	0.538502081986003/N	0.794109123261082/N	1.12023896018322/Y	0.819852773355758/N	0.514863044146487/N	U	AT1G08630.2	THA1	threonine aldolase 1
Pavir.2NG340100.v4.1	-1.01536053323539/N	0.347216693102283/N	0.976035569189524/N	1.65417231363703/Y	0.0207689393725378/N	1.6795562778881/N	U	AT1G72490.1
Pavir.6NG339700.v4.1	-0.485432416115657/N	0.74692079389845/N	0.102151590437996/N	1.3793405422687/Y	0.140489722378217/N	0.321181446799507/N	U	AT5G51130.1		S-adenosyl-L-methionine-dependent methyltransferases superfamily protein
Pavir.4NG206600.v4.1	0.440942544979758/N	-0.435980442865776/N	-0.254119412389188/N	-1.19914205112143/Y	-0.185601763965384/N	-0.492670483440464/N	D	AT2G07050.1	CAS1	cycloartenol synthase 1
Pavir.8NG138400.v4.1	-0.153303308715482/N	-0.418836427678457/N	-0.623104683540874/N	-1.56850919707427/Y	-0.210191955146846/N	-1.05417062700814/N	D	AT1G50180.1		NB-ARC domain-containing disease resistance protein
Pavir.9NG714000.v4.1	-1.45258199351251/N	-2.31025679159217/Y	0.0597533544097738/N	0.477698402002718/N	0.713665351388225/N	0.266176423369428/N	D	AT5G01320.1		Thiamine pyrophosphate dependent pyruvate decarboxylase family protein
Pavir.1KG064200.v4.1	-0.242043486624594/N	0.0451751440863631/N	0.274636115161793/N	2.17129143427247/Y	0.0326291482900392/N	1.16036635284937/N	U
Pavir.6NG134600.v4.1	0.256188787592452/N	-0.619257717934727/N	-0.705336501777758/N	-1.50723701174759/Y	-0.303899151163207/N	-0.495732938614294/N	D	AT3G14270.1	FAB1B	phosphatidylinositol-4-phosphate 5-kinase family protein
Pavir.9NG222500.v4.1	0.0428622018558441/N	0.170437486498505/N	0.268643645399332/N	1.0163723634865/Y	0.230202767626168/N	0.381838893964361/N	U	AT5G51940.1	NRPB6A,NRPD6A,NRPE6A	RNA polymerase Rpb6
Pavir.2NG021600.v4.1	-0.380412642998896/N	0.556449813294151/N	0.429992146317332/N	1.1825928263259/Y	0.462788788706783/N	0.349560614077165/N	U	AT1G05210.1		Transmembrane protein 97, predicted
Pavir.9NG193300.v4.1	-0.37432112612904/N	0.834674816027731/N	0.539955637834735/N	1.07903917525251/Y	-0.214762976561024/N	0.494007625388499/N	U	AT1G47720.1	OSB1	Primosome PriB/single-strand DNA-binding
Pavir.9NG706200.v4.1	0.8059633937763/N	2.07928987022392/Y	0.892397584864283/N	-0.307938957354653/N	0.0941048384628672/N	-0.0868131269812736/N	U	AT1G53540.1		HSP20-like chaperones superfamily protein
Pavir.7NG406700.v4.1	-0.865569689215667/N	0.559207908121825/N	1.77640392720982/Y	1.70497401155441/Y	1.64985065402455/N	1.33206367093739/N	UU	AT3G15210.1	ATERF-4,ATERF4,ERF4,RAP2.5	ethylene responsive element binding factor 4
Pavir.2NG651700.v4.1	-0.144997049475193/N	0.566805321242399/N	0.777935638183964/N	1.62742655037311/Y	-0.0271986721792129/N	0.0936191244688764/N	U	AT2G26770.1		plectin-related
Pavir.6KG111600.v4.1	0.364908905855088/N	-0.22695406626336/N	-0.716232320394403/N	-1.91153322041909/Y	-0.693077944499305/N	-0.534848475804413/N	D
Pavir.6KG235400.v4.1	0.133716995793196/N	0.967462419577582/N	0.669874676491117/N	1.3694327738214/Y	0.555194924699303/N	1.62554901319629/N	U	AT1G68300.1		Adenine nucleotide alpha hydrolases-like superfamily protein
Pavir.9KG130300.v4.1	0.252975960327004/N	0.322856275227498/N	0.229471150620994/N	0.663771544210869/N	0.144107305806311/N	1.33816655268889/Y	U	AT2G43400.1	ETFQO	electron-transfer flavoprotein:ubiquinone oxidoreductase
Pavir.2NG296500.v4.1	0.841935843331795/N	-0.757263933394879/N	-0.398849136304052/N	-1.61269177992989/Y	-0.043002746132413/N	-0.554255883765573/N	D	AT3G19490.1	ATNHD1,NHD1	sodium:hydrogen antiporter 1
Pavir.1NG462500.v4.1	0.480712653844892/N	0.105668718403787/N	0.150707031903008/N	1.38540817659332/Y	-0.4122863315272/N	0.585604905789737/N	U	AT3G15110.1
Pavir.5NG318500.v4.1	0.425235331373796/N	-0.00776808975557157/N	-0.993443488222167/N	-1.82982931617907/Y	0.0884096621789811/N	-0.478531343410271/N	D	AT3G24420.1		alpha/beta-Hydrolases superfamily protein
Pavir.1KG023200.v4.1	-0.161752153396819/N	-0.687724947370323/N	-0.693888305926807/N	-1.15200906281272/Y	0.141064822512368/N	-0.257637663398737/N	D
Pavir.3KG010800.v4.1	0.132812062128774/N	-0.00781994426594945/N	0.874381454812909/N	1.0526619941521/Y	0.665775188337233/N	0.611931889647902/N	U	AT3G24090.1		glutamine-fructose-6-phosphate transaminase (isomerizing)s;sugar binding;transaminases
Pavir.9NG046800.v4.1	0.394817047846534/N	0.325508244579753/N	1.38168839502821/Y	1.27668934871762/Y	1.31931643306029/N	0.26739282154118/N	UU	AT1G13970.1		Protein of unknown function (DUF1336)
Pavir.6KG216900.v4.1	-0.302418643019462/N	0.19536663650573/N	0.272710850541668/N	1.32657756740411/Y	-0.201444533288553/N	0.350070900926468/N	U	AT3G07130.1	ATPAP15,PAP15	purple acid phosphatase 15
Pavir.6NG278100.v4.1	0.211175391967756/N	-0.703225356938836/N	-0.364116473571156/N	-1.34150933273211/Y	-0.395072300256433/N	-0.808788234660964/N	D
Pavir.9KG406200.v4.1	0.0250532951401571/N	-3.06726815952266/Y	-2.93529056370823/Y	-2.42486611827009/Y	-1.77975542739138/N	-0.0528022265051393/N	DDD	AT3G47640.2	PYE	basic helix-loop-helix (bHLH) DNA-binding superfamily protein
Pavir.7NG382900.v4.1	-0.698481335939733/N	-0.00971409499233456/N	0.816697334404393/N	1.12360400172737/Y	0.153900880305581/N	0.164047132617954/N	U	AT4G34200.1	EDA9	D-3-phosphoglycerate dehydrogenase
Pavir.6KG055200.v4.1	-0.568960392339239/N	-0.204439122429123/N	0.658768468002242/N	1.518135850788/Y	0.0423536435282221/N	0.462263406504348/N	U	AT1G12230.1		Aldolase superfamily protein
Pavir.9NG012000.v4.1	0.192264861668933/N	-0.586145906414708/N	-0.693097557762725/N	-2.21391550778651/Y	-0.160902373753059/N	-1.14651553628337/N	D	AT5G48840.1	ATPTS,PANC,PTS	homolog of bacterial PANC
Pavir.8NG021600.v4.1	0.58698917607828/N	-0.898973468215604/N	-0.337658689089608/N	-1.27398824877813/Y	-0.272138611710457/N	0.195837683097031/N	D	AT5G13750.1	ZIFL1	zinc induced facilitator-like 1
Pavir.6NG226700.v4.1	-0.00817701988515676/N	0.356288055089768/N	0.800440142652281/N	1.39912393948539/Y	-0.659938259345166/N	2.21028415595734/Y	UU	AT3G22490.1		Seed maturation protein
Pavir.J463100.v4.1	-0.084383260070916/N	0.521591768618704/N	0.553371316684056/N	1.0287555478921/Y	-0.280326017188913/N	0.387239265795493/N	U
Pavir.5NG244000.v4.1	-0.609927822789255/N	-1.33542087798482/N	-0.748552567221959/N	-1.2179278591165/Y	-1.56117519064469/Y	-0.822585217247801/N	DD	AT5G20110.1		Dynein light chain type 1 family protein
Pavir.3KG231800.v4.1	0.782126083488562/N	0.574473779044636/N	0.589451863255988/N	1.03261877053168/Y	0.598541712178839/N	0.554264960619085/N	U	AT2G34570.1	MEE21	PIN domain-like family protein
Pavir.8KG157200.v4.1	0.285066014564415/N	-0.14496477372554/N	-0.73984831840025/N	-1.12626707953974/Y	-0.398928972189642/N	-0.372802025779075/N	D	AT2G05830.1		NagB/RpiA/CoA transferase-like superfamily protein
Pavir.8KG096600.v4.1	-0.508107394697822/N	0.189656044857253/N	0.36918508803549/N	1.02705587018537/Y	-0.739692198911562/N	0.312668643345802/N	U
Pavir.4KG409800.v4.1	0.402947447081014/N	-0.579173423604219/N	-0.142200596570699/N	-1.17373342709786/Y	-0.0392522969847119/N	-0.523677698373154/N	D	AT1G15960.1	ATNRAMP6,NRAMP6	NRAMP metal ion transporter 6
Pavir.2NG444700.v4.1	-0.614982176889943/N	-0.0246736054622003/N	0.543319720659352/N	1.41632830247118/Y	-0.109237546672032/N	0.155024162753682/N	U	AT5G07220.1	ATBAG3,BAG3	BCL-2-associated athanogene 3
Pavir.7KG396700.v4.1	-0.701236883418605/N	1.35078571054658/N	0.533458868172936/N	1.34528064088826/Y	-0.362394287970107/N	0.753429341984469/N	U	AT3G21820.1	ATXR2,SDG36	histone-lysine N-methyltransferase ATXR2
Pavir.2NG127100.v4.1	-0.3352703381372/N	1.27668519920076/N	1.50748611467142/N	2.32695046250508/Y	0.0566470164030932/N	2.79910938286918/Y	UU	AT3G57520.1	AtSIP2,SIP2	seed imbibition 2
Pavir.1NG078300.v4.1	0.0818135092141423/N	0.708759961282608/N	0.659393117866055/N	1.04746120661028/Y	0.29964383617768/N	0.978109025818099/N	U	AT1G15950.1	ATCCR1,CCR1,IRX4	cinnamoyl coa reductase 1
Pavir.9KG071000.v4.1	-0.154190404082173/N	0.382798296336966/N	1.65799976836872/N	2.55721487691429/Y	0.407086823977049/N	1.76310515417411/N	U	AT1G78390.1	ATNCED9,NCED9	nine-cis-epoxycarotenoid dioxygenase 9
Pavir.9KG439000.v4.1	0.180352797465488/N	-0.338651119508959/N	-0.494498040131332/N	-1.29200081777479/Y	-0.685328728894261/N	-0.339962540906489/N	D	AT2G06520.1	PSBX	photosystem II subunit X
Pavir.5KG308700.v4.1	0.807470208292746/N	-0.199784516475295/N	-0.455619639745737/N	-1.82176762999394/Y	-0.653641479937752/N	-0.628569288060761/N	D
Pavir.1KG516500.v4.1	-0.52227039348925/N	0.749354984232373/N	0.468817454339882/N	1.37101537051023/Y	-0.218785751023093/N	0.519571238868141/N	U	AT5G57990.1	UBP23	ubiquitin-specific protease 23
Pavir.9NG307000.v4.1	-0.606450380423781/N	1.10763157300019/N	0.526867505320245/N	1.71491851468372/Y	-0.149268383672876/N	0.948278502286945/N	U	AT3G18610.1	ATNUC-L2,NUC-L2,PARLL1	nucleolin like 2
Pavir.6KG191300.v4.1	0.0982437874413275/N	0.494527079847634/N	0.67143268597643/N	1.73649420404236/Y	0.200506116552193/N	0.800268660309102/N	U
Pavir.4NG101300.v4.1	-0.753978708841906/N	-1.08809581257797/N	-0.471665712832225/N	-1.25742528430761/Y	-0.83654353838156/N	-0.246502919722977/N	D	AT3G01180.1	AtSS2,SS2	starch synthase 2
Pavir.1NG034400.v4.1	0.152852445461465/N	-0.244096770619174/N	0.0727440124908634/N	-1.33633764249025/Y	-0.0704102379589041/N	-0.164852971348749/N	D	AT5G14760.1	AO	L-aspartate oxidase
Pavir.5KG700000.v4.1	-0.549436082629896/N	1.12855370125433/N	0.554924381178409/N	1.47856011918144/Y	-0.663987012859153/N	0.689719007693142/N	U	AT2G19490.1		recA DNA recombination family protein
Pavir.9NG571000.v4.1	0.359209649990816/N	-0.589526513683325/N	-0.365037357305337/N	-1.46009911342961/Y	-0.39702453954533/N	-1.08980503517338/N	D	AT3G59890.1		Dihydrodipicolinate reductase, bacterial/plant
Pavir.1KG019100.v4.1	0.426163825929723/N	-0.42949017697982/N	-0.400375890176835/N	-1.16810050966651/Y	-0.276652499834423/N	-0.41169359904709/N	D	AT1G73060.1	LPA3	Low PSII Accumulation 3
Pavir.9NG796100.v4.1	1.08570600089218/N	0.998107660645532/N	0.357936113265352/N	1.77844060493536/Y	0.697016858160338/N	0.823072114473108/N	U	AT1G19180.1	JAZ1,TIFY10A	jasmonate-zim-domain protein 1
Pavir.5NG536100.v4.1	-0.147905961149208/N	0.992902228087235/N	0.761544902401221/N	1.24116380032968/Y	0.0456676514752151/N	0.770088292305126/N	U	AT4G04870.1	CLS	cardiolipin synthase
Pavir.7NG309200.v4.1	-0.691023035032843/N	-0.703688864161218/N	0.425686332385749/N	1.35304048832922/Y	0.0437930807525394/N	0.605801102701804/N	U	AT2G17450.1	RHA3A	RING-H2 finger A3A
Pavir.9NG667600.v4.1	0.340389698192668/N	0.242726058279232/N	0.108241410161985/N	1.22285597853008/Y	0.47649646423717/N	0.903112658572295/N	U	AT2G27030.3	ACAM-2,CAM5	calmodulin 5
Pavir.2NG608800.v4.1	0.187028334150268/N	-0.215527775415686/N	-0.605705546803022/N	-1.14087826751767/Y	-0.330325777049128/N	-0.779058231285144/N	D	AT5G23530.1	AtCXE18,CXE18	carboxyesterase 18
Pavir.2KG359500.v4.1	0.122156129278322/N	-0.0791801554789829/N	1.6764540897653/N	1.23655748983782/N	1.36406941440173/N	2.5920490561647/Y	U	AT5G65980.1		Auxin efflux carrier family protein
Pavir.9KG536300.v4.1	0.396713058979415/N	0.391164801391275/N	0.786182177121353/N	1.06720626285759/Y	0.249167904736417/N	0.695892655480577/N	U	AT1G58440.1	SQE1,XF1	FAD/NAD(P)-binding oxidoreductase family protein
Pavir.2NG146500.v4.1	0.285028915485953/N	-0.556063566254603/N	-0.0681735498424824/N	-1.1319754745617/Y	0.108718573253487/N	-0.404006938966226/N	D	AT2G42880.1	ATMPK20,MPK20	MAP kinase 20
Pavir.8KG241400.v4.1	0.685227669336833/N	-0.089053018121547/N	-0.424457384081026/N	-1.27522397047414/Y	-0.407523315969213/N	-0.995059110291991/N	D	AT1G11300.1		protein serine/threonine kinases;protein kinases;ATP binding;sugar binding;kinases;carbohydrate binding
Pavir.9NG502900.v4.1	0.550292769919595/N	-1.7603057257333/Y	-1.44838878643758/N	-0.826732231683653/N	-0.284534799581916/N	-0.0411780021150966/N	D	AT5G67370.1		Protein of unknown function (DUF1230)
Pavir.2NG544700.v4.1	-0.1569717018825/N	-0.15149295779711/N	1.04320522692511/N	0.867874953195662/Y	1.24589464258568/Y	0.121770257934256/N	U	AT5G12480.1	CPK7	calmodulin-domain protein kinase 7
Pavir.4KG401800.v4.1	-0.211338092739388/N	-2.98610713091807/Y	-1.51317997840288/N	-1.32003639832916/N	-0.918529282058958/N	-0.087163959621361/N	D
Pavir.7KG177600.v4.1	0.38318299592383/N	0.626909658907837/N	0.783672623634006/N	1.03021316800202/Y	0.776554790294937/N	0.611501679646134/N	U	AT1G59960.1		NAD(P)-linked oxidoreductase superfamily protein
Pavir.5KG361100.v4.1	-0.169885093521621/N	1.13215789039899/N	1.56444203479363/Y	1.52176528655886/Y	-0.0864261521021597/N	0.525524548301039/N	UU	AT2G38170.3	ATCAX1,CAX1,RCI4	cation exchanger 1
Pavir.1NG398600.v4.1	-0.424139201342515/N	-0.0317261573268061/N	1.58661264758282/N	1.81038514988612/Y	0.444405524001655/N	1.57457368819901/N	U	AT1G20450.1	ERD10,LTI29,LTI45	Dehydrin family protein
Pavir.4KG352300.v4.1	-0.289272912780386/N	0.498367654462087/N	0.371378348598176/N	1.3866318498435/Y	0.142562287888024/N	0.66288235642559/N	U	AT5G50460.1		secE/sec61-gamma protein transport protein
Pavir.9KG546100.v4.1	-0.475332838798618/N	0.553850760870379/N	2.32315743321843/Y	2.18281154394832/Y	0.991499568959291/N	1.2612260077437/N	UU	AT4G25700.1	B1,BCH1,BETA-OHASE 1,chy1	beta-hydroxylase 1
Pavir.7NG300400.v4.1	-0.0449270550737862/N	0.416728090020377/N	0.873411262937775/N	1.64080298643589/Y	0.585127567869431/N	1.19173985361525/N	U	AT2G18050.1	HIS1-3	histone H1-3
Pavir.5KG375800.v4.1	0.0201380755599645/N	-1.53637456382686/N	-1.92462214855694/Y	-1.60589381223363/Y	-0.600895809866961/N	-0.400558803066988/N	DD	AT5G05250.1
Pavir.3KG570500.v4.1	0.090275502700346/N	-0.612790737404872/N	-0.746798272936195/N	-1.0612883876696/Y	-0.337772461970868/N	-0.59672916759096/N	D	AT3G51000.1		alpha/beta-Hydrolases superfamily protein
Pavir.9NG068700.v4.1	-0.333543365267167/N	0.849563729422175/N	0.6357518178697/N	1.22774679146743/Y	0.00511935523736587/N	0.445088048087791/N	U	AT5G66760.1	SDH1-1	succinate dehydrogenase 1-1
Pavir.6KG374000.v4.1	0.523544546603122/N	-0.0164102462903894/N	0.476088263976555/N	1.41371360297367/Y	0.786276757404627/N	0.894382270153876/N	U
Pavir.3KG321400.v4.1	0.477198906144742/N	-0.868835908079645/N	-0.697134794143602/N	-2.0751789595471/Y	-0.0337241227756296/N	-0.897949004477289/N	D
Pavir.4KG003500.v4.1	-0.502507591133489/N	0.0853332765330148/N	0.448040484523762/N	1.00345846782923/Y	0.245821607401016/N	0.465497993797909/N	U	AT5G17210.1		Protein of unknown function (DUF1218)
Pavir.3KG357500.v4.1	1.04223705248265/N	0.536193313878286/N	0.166393830532346/N	1.0263197063208/Y	0.182965957416965/N	0.517137756293382/N	U	AT5G60970.1	TCP5	TEOSINTE BRANCHED 1, cycloidea and PCF transcription factor 5
Pavir.7NG352100.v4.1	-0.839875319335002/N	0.61420704027866/N	0.935623972720932/N	1.52034306553888/Y	1.07216573201157/N	0.521933259463336/N	U	AT3G25400.1
Pavir.7NG387700.v4.1	-0.382102238850622/N	-2.1325498405926/Y	-1.74319216969772/N	-1.32385564166193/N	-1.26660853184582/N	0.112301022126648/N	D	AT4G10265.1		Wound-responsive family protein
Pavir.4NG113100.v4.1	0.192044015047985/N	0.233739220171368/N	1.15212092866553/N	1.63475558104596/Y	0.352028824442284/N	1.23536788225044/N	U	AT1G70670.1		Caleosin-related family protein
Pavir.6KG386900.v4.1	-0.42867308422966/N	0.0934223317215507/N	0.161318082637394/N	0.820670735382188/N	0.15341667462601/N	1.33517138573323/Y	U	AT5G66950.1		Pyridoxal phosphate (PLP)-dependent transferases superfamily protein
Pavir.2NG569700.v4.1	0.0165224321714628/N	-0.636136106531322/N	-0.708651857887589/N	-1.67743409235171/Y	-0.325452273307284/N	-1.35847145186916/N	D	AT1G08760.1		Plant protein of unknown function (DUF936)
Pavir.J553400.v4.1	-0.0151592090970299/N	-1.14387242489768/N	-0.578456501445132/N	-1.97826517218616/Y	-1.16020833718775/N	-0.0916711380438722/N	D	AT2G34420.1	LHB1B2,LHCB1.5	photosystem II light harvesting complex gene B1B2
Pavir.9NG297200.v4.1	-0.728709201235619/N	0.00133553799230576/N	0.457747519704629/N	1.37290694941353/Y	0.191019157508116/N	0.688322975113982/N	U	AT2G28315.1		Nucleotide/sugar transporter family protein
Pavir.9NG701200.v4.1	0.689474654440679/N	-0.570713043407847/N	-0.175954360703442/N	-2.02023700117853/Y	-0.0408977320867251/N	-0.574066949283516/N	D	AT2G39710.1		Eukaryotic aspartyl protease family protein
Pavir.5KG080200.v4.1	0.0280983286296936/N	0.276252525061412/N	0.69406511016366/N	1.08968190595081/Y	0.723771905277012/N	0.313481167842424/N	U	AT3G51840.1	ACX4,ATG6,ATSCX	acyl-CoA oxidase 4
Pavir.4KG175900.v4.1	-0.077870162868918/N	0.378444950260005/N	0.906233387528164/N	1.25348180545931/Y	0.179770800803599/N	0.613944650608035/N	U	AT1G13560.2	AAPT1,ATAAPT1	aminoalcoholphosphotransferase 1
Pavir.6NG124900.v4.1	0.414357112915825/N	0.423221204003903/N	0.241197169887756/N	1.39779307555034/Y	0.972450629374154/N	0.539325008647743/N	U	AT1G68090.1	ANN5,ANNAT5	annexin 5
Pavir.5NG058000.v4.1	0.338546300041527/N	-2.12293837289355/Y	-2.01718101003527/Y	-1.92995236997884/Y	-1.07844079895598/N	-0.365217335982672/N	DDD
Pavir.5NG358100.v4.1	-0.792148318544124/N	0.666981338094998/N	0.595483155962696/N	1.0808144848223/Y	-0.448594729249331/N	0.505358050837416/N	U
Pavir.8KG344800.v4.1	-0.30575340623673/N	0.812787419035318/N	1.90074266175674/Y	2.50018367679219/Y	0.706434852692009/N	1.35676837582691/N	UU	AT4G24960.3	ATHVA22D,HVA22D	HVA22 homologue D
Pavir.5KG137800.v4.1	0.13584281959929/N	-0.468698826722186/N	-0.635340570987517/N	-2.08977739721307/Y	-0.55348083438179/N	-0.658618182212323/N	D	AT4G38260.1		Protein of unknown function (DUF833)
Pavir.1NG108900.v4.1	-0.101541826267454/N	0.402581583859889/N	0.458848308575209/N	1.27472902918734/Y	0.211953108628786/N	1.27859032041578/N	U	AT3G15680.1		Ran BP2/NZF zinc finger-like superfamily protein
Pavir.7NG428700.v4.1	0.400226510628689/N	-0.461255885568134/N	-0.567595516647582/N	-1.09713258213168/Y	-0.222922949295613/N	-0.254564748010994/N	D	AT2G42130.4		Plastid-lipid associated protein PAP / fibrillin family protein
Pavir.9KG449300.v4.1	-0.517095381394988/N	0.815088706931075/N	0.550335194144405/N	1.06683698256036/Y	0.144257418881118/N	0.398177691153775/N	U	AT1G26750.1
Pavir.6NG236600.v4.1	0.00223061560826516/N	0.114726865385985/N	1.25179114458918/N	2.00332367251605/Y	-0.314888671792198/N	1.96136661767905/Y	UU
Pavir.8NG194400.v4.1	0.161519313973116/N	-0.637873138276297/N	-0.582014738458244/N	-1.70778494629518/Y	-0.511030315670578/N	-0.451252876769465/N	D	AT4G10340.1	LHCB5	light harvesting complex of photosystem II 5
Pavir.6KG148700.v4.1	0.720325659708365/N	-0.752135379882851/N	-0.394384394984471/N	-1.91080228094898/Y	-0.221750071986202/N	-0.687620703055068/N	D	AT5G33320.1	ARAPPT,CUE1,PPT	Glucose-6-phosphate/phosphate translocator-related
Pavir.8KG199900.v4.1	-0.69874650025688/N	0.431944127322808/N	1.67349321891276/N	1.83202322026208/Y	0.116005658586949/N	1.55150385626753/N	U
Pavir.7NG178500.v4.1	0.470921339758246/N	-0.580730629781469/N	-0.62555695061477/N	-1.90452379003901/Y	-0.279371474972062/N	-0.442595768072366/N	D	AT1G12900.1	GAPA-2	glyceraldehyde 3-phosphate dehydrogenase A subunit 2
Pavir.7KG227900.v4.1	0.341442702746509/N	-0.915533130883904/N	-0.984990589432215/N	-1.93930953016852/Y	-0.49231201780995/N	-0.588690161424112/N	D	AT3G48310.1	CYP71A22	cytochrome P450, family 71, subfamily A, polypeptide 22
Pavir.5KG535300.v4.1	-0.0916862961612811/N	-0.349117292287581/N	-0.461595739220595/N	-1.33843830124347/Y	-0.0514938407389333/N	-0.19137200337491/N	D	AT3G55800.1	SBPASE	sedoheptulose-bisphosphatase
Pavir.1NG472900.v4.1	0.592613537757858/N	-0.579164541711334/N	-0.501917426389738/N	-1.49297986292808/Y	-0.232756973995944/N	-0.607547119147701/N	D	AT1G45474.1	LHCA5	photosystem I light harvesting complex gene 5
Pavir.5KG713600.v4.1	-0.122397594501817/N	1.28278396099836/N	1.75898541499297/N	2.26294460886828/Y	0.188210945927088/N	1.70267725813868/N	U
Pavir.8NG240200.v4.1	-0.0324498724054159/N	-0.01747069326284/N	-0.332532525441731/N	-1.40224159806759/Y	-0.444148327893016/N	-0.726417516399946/N	D	AT5G48545.1	HINT3	histidine triad nucleotide-binding 3
Pavir.6KG190100.v4.1	0.48964243528096/N	-0.852437103142406/N	-0.946234364601591/N	-1.51162637221029/Y	-0.466617901942075/N	0.0594076164916703/N	D	AT5G57330.1		Galactose mutarotase-like superfamily protein
Pavir.2NG592100.v4.1	0.173888031985559/N	0.0877401610106445/N	0.249143467171609/N	1.01677371985965/Y	0.203849879062127/N	0.584901731031517/N	U	AT3G50360.1	ATCEN2,CEN1,CEN2	centrin2
Pavir.2KG147900.v4.1	0.113215950188633/N	0.713708783433482/N	-0.361009346857564/N	1.6588069204127/Y	0.172231041108126/N	-0.219625703655531/N	U	AT2G40475.1
Pavir.5NG322400.v4.1	-0.223298146148679/N	0.405879985498271/N	1.36022491876702/N	1.67817151534265/Y	0.0301381054628217/N	0.885458714477504/N	U	AT3G55610.1	P5CS2	delta 1-pyrroline-5-carboxylate synthase 2
Pavir.9NG501700.v4.1	0.0997094435984632/N	1.24152659967064/N	1.21472794241276/N	1.14266625411009/Y	0.383401224673403/N	0.751617028461325/N	U
Pavir.9KG537300.v4.1	0.737989489396581/N	0.455314529653989/N	-0.611235250869924/N	1.53490771490571/Y	0.330083472171082/N	0.627225861735939/N	U	AT1G27480.1		alpha/beta-Hydrolases superfamily protein
Pavir.8NG034100.v4.1	0.0491653589344899/N	-0.672769674045922/N	-0.9221993698944/N	-1.04203766647725/Y	-0.644266737200903/N	-0.220084465388079/N	D	AT4G40070.1		RING/U-box superfamily protein
Pavir.2NG047700.v4.1	0.206908792558517/N	-1.30525972001528/Y	-1.16450540519425/N	-0.733204517645519/N	-0.429370926967334/N	-0.223561312156058/N	D	AT5G06580.1		FAD-linked oxidases family protein
Pavir.3NG178800.v4.1	0.31769003936732/N	-0.256483711620391/N	-0.686607790058041/N	-1.38950965272001/Y	-0.748782460374215/N	-0.626330262301539/N	D	AT5G13630.1	ABAR,CCH,CCH1,CHLH,GUN5	magnesium-chelatase subunit chlH, chloroplast, putative / Mg-protoporphyrin IX chelatase, putative (CHLH)
Pavir.2KG425900.v4.1	-0.726970145740156/N	0.725284374732967/N	1.02726693923626/N	1.28762545306912/Y	0.142406653542888/N	0.978253530492358/N	U	AT3G45960.2	ATEXLA3,ATEXPL3,ATHEXP BETA 2.3,EXLA3,EXPL3	expansin-like A3
Pavir.9NG721600.v4.1	-1.13093982155732/N	0.122619991447681/N	-0.411672455319515/N	1.84438776163369/Y	1.01040466844038/N	2.56741943478921/Y	UU	AT5G39530.1		Protein of unknown function (DUF1997)
Pavir.5KG519400.v4.1	-0.1865739848195/N	0.266877784648094/N	0.483166742144062/N	1.0177668984403/Y	0.391562204263818/N	0.643833236417579/N	U	AT1G17350.2		NADH:ubiquinone oxidoreductase intermediate-associated protein 30
Pavir.6NG127100.v4.1	0.323073959870507/N	0.215916321361916/N	0.0141170245889442/N	1.24274796609118/Y	0.323654447200264/N	0.288023269900039/N	U	AT4G02080.1	ASAR1,ATSAR2,ATSARA1C,SAR2	secretion-associated RAS super family 2
Pavir.7NG309700.v4.1	0.5992538636148/N	-0.563414873095832/N	0.0702917787373486/N	-1.38621601380158/Y	0.159479478722942/N	-0.95893269473529/N	D	AT1G42540.1	ATGLR3.3,GLR3.3	glutamate receptor 3.3
Pavir.9KG317300.v4.1	-0.134323271510293/N	0.598929795392259/N	0.532627879201464/N	1.08603831418584/Y	0.000213984620353237/N	0.254574654669626/N	U	AT2G46470.1	OXA1L	inner membrane protein OXA1-like
Pavir.7KG000400.v4.1	0.174084845743744/N	-0.775909465356044/N	-0.0713537920343408/N	-1.09938889420919/Y	-0.354707855427548/N	-0.768572376980369/N	D
Pavir.2NG648000.v4.1	0.0317994665826894/N	0.566440225084507/N	1.15491551927783/N	0.066160818670091/N	0.643844113646561/N	1.80091547671847/Y	U	AT4G01870.1		tolB protein-related
Pavir.2NG632400.v4.1	0.00242118514319301/N	-0.0995650135865038/N	-0.338666343542611/N	-1.16460347536957/Y	-0.34574004501069/N	-0.240593008885905/N	D	AT5G18240.1	ATMYR1,MYR1	myb-related protein 1
Pavir.1KG414100.v4.1	-0.360719215393435/N	1.10075403610566/N	1.63981413505069/N	2.43814570462106/Y	0.943083703696025/N	3.24368415068748/Y	UU	AT5G65310.1	ATHB-5,ATHB5,HB5	homeobox protein 5
Pavir.2KG342900.v4.1	0.344561894063867/N	-0.511932359337086/N	-0.352582464366465/N	-1.37145316468261/Y	-0.218522981482261/N	-0.698335698081265/N	D
Pavir.9NG252700.v4.1	0.601884376874354/N	0.172092476178098/N	0.681655527404503/N	-1.38090927824295/Y	-0.486907986135114/N	-0.39880295011552/N	D	AT1G58290.1	HEMA1	Glutamyl-tRNA reductase family protein
Pavir.2KG060400.v4.1	0.317560330421623/N	-0.456656049212034/N	-0.658675744586742/N	-1.31733983625395/Y	0.00395539984697193/N	-0.839098052026538/N	D	AT3G22550.1		Protein of unknown function (DUF581)
Pavir.4KG192300.v4.1	0.141592125430644/N	1.05146567127891/N	2.17192129662656/Y	2.06687108229389/Y	0.448629080884483/N	1.95020813805651/Y	UUU	AT1G24180.1	IAR4	Thiamin diphosphate-binding fold (THDP-binding) superfamily protein
Pavir.6KG334400.v4.1	-0.153079343504802/N	-0.914256860682858/N	-1.44472746287761/N	-1.42702697443745/Y	-1.08000869883958/N	-0.11285878913666/N	D	AT5G55930.1	ATOPT1,OPT1	oligopeptide transporter 1
Pavir.5KG066600.v4.1	0.27231628885985/N	0.703173449325397/N	0.330467399671182/N	1.25574722688337/Y	-0.549636488055661/N	0.801170421646364/N	U
Pavir.9NG771500.v4.1	0.323046357630455/N	0.696844770667858/N	1.83399407768629/N	1.46748821276859/Y	-0.249641215538249/N	0.867437505456286/N	U
Pavir.2NG025900.v4.1	-0.0637430837172748/N	-0.658995309791581/N	-0.587812845299912/N	-1.00679072098828/Y	-0.680127212618427/N	-0.20845609815068/N	D
Pavir.8KG024100.v4.1	-0.287220210808606/N	-0.546689703606131/N	-0.779329411955724/N	-1.96971959560749/Y	-0.590604774810057/N	-0.346090230345146/N	D	AT2G30520.1	RPT2	Phototropic-responsive NPH3 family protein
Pavir.4KG298900.v4.1	-0.369591245723679/N	-0.583444407998594/N	-1.0154585437349/N	-2.18597536825907/Y	-0.0803944129058465/N	-0.792014089605612/N	D	AT5G14860.1		UDP-Glycosyltransferase superfamily protein
Pavir.9NG052600.v4.1	-0.0541881964796531/N	0.636316764529196/N	0.836809616870282/N	1.34204270997391/Y	0.224761563222191/N	0.395490808035565/N	U	AT2G14880.1		SWIB/MDM2 domain superfamily protein
Pavir.9NG664800.v4.1	0.493534695784607/N	-0.59000415927508/N	-0.112165919668105/N	-1.08464203245139/Y	0.0256495054589405/N	-0.450552353455689/N	D	AT1G05150.1		Calcium-binding tetratricopeptide family protein
Pavir.2KG310700.v4.1	0.742076674009462/N	0.0644058549055242/N	0.536325215094437/N	1.7132526510972/Y	0.812469682803243/N	1.28134961209208/N	U	AT1G09000.1	ANP1,MAPKKK1,NP1	NPK1-related protein kinase 1
Pavir.5NG580700.v4.1	-0.0324461447966396/N	1.31635975481653/Y	1.18154866120705/Y	0.506488005614144/N	0.535187070735256/N	-0.042159596920605/N	UU	AT5G45410.2
Pavir.7NG421100.v4.1	-0.879354823864709/N	-0.27659151624611/N	0.810619509642994/N	1.62346359788486/Y	-0.728476575981334/N	2.02785162368239/Y	UU	AT5G06320.1	NHL3	NDR1/HIN1-like 3
Pavir.9KG021100.v4.1	0.27378860105515/N	-0.139217041097412/N	-0.135308842540317/N	-1.08879904564796/Y	-0.173582060986193/N	-0.449661347348673/N	D	AT1G32170.1	XTH30,XTR4	xyloglucan endotransglucosylase/hydrolase 30
Pavir.9NG155000.v4.1	0.634097185902129/N	-0.137331711487165/N	-0.192921033816761/N	-1.29088358653336/Y	-0.462006756022781/N	-0.223859991947598/N	D	AT1G27070.1		5\'-AMP-activated protein kinase-related
Pavir.9NG642900.v4.1	-0.699919828020593/N	0.039300834562947/N	1.02960399315125/N	1.22218139644303/N	0.6826989178938/N	1.77748557566337/Y	U	AT1G69260.1	AFP1	ABI five binding protein
Pavir.5KG497300.v4.1	-0.44508415985744/N	-0.0363084026370387/N	1.20069583872378/N	0.711142342176431/N	2.17684035335356/Y	0.327512999861315/N	U	AT5G55090.1	MAPKKK15	mitogen-activated protein kinase kinase kinase 15
Pavir.7NG043100.v4.1	0.0699232632141094/N	-0.0472638424695954/N	-0.133627204304222/N	-1.35137761615329/Y	-0.438602132582778/N	-0.555027616219744/N	D
Pavir.8KG127800.v4.1	-0.62973085675545/N	0.290827029229855/N	1.13444353885751/N	1.94261041187573/Y	-0.371001368039385/N	0.516514348969907/N	U	AT1G05835.1		PHD finger protein
Pavir.5KG089000.v4.1	-0.398061744632899/N	0.895254827074452/N	1.40207965113566/N	1.88780929862438/Y	0.111064423994077/N	1.48339463772767/N	U	AT3G09390.1	ATMT-1,ATMT-K,MT2A	metallothionein 2A
Pavir.4NG053900.v4.1	0.101695268080226/N	-0.829038821636412/N	-0.591940421316382/N	-1.63635008859837/Y	-0.00102182967076269/N	-0.56680436001431/N	D
Pavir.9KG052100.v4.1	0.236950651431965/N	0.0747645176813404/N	-0.44147749527777/N	-1.12758807269312/Y	-0.102213495088196/N	-0.42587373820174/N	D
Pavir.8KG371300.v4.1	0.00178827794454177/N	-0.711553470544152/N	-0.516118908515526/N	-1.71161932799953/Y	-0.650168573820328/N	-0.691025048872432/N	D	AT5G27950.1		P-loop containing nucleoside triphosphate hydrolases superfamily protein
Pavir.8KG081100.v4.1	0.567954717362806/N	-0.88989522347574/N	-0.533337652002815/N	-1.46066612080666/Y	-0.62810717560891/N	-0.44766363197223/N	D	AT1G35510.1		O-fucosyltransferase family protein
Pavir.1NG474500.v4.1	-0.387864483999457/N	-0.514350512894218/N	-0.798386513307361/N	-1.38480286098122/Y	-0.965178435949071/N	-0.634153234680678/N	D	AT1G10790.1
Pavir.7KG180000.v4.1	-0.0174340894769545/N	-0.161651158615419/N	0.782452834288173/N	1.28390285478247/Y	0.0757590893874383/N	0.537664366556333/N	U	AT1G47380.1		Protein phosphatase 2C family protein
Pavir.7NG183800.v4.1	0.312512721288511/N	0.505929054024072/N	2.23087392640084/Y	1.57937437797627/Y	2.07592750716519/N	1.18772900162521/N	UU
Pavir.2KG120800.v4.1	0.0818556992134916/N	-0.169666622760067/N	0.90354468792849/N	0.865847147656178/N	0.347211946273111/N	1.30818255195483/Y	U	AT5G13710.2	CPH,SMT1	sterol methyltransferase 1
Pavir.J631400.v4.1	0.0977697195678487/N	1.1269215019245/N	2.54169698687614/Y	1.76373492583803/Y	0.790771223313372/N	1.2456423416139/N	UU
Pavir.3KG313500.v4.1	0.0966517991103587/N	1.00954104507959/N	1.75109030777459/Y	1.55892624088545/Y	0.66700374344469/N	1.15274714121636/N	UU	AT1G64380.1		Integrase-type DNA-binding superfamily protein
Pavir.J043300.v4.1	0.366357609780795/N	-0.637279534487594/N	-0.264029680405498/N	-1.077827629329/Y	-0.204301661669398/N	-0.505122953159884/N	D	AT4G36980.4
Pavir.2NG053100.v4.1	0.126306710288828/N	-0.357006091860156/N	-1.07359173868204/N	-1.58522789738449/Y	-0.570290082967935/N	-0.787347156942797/N	D	AT3G22550.1		Protein of unknown function (DUF581)
Pavir.7KG417700.v4.1	0.542813741089522/N	-0.741473189717124/N	-0.47157215062807/N	-1.72745938023993/Y	-0.307718165285242/N	-0.601746858523071/N	D	AT1G52510.1		alpha/beta-Hydrolases superfamily protein
Pavir.1NG082200.v4.1	-0.48227274709874/N	0.850257817693039/N	0.568984271770013/N	1.71552894118717/Y	0.536154254180477/N	0.677756223271506/N	U	AT5G47680.1
Pavir.J727300.v4.1	0.617714928349742/N	-0.0291349213628723/N	0.459087125708594/N	1.688512894884/Y	0.771366909544658/N	0.787818978672174/N	U	AT2G19910.1		RNA-dependent RNA polymerase family protein
Pavir.9KG250000.v4.1	0.100847662159782/N	0.271209313076308/N	0.944230010722525/N	0.787579916679008/N	0.360253514386253/N	1.11774936547495/Y	U	AT1G78230.1		Outer arm dynein light chain 1 protein
Pavir.5KG604200.v4.1	-0.249311425608374/N	0.588347801416864/N	0.586114015882181/N	1.39938415255388/Y	0.0160985866930011/N	0.648315127800616/N	U	AT3G11150.1		2-oxoglutarate (2OG) and Fe(II)-dependent oxygenase superfamily protein
Pavir.4NG345700.v4.1	-0.204645739175157/N	0.415549888673015/N	-0.1229151364671/N	1.75043241245325/Y	0.291959604919968/N	0.45886495797315/N	U	AT4G35840.1		RING/U-box superfamily protein
Pavir.5NG121100.v4.1	-0.256652442579563/N	-0.133474118055758/N	-0.634936281097771/N	-1.2498859938537/Y	-0.593805729020863/N	-0.404278132013265/N	D
Pavir.3KG049200.v4.1	0.504823657434386/N	-0.190533450323069/N	0.269099999641682/N	-1.88104689795795/Y	0.314335670134739/N	-0.735409403051996/N	D
Pavir.9KG085600.v4.1	0.372497498305023/N	-0.807033187172705/N	-0.482588870073093/N	-1.17679719873647/Y	-0.603128837339978/N	-0.386953951464295/N	D	AT5G04900.1	NOL	NYC1-like
Pavir.7NG380700.v4.1	0.145924810526022/N	-0.124625582026964/N	-0.540809560960411/N	-1.20710959261006/Y	-0.650097823443521/N	-0.632637225123488/N	D	AT2G23360.1		Plant protein of unknown function (DUF869)
Pavir.9NG589500.v4.1	-0.410287429779898/N	0.832518154876901/N	0.605614864461993/N	1.35418812852098/Y	0.177242524469228/N	0.59976848342451/N	U	AT3G11830.1		TCP-1/cpn60 chaperonin family protein
Pavir.8NG001000.v4.1	-0.0584280052652995/N	-0.66500387644324/N	-0.179624324872956/N	-1.4266516891815/Y	-0.825899325150676/N	-0.464462816046522/N	D	AT3G08600.1		Protein of unknown function (DUF1191)
Pavir.6KG279600.v4.1	-0.348792796959853/N	0.722249122963212/N	1.27585663356244/N	0.857046575425059/N	0.442627372556732/N	1.43039562265883/Y	U	AT4G30960.1	ATCIPK6,CIPK6,SIP3,SNRK3.14	SOS3-interacting protein 3
Pavir.5KG006200.v4.1	0.0547652049923812/N	-0.406791396709102/N	-0.00405458626793653/N	-1.07263105583309/Y	0.262160268051941/N	-0.6369635034545/N	D	AT5G64390.3	HEN4	RNA-binding KH domain-containing protein
Pavir.6KG165700.v4.1	-0.236185503683377/N	-0.212320569719797/N	0.0897597483339838/N	-1.40154682655577/Y	0.100713098752719/N	-0.611637650958354/N	D
Pavir.2NG461000.v4.1	0.45239373659932/N	-0.120399534102723/N	-0.490053909986324/N	-1.38062738238045/Y	0.555183413459624/N	-1.44129666271001/N	D	AT1G20640.1		Plant regulator RWP-RK family protein
Pavir.1NG134300.v4.1	0.496770698827042/N	0.421452227085237/N	0.42164053595505/N	1.53932967153745/Y	0.365840247248966/N	0.376460723962732/N	U	AT1G53210.1		sodium/calcium exchanger family protein / calcium-binding EF hand family protein
Pavir.6KG100400.v4.1	-0.365786254311618/N	0.0318872741330064/N	1.74100184163599/N	2.045914435711/Y	1.41487422562312/N	3.21165504423751/Y	UU	AT2G32210.1
Pavir.3KG291400.v4.1	0.389596160496532/N	-0.137540719049674/N	0.287667584589023/N	-1.41637829859668/Y	-0.297703341988692/N	-0.671311389842733/N	D	AT4G32590.1		2Fe-2S ferredoxin-like superfamily protein
Pavir.5KG113200.v4.1	0.697121135445385/N	0.186036939041093/N	0.152201806317399/N	1.40707180064442/Y	0.581801512714757/N	0.752593721969728/N	U	AT3G02580.1	BUL1,DWF7,STE1	sterol 1
Pavir.2NG395000.v4.1	0.69586091763018/N	-0.0121703191445296/N	0.266672332398934/N	1.37715972056729/Y	0.716378806904886/N	0.594744032052979/N	U	AT5G41970.1		Metal-dependent protein hydrolase
Pavir.1NG329100.v4.1	0.568774933279861/N	-0.611114268443404/N	-0.381295787957357/N	-1.2705285163302/Y	-0.228416280485193/N	-0.525784726536616/N	D	AT4G20360.1	ATRAB8D,ATRABE1B,RABE1b	RAB GTPase homolog E1B
Pavir.1KG468700.v4.1	-0.324717604010769/N	-0.131204111484736/N	0.750702210272263/N	1.27361208140277/Y	0.258416717137085/N	-0.00987141720569356/N	U	AT2G18280.2	AtTLP2,TLP2	tubby like protein 2
Pavir.5KG740600.v4.1	0.39919189815965/N	-0.603778034951992/N	-0.363416632502471/N	-1.47807651389371/Y	-0.483866596029024/N	-0.303433293304582/N	D	AT4G22190.1
Pavir.8KG126000.v4.1	-0.035126701719979/N	-0.448770368033916/N	-0.705094696904387/N	-1.61196551136147/Y	-0.513800123220492/N	-1.05608432484886/N	D	AT3G10870.1	ATMES17,MES17	methyl esterase 17
Pavir.5KG490100.v4.1	0.575170213369425/N	0.170243801819689/N	1.63265137057563/Y	0.728553806850356/N	0.49213479619129/N	0.384670010185168/N	U	AT1G51760.1	IAR3,JR3	peptidase M20/M25/M40 family protein
Pavir.5NG137700.v4.1	-0.314901104904363/N	-0.874317603381638/N	-0.413165127250871/N	-1.75813742941776/Y	-0.0851516775311827/N	-1.03043744279831/N	D
Pavir.5NG263200.v4.1	-0.14253894589511/N	0.360183791652126/N	1.05252252407832/N	1.39115146615757/Y	0.0752176343729758/N	0.714844941065031/N	U	AT2G36330.1		Uncharacterised protein family (UPF0497)
Pavir.8KG191400.v4.1	0.325683820572205/N	1.49504584554468/N	1.8944877259291/Y	1.52847445837525/Y	0.085128440885157/N	1.97384141240277/Y	UUU	AT5G21100.1		Plant L-ascorbate oxidase
Pavir.2KG591100.v4.1	-0.361709780395483/N	-0.318134826460593/N	-0.0302039696278854/N	-1.21067747206111/Y	-0.690415189920316/N	-0.702932232776414/N	D
Pavir.9KG029200.v4.1	0.283695999483535/N	0.050483480096959/N	0.13265752167855/N	1.03690176470418/Y	0.364667537879967/N	0.390919047522615/N	U	AT1G65820.1		microsomal glutathione s-transferase, putative
Pavir.5NG016400.v4.1	0.315813597811207/N	1.23233923203413/N	1.33426882959875/Y	0.57931912002138/N	0.315231878618516/N	0.00112017551420852/N	U	AT4G13250.1	NYC1	NAD(P)-binding Rossmann-fold superfamily protein
Pavir.9KG420200.v4.1	0.589184886880327/N	0.517228114956604/N	-0.101363261812946/N	1.13252450319502/Y	0.0255257705560478/N	0.323891436377759/N	U	AT5G49525.1
Pavir.5KG728900.v4.1	0.596533972299965/N	-0.573387988722081/N	-0.462668621832924/N	-1.32853743757891/Y	-0.451864644806206/N	-0.53556037652141/N	D	AT4G12830.1		alpha/beta-Hydrolases superfamily protein
Pavir.5KG362000.v4.1	-0.516638645567915/N	0.214481438500359/N	0.0344232288287556/N	1.00537001904055/Y	-0.450191277196262/N	-0.0773963969623665/N	U	AT1G15410.1		aspartate-glutamate racemase family
Pavir.9KG337700.v4.1	0.496903383171387/N	-0.167762875433603/N	-0.294354345131121/N	-1.34117216450787/Y	0.0464057265732481/N	-0.53002708016818/N	D	AT1G62620.1		Flavin-binding monooxygenase family protein
Pavir.1NG144700.v4.1	-1.0108089050023/N	-0.144408597602275/N	-0.0382761267138166/N	1.44339277688626/Y	0.410551216101506/N	0.0753777921403189/N	U
Pavir.3KG399700.v4.1	-0.491870327174963/N	0.475815453673587/N	1.1107634333884/N	1.55111802734665/Y	0.102645286644288/N	1.35563204425386/N	U	AT5G50600.1	ATHSD1,HSD1	hydroxysteroid dehydrogenase 1
Pavir.2NG406700.v4.1	0.483815529924437/N	-0.250947047414148/N	-0.403573657034731/N	-1.20570786427844/Y	-0.0134241732689385/N	-0.769905090392807/N	D	AT3G20240.1		Mitochondrial substrate carrier family protein
Pavir.5KG565200.v4.1	0.0177844390441428/N	0.0625169659299338/N	-0.293301681966916/N	-1.00006920450911/Y	-0.058289457134005/N	-0.566301355555791/N	D	AT2G35900.1
Pavir.6KG299800.v4.1	-0.699044896354213/N	0.360549233172055/N	0.871831223196102/N	1.42902536031518/Y	0.325447447500838/N	1.31655412144714/N	U	AT5G50720.1	ATHVA22E,HVA22E	HVA22 homologue E
Pavir.9KG480100.v4.1	-0.0322939116564246/N	0.774151013322595/N	1.46547523278811/N	1.94425969596546/Y	0.863418160697897/N	2.65310112403846/Y	UU	AT2G38905.1		Low temperature and salt responsive protein family
Pavir.5NG589500.v4.1	-0.2057292550234/N	0.831146810975939/N	1.64025222427738/N	1.79535649249883/Y	0.26794105355525/N	1.26811456486147/N	U	AT2G44670.1		Protein of unknown function (DUF581)
Pavir.3NG244900.v4.1	-0.0058748828010928/N	-0.335733740860332/N	-0.639848421983284/N	-1.28498182701284/Y	-0.0234732155057888/N	-0.627833608889075/N	D	AT1G09620.1		ATP binding;leucine-tRNA ligases;aminoacyl-tRNA ligases;nucleotide binding;ATP binding;aminoacyl-tRNA ligases
Pavir.5KG602900.v4.1	-1.1996854161537/N	-0.104504313592445/N	1.81053796746332/N	1.60083331756052/Y	3.78943305521519/Y	0.732771426687938/N	UU	AT2G46400.1	ATWRKY46,WRKY46	WRKY DNA-binding protein 46
Pavir.2KG466600.v4.1	0.0699676059718051/N	-0.722780807108466/N	-0.772954871387729/N	-1.70809666212112/Y	-0.718505569467527/N	-0.471899857395387/N	D	AT4G21280.1	PSBQ,PSBQ-1,PSBQA	photosystem II subunit QA
Pavir.4KG139000.v4.1	0.644358879408674/N	-0.341814329680388/N	-0.346310604883878/N	-1.02431520891862/Y	-0.0724282981634397/N	-0.298456376249961/N	D	AT1G53670.1	ATMSRB1,MSRB1	methionine sulfoxide reductase B 1
Pavir.3KG008900.v4.1	0.464775029457043/N	-0.684186271860174/N	-1.39224577265524/N	-1.40867957455062/Y	-0.482857369164782/N	-0.65208313897717/N	D	AT3G43790.1	ZIFL2	zinc induced facilitator-like 2
Pavir.5KG707200.v4.1	-0.00287370473894378/N	-0.144612354279379/N	1.5401603736504/Y	0.465948442678133/N	1.06621716893074/N	0.65009094292263/N	U	AT5G14420.4	RGLG2	RING domain ligase2
Pavir.2NG231900.v4.1	0.303528461027703/N	0.00786124527154636/N	0.4332766072851/N	1.0636723035783/Y	0.372118772630462/N	0.407826029079358/N	U	AT3G54860.1	ATVPS33,VPS33	Sec1/munc18-like (SM) proteins superfamily
[truncated: 1,913 more rows]

## Sheet: DTHT
GeneID	Control.0-DTHT.0	Control.72-DTHT.72	Control.96-DTHT.96	Control.120-DTHT.120	Control.144-DTHT.144	Control.168-DTHT.168	Up_down	Best-hit-arabi-name	Arabi-symbol	Arabi-define
Pavir.9NG078700.v4.1	0.735550069734641/N	0.139230155214484/N	0.209381936070276/N	-0.320479457689258/N	-0.880848886153004/N	-1.3029730329512/Y	D	AT2G26500.2		cytochrome b6f complex subunit (petM), putative
Pavir.5KG104600.v4.1	-0.750433994644808/N	0.708419916976694/N	1.63990881559902/Y	1.23119270971011/N	1.96569943522407/Y	1.83141175904479/Y	UUU	AT1G66400.1	CML23	calmodulin like 23
Pavir.3KG446600.v4.1	0.866141788296888/N	-0.0884663932166563/N	-0.477868194052716/N	-0.912511153095699/Y	-0.6505867500199/N	-1.29939976346428/Y	D	AT3G58140.1		phenylalanyl-tRNA synthetase class IIc family protein
Pavir.2NG237200.v4.1	-0.307698079428251/N	0.662458623046054/N	1.41618718786874/Y	1.15011958385225/Y	0.381887771926817/N	1.2947089281503/Y	UUU	AT3G19508.1
Pavir.7NG084400.v4.1	0.312735963173371/N	0.0194021898810951/N	-0.63679426951189/N	-1.24198262833547/Y	-0.517695915490097/N	-0.683403016334483/N	D
Pavir.1KG500500.v4.1	0.343382581583367/N	-1.02223379775769/N	-0.960109252232545/N	-0.58410615080556/N	-0.0348357008412341/N	-1.39490021759058/Y	D	AT1G14860.1	atnudt18,NUDT18	nudix hydrolase homolog 18
Pavir.3KG035200.v4.1	-1.33458493515976/N	0.0741672250259337/N	1.10749868046906/N	1.16302656000594/N	1.75613327543476/Y	0.998857551138762/N	U	AT2G35980.1	ATNHL10,NHL10,YLS9	Late embryogenesis abundant (LEA) hydroxyproline-rich glycoprotein family
Pavir.9NG458000.v4.1	0.144189526810855/N	-0.118233427464487/N	-1.05738261215549/Y	-0.952781658627558/Y	-0.756286240265892/N	-0.49325102988241/N	D	AT4G17140.3		pleckstrin homology (PH) domain-containing protein
Pavir.9NG725100.v4.1	-0.028171612215068/N	-0.00798701888778779/N	1.1313076114162/Y	0.458008758532718/N	0.139573934401772/N	0.0612475784306156/N	U	AT2G45790.1	ATPMM,PMM	phosphomannomutase
Pavir.6NG358900.v4.1	-0.107486678258219/N	0.669146649166091/N	0.883394751901274/Y	1.27369962797191/Y	0.275918470767806/N	0.983239232961229/Y	U	AT3G11750.1	FOLB1	Dihydroneopterin aldolase
Pavir.2NG596600.v4.1	0.787564650183892/N	-1.18095266906426/N	-1.07381635940975/N	-0.975638400521277/N	-0.17745825363774/N	-1.52373678410161/Y	D	AT3G47520.1	MDH	malate dehydrogenase
Pavir.6NG093600.v4.1	-0.000443122263737268/N	0.214942183085227/N	-0.0829811501226864/N	0.554447149283413/N	-1.02327520888076/Y	0.041647860576003/N	D	AT1G30580.1		GTP binding
Pavir.9NG645800.v4.1	0.0508188773290901/N	-0.351027706902278/N	-0.506342622206597/N	-0.535705424303233/N	-0.960833646002435/Y	-1.00496600193754/Y	D	AT3G02090.1	MPPBETA	Insulinase (Peptidase family M16) protein
Pavir.9NG661500.v4.1	0.184991825777077/N	-0.206142130856172/N	-0.928444238930683/N	-1.16983164105413/Y	-0.213354804262914/N	-1.19825826654955/Y	DD	AT5G10180.1	AST68,SULTR2;1	slufate transporter 2;1
Pavir.7KG386900.v4.1	0.727860299857008/N	-0.452669954531132/N	-0.765614948955298/N	-0.979502693449372/Y	-0.180150002227372/N	-1.30455227456961/Y	D	AT4G22260.1	IM,IM1	Alternative oxidase family protein
Pavir.4KG313100.v4.1	0.490716035793367/N	0.093309747728556/N	0.652153536085754/N	0.855156723408678/Y	0.230707416088943/N	1.28418425005994/Y	U	AT3G18510.1
Pavir.9NG062600.v4.1	0.440293450832774/N	-0.972779908484449/N	-1.6817971186436/Y	-1.69142132272401/Y	-0.45940526684742/N	-1.66969341853632/Y	DDD	AT5G19855.1		Chaperonin-like RbcX protein
Pavir.6KG062300.v4.1	0.401921666296903/N	-0.143314821270386/N	-0.903077211925713/N	-0.583834057652342/N	-1.00112411529877/N	-1.10643715770517/Y	D
Pavir.9KG456800.v4.1	0.376896341645136/N	-0.991679947339657/N	-1.15769459794657/Y	-0.837323716480847/N	-1.01134626637803/N	-1.20260099249215/Y	DD	AT5G05140.1		Transcription elongation factor (TFIIS) family protein
Pavir.3NG171700.v4.1	0.040144769498741/N	-0.118424987570367/N	-1.01287946010971/Y	-0.215195414416934/N	-1.15979124619937/Y	-0.983936581422062/Y	DD	AT5G66240.2		Transducin/WD40 repeat-like superfamily protein
Pavir.4KG006600.v4.1	0.660853282788552/N	0.413640057696636/N	0.536154546799655/N	0.7959142482482/N	0.421385870319549/N	1.08600017159359/Y	U	AT3G01610.1	CDC48C,emb1354	cell division cycle 48C
Pavir.9KG343100.v4.1	-0.676639629496628/N	-0.97876013839238/N	-1.07049057196073/N	-0.692450418028723/N	-1.55092691684382/Y	-1.26208164832839/Y	DD
Pavir.3KG456000.v4.1	0.632096984542477/N	-0.201499860401002/N	-0.643861396577662/N	-1.19591696636628/Y	-0.608342078628327/N	-1.26874333708078/Y	DD	AT5G51070.1	CLPD,ERD1,SAG15	Clp ATPase
Pavir.4NG154400.v4.1	0.0404590742427717/N	0.682003595197919/N	1.05403134101584/Y	0.864432072156688/Y	0.863342618239944/N	1.17973291129318/Y	UU	AT1G14620.1	DECOY	decoy
Pavir.8NG310500.v4.1	0.64557531963879/N	-0.23297258841055/N	-0.290196402109725/N	-1.39603411195207/Y	-0.0403164094429053/N	-0.526653727835186/N	D
Pavir.5KG655600.v4.1	-0.419848928414801/N	0.85487891935273/N	1.1383011902062/N	1.38581558987411/Y	0.122113853361237/N	1.50020102349993/Y	UU	AT2G27500.2		Glycosyl hydrolase superfamily protein
Pavir.2KG547300.v4.1	0.637288358386629/N	-0.0848565585967213/N	-0.362144255209295/N	-0.469487646791215/N	-0.0693627812708734/N	-1.24853282920926/Y	D	AT1G22380.1	AtUGT85A3,UGT85A3	UDP-glucosyl transferase 85A3
Pavir.7NG363200.v4.1	0.886076798132034/N	-1.00049753679383/N	-1.4019729279276/Y	-0.836139552230986/N	-0.319841709145567/N	-0.900709276332443/N	D	AT4G30580.1	ATS2,EMB1995,LPAT1	Phospholipid/glycerol acyltransferase family protein
Pavir.8NG249900.v4.1	-0.341972169954167/N	0.0509642629818041/N	2.07999137999511/Y	1.76678999082809/Y	0.141833078954293/N	1.57205820686365/Y	UUU
Pavir.3KG247300.v4.1	-0.475451374772143/N	1.39405353735441/N	1.53954244804887/Y	1.93533652154335/Y	2.11443568538621/Y	1.86239201345325/Y	UUUU	AT4G12290.1		Copper amine oxidase family protein
Pavir.1KG065900.v4.1	-0.0187355258208029/N	-0.0280364985619557/N	0.894089258888213/N	0.609634137410788/N	0.317363241899056/N	1.05552720615226/Y	U
Pavir.2KG534500.v4.1	0.753466916297701/N	-0.662190636744488/N	-1.08420999084918/Y	-1.30109834983342/Y	-0.104355350303521/N	-1.72487007309426/Y	DDD	AT3G06483.1	ATPDHK,PDK	pyruvate dehydrogenase kinase
Pavir.9NG755000.v4.1	-0.130900108278994/N	-0.666858750244222/N	-1.11756959911218/N	-0.33483740528942/N	-1.60144465560436/Y	1.13207052984391/Y	DU	AT3G12500.1	ATHCHIB,B-CHI,CHI-B,HCHIB,PR-3,PR3	basic chitinase
Pavir.2NG491000.v4.1	1.08423989720232/N	-0.524502447289428/N	-0.915258637160017/N	-1.17107395215611/Y	0.038102899099969/N	-1.47731652093913/Y	DD	AT2G35660.1	CTF2A	FAD/NAD(P)-binding oxidoreductase family protein
Pavir.9NG430100.v4.1	0.362057993502827/N	0.922466385912375/N	1.33278618210146/Y	1.26080269930525/Y	0.813321770472174/N	1.16072093716616/Y	UUU
Pavir.1NG346300.v4.1	0.781891330663901/N	0.22782486269223/N	0.0258510651442771/N	0.314672741927343/N	0.417691238980957/N	1.67039719427647/Y	U	AT4G06536.1		SPla/RYanodine receptor (SPRY) domain-containing protein
Pavir.8NG086600.v4.1	-0.398448329318756/N	-0.581062729720801/N	-1.14981450087316/N	-1.01812413377484/N	-1.12144080577924/N	-1.85862554967699/Y	D
Pavir.1NG293100.v4.1	0.246714065353464/N	0.428425633534758/N	0.520871022335049/N	1.0696008381322/Y	0.540267736446705/N	0.386730517359442/N	U	AT4G10100.2	CNX7,SIR5	co-factor for nitrate, reductase and xanthine dehydrogenase 7
Pavir.3KG189700.v4.1	0.9421253059953/N	-0.412069721199035/N	-0.330577169106201/N	-0.246558769423332/N	0.325035117249454/N	2.36797545184334/Y	U	AT4G15550.1	IAGLU	indole-3-acetate beta-D-glucosyltransferase
Pavir.5NG035100.v4.1	-0.379136275587051/N	0.0429038811110621/N	0.392953142062875/N	0.434907704469831/N	1.74598636340946/Y	0.0577961800103127/N	U	AT3G11760.1
Pavir.5NG034100.v4.1	-0.621521823835762/N	-1.42304219651079/N	-0.67859146511454/N	-1.01979593168128/N	-0.470732330830898/N	-1.22287916770147/Y	D	AT4G26270.1	PFK3	phosphofructokinase 3
Pavir.2NG537400.v4.1	-0.286900768360444/N	-0.115639874594786/N	-0.64787495372105/N	-1.07389693003782/Y	-0.571818225362439/N	-1.19785876570267/Y	DD	AT3G22104.1		Phototropic-responsive NPH3 family protein
Pavir.6KG070500.v4.1	-0.742210105666075/N	-0.98262409422788/N	-1.57385497889342/Y	-1.63681246740861/Y	-1.05968986958115/N	-1.75559048261158/Y	DDD	AT1G01060.1	LHY,LHY1	Homeodomain-like superfamily protein
Pavir.8KG077400.v4.1	-0.656740743135658/N	-0.942643791540991/N	-0.790526578358188/N	-0.693688187023179/N	-0.354518956828028/N	-1.48620545099721/Y	D	AT4G38620.1	ATMYB4,MYB4	myb domain protein 4
Pavir.8KG396700.v4.1	0.263790213411208/N	-0.149296213705516/N	-0.759400592157866/N	-0.528288657812594/N	-1.03908058417439/N	-1.59188837233723/Y	D
Pavir.J643500.v4.1	-0.0503697542605988/N	0.289195072763802/N	1.33022677184889/N	1.50519460179074/Y	1.01894698680889/N	1.03209916852082/N	U	AT1G64920.1		UDP-Glycosyltransferase superfamily protein
Pavir.2NG455500.v4.1	-0.0702566378890578/N	0.716612645142616/N	0.44596854733756/N	0.510292687955648/N	0.155858086219811/N	1.2407730924621/Y	U	AT4G35880.1		Eukaryotic aspartyl protease family protein
Pavir.2KG242300.v4.1	-0.926260549119792/N	1.05507772584047/N	1.26285065220817/Y	1.31233372860604/Y	0.503199427717627/N	1.23326228065315/Y	UUU	AT1G60620.1	ATRPAC43,RPAC43	RNA polymerase I subunit 43
Pavir.5KG581300.v4.1	-0.846301745299598/N	0.456401685776576/N	0.913950283729253/N	0.809719804654317/N	1.34759961869141/Y	0.591271718086509/N	U	AT5G44210.1	ATERF-9,ATERF9,ERF9	erf domain protein 9
Pavir.2KG543600.v4.1	-0.688420898112107/N	-0.132700897277816/N	-1.31134880237622/Y	-0.468879335163817/N	-0.74155640175785/N	-0.51535596865631/N	D	AT4G39680.1		SAP domain-containing protein
Pavir.J432100.v4.1	0.135635147107106/N	0.356973436238256/N	0.19288039826315/N	0.00800869765257922/N	-0.117297101988736/N	-1.08740439189808/Y	D	AT5G04590.1	SIR	sulfite reductase
Pavir.7NG285600.v4.1	0.170443812686235/N	-0.158439765954304/N	-0.846046206062393/Y	-0.783416027252936/Y	-0.286946078909947/N	-1.02095701219227/Y	D	AT4G38360.2	LAZ1	Protein of unknown function (DUF300)
Pavir.5KG450100.v4.1	0.304073025659574/N	-0.359154414109112/N	-1.12887774266176/N	-0.314088943902441/N	-0.875717117894421/N	-1.79769547588387/Y	D	AT5G42800.1	DFR,M318,TT3	dihydroflavonol 4-reductase
Pavir.5NG284900.v4.1	0.265420389335552/N	0.821674943191743/N	1.06629756327778/Y	0.346323113505758/N	0.315075765576435/N	0.769379728987298/Y	U	AT5G64320.1		Pentatricopeptide repeat (PPR) superfamily protein
Pavir.2KG048200.v4.1	0.90245842163715/N	-0.844226148390657/N	-1.35583242735198/Y	-1.64177315464116/Y	-0.773270268052279/N	-2.10621925985728/Y	DDD	AT1G06690.1		NAD(P)-linked oxidoreductase superfamily protein
Pavir.7NG224400.v4.1	-0.155749345253667/N	-0.304181989315469/N	-0.114356687164042/N	-0.175459207135904/N	-0.357939261638341/N	-1.11732866187316/Y	D	AT3G25250.1	AGC2,AGC2-1,AtOXI1,OXI1	AGC (cAMP-dependent, cGMP-dependent and protein kinase C) kinase family protein
Pavir.5KG709900.v4.1	0.443950349051952/N	-0.900682871969237/N	-1.12990431315719/Y	-1.03999277876348/N	-0.772336697761205/N	-1.20375401857931/Y	DD	AT1G70610.1	ATTAP1,TAP1	transporter associated with antigen processing protein 1
Pavir.9NG671500.v4.1	0.405840983736992/N	-0.656466131595937/N	-1.91888156918132/Y	-1.82546935251277/Y	-1.3393331079299/N	-2.07269031399045/Y	DDD	AT4G37870.1	PCK1,PEPCK	phosphoenolpyruvate carboxykinase 1
Pavir.4NG056700.v4.1	-0.559762138394646/N	0.506821327627166/N	0.755223665869364/N	1.21178655188348/Y	-0.319370069931092/N	0.8677757363236/Y	U	AT1G64185.1		Lactoylglutathione lyase / glyoxalase I family protein
Pavir.5KG517200.v4.1	0.808495824152927/N	-0.415205194939142/N	-0.934419435227216/N	-1.41384834287989/Y	-0.430243233065383/N	-1.54611981969807/Y	DD	AT3G15354.1	SPA3	SPA1-related 3
Pavir.7KG182700.v4.1	0.775090245221681/N	-0.155914888842416/N	-0.633272287333193/N	-1.11067136053242/Y	0.191227614061611/N	-0.856912031984403/N	D	AT4G08920.1	ATCRY1,BLU1,CRY1,HY4,OOP2	cryptochrome 1
Pavir.2NG270500.v4.1	0.702987403259724/N	0.0506320971795532/N	-0.279877448013025/N	-1.32284441430709/Y	-0.0447511228804275/N	-0.270152985307217/N	D	AT4G25450.1	ATNAP8,NAP8	non-intrinsic ABC protein 8
Pavir.9KG064200.v4.1	-1.33608504908872/N	-0.31265299586159/N	-0.789299421925366/N	-0.586634235535008/N	-0.525569524397582/N	-1.42519754793773/Y	D	AT3G22550.1		Protein of unknown function (DUF581)
Pavir.6KG273300.v4.1	-0.390285676349541/N	0.258358227570354/N	0.546356320025027/N	1.03482322113136/Y	0.359235153401888/N	0.886321421647745/Y	U	AT1G26880.1		Ribosomal protein L34e superfamily protein
Pavir.1NG395900.v4.1	-1.06944016457374/N	-0.377341849107111/N	0.898814806725423/N	0.703489208216819/N	0.681914430579762/N	1.90747169929846/Y	U	AT1G20440.1	AtCOR47,COR47,RD17	cold-regulated 47
Pavir.1KG461200.v4.1	-0.552449663958759/N	0.795315793489116/N	0.525430444132386/N	1.00707044549779/Y	0.579176298744379/N	0.917549667157809/Y	U
Pavir.1KG039700.v4.1	-0.0861589102026803/N	-0.156201997874685/N	-0.397661528773285/N	-1.36069917399397/Y	-1.38602285713661/N	-1.03292645201643/N	D	AT3G18040.1	MPK9	MAP kinase 9
Pavir.5KG579400.v4.1	-0.301547141339431/N	0.389719649096934/N	0.286461333964428/N	0.185546869346534/N	0.133266093215913/N	2.59765334583423/Y	U	AT1G60420.1		DC1 domain-containing protein
Pavir.4NG115300.v4.1	0.0975435352253268/N	0.853849775800475/N	1.19834172154388/N	1.91709372509222/Y	1.13223326181399/N	2.95653209044519/Y	UU	AT5G16600.1	AtMYB43,MYB43	myb domain protein 43
Pavir.6KG314600.v4.1	-0.759493140143135/N	0.236554361388328/N	0.655904904514762/N	0.553763459454514/N	0.405768455058683/N	1.39935765144033/Y	U	AT5G64250.2		Aldolase-type TIM barrel family protein
Pavir.8NG240200.v4.1	0.318304915322337/N	-0.497979490881954/N	-0.569441141406621/N	-0.535461312455183/N	-0.389451476802309/N	-1.19942611501888/Y	D	AT5G48545.1	HINT3	histidine triad nucleotide-binding 3
[truncated: 4,564 more rows]

## Sheet: HT
GeneID	DT.0-DTHT.0	DT.72-DTHT.72	DT.96-DTHT.96	DT.120-DTHT.120	DT.144-DTHT.144	DT.168-DTHT.168	Up_down	Best-hit-arabi-name	Arabi-symbol	Arabi-define
[truncated: 2,338 more rows]
