# Supplementary material for: Global analysis of switchgrass (Panicum virgatum L.) transcriptomes in response to interactive effects of drought and heat stresses
Source: BMC Plant Biol. 2022 Mar 8;22:107. doi: 10.1186/s12870-022-03477-0 (PMC8903725; doi:10.1186/s12870-022-03477-0)
Supplement: Supplementary file 6 — Additional file 6. GO enrichment analysis using agriGO. [file 12870_2022_3477_MOESM6_ESM.xlsx]

## Sheet: Description of data
GO enrichment analysis using agriGO
Description of columns in the table
Column	description
1	GO terms
2	Term_type. P: biological process; F: molecular function; C: cellular component
3	Term. The description of the corresponding GO term.
4	The number of genes that belong to a given GO term in the query list
5	The number of genes in the query list with GO annotation
6	The number of genes that belong to a given GO term in background
7	The total number of genes with GO annotation used as background
8	P-value
9	FDR
10	Entries. Gene IDs.

## Sheet: DTvsCtrl
GO_acc	term_type	Term	queryitem	querytotal	refitem	reftotal	pvalue	FDR	entries	entries_ref
GO:0015979	P	photosynthesis	61	1953	134	15902	9.5e-15	2.5e-11	// Pavir.3NG070200.v4.1 // Pavir.4NG184100.v4.1 // Pavir.9NG084200.v4.1 // Pavir.2NG533500.v4.1 // Pavir.9KG495000.v4.1 // Pavir.2NG203400.v4.1 // Pavir.2KG466600.v4.1 // Pavir.3KG058700.v4.1 // Pavir.3NG023800.v4.1 // Pavir.6KG353100.v4.1 // Pavir.8KG137600.v4.1 // Pavir.2KG395800.v4.1 // Pavir.2KG224900.v4.1 // Pavir.6NG295700.v4.1 // Pavir.3NG028600.v4.1 // Pavir.2KG486800.v4.1 // Pavir.2NG523…	// Pavir.3NG070200.v4.1 // Pavir.3KG515700.v4.1 // Pavir.2NG203400.v4.1 // Pavir.4KG331400.v4.1 // Pavir.2NG212400.v4.1 // Pavir.9KG495000.v4.1 // Pavir.9KG497400.v4.1 // Pavir.2KG395800.v4.1 // Pavir.3NG172700.v4.1 // Pavir.J180600.v4.1 // Pavir.2KG486800.v4.1 // Pavir.9NG084200.v4.1 // Pavir.6KG195400.v4.1 // Pavir.7KG160100.v4.1 // Pavir.J651100.v4.1 // Pavir.3KG309300.v4.1 // Pavir.J553400.v4…
GO:0044710	P	single-organism metabolic process	418	1953	2363	15902	2.7e-13	3.5e-10	// Pavir.6KG285900.v4.1 // Pavir.4NG192700.v4.1 // Pavir.5KG489000.v4.1 // Pavir.9KG246200.v4.1 // Pavir.1KG540000.v4.1 // Pavir.1KG463400.v4.1 // Pavir.2KG261000.v4.1 // Pavir.1NG292900.v4.1 // Pavir.J236800.v4.1 // Pavir.5NG552000.v4.1 // Pavir.7KG137100.v4.1 // Pavir.J328700.v4.1 // Pavir.5KG009100.v4.1 // Pavir.4KG244500.v4.1 // Pavir.7KG360400.v4.1 // Pavir.7KG024600.v4.1 // Pavir.7NG133500.…	// Pavir.4NG192700.v4.1 // Pavir.6KG253300.v4.1 // Pavir.2NG420300.v4.1 // Pavir.6KG012800.v4.1 // Pavir.2NG531400.v4.1 // Pavir.1NG530600.v4.1 // Pavir.8KG033500.v4.1 // Pavir.7NG133700.v4.1 // Pavir.9NG696000.v4.1 // Pavir.J236800.v4.1 // Pavir.4KG005300.v4.1 // Pavir.2NG236900.v4.1 // Pavir.1KG140600.v4.1 // Pavir.7NG361900.v4.1 // Pavir.2NG247500.v4.1 // Pavir.2NG484300.v4.1 // Pavir.5KG65610…
GO:0008152	P	metabolic process	1106	1953	7724	15902	1e-11	8.7e-09	// Pavir.3NG070200.v4.1 // Pavir.J767400.v4.1 // Pavir.6KG285900.v4.1 // Pavir.9NG853600.v4.1 // Pavir.9KG358700.v4.1 // Pavir.2NG159000.v4.1 // Pavir.1NG386000.v4.1 // Pavir.5KG489000.v4.1 // Pavir.9KG246200.v4.1 // Pavir.7NG398000.v4.1 // Pavir.1KG540000.v4.1 // Pavir.8NG182000.v4.1 // Pavir.5KG426100.v4.1 // Pavir.2KG261000.v4.1 // Pavir.1NG292900.v4.1 // Pavir.J236800.v4.1 // Pavir.4NG187300.…	// Pavir.6KG136000.v4.1 // Pavir.7NG350600.v4.1 // Pavir.3KG512900.v4.1 // Pavir.3KG309300.v4.1 // Pavir.7NG133700.v4.1 // Pavir.J236800.v4.1 // Pavir.1NG082300.v4.1 // Pavir.7KG240300.v4.1 // Pavir.4KG005300.v4.1 // Pavir.4NG215500.v4.1 // Pavir.8NG096300.v4.1 // Pavir.7NG361900.v4.1 // Pavir.5KG656100.v4.1 // Pavir.7NG201600.v4.1 // Pavir.9NG624000.v4.1 // Pavir.7NG133500.v4.1 // Pavir.3KG39450…
GO:0055114	P	oxidation-reduction process	232	1953	1198	15902	1.6e-10	1e-07	// Pavir.9KG130300.v4.1 // Pavir.5KG209900.v4.1 // Pavir.7KG159800.v4.1 // Pavir.5NG067100.v4.1 // Pavir.9KG246200.v4.1 // Pavir.7KG187300.v4.1 // Pavir.1NG404000.v4.1 // Pavir.1KG540000.v4.1 // Pavir.4KG245500.v4.1 // Pavir.1NG010500.v4.1 // Pavir.6NG039600.v4.1 // Pavir.6NG036000.v4.1 // Pavir.J236800.v4.1 // Pavir.4KG226500.v4.1 // Pavir.9NG252700.v4.1 // Pavir.5NG552000.v4.1 // Pavir.7KG13710…	// Pavir.2NG499600.v4.1 // Pavir.3KG052900.v4.1 // Pavir.6KG290900.v4.1 // Pavir.9KG038100.v4.1 // Pavir.2NG420300.v4.1 // Pavir.9NG053500.v4.1 // Pavir.J002100.v4.1 // Pavir.4NG011200.v4.1 // Pavir.5KG622300.v4.1 // Pavir.9KG246200.v4.1 // Pavir.4KG022300.v4.1 // Pavir.9NG490400.v4.1 // Pavir.1NG074800.v4.1 // Pavir.1KG540000.v4.1 // Pavir.9NG812400.v4.1 // Pavir.9KG204500.v4.1 // Pavir.9NG69600…
GO:0044699	P	single-organism process	543	1953	3462	15902	2.1e-09	1.1e-06	// Pavir.6KG285900.v4.1 // Pavir.4NG192700.v4.1 // Pavir.9NG036200.v4.1 // Pavir.5KG489000.v4.1 // Pavir.9KG246200.v4.1 // Pavir.1KG540000.v4.1 // Pavir.1KG463400.v4.1 // Pavir.2KG261000.v4.1 // Pavir.1NG292900.v4.1 // Pavir.J236800.v4.1 // Pavir.5NG552000.v4.1 // Pavir.7KG137100.v4.1 // Pavir.J328700.v4.1 // Pavir.5KG009100.v4.1 // Pavir.4KG244500.v4.1 // Pavir.9NG134600.v4.1 // Pavir.5NG531800.…	// Pavir.7NG047100.v4.1 // Pavir.6KG253300.v4.1 // Pavir.2NG420300.v4.1 // Pavir.6KG012800.v4.1 // Pavir.5KG524800.v4.1 // Pavir.2NG531400.v4.1 // Pavir.1NG530600.v4.1 // Pavir.8KG033500.v4.1 // Pavir.1KG401300.v4.1 // Pavir.7NG133700.v4.1 // Pavir.9NG696000.v4.1 // Pavir.J236800.v4.1 // Pavir.5NG020600.v4.1 // Pavir.4KG005300.v4.1 // Pavir.2NG236900.v4.1 // Pavir.1KG140600.v4.1 // Pavir.7NG36190…
GO:0009765	P	photosynthesis, light harvesting	19	1953	30	15902	3.7e-07	0.00016	// Pavir.4NG184100.v4.1 // Pavir.J553400.v4.1 // Pavir.2NG533500.v4.1 // Pavir.2KG486800.v4.1 // Pavir.5NG296800.v4.1 // Pavir.9NG220200.v4.1 // Pavir.2NG555700.v4.1 // Pavir.4KG143300.v4.1 // Pavir.4KG305900.v4.1 // Pavir.2KG488400.v4.1 // Pavir.8KG137600.v4.1 // Pavir.1NG472900.v4.1 // Pavir.8NG194400.v4.1 // Pavir.6NG139300.v4.1 // Pavir.2NG531500.v4.1 // Pavir.5KG630800.v4.1 // Pavir.2KG39580…	// Pavir.4NG184100.v4.1 // Pavir.2KG506700.v4.1 // Pavir.2NG533500.v4.1 // Pavir.J381300.v4.1 // Pavir.5NG588100.v4.1 // Pavir.8KG137600.v4.1 // Pavir.2KG395800.v4.1 // Pavir.6KG271600.v4.1 // Pavir.2KG486800.v4.1 // Pavir.4NG135800.v4.1 // Pavir.2NG339500.v4.1 // Pavir.2NG555700.v4.1 // Pavir.3KG309300.v4.1 // Pavir.8NG194400.v4.1 // Pavir.1NG472900.v4.1 // Pavir.7KG185800.v4.1 // Pavir.J651100.…
GO:0019684	P	photosynthesis, light reaction	21	1953	43	15902	2.3e-06	0.00085	// Pavir.4NG184100.v4.1 // Pavir.J553400.v4.1 // Pavir.2NG533500.v4.1 // Pavir.2KG486800.v4.1 // Pavir.5NG296800.v4.1 // Pavir.9NG220200.v4.1 // Pavir.2NG555700.v4.1 // Pavir.4KG143300.v4.1 // Pavir.5KG619000.v4.1 // Pavir.5NG581000.v4.1 // Pavir.4KG305900.v4.1 // Pavir.2KG488400.v4.1 // Pavir.8KG137600.v4.1 // Pavir.1NG472900.v4.1 // Pavir.8NG194400.v4.1 // Pavir.6NG139300.v4.1 // Pavir.2NG53150…	// Pavir.4NG184100.v4.1 // Pavir.2KG506700.v4.1 // Pavir.2NG533500.v4.1 // Pavir.J381300.v4.1 // Pavir.5NG588100.v4.1 // Pavir.2NG212400.v4.1 // Pavir.8KG137600.v4.1 // Pavir.2KG395800.v4.1 // Pavir.9KG432500.v4.1 // Pavir.2KG486900.v4.1 // Pavir.6KG271600.v4.1 // Pavir.2KG486800.v4.1 // Pavir.4NG135800.v4.1 // Pavir.2NG339500.v4.1 // Pavir.9NG102100.v4.1 // Pavir.2NG555700.v4.1 // Pavir.J040700.…
GO:0044711	P	single-organism biosynthetic process	113	1953	596	15902	2.3e-05	0.0074	// Pavir.2KG120800.v4.1 // Pavir.1KG356100.v4.1 // Pavir.3KG314600.v4.1 // Pavir.1KG540000.v4.1 // Pavir.1NG292900.v4.1 // Pavir.5KG768900.v4.1 // Pavir.5NG371300.v4.1 // Pavir.9KG569500.v4.1 // Pavir.7KG058100.v4.1 // Pavir.1KG086600.v4.1 // Pavir.1KG456500.v4.1 // Pavir.1KG175500.v4.1 // Pavir.1KG035000.v4.1 // Pavir.J458900.v4.1 // Pavir.9KG486300.v4.1 // Pavir.9NG688700.v4.1 // Pavir.1NG46380…	// Pavir.6KG253300.v4.1 // Pavir.5KG248200.v4.1 // Pavir.5KG468800.v4.1 // Pavir.1KG540000.v4.1 // Pavir.9NG812400.v4.1 // Pavir.9NG696000.v4.1 // Pavir.3NG121800.v4.1 // Pavir.4NG302500.v4.1 // Pavir.5KG617500.v4.1 // Pavir.9NG068600.v4.1 // Pavir.3NG271800.v4.1 // Pavir.2NG392800.v4.1 // Pavir.1KG530100.v4.1 // Pavir.1KG270300.v4.1 // Pavir.3KG511800.v4.1 // Pavir.5KG705500.v4.1 // Pavir.1NG344…
GO:0046148	P	pigment biosynthetic process	12	1953	20	15902	7.9e-05	0.023	// Pavir.8NG262600.v4.1 // Pavir.3NG028600.v4.1 // Pavir.1KG097400.v4.1 // Pavir.3NG191400.v4.1 // Pavir.2NG200300.v4.1 // Pavir.3NG023800.v4.1 // Pavir.5KG406300.v4.1 // Pavir.6KG253300.v4.1 // Pavir.2NG153200.v4.1 // Pavir.5NG371300.v4.1 // Pavir.3KG061200.v4.1 // Pavir.1NG292900.v4.1	// Pavir.5NG371300.v4.1 // Pavir.8NG262600.v4.1 // Pavir.3NG028600.v4.1 // Pavir.1KG097400.v4.1 // Pavir.8NG154400.v4.1 // Pavir.3KG061200.v4.1 // Pavir.2NG155300.v4.1 // Pavir.3NG068000.v4.1 // Pavir.5KG346700.v4.1 // Pavir.3NG023800.v4.1 // Pavir.5KG346600.v4.1 // Pavir.5KG406300.v4.1 // Pavir.5NG386600.v4.1 // Pavir.6KG253300.v4.1 // Pavir.2NG153200.v4.1 // Pavir.8NG033000.v4.1 // Pavir.2NG200…
GO:0005975	P	carbohydrate metabolic process	112	1953	615	15902	0.00011	0.027	// Pavir.9NG265200.v4.1 // Pavir.5KG426100.v4.1 // Pavir.7NG444900.v4.1 // Pavir.J099800.v4.1 // Pavir.5NG552000.v4.1 // Pavir.5NG265500.v4.1 // Pavir.9NG731100.v4.1 // Pavir.4KG337800.v4.1 // Pavir.9NG761400.v4.1 // Pavir.3KG239000.v4.1 // Pavir.J060400.v4.1 // Pavir.7KG200400.v4.1 // Pavir.5KG166400.v4.1 // Pavir.8KG161600.v4.1 // Pavir.5KG535300.v4.1 // Pavir.1KG175500.v4.1 // Pavir.3KG341100.…	// Pavir.7NG350600.v4.1 // Pavir.1KG314200.v4.1 // Pavir.4KG356400.v4.1 // Pavir.7NG350800.v4.1 // Pavir.9KG636100.v4.1 // Pavir.5KG426100.v4.1 // Pavir.5KG745300.v4.1 // Pavir.2NG507300.v4.1 // Pavir.5NG552000.v4.1 // Pavir.7NG233300.v4.1 // Pavir.3KG229100.v4.1 // Pavir.J367700.v4.1 // Pavir.7NG011600.v4.1 // Pavir.7NG226200.v4.1 // Pavir.1KG043500.v4.1 // Pavir.2NG074500.v4.1 // Pavir.2NG57890…
GO:0008610	P	lipid biosynthetic process	51	1953	232	15902	0.00023	0.054	// Pavir.2NG525600.v4.1 // Pavir.1KG097400.v4.1 // Pavir.1NG051700.v4.1 // Pavir.2KG120800.v4.1 // Pavir.J042100.v4.1 // Pavir.2NG092600.v4.1 // Pavir.4KG175900.v4.1 // Pavir.9KG486300.v4.1 // Pavir.3NG136500.v4.1 // Pavir.7NG375000.v4.1 // Pavir.1KG540000.v4.1 // Pavir.5NG447500.v4.1 // Pavir.9NG552000.v4.1 // Pavir.9NG781600.v4.1 // Pavir.9NG638900.v4.1 // Pavir.5KG113200.v4.1 // Pavir.1NG07790…	// Pavir.3KG317500.v4.1 // Pavir.9KG406700.v4.1 // Pavir.2KG304100.v4.1 // Pavir.2KG120800.v4.1 // Pavir.2NG388200.v4.1 // Pavir.5KG248200.v4.1 // Pavir.9KG579400.v4.1 // Pavir.2NG599000.v4.1 // Pavir.1KG540000.v4.1 // Pavir.9NG812400.v4.1 // Pavir.1NG507500.v4.1 // Pavir.9NG696000.v4.1 // Pavir.8NG107400.v4.1 // Pavir.5KG617500.v4.1 // Pavir.9KG191700.v4.1 // Pavir.4KG173400.v4.1 // Pavir.5KG410…
GO:0042440	P	pigment metabolic process	12	1953	24	15902	0.00029	0.062	// Pavir.8NG262600.v4.1 // Pavir.3NG028600.v4.1 // Pavir.1KG097400.v4.1 // Pavir.3NG191400.v4.1 // Pavir.2NG200300.v4.1 // Pavir.3NG023800.v4.1 // Pavir.5KG406300.v4.1 // Pavir.6KG253300.v4.1 // Pavir.2NG153200.v4.1 // Pavir.5NG371300.v4.1 // Pavir.3KG061200.v4.1 // Pavir.1NG292900.v4.1	// Pavir.1KG097400.v4.1 // Pavir.9NG538000.v4.1 // Pavir.4KG318800.v4.1 // Pavir.2NG155300.v4.1 // Pavir.5KG346700.v4.1 // Pavir.3NG023800.v4.1 // Pavir.5KG346600.v4.1 // Pavir.3NG191400.v4.1 // Pavir.1NG292900.v4.1 // Pavir.3NG028600.v4.1 // Pavir.8NG033000.v4.1 // Pavir.5NG371300.v4.1 // Pavir.8NG262600.v4.1 // Pavir.3KG061200.v4.1 // Pavir.2NG200300.v4.1 // Pavir.9KG398200.v4.1 // Pavir.1KG333…
GO:0006950	P	response to stress	80	1953	425	15902	0.00042	0.083	// Pavir.1KG268800.v4.1 // Pavir.1NG075800.v4.1 // Pavir.1NG395900.v4.1 // Pavir.7KG094500.v4.1 // Pavir.7KG159800.v4.1 // Pavir.1NG449900.v4.1 // Pavir.4NG310000.v4.1 // Pavir.J328700.v4.1 // Pavir.7NG206500.v4.1 // Pavir.5KG171800.v4.1 // Pavir.2NG400700.v4.1 // Pavir.6KG235400.v4.1 // Pavir.7KG247600.v4.1 // Pavir.3KG506100.v4.1 // Pavir.4KG245500.v4.1 // Pavir.9NG353700.v4.1 // Pavir.9KG20560…	// Pavir.9KG002800.v4.1 // Pavir.2KG090400.v4.1 // Pavir.J382000.v4.1 // Pavir.5KG415200.v4.1 // Pavir.9NG015600.v4.1 // Pavir.9NG677600.v4.1 // Pavir.9NG850200.v4.1 // Pavir.8KG009400.v4.1 // Pavir.5KG774200.v4.1 // Pavir.J328700.v4.1 // Pavir.1NG452300.v4.1 // Pavir.9NG189500.v4.1 // Pavir.2NG626500.v4.1 // Pavir.4KG156700.v4.1 // Pavir.5KG651100.v4.1 // Pavir.1NG500300.v4.1 // Pavir.9KG236000.…
GO:0009415	P	response to water	7	1953	8	15902	0.00054	0.093	// Pavir.1KG268800.v4.1 // Pavir.3NG205800.v4.1 // Pavir.1NG395900.v4.1 // Pavir.1NG398600.v4.1 // Pavir.1KG226200.v4.1 // Pavir.J059500.v4.1 // Pavir.1KG297500.v4.1	// Pavir.1KG268800.v4.1 // Pavir.J109800.v4.1 // Pavir.1NG395900.v4.1 // Pavir.1NG398600.v4.1 // Pavir.1KG226200.v4.1 // Pavir.3NG205800.v4.1 // Pavir.J059500.v4.1 // Pavir.1KG297500.v4.1
GO:0006091	P	generation of precursor metabolites and energy	38	1953	163	15902	0.00053	0.093	// Pavir.4NG184100.v4.1 // Pavir.1NG458100.v4.1 // Pavir.9NG337600.v4.1 // Pavir.2NG533500.v4.1 // Pavir.1KG476500.v4.1 // Pavir.4KG166600.v4.1 // Pavir.8KG137600.v4.1 // Pavir.2KG395800.v4.1 // Pavir.J708000.v4.1 // Pavir.2KG486800.v4.1 // Pavir.5NG265500.v4.1 // Pavir.2NG555700.v4.1 // Pavir.4KG020600.v4.1 // Pavir.5NG581000.v4.1 // Pavir.8NG194400.v4.1 // Pavir.1NG472900.v4.1 // Pavir.8NG18180…	// Pavir.3KG038700.v4.1 // Pavir.9KG419800.v4.1 // Pavir.J266400.v4.1 // Pavir.1NG536400.v4.1 // Pavir.3KG229700.v4.1 // Pavir.2NG212400.v4.1 // Pavir.5KG468900.v4.1 // Pavir.2KG395800.v4.1 // Pavir.6KG116000.v4.1 // Pavir.9NG612900.v4.1 // Pavir.9NG680400.v4.1 // Pavir.9KG060900.v4.1 // Pavir.2KG486800.v4.1 // Pavir.3KG024400.v4.1 // Pavir.5KG551100.v4.1 // Pavir.3KG333700.v4.1 // Pavir.9NG10210…
GO:0005976	P	polysaccharide metabolic process	22	1953	76	15902	0.00076	0.12	// Pavir.9NG265200.v4.1 // Pavir.7KG346900.v4.1 // Pavir.6NG195500.v4.1 // Pavir.6NG195400.v4.1 // Pavir.2NG624400.v4.1 // Pavir.9KG214700.v4.1 // Pavir.9KG575500.v4.1 // Pavir.7NG203100.v4.1 // Pavir.6KG186100.v4.1 // Pavir.9NG761400.v4.1 // Pavir.9NG214400.v4.1 // Pavir.9KG021100.v4.1 // Pavir.J060400.v4.1 // Pavir.1KG460000.v4.1 // Pavir.6KG185200.v4.1 // Pavir.2KG465200.v4.1 // Pavir.1KG17550…	// Pavir.J264400.v4.1 // Pavir.7KG346900.v4.1 // Pavir.6KG186100.v4.1 // Pavir.9NG442500.v4.1 // Pavir.9NG265200.v4.1 // Pavir.5KG006900.v4.1 // Pavir.1NG040300.v4.1 // Pavir.1KG556900.v4.1 // Pavir.9NG458200.v4.1 // Pavir.1NG039000.v4.1 // Pavir.6NG063400.v4.1 // Pavir.6NG195500.v4.1 // Pavir.9NG779200.v4.1 // Pavir.6NG195400.v4.1 // Pavir.2NG624400.v4.1 // Pavir.9KG570300.v4.1 // Pavir.9KG27280…
GO:0001101	P	response to acid chemical	8	1953	12	15902	0.00076	0.12	// Pavir.1KG268800.v4.1 // Pavir.3NG205800.v4.1 // Pavir.1NG395900.v4.1 // Pavir.5KG461000.v4.1 // Pavir.1NG398600.v4.1 // Pavir.1KG226200.v4.1 // Pavir.J059500.v4.1 // Pavir.1KG297500.v4.1	// Pavir.1KG268800.v4.1 // Pavir.7NG103000.v4.1 // Pavir.1NG395900.v4.1 // Pavir.J109800.v4.1 // Pavir.5NG281100.v4.1 // Pavir.5KG461000.v4.1 // Pavir.1NG398600.v4.1 // Pavir.1KG226200.v4.1 // Pavir.3NG205800.v4.1 // Pavir.J059500.v4.1 // Pavir.1KG297500.v4.1 // Pavir.5KG506400.v4.1
GO:0006694	P	steroid biosynthetic process	16	1953	47	15902	0.00097	0.14	// Pavir.7KG058100.v4.1 // Pavir.1NG077900.v4.1 // Pavir.2NG035300.v4.1 // Pavir.2KG120800.v4.1 // Pavir.9KG487800.v4.1 // Pavir.J042100.v4.1 // Pavir.2NG431200.v4.1 // Pavir.2NG092600.v4.1 // Pavir.1KG086600.v4.1 // Pavir.3NG136500.v4.1 // Pavir.9NG633800.v4.1 // Pavir.2NG149600.v4.1 // Pavir.1NG512100.v4.1 // Pavir.9NG693500.v4.1 // Pavir.9KG486300.v4.1 // Pavir.9KG487700.v4.1	// Pavir.2KG590900.v4.1 // Pavir.J042100.v4.1 // Pavir.5KG452800.v4.1 // Pavir.2NG092600.v4.1 // Pavir.6KG059700.v4.1 // Pavir.9KG486300.v4.1 // Pavir.9NG812400.v4.1 // Pavir.3NG136500.v4.1 // Pavir.1KG086900.v4.1 // Pavir.9NG767000.v4.1 // Pavir.9KG292900.v4.1 // Pavir.9NG696000.v4.1 // Pavir.9NG387700.v4.1 // Pavir.9NG696200.v4.1 // Pavir.1NG077900.v4.1 // Pavir.2KG120800.v4.1 // Pavir.5KG19650…
GO:0009611	P	response to wounding	8	1953	13	15902	0.0011	0.15	// Pavir.3KG102600.v4.1 // Pavir.3KG098000.v4.1 // Pavir.3KG098300.v4.1 // Pavir.5KG461000.v4.1 // Pavir.3KG098100.v4.1 // Pavir.4KG205500.v4.1 // Pavir.7KG094500.v4.1 // Pavir.7NG059700.v4.1	// Pavir.7NG103000.v4.1 // Pavir.4KG205500.v4.1 // Pavir.3KG098000.v4.1 // Pavir.3KG098300.v4.1 // Pavir.5NG281100.v4.1 // Pavir.4NG120500.v4.1 // Pavir.5KG461000.v4.1 // Pavir.3KG098100.v4.1 // Pavir.3KG102600.v4.1 // Pavir.7KG094500.v4.1 // Pavir.7NG059700.v4.1 // Pavir.3KG102500.v4.1 // Pavir.5KG506400.v4.1
GO:1901700	P	response to oxygen-containing compound	9	1953	17	15902	0.0012	0.16	// Pavir.1KG268800.v4.1 // Pavir.3NG205800.v4.1 // Pavir.1NG395900.v4.1 // Pavir.5KG461000.v4.1 // Pavir.1NG398600.v4.1 // Pavir.1KG226200.v4.1 // Pavir.3KG374200.v4.1 // Pavir.J059500.v4.1 // Pavir.1KG297500.v4.1	// Pavir.3KG200800.v4.1 // Pavir.7NG103000.v4.1 // Pavir.1NG395900.v4.1 // Pavir.9NG447000.v4.1 // Pavir.J109800.v4.1 // Pavir.5NG281100.v4.1 // Pavir.5KG461000.v4.1 // Pavir.3KG142800.v4.1 // Pavir.1NG398600.v4.1 // Pavir.1KG226200.v4.1 // Pavir.3KG146400.v4.1 // Pavir.3KG374200.v4.1 // Pavir.3NG205800.v4.1 // Pavir.J059500.v4.1 // Pavir.1KG297500.v4.1 // Pavir.1KG268800.v4.1 // Pavir.5KG506400.…
GO:0006629	P	lipid metabolic process	80	1953	446	15902	0.0014	0.17	// Pavir.1NG051700.v4.1 // Pavir.2NG525600.v4.1 // Pavir.5KG406300.v4.1 // Pavir.3KG124800.v4.1 // Pavir.9NG462500.v4.1 // Pavir.2KG120800.v4.1 // Pavir.6KG285900.v4.1 // Pavir.J042100.v4.1 // Pavir.2NG092600.v4.1 // Pavir.5KG489000.v4.1 // Pavir.9KG537300.v4.1 // Pavir.9KG486300.v4.1 // Pavir.5NG165700.v4.1 // Pavir.3NG136500.v4.1 // Pavir.7NG375000.v4.1 // Pavir.1KG540000.v4.1 // Pavir.5NG44750…	// Pavir.6KG285900.v4.1 // Pavir.1KG539900.v4.1 // Pavir.6KG253300.v4.1 // Pavir.5KG248200.v4.1 // Pavir.5KG489000.v4.1 // Pavir.1KG540000.v4.1 // Pavir.9NG812400.v4.1 // Pavir.9NG696000.v4.1 // Pavir.5NG405700.v4.1 // Pavir.4NG302500.v4.1 // Pavir.2KG285100.v4.1 // Pavir.2NG236900.v4.1 // Pavir.1KG140600.v4.1 // Pavir.1KG355700.v4.1 // Pavir.2NG392800.v4.1 // Pavir.7KG360400.v4.1 // Pavir.5KG705…
GO:0019752	P	carboxylic acid metabolic process	83	1953	472	15902	0.0019	0.22	// Pavir.1NG458100.v4.1 // Pavir.9NG337600.v4.1 // Pavir.5KG156900.v4.1 // Pavir.1KG476500.v4.1 // Pavir.1KG356100.v4.1 // Pavir.7NG375000.v4.1 // Pavir.5KG461000.v4.1 // Pavir.1KG324100.v4.1 // Pavir.3NG244900.v4.1 // Pavir.9NG685100.v4.1 // Pavir.2NG596600.v4.1 // Pavir.4KG166600.v4.1 // Pavir.1KG540000.v4.1 // Pavir.6KG258700.v4.1 // Pavir.1KG123700.v4.1 // Pavir.9NG552000.v4.1 // Pavir.8KG036…	// Pavir.5KG248200.v4.1 // Pavir.5KG468800.v4.1 // Pavir.1KG540000.v4.1 // Pavir.7NG133700.v4.1 // Pavir.9NG478700.v4.1 // Pavir.2KG513600.v4.1 // Pavir.7NG361900.v4.1 // Pavir.J367700.v4.1 // Pavir.7NG150600.v4.1 // Pavir.2NG029700.v4.1 // Pavir.7NG133500.v4.1 // Pavir.7KG200400.v4.1 // Pavir.8KG161600.v4.1 // Pavir.3KG007200.v4.1 // Pavir.2NG424600.v4.1 // Pavir.5KG760800.v4.1 // Pavir.9KG54220…
GO:0016052	P	carbohydrate catabolic process	26	1953	106	15902	0.0021	0.22	// Pavir.1NG458100.v4.1 // Pavir.9NG337600.v4.1 // Pavir.9NG265200.v4.1 // Pavir.1KG476500.v4.1 // Pavir.9KG430000.v4.1 // Pavir.4KG166600.v4.1 // Pavir.9KG214700.v4.1 // Pavir.9KG575500.v4.1 // Pavir.9NG058800.v4.1 // Pavir.J708000.v4.1 // Pavir.5NG265500.v4.1 // Pavir.4KG020600.v4.1 // Pavir.4KG304400.v4.1 // Pavir.9NG761400.v4.1 // Pavir.7KG200400.v4.1 // Pavir.3NG030100.v4.1 // Pavir.8NG18180…	// Pavir.9NG265200.v4.1 // Pavir.J266400.v4.1 // Pavir.1NG039000.v4.1 // Pavir.9KG060900.v4.1 // Pavir.5NG265500.v4.1 // Pavir.3KG024400.v4.1 // Pavir.2NG523400.v4.1 // Pavir.3KG333700.v4.1 // Pavir.5KG227700.v4.1 // Pavir.7KG047200.v4.1 // Pavir.9NG761400.v4.1 // Pavir.1KG034400.v4.1 // Pavir.7NG253100.v4.1 // Pavir.7KG200400.v4.1 // Pavir.5KG425300.v4.1 // Pavir.8KG161600.v4.1 // Pavir.9KG20000…
GO:0009628	P	response to abiotic stimulus	10	1953	23	15902	0.0021	0.22	// Pavir.1KG268800.v4.1 // Pavir.3NG205800.v4.1 // Pavir.1NG395900.v4.1 // Pavir.3NG218800.v4.1 // Pavir.1NG398600.v4.1 // Pavir.1KG226200.v4.1 // Pavir.8KG126500.v4.1 // Pavir.8KG024100.v4.1 // Pavir.J059500.v4.1 // Pavir.1KG297500.v4.1	// Pavir.1KG268800.v4.1 // Pavir.9KG103900.v4.1 // Pavir.1NG395900.v4.1 // Pavir.J109800.v4.1 // Pavir.9KG477400.v4.1 // Pavir.6KG413000.v4.1 // Pavir.9NG097800.v4.1 // Pavir.5KG291600.v4.1 // Pavir.1NG398600.v4.1 // Pavir.1KG226200.v4.1 // Pavir.J059500.v4.1 // Pavir.1KG297500.v4.1 // Pavir.9NG128200.v4.1 // Pavir.8NG033800.v4.1 // Pavir.9NG209300.v4.1 // Pavir.6NG362500.v4.1 // Pavir.3NG218800.…
GO:0043436	P	oxoacid metabolic process	84	1953	482	15902	0.0022	0.23	// Pavir.1NG458100.v4.1 // Pavir.9NG337600.v4.1 // Pavir.5KG156900.v4.1 // Pavir.1KG476500.v4.1 // Pavir.1KG356100.v4.1 // Pavir.7NG375000.v4.1 // Pavir.5KG461000.v4.1 // Pavir.1KG324100.v4.1 // Pavir.3NG244900.v4.1 // Pavir.9NG685100.v4.1 // Pavir.2NG596600.v4.1 // Pavir.4KG166600.v4.1 // Pavir.1KG540000.v4.1 // Pavir.6KG258700.v4.1 // Pavir.1KG123700.v4.1 // Pavir.9NG552000.v4.1 // Pavir.8KG036…	// Pavir.5KG248200.v4.1 // Pavir.5KG468800.v4.1 // Pavir.1KG540000.v4.1 // Pavir.7NG133700.v4.1 // Pavir.9NG478700.v4.1 // Pavir.2KG513600.v4.1 // Pavir.7NG361900.v4.1 // Pavir.J367700.v4.1 // Pavir.7NG150600.v4.1 // Pavir.2NG029700.v4.1 // Pavir.7NG133500.v4.1 // Pavir.7KG200400.v4.1 // Pavir.8KG161600.v4.1 // Pavir.3KG007200.v4.1 // Pavir.2NG424600.v4.1 // Pavir.5KG760800.v4.1 // Pavir.9KG54220…
GO:0008202	P	steroid metabolic process	16	1953	52	15902	0.0023	0.23	// Pavir.7KG058100.v4.1 // Pavir.1NG077900.v4.1 // Pavir.2NG035300.v4.1 // Pavir.2KG120800.v4.1 // Pavir.9KG487800.v4.1 // Pavir.J042100.v4.1 // Pavir.2NG431200.v4.1 // Pavir.2NG092600.v4.1 // Pavir.1KG086600.v4.1 // Pavir.3NG136500.v4.1 // Pavir.9NG633800.v4.1 // Pavir.2NG149600.v4.1 // Pavir.1NG512100.v4.1 // Pavir.9NG693500.v4.1 // Pavir.9KG486300.v4.1 // Pavir.9KG487700.v4.1	// Pavir.2KG590900.v4.1 // Pavir.5KG152500.v4.1 // Pavir.J042100.v4.1 // Pavir.5KG452800.v4.1 // Pavir.2NG092600.v4.1 // Pavir.5KG156000.v4.1 // Pavir.6KG059700.v4.1 // Pavir.9KG486300.v4.1 // Pavir.9NG812400.v4.1 // Pavir.3NG136500.v4.1 // Pavir.1KG086900.v4.1 // Pavir.9NG767000.v4.1 // Pavir.9KG292900.v4.1 // Pavir.9NG696000.v4.1 // Pavir.9NG387700.v4.1 // Pavir.9NG696200.v4.1 // Pavir.1NG07790…
GO:0006082	P	organic acid metabolic process	90	1953	538	15902	0.0044	0.42	// Pavir.1KG356100.v4.1 // Pavir.1KG540000.v4.1 // Pavir.2KG261000.v4.1 // Pavir.5NG507000.v4.1 // Pavir.5NG265500.v4.1 // Pavir.7NG133500.v4.1 // Pavir.7KG200400.v4.1 // Pavir.4KG113100.v4.1 // Pavir.8KG161600.v4.1 // Pavir.2KG540400.v4.1 // Pavir.5KG552900.v4.1 // Pavir.3KG446600.v4.1 // Pavir.J616100.v4.1 // Pavir.3NG269900.v4.1 // Pavir.5KG373100.v4.1 // Pavir.1NG106000.v4.1 // Pavir.5KG67420…	// Pavir.9NG544300.v4.1 // Pavir.5KG248200.v4.1 // Pavir.5KG468800.v4.1 // Pavir.1KG540000.v4.1 // Pavir.7NG133700.v4.1 // Pavir.2KG261000.v4.1 // Pavir.9NG478700.v4.1 // Pavir.2KG513600.v4.1 // Pavir.7NG361900.v4.1 // Pavir.J367700.v4.1 // Pavir.7NG150600.v4.1 // Pavir.2NG029700.v4.1 // Pavir.7NG133500.v4.1 // Pavir.1NG132600.v4.1 // Pavir.7KG200400.v4.1 // Pavir.8KG161600.v4.1 // Pavir.3KG00720…
GO:0044262	P	cellular carbohydrate metabolic process	27	1953	120	15902	0.0048	0.44	// Pavir.3KG344800.v4.1 // Pavir.2KG302400.v4.1 // Pavir.7KG346900.v4.1 // Pavir.1KG530100.v4.1 // Pavir.6NG195500.v4.1 // Pavir.5KG758200.v4.1 // Pavir.6NG195400.v4.1 // Pavir.9NG058800.v4.1 // Pavir.7NG203100.v4.1 // Pavir.6KG186100.v4.1 // Pavir.J534100.v4.1 // Pavir.3KG165100.v4.1 // Pavir.5NG496700.v4.1 // Pavir.4KG337800.v4.1 // Pavir.9NG214400.v4.1 // Pavir.9NG840900.v4.1 // Pavir.9KG02110…	// Pavir.7NG091000.v4.1 // Pavir.9NG820000.v4.1 // Pavir.3KG339200.v4.1 // Pavir.5KG291000.v4.1 // Pavir.4NG277300.v4.1 // Pavir.J264400.v4.1 // Pavir.9NG442500.v4.1 // Pavir.1NG544100.v4.1 // Pavir.2NG299800.v4.1 // Pavir.2KG405100.v4.1 // Pavir.4NG248300.v4.1 // Pavir.6KG186100.v4.1 // Pavir.9NG811800.v4.1 // Pavir.5KG543600.v4.1 // Pavir.9NG500400.v4.1 // Pavir.6NG190500.v4.1 // Pavir.4KG33780…
GO:0051186	P	cofactor metabolic process	45	1953	234	15902	0.005	0.45	// Pavir.7NG279800.v4.1 // Pavir.9NG337600.v4.1 // Pavir.1NG458100.v4.1 // Pavir.1KG476500.v4.1 // Pavir.9NG082500.v4.1 // Pavir.3NG023800.v4.1 // Pavir.4KG166600.v4.1 // Pavir.2KG538800.v4.1 // Pavir.5KG263300.v4.1 // Pavir.8KG085700.v4.1 // Pavir.3NG191400.v4.1 // Pavir.1NG292900.v4.1 // Pavir.3NG028600.v4.1 // Pavir.J708000.v4.1 // Pavir.5NG265500.v4.1 // Pavir.2KG215100.v4.1 // Pavir.4KG02060…	// Pavir.9NG538000.v4.1 // Pavir.4NG011200.v4.1 // Pavir.J266400.v4.1 // Pavir.3KG531900.v4.1 // Pavir.9KG501300.v4.1 // Pavir.2NG602400.v4.1 // Pavir.8KG161600.v4.1 // Pavir.9NG611500.v4.1 // Pavir.7NG280700.v4.1 // Pavir.2NG157200.v4.1 // Pavir.3NG121800.v4.1 // Pavir.9KG060900.v4.1 // Pavir.5NG265500.v4.1 // Pavir.3KG024400.v4.1 // Pavir.3KG333700.v4.1 // Pavir.5NG123500.v4.1 // Pavir.4NG13240…
GO:0006979	P	response to oxidative stress	25	1953	109	15902	0.0053	0.46	// Pavir.7KG159800.v4.1 // Pavir.5KG171800.v4.1 // Pavir.4KG245500.v4.1 // Pavir.1NG010500.v4.1 // Pavir.2NG400700.v4.1 // Pavir.5KG262900.v4.1 // Pavir.7KG370200.v4.1 // Pavir.9NG689200.v4.1 // Pavir.J328700.v4.1 // Pavir.7KG208100.v4.1 // Pavir.4KG084100.v4.1 // Pavir.9NG757400.v4.1 // Pavir.3KG130700.v4.1 // Pavir.4NG310000.v4.1 // Pavir.7NG166900.v4.1 // Pavir.3KG228400.v4.1 // Pavir.7KG32860…	// Pavir.9NG460900.v4.1 // Pavir.7NG199200.v4.1 // Pavir.7KG159800.v4.1 // Pavir.4NG279300.v4.1 // Pavir.1NG130100.v4.1 // Pavir.9KG572400.v4.1 // Pavir.4KG245500.v4.1 // Pavir.1NG010500.v4.1 // Pavir.2NG090400.v4.1 // Pavir.7KG284800.v4.1 // Pavir.9KG563200.v4.1 // Pavir.9NG277400.v4.1 // Pavir.5KG244400.v4.1 // Pavir.5NG344900.v4.1 // Pavir.5KG263100.v4.1 // Pavir.1KG431700.v4.1 // Pavir.8KG162…
GO:0010035	P	response to inorganic substance	7	1953	15	15902	0.0072	0.6	// Pavir.1KG268800.v4.1 // Pavir.3NG205800.v4.1 // Pavir.1NG395900.v4.1 // Pavir.1NG398600.v4.1 // Pavir.1KG226200.v4.1 // Pavir.J059500.v4.1 // Pavir.1KG297500.v4.1	// Pavir.1KG268800.v4.1 // Pavir.J109800.v4.1 // Pavir.9KG266400.v4.1 // Pavir.1NG395900.v4.1 // Pavir.5NG032500.v4.1 // Pavir.9NG813100.v4.1 // Pavir.5NG032400.v4.1 // Pavir.1NG398600.v4.1 // Pavir.1KG226200.v4.1 // Pavir.J791000.v4.1 // Pavir.5KG033300.v4.1 // Pavir.9KG649200.v4.1 // Pavir.3NG205800.v4.1 // Pavir.J059500.v4.1 // Pavir.1KG297500.v4.1
GO:0050896	P	response to stimulus	128	1953	824	15902	0.0074	0.6	// Pavir.7KG159800.v4.1 // Pavir.7KG291700.v4.1 // Pavir.7NG206500.v4.1 // Pavir.9KG130700.v4.1 // Pavir.9KG608000.v4.1 // Pavir.4KG245500.v4.1 // Pavir.3KG124800.v4.1 // Pavir.1NG010500.v4.1 // Pavir.1KG226200.v4.1 // Pavir.5KG774200.v4.1 // Pavir.5NG469100.v4.1 // Pavir.1NG452300.v4.1 // Pavir.3KG098100.v4.1 // Pavir.9KG277500.v4.1 // Pavir.5NG531800.v4.1 // Pavir.9NG642900.v4.1 // Pavir.8KG305…	// Pavir.2KG578700.v4.1 // Pavir.4KG295800.v4.1 // Pavir.3NG324900.v4.1 // Pavir.9KG002800.v4.1 // Pavir.5NG183000.v4.1 // Pavir.2KG090400.v4.1 // Pavir.J382000.v4.1 // Pavir.9KG608000.v4.1 // Pavir.5KG415200.v4.1 // Pavir.9NG015600.v4.1 // Pavir.3NG236300.v4.1 // Pavir.5KG064900.v4.1 // Pavir.9NG677600.v4.1 // Pavir.9NG850200.v4.1 // Pavir.8KG009400.v4.1 // Pavir.5KG774200.v4.1 // Pavir.1NG37140…
GO:0006073	P	cellular glucan metabolic process	15	1953	56	15902	0.0089	0.68	// Pavir.1NG463800.v4.1 // Pavir.7NG203100.v4.1 // Pavir.1KG460000.v4.1 // Pavir.1NG463900.v4.1 // Pavir.6KG185200.v4.1 // Pavir.7KG346900.v4.1 // Pavir.4NG277400.v4.1 // Pavir.6NG195500.v4.1 // Pavir.6KG186100.v4.1 // Pavir.1KG175500.v4.1 // Pavir.6NG195400.v4.1 // Pavir.9NG214400.v4.1 // Pavir.1NG437300.v4.1 // Pavir.9KG021100.v4.1 // Pavir.J060400.v4.1	// Pavir.J264400.v4.1 // Pavir.6KG186100.v4.1 // Pavir.9NG442500.v4.1 // Pavir.4KG381900.v4.1 // Pavir.1NG040300.v4.1 // Pavir.7KG346900.v4.1 // Pavir.6NG063400.v4.1 // Pavir.6NG195500.v4.1 // Pavir.9NG779200.v4.1 // Pavir.6NG195400.v4.1 // Pavir.9KG570300.v4.1 // Pavir.9KG272800.v4.1 // Pavir.4KG382000.v4.1 // Pavir.2KG405100.v4.1 // Pavir.2NG519300.v4.1 // Pavir.5NG501600.v4.1 // Pavir.7NG20310…
GO:0044042	P	glucan metabolic process	15	1953	56	15902	0.0089	0.68	// Pavir.1NG463800.v4.1 // Pavir.7NG203100.v4.1 // Pavir.1KG460000.v4.1 // Pavir.1NG463900.v4.1 // Pavir.6KG185200.v4.1 // Pavir.7KG346900.v4.1 // Pavir.4NG277400.v4.1 // Pavir.6NG195500.v4.1 // Pavir.6KG186100.v4.1 // Pavir.1KG175500.v4.1 // Pavir.6NG195400.v4.1 // Pavir.9NG214400.v4.1 // Pavir.1NG437300.v4.1 // Pavir.9KG021100.v4.1 // Pavir.J060400.v4.1	// Pavir.J264400.v4.1 // Pavir.6KG186100.v4.1 // Pavir.9NG442500.v4.1 // Pavir.4KG381900.v4.1 // Pavir.1NG040300.v4.1 // Pavir.7KG346900.v4.1 // Pavir.6NG063400.v4.1 // Pavir.6NG195500.v4.1 // Pavir.9NG779200.v4.1 // Pavir.6NG195400.v4.1 // Pavir.9KG570300.v4.1 // Pavir.9KG272800.v4.1 // Pavir.4KG382000.v4.1 // Pavir.2KG405100.v4.1 // Pavir.2NG519300.v4.1 // Pavir.5NG501600.v4.1 // Pavir.7NG20310…
GO:0008299	P	isoprenoid biosynthetic process	14	1953	51	15902	0.0095	0.69	// Pavir.2KG468100.v4.1 // Pavir.2NG525600.v4.1 // Pavir.3KG383300.v4.1 // Pavir.1KG097400.v4.1 // Pavir.9KG569500.v4.1 // Pavir.5KG494900.v4.1 // Pavir.3NG172700.v4.1 // Pavir.5KG493500.v4.1 // Pavir.5KG406300.v4.1 // Pavir.6KG253300.v4.1 // Pavir.5NG447500.v4.1 // Pavir.J458900.v4.1 // Pavir.5NG371300.v4.1 // Pavir.9NG781600.v4.1	// Pavir.2NG525600.v4.1 // Pavir.3KG317500.v4.1 // Pavir.1KG097400.v4.1 // Pavir.6KG253300.v4.1 // Pavir.1NG507500.v4.1 // Pavir.9KG569500.v4.1 // Pavir.6KG090300.v4.1 // Pavir.3NG283600.v4.1 // Pavir.5NG144500.v4.1 // Pavir.5KG406300.v4.1 // Pavir.5NG447500.v4.1 // Pavir.1KG448500.v4.1 // Pavir.6NG089000.v4.1 // Pavir.4NG302500.v4.1 // Pavir.5KG305500.v4.1 // Pavir.2NG218400.v4.1 // Pavir.5KG521…
GO:0006720	P	isoprenoid metabolic process	14	1953	51	15902	0.0095	0.69	// Pavir.2KG468100.v4.1 // Pavir.2NG525600.v4.1 // Pavir.3KG383300.v4.1 // Pavir.1KG097400.v4.1 // Pavir.9KG569500.v4.1 // Pavir.5KG494900.v4.1 // Pavir.3NG172700.v4.1 // Pavir.5KG493500.v4.1 // Pavir.5KG406300.v4.1 // Pavir.6KG253300.v4.1 // Pavir.5NG447500.v4.1 // Pavir.J458900.v4.1 // Pavir.5NG371300.v4.1 // Pavir.9NG781600.v4.1	// Pavir.2NG525600.v4.1 // Pavir.3KG317500.v4.1 // Pavir.1KG097400.v4.1 // Pavir.6KG253300.v4.1 // Pavir.1NG507500.v4.1 // Pavir.9KG569500.v4.1 // Pavir.6KG090300.v4.1 // Pavir.3NG283600.v4.1 // Pavir.5NG144500.v4.1 // Pavir.5KG406300.v4.1 // Pavir.5NG447500.v4.1 // Pavir.1KG448500.v4.1 // Pavir.6NG089000.v4.1 // Pavir.4NG302500.v4.1 // Pavir.5KG305500.v4.1 // Pavir.2NG218400.v4.1 // Pavir.5KG521…
GO:0006732	P	coenzyme metabolic process	37	1953	193	15902	0.011	0.74	// Pavir.7NG279800.v4.1 // Pavir.9NG337600.v4.1 // Pavir.1NG458100.v4.1 // Pavir.1KG476500.v4.1 // Pavir.9NG082500.v4.1 // Pavir.4KG166600.v4.1 // Pavir.2KG538800.v4.1 // Pavir.5KG263300.v4.1 // Pavir.8KG085700.v4.1 // Pavir.J708000.v4.1 // Pavir.5NG265500.v4.1 // Pavir.2KG215100.v4.1 // Pavir.4KG020600.v4.1 // Pavir.3KG229900.v4.1 // Pavir.5KG768900.v4.1 // Pavir.9NG012000.v4.1 // Pavir.6NG31140…	// Pavir.4NG011200.v4.1 // Pavir.J266400.v4.1 // Pavir.3KG531900.v4.1 // Pavir.9KG501300.v4.1 // Pavir.7NG280700.v4.1 // Pavir.2NG157200.v4.1 // Pavir.3NG121800.v4.1 // Pavir.9KG060900.v4.1 // Pavir.5NG265500.v4.1 // Pavir.3KG024400.v4.1 // Pavir.3KG333700.v4.1 // Pavir.4NG132400.v4.1 // Pavir.1KG476500.v4.1 // Pavir.5KG768900.v4.1 // Pavir.6KG405400.v4.1 // Pavir.3KG150600.v4.1 // Pavir.5NG41970…
GO:1901362	P	organic cyclic compound biosynthetic process	197	1953	1350	15902	0.011	0.75	// Pavir.9NG560200.v4.1 // Pavir.3NG284800.v4.1 // Pavir.J767400.v4.1 // Pavir.2NG446200.v4.1 // Pavir.2KG120800.v4.1 // Pavir.1KG534500.v4.1 // Pavir.9NG054200.v4.1 // Pavir.9NG813700.v4.1 // Pavir.6KG015700.v4.1 // Pavir.4NG075700.v4.1 // Pavir.5NG489400.v4.1 // Pavir.1NG500500.v4.1 // Pavir.1NG292900.v4.1 // Pavir.5KG602900.v4.1 // Pavir.6KG307800.v4.1 // Pavir.9NG739600.v4.1 // Pavir.3KG51260…	// Pavir.9KG256600.v4.1 // Pavir.J123900.v4.1 // Pavir.5KG595400.v4.1 // Pavir.3NG324900.v4.1 // Pavir.5KG379800.v4.1 // Pavir.6NG099100.v4.1 // Pavir.2NG003200.v4.1 // Pavir.3KG158800.v4.1 // Pavir.9NG448500.v4.1 // Pavir.9NG184700.v4.1 // Pavir.3KG426900.v4.1 // Pavir.4NG075700.v4.1 // Pavir.3KG512900.v4.1 // Pavir.4NG237400.v4.1 // Pavir.J767400.v4.1 // Pavir.9NG464700.v4.1 // Pavir.9NG812400.…
GO:0044264	P	cellular polysaccharide metabolic process	15	1953	58	15902	0.012	0.77	// Pavir.1NG463800.v4.1 // Pavir.7NG203100.v4.1 // Pavir.1KG460000.v4.1 // Pavir.1NG463900.v4.1 // Pavir.6KG185200.v4.1 // Pavir.7KG346900.v4.1 // Pavir.4NG277400.v4.1 // Pavir.6NG195500.v4.1 // Pavir.6KG186100.v4.1 // Pavir.1KG175500.v4.1 // Pavir.6NG195400.v4.1 // Pavir.9NG214400.v4.1 // Pavir.1NG437300.v4.1 // Pavir.9KG021100.v4.1 // Pavir.J060400.v4.1	// Pavir.J264400.v4.1 // Pavir.6KG186100.v4.1 // Pavir.9NG442500.v4.1 // Pavir.4KG381900.v4.1 // Pavir.9NG811800.v4.1 // Pavir.1NG040300.v4.1 // Pavir.7KG346900.v4.1 // Pavir.6NG063400.v4.1 // Pavir.6NG195500.v4.1 // Pavir.9NG779200.v4.1 // Pavir.6NG195400.v4.1 // Pavir.9KG570300.v4.1 // Pavir.9KG272800.v4.1 // Pavir.4KG382000.v4.1 // Pavir.2KG405100.v4.1 // Pavir.2NG519300.v4.1 // Pavir.5NG50160…
GO:0006779	P	porphyrin-containing compound biosynthetic process	7	1953	17	15902	0.012	0.78	// Pavir.8NG262600.v4.1 // Pavir.3NG028600.v4.1 // Pavir.3NG023800.v4.1 // Pavir.2NG153200.v4.1 // Pavir.2NG200300.v4.1 // Pavir.3NG191400.v4.1 // Pavir.1NG292900.v4.1	// Pavir.8NG262600.v4.1 // Pavir.5KG462100.v4.1 // Pavir.9KG436100.v4.1 // Pavir.5NG280200.v4.1 // Pavir.1NG292900.v4.1 // Pavir.2NG155300.v4.1 // Pavir.6KG106500.v4.1 // Pavir.3NG023800.v4.1 // Pavir.3NG028600.v4.1 // Pavir.6NG100700.v4.1 // Pavir.2NG153200.v4.1 // Pavir.7NG406000.v4.1 // Pavir.2NG200300.v4.1 // Pavir.3NG191400.v4.1 // Pavir.9NG591500.v4.1 // Pavir.1KG333200.v4.1 // Pavir.7KG345…
GO:0044281	P	small molecule metabolic process	136	1953	899	15902	0.012	0.78	// Pavir.1KG356100.v4.1 // Pavir.3KG314600.v4.1 // Pavir.1KG540000.v4.1 // Pavir.2KG261000.v4.1 // Pavir.5NG507000.v4.1 // Pavir.5NG265500.v4.1 // Pavir.7NG338200.v4.1 // Pavir.1KG236700.v4.1 // Pavir.5KG768900.v4.1 // Pavir.7NG133500.v4.1 // Pavir.7KG200400.v4.1 // Pavir.4KG113100.v4.1 // Pavir.8KG161600.v4.1 // Pavir.2KG540400.v4.1 // Pavir.1KG035000.v4.1 // Pavir.5KG552900.v4.1 // Pavir.3KG446…	// Pavir.7KG080700.v4.1 // Pavir.2KG358500.v4.1 // Pavir.5NG260100.v4.1 // Pavir.6NG016000.v4.1 // Pavir.4NG011200.v4.1 // Pavir.5KG248200.v4.1 // Pavir.5KG468800.v4.1 // Pavir.1NG530600.v4.1 // Pavir.1KG540000.v4.1 // Pavir.7NG133700.v4.1 // Pavir.3NG185400.v4.1 // Pavir.2KG261000.v4.1 // Pavir.9NG478700.v4.1 // Pavir.4NG009000.v4.1 // Pavir.2KG513600.v4.1 // Pavir.4KG005300.v4.1 // Pavir.7NG361…
GO:0009117	P	nucleotide metabolic process	45	1953	249	15902	0.013	0.78	// Pavir.1NG458100.v4.1 // Pavir.9NG337600.v4.1 // Pavir.5KG414400.v4.1 // Pavir.1KG476500.v4.1 // Pavir.9NG082500.v4.1 // Pavir.9KG038400.v4.1 // Pavir.1NG040400.v4.1 // Pavir.J290900.v4.1 // Pavir.4KG166600.v4.1 // Pavir.8KG085700.v4.1 // Pavir.J290500.v4.1 // Pavir.J708000.v4.1 // Pavir.5NG265500.v4.1 // Pavir.9KG496100.v4.1 // Pavir.6NG218300.v4.1 // Pavir.2NG341500.v4.1 // Pavir.1NG537800.v4…	// Pavir.1NG359200.v4.1 // Pavir.6KG113900.v4.1 // Pavir.5NG295100.v4.1 // Pavir.4NG011200.v4.1 // Pavir.J266400.v4.1 // Pavir.5NG265500.v4.1 // Pavir.1NG537800.v4.1 // Pavir.1KG463400.v4.1 // Pavir.4KG218600.v4.1 // Pavir.2NG157200.v4.1 // Pavir.3NG121800.v4.1 // Pavir.1NG304300.v4.1 // Pavir.6NG284300.v4.1 // Pavir.9KG060900.v4.1 // Pavir.9NG511300.v4.1 // Pavir.3KG024400.v4.1 // Pavir.2NG55750…
GO:0006753	P	nucleoside phosphate metabolic process	45	1953	252	15902	0.015	0.82	// Pavir.1NG458100.v4.1 // Pavir.9NG337600.v4.1 // Pavir.5KG414400.v4.1 // Pavir.1KG476500.v4.1 // Pavir.9NG082500.v4.1 // Pavir.9KG038400.v4.1 // Pavir.1NG040400.v4.1 // Pavir.J290900.v4.1 // Pavir.4KG166600.v4.1 // Pavir.8KG085700.v4.1 // Pavir.J290500.v4.1 // Pavir.J708000.v4.1 // Pavir.5NG265500.v4.1 // Pavir.9KG496100.v4.1 // Pavir.6NG218300.v4.1 // Pavir.2NG341500.v4.1 // Pavir.1NG537800.v4…	// Pavir.1NG359200.v4.1 // Pavir.6KG113900.v4.1 // Pavir.5NG295100.v4.1 // Pavir.4NG011200.v4.1 // Pavir.J266400.v4.1 // Pavir.5NG265500.v4.1 // Pavir.1NG537800.v4.1 // Pavir.1KG463400.v4.1 // Pavir.4KG218600.v4.1 // Pavir.2NG157200.v4.1 // Pavir.3NG121800.v4.1 // Pavir.1NG304300.v4.1 // Pavir.6NG284300.v4.1 // Pavir.7KG224900.v4.1 // Pavir.9NG511300.v4.1 // Pavir.3KG024400.v4.1 // Pavir.2NG55750…
GO:0007275	P	multicellular organism development	13	1953	49	15902	0.015	0.82	// Pavir.9KG067400.v4.1 // Pavir.4KG117000.v4.1 // Pavir.3KG118100.v4.1 // Pavir.1KG242400.v4.1 // Pavir.1NG402000.v4.1 // Pavir.8KG049300.v4.1 // Pavir.4NG008500.v4.1 // Pavir.9NG303400.v4.1 // Pavir.8NG054500.v4.1 // Pavir.9NG477600.v4.1 // Pavir.3NG109800.v4.1 // Pavir.5NG006200.v4.1 // Pavir.2KG337300.v4.1	// Pavir.3KG118100.v4.1 // Pavir.1KG242400.v4.1 // Pavir.6NG235900.v4.1 // Pavir.9NG831400.v4.1 // Pavir.2NG102600.v4.1 // Pavir.6KG281800.v4.1 // Pavir.4KG117000.v4.1 // Pavir.3KG398400.v4.1 // Pavir.2NG620500.v4.1 // Pavir.9NG303400.v4.1 // Pavir.8NG054500.v4.1 // Pavir.5NG006200.v4.1 // Pavir.8KG049300.v4.1 // Pavir.1NG195100.v4.1 // Pavir.1NG539500.v4.1 // Pavir.3NG012800.v4.1 // Pavir.9KG414…
GO:0000272	P	polysaccharide catabolic process	7	1953	18	15902	0.015	0.82	// Pavir.9NG265200.v4.1 // Pavir.2KG465200.v4.1 // Pavir.2NG624400.v4.1 // Pavir.5NG007900.v4.1 // Pavir.9KG214700.v4.1 // Pavir.9KG575500.v4.1 // Pavir.9NG761400.v4.1	// Pavir.5KG006900.v4.1 // Pavir.2NG523500.v4.1 // Pavir.9KG444600.v4.1 // Pavir.9NG265200.v4.1 // Pavir.9NG458100.v4.1 // Pavir.2KG465400.v4.1 // Pavir.9NG458200.v4.1 // Pavir.1NG039000.v4.1 // Pavir.2KG265200.v4.1 // Pavir.2NG624400.v4.1 // Pavir.5NG007900.v4.1 // Pavir.2KG465200.v4.1 // Pavir.1KG034400.v4.1 // Pavir.9KG214700.v4.1 // Pavir.2NG523400.v4.1 // Pavir.2NG236800.v4.1 // Pavir.9KG575…
GO:0044707	P	single-multicellular organism process	13	1953	49	15902	0.015	0.82	// Pavir.9KG067400.v4.1 // Pavir.4KG117000.v4.1 // Pavir.3KG118100.v4.1 // Pavir.1KG242400.v4.1 // Pavir.1NG402000.v4.1 // Pavir.8KG049300.v4.1 // Pavir.4NG008500.v4.1 // Pavir.9NG303400.v4.1 // Pavir.8NG054500.v4.1 // Pavir.9NG477600.v4.1 // Pavir.3NG109800.v4.1 // Pavir.5NG006200.v4.1 // Pavir.2KG337300.v4.1	// Pavir.3KG118100.v4.1 // Pavir.1KG242400.v4.1 // Pavir.6NG235900.v4.1 // Pavir.9NG831400.v4.1 // Pavir.2NG102600.v4.1 // Pavir.6KG281800.v4.1 // Pavir.4KG117000.v4.1 // Pavir.3KG398400.v4.1 // Pavir.2NG620500.v4.1 // Pavir.9NG303400.v4.1 // Pavir.8NG054500.v4.1 // Pavir.5NG006200.v4.1 // Pavir.8KG049300.v4.1 // Pavir.1NG195100.v4.1 // Pavir.1NG539500.v4.1 // Pavir.3NG012800.v4.1 // Pavir.9KG414…
GO:0019637	P	organophosphate metabolic process	63	1953	376	15902	0.015	0.82	// Pavir.6KG285900.v4.1 // Pavir.9NG337600.v4.1 // Pavir.1NG458100.v4.1 // Pavir.1KG476500.v4.1 // Pavir.9NG082500.v4.1 // Pavir.4KG175900.v4.1 // Pavir.9KG038400.v4.1 // Pavir.5KG585000.v4.1 // Pavir.1NG040400.v4.1 // Pavir.4KG186200.v4.1 // Pavir.4KG166600.v4.1 // Pavir.8KG085700.v4.1 // Pavir.3KG373200.v4.1 // Pavir.2NG317200.v4.1 // Pavir.J290500.v4.1 // Pavir.5NG552000.v4.1 // Pavir.J708000.…	// Pavir.6KG285900.v4.1 // Pavir.4NG011200.v4.1 // Pavir.2NG531400.v4.1 // Pavir.9KG501300.v4.1 // Pavir.3NG121800.v4.1 // Pavir.5NG552000.v4.1 // Pavir.J367700.v4.1 // Pavir.7KG360400.v4.1 // Pavir.7KG200400.v4.1 // Pavir.5KG705500.v4.1 // Pavir.1NG344000.v4.1 // Pavir.8KG161600.v4.1 // Pavir.2KG415300.v4.1 // Pavir.3KG175900.v4.1 // Pavir.6NG191400.v4.1 // Pavir.3KG468800.v4.1 // Pavir.9NG13400…
GO:0032787	P	monocarboxylic acid metabolic process	36	1953	192	15902	0.015	0.82	// Pavir.1NG458100.v4.1 // Pavir.9NG337600.v4.1 // Pavir.1KG476500.v4.1 // Pavir.7NG375000.v4.1 // Pavir.5KG461000.v4.1 // Pavir.4KG166600.v4.1 // Pavir.1KG540000.v4.1 // Pavir.1KG123700.v4.1 // Pavir.9NG552000.v4.1 // Pavir.9NG638900.v4.1 // Pavir.5KG113200.v4.1 // Pavir.J708000.v4.1 // Pavir.5NG265500.v4.1 // Pavir.4NG192700.v4.1 // Pavir.5KG373100.v4.1 // Pavir.4KG020600.v4.1 // Pavir.7KG20040…	// Pavir.2KG304100.v4.1 // Pavir.J266400.v4.1 // Pavir.5KG248200.v4.1 // Pavir.5NG230300.v4.1 // Pavir.2NG599000.v4.1 // Pavir.1KG540000.v4.1 // Pavir.8NG280400.v4.1 // Pavir.9KG060900.v4.1 // Pavir.9KG191700.v4.1 // Pavir.5NG265500.v4.1 // Pavir.4KG173400.v4.1 // Pavir.5KG410200.v4.1 // Pavir.3KG333700.v4.1 // Pavir.J367700.v4.1 // Pavir.9NG401600.v4.1 // Pavir.9KG617500.v4.1 // Pavir.8NG150500.…
GO:0044767	P	single-organism developmental process	13	1953	50	15902	0.017	0.9	// Pavir.9KG067400.v4.1 // Pavir.4KG117000.v4.1 // Pavir.3KG118100.v4.1 // Pavir.1KG242400.v4.1 // Pavir.1NG402000.v4.1 // Pavir.8KG049300.v4.1 // Pavir.4NG008500.v4.1 // Pavir.9NG303400.v4.1 // Pavir.8NG054500.v4.1 // Pavir.9NG477600.v4.1 // Pavir.3NG109800.v4.1 // Pavir.5NG006200.v4.1 // Pavir.2KG337300.v4.1	// Pavir.3KG118100.v4.1 // Pavir.1KG242400.v4.1 // Pavir.6NG235900.v4.1 // Pavir.9NG831400.v4.1 // Pavir.2NG102600.v4.1 // Pavir.6KG281800.v4.1 // Pavir.4KG117000.v4.1 // Pavir.1KG510500.v4.1 // Pavir.3KG398400.v4.1 // Pavir.2NG620500.v4.1 // Pavir.9NG303400.v4.1 // Pavir.8NG054500.v4.1 // Pavir.5NG006200.v4.1 // Pavir.8KG049300.v4.1 // Pavir.1NG195100.v4.1 // Pavir.1NG539500.v4.1 // Pavir.3NG012…
GO:0048856	P	anatomical structure development	13	1953	50	15902	0.017	0.9	// Pavir.9KG067400.v4.1 // Pavir.4KG117000.v4.1 // Pavir.3KG118100.v4.1 // Pavir.1KG242400.v4.1 // Pavir.1NG402000.v4.1 // Pavir.8KG049300.v4.1 // Pavir.4NG008500.v4.1 // Pavir.9NG303400.v4.1 // Pavir.8NG054500.v4.1 // Pavir.9NG477600.v4.1 // Pavir.3NG109800.v4.1 // Pavir.5NG006200.v4.1 // Pavir.2KG337300.v4.1	// Pavir.3KG118100.v4.1 // Pavir.1KG242400.v4.1 // Pavir.6NG235900.v4.1 // Pavir.9NG831400.v4.1 // Pavir.2NG102600.v4.1 // Pavir.6KG281800.v4.1 // Pavir.4KG117000.v4.1 // Pavir.1KG510500.v4.1 // Pavir.3KG398400.v4.1 // Pavir.2NG620500.v4.1 // Pavir.9NG303400.v4.1 // Pavir.8NG054500.v4.1 // Pavir.5NG006200.v4.1 // Pavir.8KG049300.v4.1 // Pavir.1NG195100.v4.1 // Pavir.1NG539500.v4.1 // Pavir.3NG012…
GO:0009094	P	L-phenylalanine biosynthetic process	5	1953	10	15902	0.018	0.93	// Pavir.9KG348100.v4.1 // Pavir.9NG688700.v4.1 // Pavir.2NG611900.v4.1 // Pavir.9NG498600.v4.1 // Pavir.2NG509500.v4.1	// Pavir.6KG349500.v4.1 // Pavir.9NG498600.v4.1 // Pavir.9KG348100.v4.1 // Pavir.2NG262900.v4.1 // Pavir.7NG214800.v4.1 // Pavir.2NG611900.v4.1 // Pavir.9KG480700.v4.1 // Pavir.9NG688700.v4.1 // Pavir.2NG509500.v4.1 // Pavir.2KG439700.v4.1
GO:0072524	P	pyridine-containing compound metabolic process	24	1953	117	15902	0.019	0.93	// Pavir.1NG458100.v4.1 // Pavir.9NG337600.v4.1 // Pavir.1KG476500.v4.1 // Pavir.9NG082500.v4.1 // Pavir.4KG166600.v4.1 // Pavir.8KG085700.v4.1 // Pavir.J708000.v4.1 // Pavir.5NG265500.v4.1 // Pavir.4KG020600.v4.1 // Pavir.4KG304400.v4.1 // Pavir.5KG768900.v4.1 // Pavir.2KG018100.v4.1 // Pavir.7KG200400.v4.1 // Pavir.3NG030100.v4.1 // Pavir.8NG181800.v4.1 // Pavir.8KG161600.v4.1 // Pavir.2NG05480…	// Pavir.4NG011200.v4.1 // Pavir.J266400.v4.1 // Pavir.2NG157200.v4.1 // Pavir.3NG121800.v4.1 // Pavir.9KG060900.v4.1 // Pavir.5NG265500.v4.1 // Pavir.3KG024400.v4.1 // Pavir.3KG333700.v4.1 // Pavir.5KG768900.v4.1 // Pavir.7NG253100.v4.1 // Pavir.7KG200400.v4.1 // Pavir.5KG425300.v4.1 // Pavir.7KG047200.v4.1 // Pavir.4KG019900.v4.1 // Pavir.6NG213800.v4.1 // Pavir.8NG299100.v4.1 // Pavir.4NG19850…
GO:1901136	P	carbohydrate derivative catabolic process	8	1953	24	15902	0.019	0.94	// Pavir.9NG755000.v4.1 // Pavir.5NG552000.v4.1 // Pavir.6KG207900.v4.1 // Pavir.7KG221900.v4.1 // Pavir.5KG585000.v4.1 // Pavir.5NG441500.v4.1 // Pavir.3KG373200.v4.1 // Pavir.1KG190400.v4.1	// Pavir.2KG165300.v4.1 // Pavir.6KG360800.v4.1 // Pavir.5KG476900.v4.1 // Pavir.2NG406000.v4.1 // Pavir.7KG221600.v4.1 // Pavir.5KG757800.v4.1 // Pavir.4KG218600.v4.1 // Pavir.3KG373200.v4.1 // Pavir.9NG755000.v4.1 // Pavir.5NG623900.v4.1 // Pavir.5NG552000.v4.1 // Pavir.4KG114700.v4.1 // Pavir.1KG190400.v4.1 // Pavir.7KG221900.v4.1 // Pavir.9NG755900.v4.1 // Pavir.9KG315400.v4.1 // Pavir.6NG309…
GO:0071705	P	nitrogen compound transport	15	1953	63	15902	0.021	0.98	// Pavir.9KG408900.v4.1 // Pavir.3KG457600.v4.1 // Pavir.3KG457700.v4.1 // Pavir.1NG087100.v4.1 // Pavir.3KG246800.v4.1 // Pavir.4NG243000.v4.1 // Pavir.3NG228500.v4.1 // Pavir.5KG614200.v4.1 // Pavir.6KG025200.v4.1 // Pavir.9KG622500.v4.1 // Pavir.3NG227100.v4.1 // Pavir.4KG325600.v4.1 // Pavir.3KG481100.v4.1 // Pavir.6KG065500.v4.1 // Pavir.5KG609600.v4.1	// Pavir.J653100.v4.1 // Pavir.3NG227300.v4.1 // Pavir.3KG457600.v4.1 // Pavir.2KG162600.v4.1 // Pavir.3KG457700.v4.1 // Pavir.5KG759700.v4.1 // Pavir.9NG000500.v4.1 // Pavir.3NG228500.v4.1 // Pavir.9KG085900.v4.1 // Pavir.9NG180500.v4.1 // Pavir.5KG759800.v4.1 // Pavir.3NG228000.v4.1 // Pavir.4KG325600.v4.1 // Pavir.2NG622800.v4.1 // Pavir.9KG074200.v4.1 // Pavir.3NG147900.v4.1 // Pavir.3KG48110…
GO:0009119	P	ribonucleoside metabolic process	33	1953	177	15902	0.021	0.98	// Pavir.1NG458100.v4.1 // Pavir.9NG337600.v4.1 // Pavir.1KG476500.v4.1 // Pavir.J290900.v4.1 // Pavir.4KG166600.v4.1 // Pavir.6KG297000.v4.1 // Pavir.J708000.v4.1 // Pavir.5NG265500.v4.1 // Pavir.9KG496100.v4.1 // Pavir.6NG218300.v4.1 // Pavir.2NG341500.v4.1 // Pavir.1NG537800.v4.1 // Pavir.4KG020600.v4.1 // Pavir.4KG304400.v4.1 // Pavir.9NG695300.v4.1 // Pavir.6NG311400.v4.1 // Pavir.1NG440500.…	// Pavir.3KG038700.v4.1 // Pavir.2KG232500.v4.1 // Pavir.5NG295100.v4.1 // Pavir.J266400.v4.1 // Pavir.1KG463400.v4.1 // Pavir.1NG304300.v4.1 // Pavir.6NG284300.v4.1 // Pavir.9KG060900.v4.1 // Pavir.9NG511300.v4.1 // Pavir.3KG024400.v4.1 // Pavir.2NG557500.v4.1 // Pavir.3KG333700.v4.1 // Pavir.6KG258700.v4.1 // Pavir.4NG132400.v4.1 // Pavir.J367700.v4.1 // Pavir.3NG010500.v4.1 // Pavir.6KG114500.…
GO:0033014	P	tetrapyrrole biosynthetic process	10	1953	35	15902	0.021	0.99	// Pavir.8NG262600.v4.1 // Pavir.3NG028600.v4.1 // Pavir.9KG133700.v4.1 // Pavir.2NG200300.v4.1 // Pavir.3NG023800.v4.1 // Pavir.1KG035000.v4.1 // Pavir.2NG153200.v4.1 // Pavir.9NG252700.v4.1 // Pavir.3NG191400.v4.1 // Pavir.1NG292900.v4.1	// Pavir.1NG199600.v4.1 // Pavir.9KG436100.v4.1 // Pavir.5NG629300.v4.1 // Pavir.8NG262600.v4.1 // Pavir.2NG155300.v4.1 // Pavir.3NG023800.v4.1 // Pavir.8KG175800.v4.1 // Pavir.3NG191400.v4.1 // Pavir.6KG106500.v4.1 // Pavir.3NG028600.v4.1 // Pavir.1NG292900.v4.1 // Pavir.1KG273000.v4.1 // Pavir.1KG270300.v4.1 // Pavir.7NG406000.v4.1 // Pavir.7NG215500.v4.1 // Pavir.9NG591500.v4.1 // Pavir.4NG316…
GO:0009167	P	purine ribonucleoside monophosphate metabolic process	26	1953	149	15902	0.065	1	// Pavir.1NG458100.v4.1 // Pavir.9NG337600.v4.1 // Pavir.1KG476500.v4.1 // Pavir.J290900.v4.1 // Pavir.4KG166600.v4.1 // Pavir.J708000.v4.1 // Pavir.5NG265500.v4.1 // Pavir.9KG496100.v4.1 // Pavir.6NG218300.v4.1 // Pavir.1NG537800.v4.1 // Pavir.4KG020600.v4.1 // Pavir.4KG304400.v4.1 // Pavir.9NG695300.v4.1 // Pavir.7KG200400.v4.1 // Pavir.3NG030100.v4.1 // Pavir.8NG181800.v4.1 // Pavir.8KG161600.…	// Pavir.3KG038700.v4.1 // Pavir.2KG232500.v4.1 // Pavir.5NG295100.v4.1 // Pavir.J266400.v4.1 // Pavir.6NG284300.v4.1 // Pavir.9KG060900.v4.1 // Pavir.9NG511300.v4.1 // Pavir.3KG024400.v4.1 // Pavir.2NG557500.v4.1 // Pavir.3KG333700.v4.1 // Pavir.J367700.v4.1 // Pavir.3NG010500.v4.1 // Pavir.6KG114500.v4.1 // Pavir.9NG643600.v4.1 // Pavir.7NG253100.v4.1 // Pavir.3KG505200.v4.1 // Pavir.5KG425300.…
GO:0009165	P	nucleotide biosynthetic process	18	1953	111	15902	0.17	1	// Pavir.1KG032200.v4.1 // Pavir.5KG414400.v4.1 // Pavir.9KG496100.v4.1 // Pavir.1NG537800.v4.1 // Pavir.6NG218300.v4.1 // Pavir.9KG038400.v4.1 // Pavir.5NG284700.v4.1 // Pavir.8KG085700.v4.1 // Pavir.1NG040400.v4.1 // Pavir.5KG768900.v4.1 // Pavir.J290900.v4.1 // Pavir.9NG695300.v4.1 // Pavir.2NG510900.v4.1 // Pavir.5NG643100.v4.1 // Pavir.2KG414200.v4.1 // Pavir.J290500.v4.1 // Pavir.6KG258700.…	// Pavir.2KG232500.v4.1 // Pavir.5NG295100.v4.1 // Pavir.2NG157200.v4.1 // Pavir.3NG121800.v4.1 // Pavir.1NG304300.v4.1 // Pavir.6NG284300.v4.1 // Pavir.6KG258700.v4.1 // Pavir.4NG132400.v4.1 // Pavir.5KG768900.v4.1 // Pavir.3NG010500.v4.1 // Pavir.3KG505200.v4.1 // Pavir.1NG344000.v4.1 // Pavir.2KG415300.v4.1 // Pavir.9NG643600.v4.1 // Pavir.5NG049600.v4.1 // Pavir.9NG695300.v4.1 // Pavir.2NG149…
GO:0009161	P	ribonucleoside monophosphate metabolic process	26	1953	149	15902	0.065	1	// Pavir.1NG458100.v4.1 // Pavir.9NG337600.v4.1 // Pavir.1KG476500.v4.1 // Pavir.J290900.v4.1 // Pavir.4KG166600.v4.1 // Pavir.J708000.v4.1 // Pavir.5NG265500.v4.1 // Pavir.9KG496100.v4.1 // Pavir.6NG218300.v4.1 // Pavir.1NG537800.v4.1 // Pavir.4KG020600.v4.1 // Pavir.4KG304400.v4.1 // Pavir.9NG695300.v4.1 // Pavir.7KG200400.v4.1 // Pavir.3NG030100.v4.1 // Pavir.8NG181800.v4.1 // Pavir.8KG161600.…	// Pavir.3KG038700.v4.1 // Pavir.2KG232500.v4.1 // Pavir.5NG295100.v4.1 // Pavir.J266400.v4.1 // Pavir.6NG284300.v4.1 // Pavir.9KG060900.v4.1 // Pavir.9NG511300.v4.1 // Pavir.3KG024400.v4.1 // Pavir.2NG557500.v4.1 // Pavir.3KG333700.v4.1 // Pavir.J367700.v4.1 // Pavir.3NG010500.v4.1 // Pavir.6KG114500.v4.1 // Pavir.9NG643600.v4.1 // Pavir.7NG253100.v4.1 // Pavir.3KG505200.v4.1 // Pavir.5KG425300.…
GO:0009168	P	purine ribonucleoside monophosphate biosynthetic process	9	1953	48	15902	0.17	1	// Pavir.9KG496100.v4.1 // Pavir.6NG218300.v4.1 // Pavir.1NG537800.v4.1 // Pavir.J290500.v4.1 // Pavir.J290900.v4.1 // Pavir.9NG695300.v4.1 // Pavir.2NG510900.v4.1 // Pavir.2KG414200.v4.1 // Pavir.6KG258700.v4.1	// Pavir.1KG471800.v4.1 // Pavir.5KG002500.v4.1 // Pavir.4NG177900.v4.1 // Pavir.2KG232500.v4.1 // Pavir.9KG420100.v4.1 // Pavir.5NG295100.v4.1 // Pavir.5KG375600.v4.1 // Pavir.5NG460000.v4.1 // Pavir.5KG046800.v4.1 // Pavir.5NG315500.v4.1 // Pavir.1NG453800.v4.1 // Pavir.5NG111400.v4.1 // Pavir.3NG233000.v4.1 // Pavir.6KG113200.v4.1 // Pavir.1NG331300.v4.1 // Pavir.2NG613400.v4.1 // Pavir.9KG496…
GO:0043043	P	peptide biosynthetic process	44	1953	715	15902	1	1	// Pavir.J012200.v4.1 // Pavir.J578600.v4.1 // Pavir.6NG020000.v4.1 // Pavir.2NG628300.v4.1 // Pavir.8NG012800.v4.1 // Pavir.5KG607200.v4.1 // Pavir.6NG319700.v4.1 // Pavir.2KG595500.v4.1 // Pavir.8NG042400.v4.1 // Pavir.J179000.v4.1 // Pavir.9NG022500.v4.1 // Pavir.8NG086600.v4.1 // Pavir.1KG316100.v4.1 // Pavir.3KG453800.v4.1 // Pavir.4NG174500.v4.1 // Pavir.5NG272300.v4.1 // Pavir.6NG183100.v4…	// Pavir.9NG761500.v4.1 // Pavir.6KG136000.v4.1 // Pavir.2NG461500.v4.1 // Pavir.9NG482600.v4.1 // Pavir.9KG192900.v4.1 // Pavir.1NG155500.v4.1 // Pavir.5KG607200.v4.1 // Pavir.4KG377000.v4.1 // Pavir.2KG513600.v4.1 // Pavir.9NG287900.v4.1 // Pavir.4NG215500.v4.1 // Pavir.1KG297400.v4.1 // Pavir.9NG237200.v4.1 // Pavir.8KG069000.v4.1 // Pavir.3KG453800.v4.1 // Pavir.5KG237100.v4.1 // Pavir.1NG509…
GO:0051716	P	cellular response to stimulus	46	1953	472	15902	0.95	1	// Pavir.1NG075800.v4.1 // Pavir.3NG298900.v4.1 // Pavir.6KG022900.v4.1 // Pavir.5KG461000.v4.1 // Pavir.2NG334300.v4.1 // Pavir.1NG291000.v4.1 // Pavir.9KG130700.v4.1 // Pavir.3KG274200.v4.1 // Pavir.7KG247600.v4.1 // Pavir.5KG700000.v4.1 // Pavir.3KG124800.v4.1 // Pavir.2NG612500.v4.1 // Pavir.9KG394200.v4.1 // Pavir.2KG450300.v4.1 // Pavir.9NG380100.v4.1 // Pavir.9KG440100.v4.1 // Pavir.2NG039…	// Pavir.2KG578700.v4.1 // Pavir.5NG183000.v4.1 // Pavir.2KG090400.v4.1 // Pavir.J382000.v4.1 // Pavir.5KG415200.v4.1 // Pavir.9NG015600.v4.1 // Pavir.5KG064900.v4.1 // Pavir.8KG009400.v4.1 // Pavir.7KG227500.v4.1 // Pavir.9NG189500.v4.1 // Pavir.5NG531800.v4.1 // Pavir.3KG380300.v4.1 // Pavir.6NG147100.v4.1 // Pavir.4KG356000.v4.1 // Pavir.1NG344000.v4.1 // Pavir.2NG321800.v4.1 // Pavir.5NG50650…
GO:0000160	P	phosphorelay signal transduction system	7	1953	48	15902	0.4	1	// Pavir.5NG491700.v4.1 // Pavir.1KG338200.v4.1 // Pavir.1NG291000.v4.1 // Pavir.5NG632500.v4.1 // Pavir.8KG033800.v4.1 // Pavir.5KG546300.v4.1 // Pavir.3NG010100.v4.1	// Pavir.1NG079300.v4.1 // Pavir.6KG407400.v4.1 // Pavir.5KG765000.v4.1 // Pavir.5KG737300.v4.1 // Pavir.9KG540900.v4.1 // Pavir.1NG554100.v4.1 // Pavir.9NG690300.v4.1 // Pavir.1NG291000.v4.1 // Pavir.3KG194000.v4.1 // Pavir.7KG378200.v4.1 // Pavir.9NG802400.v4.1 // Pavir.9KG357000.v4.1 // Pavir.8KG072800.v4.1 // Pavir.J687200.v4.1 // Pavir.8NG029800.v4.1 // Pavir.7NG190900.v4.1 // Pavir.1KG33820…
GO:0009199	P	ribonucleoside triphosphate metabolic process	24	1953	150	15902	0.14	1	// Pavir.1NG458100.v4.1 // Pavir.9NG337600.v4.1 // Pavir.1KG476500.v4.1 // Pavir.J290900.v4.1 // Pavir.4KG166600.v4.1 // Pavir.J708000.v4.1 // Pavir.5NG265500.v4.1 // Pavir.9KG496100.v4.1 // Pavir.1NG537800.v4.1 // Pavir.4KG020600.v4.1 // Pavir.4KG304400.v4.1 // Pavir.9NG695300.v4.1 // Pavir.7KG200400.v4.1 // Pavir.3NG030100.v4.1 // Pavir.8NG181800.v4.1 // Pavir.8KG161600.v4.1 // Pavir.2KG414200.…	// Pavir.3KG038700.v4.1 // Pavir.2KG232500.v4.1 // Pavir.5NG295100.v4.1 // Pavir.J266400.v4.1 // Pavir.1NG304300.v4.1 // Pavir.6NG284300.v4.1 // Pavir.9KG060900.v4.1 // Pavir.9NG511300.v4.1 // Pavir.3KG024400.v4.1 // Pavir.2NG557500.v4.1 // Pavir.3KG333700.v4.1 // Pavir.J367700.v4.1 // Pavir.3NG010500.v4.1 // Pavir.6KG114500.v4.1 // Pavir.9NG643600.v4.1 // Pavir.7NG253100.v4.1 // Pavir.7KG200400.…
GO:0033013	P	tetrapyrrole metabolic process	10	1953	39	15902	0.037	1	// Pavir.8NG262600.v4.1 // Pavir.3NG028600.v4.1 // Pavir.9KG133700.v4.1 // Pavir.2NG200300.v4.1 // Pavir.3NG023800.v4.1 // Pavir.1KG035000.v4.1 // Pavir.2NG153200.v4.1 // Pavir.9NG252700.v4.1 // Pavir.3NG191400.v4.1 // Pavir.1NG292900.v4.1	// Pavir.4NG187100.v4.1 // Pavir.1NG199600.v4.1 // Pavir.9KG436100.v4.1 // Pavir.9NG538000.v4.1 // Pavir.4KG318800.v4.1 // Pavir.8NG262600.v4.1 // Pavir.2NG155300.v4.1 // Pavir.3NG023800.v4.1 // Pavir.8KG175800.v4.1 // Pavir.3NG191400.v4.1 // Pavir.6KG106500.v4.1 // Pavir.3NG028600.v4.1 // Pavir.1NG292900.v4.1 // Pavir.1KG273000.v4.1 // Pavir.1KG270300.v4.1 // Pavir.5NG629300.v4.1 // Pavir.7NG406…
GO:0015969	P	guanosine tetraphosphate metabolic process	5	1953	11	15902	0.024	1	// Pavir.3KG175900.v4.1 // Pavir.1KG463400.v4.1 // Pavir.1NG440500.v4.1 // Pavir.2NG341500.v4.1 // Pavir.6KG297000.v4.1	// Pavir.6NG243000.v4.1 // Pavir.1NG440500.v4.1 // Pavir.2NG341500.v4.1 // Pavir.9KG442800.v4.1 // Pavir.6KG297000.v4.1 // Pavir.3KG175900.v4.1 // Pavir.2NG345500.v4.1 // Pavir.9NG589100.v4.1 // Pavir.2KG557500.v4.1 // Pavir.1KG463400.v4.1 // Pavir.2NG585300.v4.1
GO:0006281	P	DNA repair	14	1953	180	15902	0.97	1	// Pavir.5KG700000.v4.1 // Pavir.1NG075900.v4.1 // Pavir.5NG017200.v4.1 // Pavir.9NG380100.v4.1 // Pavir.9KG440100.v4.1 // Pavir.3NG128500.v4.1 // Pavir.3KG012900.v4.1 // Pavir.1NG075800.v4.1 // Pavir.5KG435200.v4.1 // Pavir.7KG247600.v4.1 // Pavir.7NG257500.v4.1 // Pavir.5NG183000.v4.1 // Pavir.9NG353700.v4.1 // Pavir.5KG550300.v4.1	// Pavir.4KG395400.v4.1 // Pavir.5NG165400.v4.1 // Pavir.2NG519500.v4.1 // Pavir.3KG488900.v4.1 // Pavir.2KG090400.v4.1 // Pavir.J382000.v4.1 // Pavir.8KG377800.v4.1 // Pavir.2KG580300.v4.1 // Pavir.5KG415200.v4.1 // Pavir.9NG015600.v4.1 // Pavir.9KG082200.v4.1 // Pavir.8KG009400.v4.1 // Pavir.2KG336800.v4.1 // Pavir.7NG158200.v4.1 // Pavir.9NG189500.v4.1 // Pavir.1KG083000.v4.1 // Pavir.2NG62650…
GO:0015849	P	organic acid transport	8	1953	38	15902	0.12	1	// Pavir.4NG243000.v4.1 // Pavir.1NG087100.v4.1 // Pavir.9KG408900.v4.1 // Pavir.5KG614200.v4.1 // Pavir.6KG025200.v4.1 // Pavir.5KG609600.v4.1 // Pavir.3KG481100.v4.1 // Pavir.6KG065500.v4.1	// Pavir.J653100.v4.1 // Pavir.2KG162600.v4.1 // Pavir.5KG759700.v4.1 // Pavir.9KG085900.v4.1 // Pavir.9NG180500.v4.1 // Pavir.2NG622800.v4.1 // Pavir.9KG074200.v4.1 // Pavir.3KG481100.v4.1 // Pavir.6KG065500.v4.1 // Pavir.2KG574400.v4.1 // Pavir.4KG330100.v4.1 // Pavir.9KG238400.v4.1 // Pavir.5NG568200.v4.1 // Pavir.4KG161500.v4.1 // Pavir.5KG759800.v4.1 // Pavir.9KG408900.v4.1 // Pavir.9NG18780…
GO:0098660	P	inorganic ion transmembrane transport	11	1953	117	15902	0.84	1	// Pavir.3KG513300.v4.1 // Pavir.9KG496100.v4.1 // Pavir.1NG537800.v4.1 // Pavir.J290500.v4.1 // Pavir.J290900.v4.1 // Pavir.9NG695300.v4.1 // Pavir.2NG510900.v4.1 // Pavir.3NG240800.v4.1 // Pavir.2KG414200.v4.1 // Pavir.2NG637400.v4.1 // Pavir.7KG345000.v4.1	// Pavir.9KG119000.v4.1 // Pavir.5NG295100.v4.1 // Pavir.5NG518300.v4.1 // Pavir.2KG478100.v4.1 // Pavir.4NG344600.v4.1 // Pavir.6KG103900.v4.1 // Pavir.5NG020600.v4.1 // Pavir.6NG284300.v4.1 // Pavir.2KG470800.v4.1 // Pavir.2NG005900.v4.1 // Pavir.3NG010500.v4.1 // Pavir.2KG232500.v4.1 // Pavir.2KG588400.v4.1 // Pavir.3KG096700.v4.1 // Pavir.8NG057700.v4.1 // Pavir.7NG152900.v4.1 // Pavir.5KG407…
GO:0046488	P	phosphatidylinositol metabolic process	8	1953	65	15902	0.55	1	// Pavir.2NG317200.v4.1 // Pavir.6NG134600.v4.1 // Pavir.1KG034800.v4.1 // Pavir.4KG186200.v4.1 // Pavir.6KG285900.v4.1 // Pavir.1KG456500.v4.1 // Pavir.1NG499700.v4.1 // Pavir.7KG360400.v4.1	// Pavir.5NG170300.v4.1 // Pavir.6KG285900.v4.1 // Pavir.9NG253700.v4.1 // Pavir.3NG071700.v4.1 // Pavir.2KG578300.v4.1 // Pavir.1KG352000.v4.1 // Pavir.6NG369100.v4.1 // Pavir.9NG666900.v4.1 // Pavir.3KG468800.v4.1 // Pavir.3KG565100.v4.1 // Pavir.9NG812700.v4.1 // Pavir.1KG525400.v4.1 // Pavir.3NG071900.v4.1 // Pavir.6KG005200.v4.1 // Pavir.1KG072300.v4.1 // Pavir.2NG317200.v4.1 // Pavir.9KG653…
GO:0046486	P	glycerolipid metabolic process	9	1953	73	15902	0.55	1	// Pavir.2NG317200.v4.1 // Pavir.6NG134600.v4.1 // Pavir.1KG034800.v4.1 // Pavir.4KG186200.v4.1 // Pavir.6KG285900.v4.1 // Pavir.1KG456500.v4.1 // Pavir.1NG499700.v4.1 // Pavir.5KG128700.v4.1 // Pavir.7KG360400.v4.1	// Pavir.5NG170300.v4.1 // Pavir.6KG285900.v4.1 // Pavir.9NG253700.v4.1 // Pavir.3NG071700.v4.1 // Pavir.5KG128700.v4.1 // Pavir.2KG578300.v4.1 // Pavir.5NG414900.v4.1 // Pavir.6NG369100.v4.1 // Pavir.9NG666900.v4.1 // Pavir.3KG468800.v4.1 // Pavir.3KG565100.v4.1 // Pavir.9NG812700.v4.1 // Pavir.1KG525400.v4.1 // Pavir.3NG071900.v4.1 // Pavir.6KG005200.v4.1 // Pavir.1KG072300.v4.1 // Pavir.2NG317…
GO:0046483	P	heterocycle metabolic process	270	1953	2187	15902	0.48	1	// Pavir.9NG560200.v4.1 // Pavir.3NG284800.v4.1 // Pavir.J767400.v4.1 // Pavir.2NG446200.v4.1 // Pavir.7NG286600.v4.1 // Pavir.1KG534500.v4.1 // Pavir.9NG054200.v4.1 // Pavir.9NG813700.v4.1 // Pavir.6KG015700.v4.1 // Pavir.4NG075700.v4.1 // Pavir.5NG489400.v4.1 // Pavir.1NG537800.v4.1 // Pavir.1NG500500.v4.1 // Pavir.2KG261000.v4.1 // Pavir.1NG292900.v4.1 // Pavir.5KG602900.v4.1 // Pavir.6KG30780…	// Pavir.9KG563500.v4.1 // Pavir.4NG337900.v4.1 // Pavir.3KG158800.v4.1 // Pavir.2KG090400.v4.1 // Pavir.1KG042100.v4.1 // Pavir.3KG512900.v4.1 // Pavir.9KG549800.v4.1 // Pavir.5KG415200.v4.1 // Pavir.8KG009400.v4.1 // Pavir.5NG256100.v4.1 // Pavir.8NG096300.v4.1 // Pavir.4KG403500.v4.1 // Pavir.7NG050800.v4.1 // Pavir.2NG029700.v4.1 // Pavir.3NG241000.v4.1 // Pavir.9NG496000.v4.1 // Pavir.8NG299…
GO:0006575	P	cellular modified amino acid metabolic process	5	1953	29	15902	0.31	1	// Pavir.2NG348200.v4.1 // Pavir.5KG128700.v4.1 // Pavir.7NG425800.v4.1 // Pavir.2KG215100.v4.1 // Pavir.2NG118800.v4.1	// Pavir.2NG579800.v4.1 // Pavir.3KG361500.v4.1 // Pavir.2NG391500.v4.1 // Pavir.7NG425800.v4.1 // Pavir.8KG368900.v4.1 // Pavir.8NG326800.v4.1 // Pavir.2KG552100.v4.1 // Pavir.3KG290800.v4.1 // Pavir.2KG215100.v4.1 // Pavir.J554000.v4.1 // Pavir.6KG405400.v4.1 // Pavir.2KG552200.v4.1 // Pavir.9KG132600.v4.1 // Pavir.3KG150600.v4.1 // Pavir.6NG358900.v4.1 // Pavir.5NG088700.v4.1 // Pavir.9KG55980…
GO:0009605	P	response to external stimulus	9	1953	33	15902	0.035	1	// Pavir.9KG394200.v4.1 // Pavir.3NG218800.v4.1 // Pavir.5KG461000.v4.1 // Pavir.5NG469100.v4.1 // Pavir.8KG126500.v4.1 // Pavir.3KG374200.v4.1 // Pavir.5KG700000.v4.1 // Pavir.8KG305700.v4.1 // Pavir.8KG024100.v4.1	// Pavir.9KG103900.v4.1 // Pavir.8KG305500.v4.1 // Pavir.9NG447000.v4.1 // Pavir.5NG281100.v4.1 // Pavir.5KG461000.v4.1 // Pavir.8NG220600.v4.1 // Pavir.3KG123000.v4.1 // Pavir.9KG075800.v4.1 // Pavir.2KG204700.v4.1 // Pavir.5KG700000.v4.1 // Pavir.7NG103000.v4.1 // Pavir.9KG394200.v4.1 // Pavir.5NG248000.v4.1 // Pavir.5KG291600.v4.1 // Pavir.5NG469100.v4.1 // Pavir.3KG122800.v4.1 // Pavir.9NG189…
GO:0019538	P	protein metabolic process	255	1953	2729	15902	1	1	// Pavir.1KG088300.v4.1 // Pavir.2NG544700.v4.1 // Pavir.5KG497300.v4.1 // Pavir.9KG358700.v4.1 // Pavir.1NG386000.v4.1 // Pavir.1KG541700.v4.1 // Pavir.1KG316100.v4.1 // Pavir.9KG615800.v4.1 // Pavir.7NG398000.v4.1 // Pavir.9NG303400.v4.1 // Pavir.7KG219800.v4.1 // Pavir.7NG269700.v4.1 // Pavir.9NG715000.v4.1 // Pavir.1NG174200.v4.1 // Pavir.9NG736300.v4.1 // Pavir.1KG169600.v4.1 // Pavir.5KG428…	// Pavir.6KG136000.v4.1 // Pavir.7KG369000.v4.1 // Pavir.9NG282800.v4.1 // Pavir.5KG524800.v4.1 // Pavir.9NG003600.v4.1 // Pavir.6KG291000.v4.1 // Pavir.4NG090700.v4.1 // Pavir.5KG453800.v4.1 // Pavir.1NG082300.v4.1 // Pavir.7KG240300.v4.1 // Pavir.4NG215500.v4.1 // Pavir.2KG065000.v4.1 // Pavir.9NG237200.v4.1 // Pavir.8KG069000.v4.1 // Pavir.2NG262500.v4.1 // Pavir.6NG237800.v4.1 // Pavir.9KG375…
GO:0009163	P	nucleoside biosynthetic process	9	1953	58	15902	0.31	1	// Pavir.9KG496100.v4.1 // Pavir.6NG218300.v4.1 // Pavir.1NG537800.v4.1 // Pavir.J290500.v4.1 // Pavir.J290900.v4.1 // Pavir.9NG695300.v4.1 // Pavir.2NG510900.v4.1 // Pavir.2KG414200.v4.1 // Pavir.6KG258700.v4.1	// Pavir.1KG471800.v4.1 // Pavir.5KG002500.v4.1 // Pavir.4NG177900.v4.1 // Pavir.2NG449600.v4.1 // Pavir.5NG295100.v4.1 // Pavir.9NG460800.v4.1 // Pavir.5KG375600.v4.1 // Pavir.5NG460000.v4.1 // Pavir.2KG380000.v4.1 // Pavir.5NG315500.v4.1 // Pavir.1NG453800.v4.1 // Pavir.6KG113200.v4.1 // Pavir.5NG111400.v4.1 // Pavir.1KG477000.v4.1 // Pavir.1NG304300.v4.1 // Pavir.6NG284300.v4.1 // Pavir.3KG490…
GO:0006457	P	protein folding	18	1953	166	15902	0.73	1	// Pavir.7KG176400.v4.1 // Pavir.1NG536500.v4.1 // Pavir.2KG277100.v4.1 // Pavir.2NG650800.v4.1 // Pavir.2KG110200.v4.1 // Pavir.5NG147600.v4.1 // Pavir.2NG535700.v4.1 // Pavir.3KG256400.v4.1 // Pavir.3KG199900.v4.1 // Pavir.6KG233200.v4.1 // Pavir.7KG025300.v4.1 // Pavir.1KG109700.v4.1 // Pavir.8NG010400.v4.1 // Pavir.5KG250500.v4.1 // Pavir.J740600.v4.1 // Pavir.6NG213600.v4.1 // Pavir.9NG58950…	// Pavir.1KG340300.v4.1 // Pavir.7NG201200.v4.1 // Pavir.6KG391000.v4.1 // Pavir.3KG256400.v4.1 // Pavir.2NG269900.v4.1 // Pavir.8NG165400.v4.1 // Pavir.1NG166700.v4.1 // Pavir.6KG320100.v4.1 // Pavir.7KG151200.v4.1 // Pavir.4NG217200.v4.1 // Pavir.6KG342500.v4.1 // Pavir.9NG560000.v4.1 // Pavir.5KG695000.v4.1 // Pavir.4NG069100.v4.1 // Pavir.4KG097800.v4.1 // Pavir.2KG491100.v4.1 // Pavir.6NG213…
GO:0009890	P	negative regulation of biosynthetic process	6	1953	27	15902	0.15	1	// Pavir.8NG042400.v4.1 // Pavir.J179000.v4.1 // Pavir.2KG142000.v4.1 // Pavir.J012200.v4.1 // Pavir.J578600.v4.1 // Pavir.8NG086600.v4.1	// Pavir.8NG086800.v4.1 // Pavir.J012200.v4.1 // Pavir.J578600.v4.1 // Pavir.6NG212300.v4.1 // Pavir.8NG042400.v4.1 // Pavir.8NG144600.v4.1 // Pavir.8KG070000.v4.1 // Pavir.J179000.v4.1 // Pavir.2NG173500.v4.1 // Pavir.8NG086600.v4.1 // Pavir.8KG069000.v4.1 // Pavir.8KG344300.v4.1 // Pavir.8KG132200.v4.1 // Pavir.8NG086700.v4.1 // Pavir.3KG320900.v4.1 // Pavir.1NG330600.v4.1 // Pavir.1NG390400.v4…
GO:0044283	P	small molecule biosynthetic process	40	1953	242	15902	0.052	1	// Pavir.5KG557800.v4.1 // Pavir.1KG236700.v4.1 // Pavir.1KG356100.v4.1 // Pavir.J616100.v4.1 // Pavir.7NG375000.v4.1 // Pavir.1KG540000.v4.1 // Pavir.1KG086400.v4.1 // Pavir.1KG123700.v4.1 // Pavir.9NG552000.v4.1 // Pavir.9NG638900.v4.1 // Pavir.5KG113200.v4.1 // Pavir.5NG190600.v4.1 // Pavir.9KG348100.v4.1 // Pavir.4NG192700.v4.1 // Pavir.3KG314600.v4.1 // Pavir.9NG688700.v4.1 // Pavir.2NG50950…	// Pavir.9NG206900.v4.1 // Pavir.2KG304100.v4.1 // Pavir.5NG627700.v4.1 // Pavir.9KG517800.v4.1 // Pavir.5KG248200.v4.1 // Pavir.3KG059300.v4.1 // Pavir.3NG009600.v4.1 // Pavir.5KG468800.v4.1 // Pavir.2NG599000.v4.1 // Pavir.1KG540000.v4.1 // Pavir.9KG465900.v4.1 // Pavir.9NG638900.v4.1 // Pavir.3KG491100.v4.1 // Pavir.9NG179000.v4.1 // Pavir.1KG273000.v4.1 // Pavir.9KG191700.v4.1 // Pavir.9NG068…
GO:1905039	P	carboxylic acid transmembrane transport	8	1953	38	15902	0.12	1	// Pavir.4NG243000.v4.1 // Pavir.1NG087100.v4.1 // Pavir.9KG408900.v4.1 // Pavir.5KG614200.v4.1 // Pavir.6KG025200.v4.1 // Pavir.5KG609600.v4.1 // Pavir.3KG481100.v4.1 // Pavir.6KG065500.v4.1	// Pavir.J653100.v4.1 // Pavir.2KG162600.v4.1 // Pavir.5KG759700.v4.1 // Pavir.9KG085900.v4.1 // Pavir.9NG180500.v4.1 // Pavir.2NG622800.v4.1 // Pavir.9KG074200.v4.1 // Pavir.3KG481100.v4.1 // Pavir.6KG065500.v4.1 // Pavir.2KG574400.v4.1 // Pavir.4KG330100.v4.1 // Pavir.9KG238400.v4.1 // Pavir.5NG568200.v4.1 // Pavir.4KG161500.v4.1 // Pavir.5KG759800.v4.1 // Pavir.9KG408900.v4.1 // Pavir.9NG18780…
GO:0035556	P	intracellular signal transduction	14	1953	138	15902	0.79	1	// Pavir.5NG491700.v4.1 // Pavir.2KG450300.v4.1 // Pavir.1KG506500.v4.1 // Pavir.1NG413600.v4.1 // Pavir.9KG130700.v4.1 // Pavir.3KG274200.v4.1 // Pavir.1KG338200.v4.1 // Pavir.1NG291000.v4.1 // Pavir.3KG124800.v4.1 // Pavir.3NG010100.v4.1 // Pavir.2NG612500.v4.1 // Pavir.8KG033800.v4.1 // Pavir.5KG546300.v4.1 // Pavir.5NG632500.v4.1	// Pavir.8KG007000.v4.1 // Pavir.4KG324300.v4.1 // Pavir.9KG063200.v4.1 // Pavir.2NG200900.v4.1 // Pavir.9KG130700.v4.1 // Pavir.9KG540900.v4.1 // Pavir.3KG477800.v4.1 // Pavir.9NG347000.v4.1 // Pavir.1NG039600.v4.1 // Pavir.3KG124800.v4.1 // Pavir.7NG163400.v4.1 // Pavir.4KG310700.v4.1 // Pavir.9NG802400.v4.1 // Pavir.8NG029800.v4.1 // Pavir.J687200.v4.1 // Pavir.1NG350900.v4.1 // Pavir.2NG24370…
GO:0072330	P	monocarboxylic acid biosynthetic process	16	1953	83	15902	0.071	1	// Pavir.4KG029400.v4.1 // Pavir.9NG638900.v4.1 // Pavir.5KG113200.v4.1 // Pavir.8NG298500.v4.1 // Pavir.9KG546100.v4.1 // Pavir.4NG192700.v4.1 // Pavir.1KG123700.v4.1 // Pavir.3NG269900.v4.1 // Pavir.5KG373100.v4.1 // Pavir.7NG375000.v4.1 // Pavir.1KG540000.v4.1 // Pavir.1NG106000.v4.1 // Pavir.1KG509900.v4.1 // Pavir.9NG552000.v4.1 // Pavir.9NG012000.v4.1 // Pavir.4KG314000.v4.1	// Pavir.9NG552000.v4.1 // Pavir.9NG083300.v4.1 // Pavir.2KG304100.v4.1 // Pavir.9NG559100.v4.1 // Pavir.9NG796900.v4.1 // Pavir.3KG557600.v4.1 // Pavir.7NG181400.v4.1 // Pavir.5KG248200.v4.1 // Pavir.7KG040600.v4.1 // Pavir.9KG618900.v4.1 // Pavir.2NG599000.v4.1 // Pavir.7NG375000.v4.1 // Pavir.1KG540000.v4.1 // Pavir.1KG122000.v4.1 // Pavir.1KG123700.v4.1 // Pavir.4NG118600.v4.1 // Pavir.4NG042…
GO:0015992	P	proton transport	9	1953	94	15902	0.81	1	// Pavir.4KG090000.v4.1 // Pavir.9KG496100.v4.1 // Pavir.1NG081300.v4.1 // Pavir.1NG537800.v4.1 // Pavir.J290500.v4.1 // Pavir.J290900.v4.1 // Pavir.9NG695300.v4.1 // Pavir.2NG510900.v4.1 // Pavir.2KG414200.v4.1	// Pavir.2KG232500.v4.1 // Pavir.5NG295100.v4.1 // Pavir.2KG289900.v4.1 // Pavir.2KG478100.v4.1 // Pavir.4NG344600.v4.1 // Pavir.5NG020600.v4.1 // Pavir.6NG284300.v4.1 // Pavir.9NG511300.v4.1 // Pavir.2KG470800.v4.1 // Pavir.3NG147200.v4.1 // Pavir.7KG328400.v4.1 // Pavir.3NG010500.v4.1 // Pavir.8NG057700.v4.1 // Pavir.5KG407300.v4.1 // Pavir.9NG643600.v4.1 // Pavir.1KG191900.v4.1 // Pavir.5NG314…
GO:0006886	P	intracellular protein transport	7	1953	212	15902	1	1	// Pavir.9KG518900.v4.1 // Pavir.1KG034800.v4.1 // Pavir.4KG352300.v4.1 // Pavir.1NG409600.v4.1 // Pavir.2KG593100.v4.1 // Pavir.7NG132300.v4.1 // Pavir.4NG193800.v4.1	// Pavir.2KG114300.v4.1 // Pavir.6KG411700.v4.1 // Pavir.4NG140900.v4.1 // Pavir.5NG423600.v4.1 // Pavir.9NG644400.v4.1 // Pavir.6KG050700.v4.1 // Pavir.9NG307400.v4.1 // Pavir.8NG005400.v4.1 // Pavir.4NG206900.v4.1 // Pavir.2NG046200.v4.1 // Pavir.1NG199500.v4.1 // Pavir.5NG606100.v4.1 // Pavir.5KG207800.v4.1 // Pavir.5NG164100.v4.1 // Pavir.5NG359100.v4.1 // Pavir.7KG348900.v4.1 // Pavir.3KG088…
GO:0042254	P	ribosome biogenesis	8	1953	83	15902	0.79	1	// Pavir.7KG326900.v4.1 // Pavir.5NG073100.v4.1 // Pavir.8NG111800.v4.1 // Pavir.7NG028600.v4.1 // Pavir.8KG285200.v4.1 // Pavir.1NG553300.v4.1 // Pavir.9KG634800.v4.1 // Pavir.5KG544900.v4.1	// Pavir.7KG413600.v4.1 // Pavir.4KG021600.v4.1 // Pavir.7NG367600.v4.1 // Pavir.9NG587500.v4.1 // Pavir.J296500.v4.1 // Pavir.6KG238400.v4.1 // Pavir.5NG648000.v4.1 // Pavir.7NG392200.v4.1 // Pavir.7NG409700.v4.1 // Pavir.7KG335700.v4.1 // Pavir.J211000.v4.1 // Pavir.5KG453700.v4.1 // Pavir.7KG162300.v4.1 // Pavir.J031100.v4.1 // Pavir.9KG438500.v4.1 // Pavir.5KG226300.v4.1 // Pavir.6KG025500.v4…
GO:0042558	P	pteridine-containing compound metabolic process	5	1953	24	15902	0.21	1	// Pavir.2NG348200.v4.1 // Pavir.2KG215100.v4.1 // Pavir.7NG425800.v4.1 // Pavir.2KG538800.v4.1 // Pavir.2NG118800.v4.1	// Pavir.2NG579800.v4.1 // Pavir.3KG361500.v4.1 // Pavir.2NG391500.v4.1 // Pavir.7NG425800.v4.1 // Pavir.2KG538800.v4.1 // Pavir.2KG552100.v4.1 // Pavir.2KG215100.v4.1 // Pavir.J554000.v4.1 // Pavir.6KG405400.v4.1 // Pavir.2KG552200.v4.1 // Pavir.9KG132600.v4.1 // Pavir.3KG150600.v4.1 // Pavir.5NG419700.v4.1 // Pavir.6NG358900.v4.1 // Pavir.9KG559800.v4.1 // Pavir.5NG099000.v4.1 // Pavir.J551700.…
GO:0042559	P	pteridine-containing compound biosynthetic process	5	1953	21	15902	0.15	1	// Pavir.2NG348200.v4.1 // Pavir.2KG215100.v4.1 // Pavir.7NG425800.v4.1 // Pavir.2KG538800.v4.1 // Pavir.2NG118800.v4.1	// Pavir.2NG348200.v4.1 // Pavir.5NG419700.v4.1 // Pavir.9KG132600.v4.1 // Pavir.2NG579800.v4.1 // Pavir.5NG099000.v4.1 // Pavir.1KG014100.v4.1 // Pavir.3KG361500.v4.1 // Pavir.3KG150600.v4.1 // Pavir.9KG559800.v4.1 // Pavir.7NG425800.v4.1 // Pavir.2KG552100.v4.1 // Pavir.2KG215100.v4.1 // Pavir.J365000.v4.1 // Pavir.J554000.v4.1 // Pavir.1NG049400.v4.1 // Pavir.2KG538800.v4.1 // Pavir.2NG118800.…
GO:0071840	P	cellular component organization or biogenesis	35	1953	532	15902	1	1	// Pavir.9KG518900.v4.1 // Pavir.1KG173700.v4.1 // Pavir.J767400.v4.1 // Pavir.5NG073100.v4.1 // Pavir.9NG060900.v4.1 // Pavir.2KG519000.v4.1 // Pavir.3NG125000.v4.1 // Pavir.9KG009600.v4.1 // Pavir.7NG028600.v4.1 // Pavir.9NG851200.v4.1 // Pavir.9NG036200.v4.1 // Pavir.3KG295200.v4.1 // Pavir.1KG346000.v4.1 // Pavir.9KG317300.v4.1 // Pavir.3NG126300.v4.1 // Pavir.7NG300400.v4.1 // Pavir.1NG55330…	// Pavir.J767400.v4.1 // Pavir.9NG587500.v4.1 // Pavir.7NG267200.v4.1 // Pavir.2KG090400.v4.1 // Pavir.7KG360800.v4.1 // Pavir.1NG453200.v4.1 // Pavir.7KG326900.v4.1 // Pavir.J028600.v4.1 // Pavir.8NG124700.v4.1 // Pavir.1NG526400.v4.1 // Pavir.6KG411700.v4.1 // Pavir.5KG237900.v4.1 // Pavir.2KG515400.v4.1 // Pavir.7KG091000.v4.1 // Pavir.7NG050800.v4.1 // Pavir.8KG291500.v4.1 // Pavir.2KG094600.…
GO:0018130	P	heterocycle biosynthetic process	173	1953	1274	15902	0.11	1	// Pavir.9NG560200.v4.1 // Pavir.3NG284800.v4.1 // Pavir.J767400.v4.1 // Pavir.2NG446200.v4.1 // Pavir.1KG534500.v4.1 // Pavir.9NG054200.v4.1 // Pavir.9NG813700.v4.1 // Pavir.6KG015700.v4.1 // Pavir.4NG075700.v4.1 // Pavir.5NG489400.v4.1 // Pavir.1NG500500.v4.1 // Pavir.1NG292900.v4.1 // Pavir.5KG602900.v4.1 // Pavir.6KG307800.v4.1 // Pavir.9NG739600.v4.1 // Pavir.3KG512600.v4.1 // Pavir.3KG22990…	// Pavir.9KG256600.v4.1 // Pavir.J123900.v4.1 // Pavir.5KG595400.v4.1 // Pavir.3NG324900.v4.1 // Pavir.5KG379800.v4.1 // Pavir.6NG099100.v4.1 // Pavir.3KG158800.v4.1 // Pavir.9NG448500.v4.1 // Pavir.9NG184700.v4.1 // Pavir.3KG426900.v4.1 // Pavir.4NG075700.v4.1 // Pavir.3KG512900.v4.1 // Pavir.4NG237400.v4.1 // Pavir.J767400.v4.1 // Pavir.9NG464700.v4.1 // Pavir.J331600.v4.1 // Pavir.9NG456100.v4…
GO:0009308	P	amine metabolic process	5	1953	43	15902	0.61	1	// Pavir.2KG261000.v4.1 // Pavir.2NG294600.v4.1 // Pavir.5KG570000.v4.1 // Pavir.5NG624100.v4.1 // Pavir.5NG525400.v4.1	// Pavir.4NG023800.v4.1 // Pavir.2KG088000.v4.1 // Pavir.9NG294600.v4.1 // Pavir.1NG343600.v4.1 // Pavir.4NG085700.v4.1 // Pavir.7KG204500.v4.1 // Pavir.2NG061900.v4.1 // Pavir.7KG226500.v4.1 // Pavir.J508900.v4.1 // Pavir.7NG255000.v4.1 // Pavir.2KG261000.v4.1 // Pavir.J523000.v4.1 // Pavir.7KG197000.v4.1 // Pavir.7NG034700.v4.1 // Pavir.3KG390300.v4.1 // Pavir.6NG175700.v4.1 // Pavir.1NG326400.…
GO:0009260	P	ribonucleotide biosynthetic process	9	1953	65	15902	0.42	1	// Pavir.9KG496100.v4.1 // Pavir.6NG218300.v4.1 // Pavir.1NG537800.v4.1 // Pavir.J290500.v4.1 // Pavir.J290900.v4.1 // Pavir.9NG695300.v4.1 // Pavir.2NG510900.v4.1 // Pavir.2KG414200.v4.1 // Pavir.6KG258700.v4.1	// Pavir.1KG471800.v4.1 // Pavir.5KG002500.v4.1 // Pavir.4NG177900.v4.1 // Pavir.2NG449600.v4.1 // Pavir.9KG420100.v4.1 // Pavir.5NG295100.v4.1 // Pavir.9NG460800.v4.1 // Pavir.5KG375600.v4.1 // Pavir.5NG460000.v4.1 // Pavir.2KG380000.v4.1 // Pavir.5KG046800.v4.1 // Pavir.5NG315500.v4.1 // Pavir.1NG453800.v4.1 // Pavir.6KG113200.v4.1 // Pavir.3NG233000.v4.1 // Pavir.5NG111400.v4.1 // Pavir.1KG477…
GO:0043412	P	macromolecule modification	155	1953	1551	15902	1	1	// Pavir.2NG544700.v4.1 // Pavir.7NG286600.v4.1 // Pavir.1NG386000.v4.1 // Pavir.9KG615800.v4.1 // Pavir.7NG398000.v4.1 // Pavir.9NG715000.v4.1 // Pavir.1NG174200.v4.1 // Pavir.9NG736300.v4.1 // Pavir.5KG497300.v4.1 // Pavir.7KG240300.v4.1 // Pavir.3KG551700.v4.1 // Pavir.8NG071800.v4.1 // Pavir.9NG072300.v4.1 // Pavir.8KG115000.v4.1 // Pavir.5KG498200.v4.1 // Pavir.1NG328500.v4.1 // Pavir.6NG213…	// Pavir.7KG369000.v4.1 // Pavir.9NG282800.v4.1 // Pavir.5KG524800.v4.1 // Pavir.9NG003600.v4.1 // Pavir.6KG291000.v4.1 // Pavir.4NG090700.v4.1 // Pavir.5KG453800.v4.1 // Pavir.1NG082300.v4.1 // Pavir.7KG240300.v4.1 // Pavir.2KG065000.v4.1 // Pavir.2NG262500.v4.1 // Pavir.6NG237800.v4.1 // Pavir.9KG375300.v4.1 // Pavir.2NG074500.v4.1 // Pavir.6KG308400.v4.1 // Pavir.3NG241000.v4.1 // Pavir.1KG048…
GO:0044723	P	single-organism carbohydrate metabolic process	39	1953	286	15902	0.29	1	// Pavir.3KG344800.v4.1 // Pavir.9NG337600.v4.1 // Pavir.1NG458100.v4.1 // Pavir.1KG476500.v4.1 // Pavir.4NG248300.v4.1 // Pavir.1KG530100.v4.1 // Pavir.4KG166600.v4.1 // Pavir.9KG421700.v4.1 // Pavir.9NG058800.v4.1 // Pavir.7NG203100.v4.1 // Pavir.J708000.v4.1 // Pavir.5NG265500.v4.1 // Pavir.J534100.v4.1 // Pavir.4KG020600.v4.1 // Pavir.2KG302400.v4.1 // Pavir.4KG337800.v4.1 // Pavir.3NG298300.…	// Pavir.7NG091000.v4.1 // Pavir.4KG166600.v4.1 // Pavir.9NG820000.v4.1 // Pavir.J266400.v4.1 // Pavir.5KG291000.v4.1 // Pavir.2KG247300.v4.1 // Pavir.9KG550400.v4.1 // Pavir.8KG256400.v4.1 // Pavir.9KG422600.v4.1 // Pavir.7NG065300.v4.1 // Pavir.1NG544100.v4.1 // Pavir.2NG299800.v4.1 // Pavir.6NG213900.v4.1 // Pavir.9KG423800.v4.1 // Pavir.4NG248300.v4.1 // Pavir.7NG233300.v4.1 // Pavir.5NG26550…
GO:0044724	P	single-organism carbohydrate catabolic process	19	1953	88	15902	0.023	1	// Pavir.1NG458100.v4.1 // Pavir.9NG058800.v4.1 // Pavir.J708000.v4.1 // Pavir.5NG265500.v4.1 // Pavir.7KG200400.v4.1 // Pavir.3NG030100.v4.1 // Pavir.8NG181800.v4.1 // Pavir.8KG161600.v4.1 // Pavir.4KG304400.v4.1 // Pavir.9KG352100.v4.1 // Pavir.9NG337600.v4.1 // Pavir.4KG020600.v4.1 // Pavir.1KG476500.v4.1 // Pavir.4NG033600.v4.1 // Pavir.4KG166600.v4.1 // Pavir.2NG060800.v4.1 // Pavir.9KG43000…	// Pavir.J266400.v4.1 // Pavir.9KG060900.v4.1 // Pavir.5NG265500.v4.1 // Pavir.3KG024400.v4.1 // Pavir.3KG333700.v4.1 // Pavir.7KG047200.v4.1 // Pavir.7NG253100.v4.1 // Pavir.7KG200400.v4.1 // Pavir.5KG425300.v4.1 // Pavir.8KG161600.v4.1 // Pavir.9KG200000.v4.1 // Pavir.6NG213800.v4.1 // Pavir.4NG198500.v4.1 // Pavir.5KG704100.v4.1 // Pavir.5NG037200.v4.1 // Pavir.1KG072100.v4.1 // Pavir.5KG05400…
GO:0016070	P	RNA metabolic process	165	1953	1497	15902	0.92	1	// Pavir.9NG560200.v4.1 // Pavir.3NG284800.v4.1 // Pavir.J767400.v4.1 // Pavir.2NG446200.v4.1 // Pavir.7NG286600.v4.1 // Pavir.1KG534500.v4.1 // Pavir.9NG813700.v4.1 // Pavir.6KG015700.v4.1 // Pavir.5NG489400.v4.1 // Pavir.4NG075700.v4.1 // Pavir.5NG546100.v4.1 // Pavir.5KG602900.v4.1 // Pavir.6KG307800.v4.1 // Pavir.9NG739600.v4.1 // Pavir.3KG512600.v4.1 // Pavir.J443800.v4.1 // Pavir.9KG564100.…	// Pavir.9KG563500.v4.1 // Pavir.3KG158800.v4.1 // Pavir.3KG512900.v4.1 // Pavir.5KG035200.v4.1 // Pavir.5NG256100.v4.1 // Pavir.8NG096300.v4.1 // Pavir.4KG403500.v4.1 // Pavir.7NG050800.v4.1 // Pavir.2NG029700.v4.1 // Pavir.3NG241000.v4.1 // Pavir.9NG496000.v4.1 // Pavir.2NG160400.v4.1 // Pavir.2KG580200.v4.1 // Pavir.1KG338700.v4.1 // Pavir.5NG263100.v4.1 // Pavir.J161500.v4.1 // Pavir.9NG24650…
GO:0003333	P	amino acid transmembrane transport	8	1953	38	15902	0.12	1	// Pavir.4NG243000.v4.1 // Pavir.1NG087100.v4.1 // Pavir.9KG408900.v4.1 // Pavir.5KG614200.v4.1 // Pavir.6KG025200.v4.1 // Pavir.5KG609600.v4.1 // Pavir.3KG481100.v4.1 // Pavir.6KG065500.v4.1	// Pavir.J653100.v4.1 // Pavir.2KG162600.v4.1 // Pavir.5KG759700.v4.1 // Pavir.9KG085900.v4.1 // Pavir.9NG180500.v4.1 // Pavir.2NG622800.v4.1 // Pavir.9KG074200.v4.1 // Pavir.3KG481100.v4.1 // Pavir.6KG065500.v4.1 // Pavir.2KG574400.v4.1 // Pavir.4KG330100.v4.1 // Pavir.9KG238400.v4.1 // Pavir.5NG568200.v4.1 // Pavir.4KG161500.v4.1 // Pavir.5KG759800.v4.1 // Pavir.9KG408900.v4.1 // Pavir.9NG18780…
GO:0010556	P	regulation of macromolecule biosynthetic process	127	1953	903	15902	0.079	1	// Pavir.3NG284800.v4.1 // Pavir.J767400.v4.1 // Pavir.2NG446200.v4.1 // Pavir.1KG534500.v4.1 // Pavir.9NG813700.v4.1 // Pavir.6KG015700.v4.1 // Pavir.5NG489400.v4.1 // Pavir.4NG075700.v4.1 // Pavir.5NG546100.v4.1 // Pavir.5KG602900.v4.1 // Pavir.6KG307800.v4.1 // Pavir.9NG739600.v4.1 // Pavir.J443800.v4.1 // Pavir.9KG564100.v4.1 // Pavir.1KG387700.v4.1 // Pavir.9KG583700.v4.1 // Pavir.6KG341300.…	// Pavir.9KG256600.v4.1 // Pavir.J123900.v4.1 // Pavir.5KG595400.v4.1 // Pavir.3NG324900.v4.1 // Pavir.5KG379800.v4.1 // Pavir.6NG099100.v4.1 // Pavir.3KG158800.v4.1 // Pavir.9NG448500.v4.1 // Pavir.3KG426900.v4.1 // Pavir.3KG512900.v4.1 // Pavir.4NG237400.v4.1 // Pavir.J767400.v4.1 // Pavir.9NG464700.v4.1 // Pavir.J331600.v4.1 // Pavir.9NG456100.v4.1 // Pavir.6KG307800.v4.1 // Pavir.5NG552300.v4…
GO:0006022	P	aminoglycan metabolic process	5	1953	13	15902	0.04	1	// Pavir.9NG755000.v4.1 // Pavir.7KG221900.v4.1 // Pavir.4NG317000.v4.1 // Pavir.1KG190400.v4.1 // Pavir.6KG207900.v4.1	// Pavir.9NG755000.v4.1 // Pavir.9KG315400.v4.1 // Pavir.6KG207900.v4.1 // Pavir.6KG360800.v4.1 // Pavir.7KG221900.v4.1 // Pavir.4NG317000.v4.1 // Pavir.4KG114700.v4.1 // Pavir.2NG406000.v4.1 // Pavir.7KG221600.v4.1 // Pavir.9NG755900.v4.1 // Pavir.1NG341300.v4.1 // Pavir.1KG190400.v4.1 // Pavir.6NG309300.v4.1
GO:0006754	P	ATP biosynthetic process	7	1953	37	15902	0.2	1	// Pavir.9KG496100.v4.1 // Pavir.1NG537800.v4.1 // Pavir.J290500.v4.1 // Pavir.J290900.v4.1 // Pavir.9NG695300.v4.1 // Pavir.2NG510900.v4.1 // Pavir.2KG414200.v4.1	// Pavir.1KG471800.v4.1 // Pavir.5KG002500.v4.1 // Pavir.4NG177900.v4.1 // Pavir.2KG232500.v4.1 // Pavir.5NG295100.v4.1 // Pavir.5KG375600.v4.1 // Pavir.5NG460000.v4.1 // Pavir.5NG315500.v4.1 // Pavir.1NG453800.v4.1 // Pavir.6KG113200.v4.1 // Pavir.5NG111400.v4.1 // Pavir.6NG284300.v4.1 // Pavir.9KG496100.v4.1 // Pavir.6KG113900.v4.1 // Pavir.1NG537800.v4.1 // Pavir.3NG010500.v4.1 // Pavir.9NG695…
GO:0010558	P	negative regulation of macromolecule biosynthetic process	6	1953	27	15902	0.15	1	// Pavir.8NG042400.v4.1 // Pavir.J179000.v4.1 // Pavir.2KG142000.v4.1 // Pavir.J012200.v4.1 // Pavir.J578600.v4.1 // Pavir.8NG086600.v4.1	// Pavir.8NG086800.v4.1 // Pavir.J012200.v4.1 // Pavir.J578600.v4.1 // Pavir.6NG212300.v4.1 // Pavir.8NG042400.v4.1 // Pavir.8NG144600.v4.1 // Pavir.8KG070000.v4.1 // Pavir.J179000.v4.1 // Pavir.2NG173500.v4.1 // Pavir.8NG086600.v4.1 // Pavir.8KG069000.v4.1 // Pavir.8KG344300.v4.1 // Pavir.8KG132200.v4.1 // Pavir.8NG086700.v4.1 // Pavir.3KG320900.v4.1 // Pavir.1NG330600.v4.1 // Pavir.1NG390400.v4…
GO:0006757	P	ATP generation from ADP	17	1953	81	15902	0.036	1	// Pavir.1NG458100.v4.1 // Pavir.9NG337600.v4.1 // Pavir.J708000.v4.1 // Pavir.5NG265500.v4.1 // Pavir.7KG200400.v4.1 // Pavir.3NG030100.v4.1 // Pavir.8NG181800.v4.1 // Pavir.8KG161600.v4.1 // Pavir.4KG304400.v4.1 // Pavir.9KG352100.v4.1 // Pavir.4KG020600.v4.1 // Pavir.1KG476500.v4.1 // Pavir.4NG033600.v4.1 // Pavir.4KG166600.v4.1 // Pavir.2NG060800.v4.1 // Pavir.5NG135800.v4.1 // Pavir.2KG31700…	// Pavir.1NG458100.v4.1 // Pavir.2NG057200.v4.1 // Pavir.1NG536400.v4.1 // Pavir.6NG213900.v4.1 // Pavir.9NG337600.v4.1 // Pavir.9KG345100.v4.1 // Pavir.1KG476500.v4.1 // Pavir.1KG072100.v4.1 // Pavir.J266400.v4.1 // Pavir.2NG361400.v4.1 // Pavir.2KG032700.v4.1 // Pavir.4KG039900.v4.1 // Pavir.4KG120200.v4.1 // Pavir.4KG166600.v4.1 // Pavir.8NG060400.v4.1 // Pavir.6KG154600.v4.1 // Pavir.4KG02060…
GO:1902600	P	hydrogen ion transmembrane transport	7	1953	78	15902	0.84	1	// Pavir.9KG496100.v4.1 // Pavir.1NG537800.v4.1 // Pavir.J290500.v4.1 // Pavir.J290900.v4.1 // Pavir.9NG695300.v4.1 // Pavir.2NG510900.v4.1 // Pavir.2KG414200.v4.1	// Pavir.1KG471800.v4.1 // Pavir.5KG002500.v4.1 // Pavir.4NG177900.v4.1 // Pavir.2KG232500.v4.1 // Pavir.5NG295100.v4.1 // Pavir.2NG539000.v4.1 // Pavir.5KG375600.v4.1 // Pavir.5NG576400.v4.1 // Pavir.8KG062100.v4.1 // Pavir.4NG019700.v4.1 // Pavir.J290900.v4.1 // Pavir.5NG315500.v4.1 // Pavir.4NG345000.v4.1 // Pavir.5NG302200.v4.1 // Pavir.1NG453800.v4.1 // Pavir.6KG113200.v4.1 // Pavir.2KG47810…
GO:1903825	P	organic acid transmembrane transport	8	1953	38	15902	0.12	1	// Pavir.4NG243000.v4.1 // Pavir.1NG087100.v4.1 // Pavir.9KG408900.v4.1 // Pavir.5KG614200.v4.1 // Pavir.6KG025200.v4.1 // Pavir.5KG609600.v4.1 // Pavir.3KG481100.v4.1 // Pavir.6KG065500.v4.1	// Pavir.J653100.v4.1 // Pavir.2KG162600.v4.1 // Pavir.5KG759700.v4.1 // Pavir.9KG085900.v4.1 // Pavir.9NG180500.v4.1 // Pavir.2NG622800.v4.1 // Pavir.9KG074200.v4.1 // Pavir.3KG481100.v4.1 // Pavir.6KG065500.v4.1 // Pavir.2KG574400.v4.1 // Pavir.4KG330100.v4.1 // Pavir.9KG238400.v4.1 // Pavir.5NG568200.v4.1 // Pavir.4KG161500.v4.1 // Pavir.5KG759800.v4.1 // Pavir.9KG408900.v4.1 // Pavir.9NG18780…
GO:0031497	P	chromatin assembly	5	1953	28	15902	0.29	1	// Pavir.5KG489300.v4.1 // Pavir.1NG316800.v4.1 // Pavir.7NG300400.v4.1 // Pavir.4NG022500.v4.1 // Pavir.1KG346000.v4.1	// Pavir.7NG267200.v4.1 // Pavir.5KG335900.v4.1 // Pavir.1KG346000.v4.1 // Pavir.5KG079100.v4.1 // Pavir.7KG187600.v4.1 // Pavir.4KG037000.v4.1 // Pavir.9KG074000.v4.1 // Pavir.5KG480500.v4.1 // Pavir.7NG300400.v4.1 // Pavir.7NG178200.v4.1 // Pavir.5NG080700.v4.1 // Pavir.4KG180300.v4.1 // Pavir.6KG256700.v4.1 // Pavir.4NG022500.v4.1 // Pavir.7KG308600.v4.1 // Pavir.5KG489300.v4.1 // Pavir.4NG122…
GO:0043241	P	protein complex disassembly	6	1953	35	15902	0.29	1	// Pavir.9KG522300.v4.1 // Pavir.9NG036200.v4.1 // Pavir.2KG469100.v4.1 // Pavir.3NG125000.v4.1 // Pavir.3NG126300.v4.1 // Pavir.9NG851200.v4.1	// Pavir.2NG537500.v4.1 // Pavir.9KG526100.v4.1 // Pavir.3KG106300.v4.1 // Pavir.3NG125000.v4.1 // Pavir.9NG552500.v4.1 // Pavir.9NG569000.v4.1 // Pavir.9NG851200.v4.1 // Pavir.9NG036200.v4.1 // Pavir.5KG680900.v4.1 // Pavir.2KG515400.v4.1 // Pavir.3KG466000.v4.1 // Pavir.9NG145400.v4.1 // Pavir.2NG574700.v4.1 // Pavir.6NG042300.v4.1 // Pavir.9NG047100.v4.1 // Pavir.3KG132500.v4.1 // Pavir.1KG230…
GO:0009095	P	aromatic amino acid family biosynthetic process, prephenate pathway	5	1953	15	15902	0.06	1	// Pavir.9KG348100.v4.1 // Pavir.9NG688700.v4.1 // Pavir.2NG611900.v4.1 // Pavir.9NG498600.v4.1 // Pavir.2NG509500.v4.1	// Pavir.6KG349500.v4.1 // Pavir.9NG498600.v4.1 // Pavir.8NG009700.v4.1 // Pavir.4KG247400.v4.1 // Pavir.9KG348100.v4.1 // Pavir.4NG164400.v4.1 // Pavir.4NG320100.v4.1 // Pavir.2NG262900.v4.1 // Pavir.7NG214800.v4.1 // Pavir.2NG611900.v4.1 // Pavir.4NG319900.v4.1 // Pavir.9KG480700.v4.1 // Pavir.9NG688700.v4.1 // Pavir.2NG509500.v4.1 // Pavir.2KG439700.v4.1
GO:0015672	P	monovalent inorganic cation transport	12	1953	135	15902	0.89	1	// Pavir.4KG090000.v4.1 // Pavir.9KG496100.v4.1 // Pavir.1NG081300.v4.1 // Pavir.1NG537800.v4.1 // Pavir.J290500.v4.1 // Pavir.J290900.v4.1 // Pavir.2NG637400.v4.1 // Pavir.2NG510900.v4.1 // Pavir.3NG276500.v4.1 // Pavir.2KG414200.v4.1 // Pavir.9NG695300.v4.1 // Pavir.7KG345000.v4.1	// Pavir.9KG119000.v4.1 // Pavir.5NG295100.v4.1 // Pavir.2KG289900.v4.1 // Pavir.9NG111500.v4.1 // Pavir.2KG478100.v4.1 // Pavir.4NG248900.v4.1 // Pavir.4NG344600.v4.1 // Pavir.6KG103900.v4.1 // Pavir.5NG020600.v4.1 // Pavir.6NG284300.v4.1 // Pavir.9NG511300.v4.1 // Pavir.2KG470800.v4.1 // Pavir.3NG147200.v4.1 // Pavir.7KG328400.v4.1 // Pavir.2NG005900.v4.1 // Pavir.3NG010500.v4.1 // Pavir.2KG232…
GO:0006974	P	cellular response to DNA damage stimulus	14	1953	182	15902	0.97	1	// Pavir.5KG700000.v4.1 // Pavir.1NG075900.v4.1 // Pavir.5NG017200.v4.1 // Pavir.9NG380100.v4.1 // Pavir.9KG440100.v4.1 // Pavir.3NG128500.v4.1 // Pavir.3KG012900.v4.1 // Pavir.1NG075800.v4.1 // Pavir.5KG435200.v4.1 // Pavir.7KG247600.v4.1 // Pavir.7NG257500.v4.1 // Pavir.5NG183000.v4.1 // Pavir.9NG353700.v4.1 // Pavir.5KG550300.v4.1	// Pavir.4KG395400.v4.1 // Pavir.5NG165400.v4.1 // Pavir.2NG519500.v4.1 // Pavir.3KG488900.v4.1 // Pavir.2KG090400.v4.1 // Pavir.J382000.v4.1 // Pavir.8KG377800.v4.1 // Pavir.2KG580300.v4.1 // Pavir.5KG415200.v4.1 // Pavir.9NG015600.v4.1 // Pavir.9KG082200.v4.1 // Pavir.8KG009400.v4.1 // Pavir.2KG336800.v4.1 // Pavir.7NG158200.v4.1 // Pavir.9NG189500.v4.1 // Pavir.1KG083000.v4.1 // Pavir.2NG62650…
GO:0034637	P	cellular carbohydrate biosynthetic process	11	1953	64	15902	0.19	1	// Pavir.3KG344800.v4.1 // Pavir.1NG463800.v4.1 // Pavir.7NG203100.v4.1 // Pavir.1NG463900.v4.1 // Pavir.2KG302400.v4.1 // Pavir.J534100.v4.1 // Pavir.1KG530100.v4.1 // Pavir.5NG496700.v4.1 // Pavir.1KG175500.v4.1 // Pavir.9NG214400.v4.1 // Pavir.9NG840900.v4.1	// Pavir.3KG344800.v4.1 // Pavir.5KG244800.v4.1 // Pavir.5NG198900.v4.1 // Pavir.5NG478300.v4.1 // Pavir.9NG820000.v4.1 // Pavir.2KG302400.v4.1 // Pavir.6NG121400.v4.1 // Pavir.5NG645900.v4.1 // Pavir.9NG779200.v4.1 // Pavir.9NG840700.v4.1 // Pavir.9KG570300.v4.1 // Pavir.9KG272800.v4.1 // Pavir.9KG540400.v4.1 // Pavir.3KG345500.v4.1 // Pavir.2NG299800.v4.1 // Pavir.6NG063400.v4.1 // Pavir.6NG117…
GO:0044257	P	cellular protein catabolic process	8	1953	127	15902	0.98	1	// Pavir.1KG088300.v4.1 // Pavir.1NG075900.v4.1 // Pavir.4NG247500.v4.1 // Pavir.1KG418000.v4.1 // Pavir.9NG303400.v4.1 // Pavir.7NG269700.v4.1 // Pavir.5NG006200.v4.1 // Pavir.1NG075800.v4.1	// Pavir.1KG088300.v4.1 // Pavir.5KG695400.v4.1 // Pavir.9KG040400.v4.1 // Pavir.4NG039000.v4.1 // Pavir.6NG363100.v4.1 // Pavir.7NG430200.v4.1 // Pavir.9NG303400.v4.1 // Pavir.7NG269700.v4.1 // Pavir.9KG379900.v4.1 // Pavir.6KG071700.v4.1 // Pavir.6NG353800.v4.1 // Pavir.4NG045100.v4.1 // Pavir.2NG597300.v4.1 // Pavir.5KG330500.v4.1 // Pavir.1KG083000.v4.1 // Pavir.J789500.v4.1 // Pavir.4KG33700…
GO:0044255	P	cellular lipid metabolic process	45	1953	262	15902	0.025	1	// Pavir.2NG525600.v4.1 // Pavir.6KG285900.v4.1 // Pavir.5KG406300.v4.1 // Pavir.1KG097400.v4.1 // Pavir.1NG051700.v4.1 // Pavir.4KG175900.v4.1 // Pavir.7NG375000.v4.1 // Pavir.1KG540000.v4.1 // Pavir.5NG447500.v4.1 // Pavir.9NG552000.v4.1 // Pavir.9NG781600.v4.1 // Pavir.2NG317200.v4.1 // Pavir.5KG113200.v4.1 // Pavir.4KG186200.v4.1 // Pavir.4NG192700.v4.1 // Pavir.5KG373100.v4.1 // Pavir.3NG172…	// Pavir.6KG285900.v4.1 // Pavir.3KG317500.v4.1 // Pavir.2NG218400.v4.1 // Pavir.2KG304100.v4.1 // Pavir.4NG129200.v4.1 // Pavir.6NG191400.v4.1 // Pavir.5KG248200.v4.1 // Pavir.8NG192000.v4.1 // Pavir.5NG230300.v4.1 // Pavir.2NG279500.v4.1 // Pavir.2NG599000.v4.1 // Pavir.1KG540000.v4.1 // Pavir.9NG134000.v4.1 // Pavir.1NG507500.v4.1 // Pavir.6KG005200.v4.1 // Pavir.9NG143000.v4.1 // Pavir.4NG302…
GO:0009132	P	nucleoside diphosphate metabolic process	17	1953	94	15902	0.096	1	// Pavir.1NG458100.v4.1 // Pavir.9NG337600.v4.1 // Pavir.J708000.v4.1 // Pavir.5NG265500.v4.1 // Pavir.7KG200400.v4.1 // Pavir.3NG030100.v4.1 // Pavir.8NG181800.v4.1 // Pavir.8KG161600.v4.1 // Pavir.4KG304400.v4.1 // Pavir.9KG352100.v4.1 // Pavir.4KG020600.v4.1 // Pavir.1KG476500.v4.1 // Pavir.4NG033600.v4.1 // Pavir.4KG166600.v4.1 // Pavir.2NG060800.v4.1 // Pavir.5NG135800.v4.1 // Pavir.2KG31700…	// Pavir.J266400.v4.1 // Pavir.1NG304300.v4.1 // Pavir.7KG224900.v4.1 // Pavir.9NG068600.v4.1 // Pavir.3KG024400.v4.1 // Pavir.3KG333700.v4.1 // Pavir.J367700.v4.1 // Pavir.7NG253100.v4.1 // Pavir.7KG200400.v4.1 // Pavir.5KG425300.v4.1 // Pavir.7KG047200.v4.1 // Pavir.9KG200000.v4.1 // Pavir.6NG213800.v4.1 // Pavir.4NG198500.v4.1 // Pavir.2NG149800.v4.1 // Pavir.5KG704100.v4.1 // Pavir.5NG037200.…
GO:0009135	P	purine nucleoside diphosphate metabolic process	17	1953	81	15902	0.036	1	// Pavir.1NG458100.v4.1 // Pavir.9NG337600.v4.1 // Pavir.J708000.v4.1 // Pavir.5NG265500.v4.1 // Pavir.7KG200400.v4.1 // Pavir.3NG030100.v4.1 // Pavir.8NG181800.v4.1 // Pavir.8KG161600.v4.1 // Pavir.4KG304400.v4.1 // Pavir.9KG352100.v4.1 // Pavir.4KG020600.v4.1 // Pavir.1KG476500.v4.1 // Pavir.4NG033600.v4.1 // Pavir.4KG166600.v4.1 // Pavir.2NG060800.v4.1 // Pavir.5NG135800.v4.1 // Pavir.2KG31700…	// Pavir.1NG458100.v4.1 // Pavir.2NG057200.v4.1 // Pavir.1NG536400.v4.1 // Pavir.6NG213900.v4.1 // Pavir.9NG337600.v4.1 // Pavir.9KG345100.v4.1 // Pavir.1KG476500.v4.1 // Pavir.1KG072100.v4.1 // Pavir.J266400.v4.1 // Pavir.2NG361400.v4.1 // Pavir.2KG032700.v4.1 // Pavir.4KG039900.v4.1 // Pavir.4KG120200.v4.1 // Pavir.4KG166600.v4.1 // Pavir.8NG060400.v4.1 // Pavir.6KG154600.v4.1 // Pavir.4KG02060…
GO:0006334	P	nucleosome assembly	5	1953	28	15902	0.29	1	// Pavir.5KG489300.v4.1 // Pavir.1NG316800.v4.1 // Pavir.7NG300400.v4.1 // Pavir.4NG022500.v4.1 // Pavir.1KG346000.v4.1	// Pavir.7NG267200.v4.1 // Pavir.5KG335900.v4.1 // Pavir.1KG346000.v4.1 // Pavir.5KG079100.v4.1 // Pavir.7KG187600.v4.1 // Pavir.4KG037000.v4.1 // Pavir.9KG074000.v4.1 // Pavir.5KG480500.v4.1 // Pavir.7NG300400.v4.1 // Pavir.7NG178200.v4.1 // Pavir.5NG080700.v4.1 // Pavir.4KG180300.v4.1 // Pavir.6KG256700.v4.1 // Pavir.4NG022500.v4.1 // Pavir.7KG308600.v4.1 // Pavir.5KG489300.v4.1 // Pavir.4NG122…
GO:0006333	P	chromatin assembly or disassembly	5	1953	29	15902	0.31	1	// Pavir.5KG489300.v4.1 // Pavir.1NG316800.v4.1 // Pavir.7NG300400.v4.1 // Pavir.4NG022500.v4.1 // Pavir.1KG346000.v4.1	// Pavir.6NG257200.v4.1 // Pavir.7NG267200.v4.1 // Pavir.5KG335900.v4.1 // Pavir.1KG346000.v4.1 // Pavir.5KG079100.v4.1 // Pavir.7KG187600.v4.1 // Pavir.4KG037000.v4.1 // Pavir.9KG074000.v4.1 // Pavir.5KG480500.v4.1 // Pavir.7NG300400.v4.1 // Pavir.7NG178200.v4.1 // Pavir.5NG080700.v4.1 // Pavir.4KG180300.v4.1 // Pavir.6KG256700.v4.1 // Pavir.4NG022500.v4.1 // Pavir.7KG308600.v4.1 // Pavir.5KG489…
GO:0042592	P	homeostatic process	25	1953	186	15902	0.37	1	// Pavir.3NG186700.v4.1 // Pavir.5NG234600.v4.1 // Pavir.3KG449300.v4.1 // Pavir.5KG239200.v4.1 // Pavir.5KG758200.v4.1 // Pavir.1KG385200.v4.1 // Pavir.5KG238500.v4.1 // Pavir.3KG449800.v4.1 // Pavir.1KG335900.v4.1 // Pavir.3KG071800.v4.1 // Pavir.7NG338200.v4.1 // Pavir.3KG165100.v4.1 // Pavir.4NG248700.v4.1 // Pavir.8NG323500.v4.1 // Pavir.5KG710600.v4.1 // Pavir.5KG238200.v4.1 // Pavir.2NG316…	// Pavir.9KG158500.v4.1 // Pavir.2KG065200.v4.1 // Pavir.2KG450800.v4.1 // Pavir.3NG186700.v4.1 // Pavir.7NG300000.v4.1 // Pavir.1KG539400.v4.1 // Pavir.3KG339200.v4.1 // Pavir.6NG180000.v4.1 // Pavir.2KG090400.v4.1 // Pavir.2KG576800.v4.1 // Pavir.9NG387300.v4.1 // Pavir.1NG530600.v4.1 // Pavir.7NG282700.v4.1 // Pavir.1KG385200.v4.1 // Pavir.3KG165100.v4.1 // Pavir.1KG001600.v4.1 // Pavir.8NG280…
GO:0006090	P	pyruvate metabolic process	17	1953	86	15902	0.055	1	// Pavir.1NG458100.v4.1 // Pavir.9NG337600.v4.1 // Pavir.J708000.v4.1 // Pavir.5NG265500.v4.1 // Pavir.7KG200400.v4.1 // Pavir.3NG030100.v4.1 // Pavir.8NG181800.v4.1 // Pavir.8KG161600.v4.1 // Pavir.4KG304400.v4.1 // Pavir.9KG352100.v4.1 // Pavir.4KG020600.v4.1 // Pavir.1KG476500.v4.1 // Pavir.4NG033600.v4.1 // Pavir.4KG166600.v4.1 // Pavir.2NG060800.v4.1 // Pavir.5NG135800.v4.1 // Pavir.2KG31700…	// Pavir.J266400.v4.1 // Pavir.9KG060900.v4.1 // Pavir.5NG265500.v4.1 // Pavir.3KG024400.v4.1 // Pavir.3KG333700.v4.1 // Pavir.J367700.v4.1 // Pavir.7NG253100.v4.1 // Pavir.7KG200400.v4.1 // Pavir.5KG425300.v4.1 // Pavir.7KG047200.v4.1 // Pavir.9KG200000.v4.1 // Pavir.6NG213800.v4.1 // Pavir.9NG118400.v4.1 // Pavir.4NG198500.v4.1 // Pavir.2NG424600.v4.1 // Pavir.5KG704100.v4.1 // Pavir.5NG037200.…
GO:0006096	P	glycolytic process	17	1953	81	15902	0.036	1	// Pavir.1NG458100.v4.1 // Pavir.9NG337600.v4.1 // Pavir.J708000.v4.1 // Pavir.5NG265500.v4.1 // Pavir.7KG200400.v4.1 // Pavir.3NG030100.v4.1 // Pavir.8NG181800.v4.1 // Pavir.8KG161600.v4.1 // Pavir.4KG304400.v4.1 // Pavir.9KG352100.v4.1 // Pavir.4KG020600.v4.1 // Pavir.1KG476500.v4.1 // Pavir.4NG033600.v4.1 // Pavir.4KG166600.v4.1 // Pavir.2NG060800.v4.1 // Pavir.5NG135800.v4.1 // Pavir.2KG31700…	// Pavir.1NG458100.v4.1 // Pavir.2NG057200.v4.1 // Pavir.1NG536400.v4.1 // Pavir.6NG213900.v4.1 // Pavir.9NG337600.v4.1 // Pavir.9KG345100.v4.1 // Pavir.1KG476500.v4.1 // Pavir.1KG072100.v4.1 // Pavir.J266400.v4.1 // Pavir.2NG361400.v4.1 // Pavir.2KG032700.v4.1 // Pavir.4KG039900.v4.1 // Pavir.4KG120200.v4.1 // Pavir.4KG166600.v4.1 // Pavir.8NG060400.v4.1 // Pavir.6KG154600.v4.1 // Pavir.4KG02060…
GO:0006520	P	cellular amino acid metabolic process	35	1953	231	15902	0.14	1	// Pavir.5KG414400.v4.1 // Pavir.1KG356100.v4.1 // Pavir.3NG244900.v4.1 // Pavir.J616100.v4.1 // Pavir.8NG012800.v4.1 // Pavir.6NG319700.v4.1 // Pavir.9NG280200.v4.1 // Pavir.5NG507000.v4.1 // Pavir.5NG190600.v4.1 // Pavir.1KG178300.v4.1 // Pavir.9KG348100.v4.1 // Pavir.6NG218300.v4.1 // Pavir.6KG258700.v4.1 // Pavir.2NG221500.v4.1 // Pavir.9NG688700.v4.1 // Pavir.2NG509500.v4.1 // Pavir.1NG12800…	// Pavir.9NG206900.v4.1 // Pavir.3NG327600.v4.1 // Pavir.6NG175700.v4.1 // Pavir.5NG627700.v4.1 // Pavir.1KG356100.v4.1 // Pavir.1NG445600.v4.1 // Pavir.9NG380900.v4.1 // Pavir.9NG282100.v4.1 // Pavir.3NG009600.v4.1 // Pavir.8KG010300.v4.1 // Pavir.5KG468800.v4.1 // Pavir.7NG392600.v4.1 // Pavir.5NG438700.v4.1 // Pavir.9KG465900.v4.1 // Pavir.3KG491100.v4.1 // Pavir.9NG478700.v4.1 // Pavir.6NG180…
GO:2000112	P	regulation of cellular macromolecule biosynthetic process	127	1953	903	15902	0.079	1	// Pavir.3NG284800.v4.1 // Pavir.J767400.v4.1 // Pavir.2NG446200.v4.1 // Pavir.1KG534500.v4.1 // Pavir.9NG813700.v4.1 // Pavir.6KG015700.v4.1 // Pavir.5NG489400.v4.1 // Pavir.4NG075700.v4.1 // Pavir.5NG546100.v4.1 // Pavir.5KG602900.v4.1 // Pavir.6KG307800.v4.1 // Pavir.9NG739600.v4.1 // Pavir.J443800.v4.1 // Pavir.9KG564100.v4.1 // Pavir.1KG387700.v4.1 // Pavir.9KG583700.v4.1 // Pavir.6KG341300.…	// Pavir.9KG256600.v4.1 // Pavir.J123900.v4.1 // Pavir.5KG595400.v4.1 // Pavir.3NG324900.v4.1 // Pavir.5KG379800.v4.1 // Pavir.6NG099100.v4.1 // Pavir.3KG158800.v4.1 // Pavir.9NG448500.v4.1 // Pavir.3KG426900.v4.1 // Pavir.3KG512900.v4.1 // Pavir.4NG237400.v4.1 // Pavir.J767400.v4.1 // Pavir.9NG464700.v4.1 // Pavir.J331600.v4.1 // Pavir.9NG456100.v4.1 // Pavir.6KG307800.v4.1 // Pavir.5NG552300.v4…
GO:2000113	P	negative regulation of cellular macromolecule biosynthetic process	6	1953	27	15902	0.15	1	// Pavir.8NG042400.v4.1 // Pavir.J179000.v4.1 // Pavir.2KG142000.v4.1 // Pavir.J012200.v4.1 // Pavir.J578600.v4.1 // Pavir.8NG086600.v4.1	// Pavir.8NG086800.v4.1 // Pavir.J012200.v4.1 // Pavir.J578600.v4.1 // Pavir.6NG212300.v4.1 // Pavir.8NG042400.v4.1 // Pavir.8NG144600.v4.1 // Pavir.8KG070000.v4.1 // Pavir.J179000.v4.1 // Pavir.2NG173500.v4.1 // Pavir.8NG086600.v4.1 // Pavir.8KG069000.v4.1 // Pavir.8KG344300.v4.1 // Pavir.8KG132200.v4.1 // Pavir.8NG086700.v4.1 // Pavir.3KG320900.v4.1 // Pavir.1NG330600.v4.1 // Pavir.1NG390400.v4…
GO:0006468	P	protein phosphorylation	100	1953	996	15902	0.98	1	// Pavir.2NG544700.v4.1 // Pavir.5KG497300.v4.1 // Pavir.9KG615800.v4.1 // Pavir.7NG398000.v4.1 // Pavir.1NG174200.v4.1 // Pavir.9NG736300.v4.1 // Pavir.7KG240300.v4.1 // Pavir.3KG551700.v4.1 // Pavir.8NG071800.v4.1 // Pavir.9NG072300.v4.1 // Pavir.8KG115000.v4.1 // Pavir.5KG498200.v4.1 // Pavir.3KG336600.v4.1 // Pavir.8KG241400.v4.1 // Pavir.1KG169600.v4.1 // Pavir.2NG280800.v4.1 // Pavir.1NG172…	// Pavir.1KG527900.v4.1 // Pavir.6KG015300.v4.1 // Pavir.9KG539200.v4.1 // Pavir.2KG539000.v4.1 // Pavir.7KG369000.v4.1 // Pavir.8NG217300.v4.1 // Pavir.8NG047800.v4.1 // Pavir.2NG045100.v4.1 // Pavir.3KG426900.v4.1 // Pavir.5KG601500.v4.1 // Pavir.5NG299400.v4.1 // Pavir.7NG398000.v4.1 // Pavir.8KG334700.v4.1 // Pavir.2KG214300.v4.1 // Pavir.9NG391900.v4.1 // Pavir.1KG175800.v4.1 // Pavir.4NG090…
GO:0019219	P	regulation of nucleobase-containing compound metabolic process	122	1953	888	15902	0.13	1	// Pavir.3NG284800.v4.1 // Pavir.J767400.v4.1 // Pavir.2NG446200.v4.1 // Pavir.1KG534500.v4.1 // Pavir.9NG813700.v4.1 // Pavir.6KG015700.v4.1 // Pavir.5NG489400.v4.1 // Pavir.4NG075700.v4.1 // Pavir.5NG546100.v4.1 // Pavir.5KG602900.v4.1 // Pavir.6KG307800.v4.1 // Pavir.9NG739600.v4.1 // Pavir.J443800.v4.1 // Pavir.9KG564100.v4.1 // Pavir.1KG387700.v4.1 // Pavir.9KG583700.v4.1 // Pavir.6KG341300.…	// Pavir.9KG256600.v4.1 // Pavir.J123900.v4.1 // Pavir.5KG595400.v4.1 // Pavir.3NG324900.v4.1 // Pavir.5KG379800.v4.1 // Pavir.6NG099100.v4.1 // Pavir.3KG158800.v4.1 // Pavir.9NG448500.v4.1 // Pavir.7KG360800.v4.1 // Pavir.3KG512900.v4.1 // Pavir.4NG237400.v4.1 // Pavir.J767400.v4.1 // Pavir.J331600.v4.1 // Pavir.9NG456100.v4.1 // Pavir.6KG307800.v4.1 // Pavir.5NG552300.v4.1 // Pavir.8NG096300.v4…
GO:0006461	P	protein complex assembly	8	1953	88	15902	0.84	1	// Pavir.J204600.v4.1 // Pavir.2KG519000.v4.1 // Pavir.3KG295200.v4.1 // Pavir.4NG022500.v4.1 // Pavir.5KG489300.v4.1 // Pavir.1NG316800.v4.1 // Pavir.7NG300400.v4.1 // Pavir.1KG346000.v4.1	// Pavir.7NG267200.v4.1 // Pavir.1KG543300.v4.1 // Pavir.4KG010000.v4.1 // Pavir.1KG222000.v4.1 // Pavir.8KG122100.v4.1 // Pavir.8NG124700.v4.1 // Pavir.9KG595600.v4.1 // Pavir.5NG284500.v4.1 // Pavir.2NG608600.v4.1 // Pavir.9NG102100.v4.1 // Pavir.7NG300400.v4.1 // Pavir.1KG005900.v4.1 // Pavir.8KG035500.v4.1 // Pavir.1NG557400.v4.1 // Pavir.5KG399500.v4.1 // Pavir.1NG014700.v4.1 // Pavir.5NG442…
GO:0000271	P	polysaccharide biosynthetic process	5	1953	34	15902	0.43	1	// Pavir.9NG214400.v4.1 // Pavir.1KG175500.v4.1 // Pavir.1NG463800.v4.1 // Pavir.7NG203100.v4.1 // Pavir.1NG463900.v4.1	// Pavir.9NG811800.v4.1 // Pavir.6NG063400.v4.1 // Pavir.9NG779200.v4.1 // Pavir.9KG570300.v4.1 // Pavir.9KG272800.v4.1 // Pavir.2KG405100.v4.1 // Pavir.5NG501600.v4.1 // Pavir.7NG203100.v4.1 // Pavir.2KG405200.v4.1 // Pavir.7KG312500.v4.1 // Pavir.5KG543600.v4.1 // Pavir.1NG544100.v4.1 // Pavir.J558100.v4.1 // Pavir.J225000.v4.1 // Pavir.9KG549300.v4.1 // Pavir.J603800.v4.1 // Pavir.2KG166900.v4…
GO:0006464	P	cellular protein modification process	148	1953	1481	15902	1	1	// Pavir.2NG544700.v4.1 // Pavir.5KG497300.v4.1 // Pavir.1NG386000.v4.1 // Pavir.9KG615800.v4.1 // Pavir.7NG398000.v4.1 // Pavir.9NG715000.v4.1 // Pavir.1NG174200.v4.1 // Pavir.9NG736300.v4.1 // Pavir.7KG240300.v4.1 // Pavir.3KG551700.v4.1 // Pavir.8NG071800.v4.1 // Pavir.9NG072300.v4.1 // Pavir.8KG115000.v4.1 // Pavir.5KG498200.v4.1 // Pavir.1NG328500.v4.1 // Pavir.6NG213600.v4.1 // Pavir.3KG336…	// Pavir.7KG369000.v4.1 // Pavir.9NG282800.v4.1 // Pavir.5KG524800.v4.1 // Pavir.9NG003600.v4.1 // Pavir.6KG291000.v4.1 // Pavir.4NG090700.v4.1 // Pavir.5KG453800.v4.1 // Pavir.1NG082300.v4.1 // Pavir.7KG240300.v4.1 // Pavir.2KG065000.v4.1 // Pavir.2NG262500.v4.1 // Pavir.6NG237800.v4.1 // Pavir.9KG375300.v4.1 // Pavir.2NG074500.v4.1 // Pavir.6KG308400.v4.1 // Pavir.3NG241000.v4.1 // Pavir.1KG048…
GO:0044765	P	single-organism transport	43	1953	387	15902	0.76	1	// Pavir.9KG518900.v4.1 // Pavir.9NG228400.v4.1 // Pavir.7KG291700.v4.1 // Pavir.4NG336000.v4.1 // Pavir.7NG222300.v4.1 // Pavir.J290900.v4.1 // Pavir.4KG325600.v4.1 // Pavir.1KG024500.v4.1 // Pavir.3KG481100.v4.1 // Pavir.6KG065500.v4.1 // Pavir.7NG372100.v4.1 // Pavir.7KG345000.v4.1 // Pavir.9KG496100.v4.1 // Pavir.9KG408900.v4.1 // Pavir.1NG537800.v4.1 // Pavir.9KG080600.v4.1 // Pavir.9NG13460…	// Pavir.2KG514400.v4.1 // Pavir.9NG080200.v4.1 // Pavir.9NG661500.v4.1 // Pavir.6NG159200.v4.1 // Pavir.3NG147900.v4.1 // Pavir.5NG020600.v4.1 // Pavir.5NG378800.v4.1 // Pavir.3NG147200.v4.1 // Pavir.7KG328400.v4.1 // Pavir.2NG005900.v4.1 // Pavir.9NG134600.v4.1 // Pavir.3KG035800.v4.1 // Pavir.4NG318300.v4.1 // Pavir.4NG048700.v4.1 // Pavir.1KG191900.v4.1 // Pavir.9NG255500.v4.1 // Pavir.5NG314…
GO:0044763	P	single-organism cellular process	270	1953	2032	15902	0.1	1	// Pavir.6KG285900.v4.1 // Pavir.1KG173700.v4.1 // Pavir.3KG119900.v4.1 // Pavir.9NG036200.v4.1 // Pavir.1KG356100.v4.1 // Pavir.8KG350000.v4.1 // Pavir.4NG336000.v4.1 // Pavir.9KG130700.v4.1 // Pavir.3KG314600.v4.1 // Pavir.3NG186700.v4.1 // Pavir.1KG540000.v4.1 // Pavir.1KG385200.v4.1 // Pavir.3KG124800.v4.1 // Pavir.9KG009600.v4.1 // Pavir.2KG261000.v4.1 // Pavir.1NG292900.v4.1 // Pavir.5NG507…	// Pavir.4NG192700.v4.1 // Pavir.6KG253300.v4.1 // Pavir.2NG531400.v4.1 // Pavir.1NG530600.v4.1 // Pavir.1KG401300.v4.1 // Pavir.7NG133700.v4.1 // Pavir.4KG005300.v4.1 // Pavir.2KG515400.v4.1 // Pavir.7NG361900.v4.1 // Pavir.5NG531800.v4.1 // Pavir.5KG051500.v4.1 // Pavir.7NG201600.v4.1 // Pavir.2NG074500.v4.1 // Pavir.7NG133500.v4.1 // Pavir.6KG308400.v4.1 // Pavir.8KG063900.v4.1 // Pavir.7KG200…
GO:0051276	P	chromosome organization	9	1953	141	15902	0.99	1	// Pavir.J767400.v4.1 // Pavir.9NG060900.v4.1 // Pavir.4NG022500.v4.1 // Pavir.5KG489300.v4.1 // Pavir.1NG316800.v4.1 // Pavir.7NG300400.v4.1 // Pavir.5KG302900.v4.1 // Pavir.5NG183000.v4.1 // Pavir.1KG346000.v4.1	// Pavir.6NG257200.v4.1 // Pavir.J767400.v4.1 // Pavir.7NG267200.v4.1 // Pavir.2KG090400.v4.1 // Pavir.7KG360800.v4.1 // Pavir.9KG583300.v4.1 // Pavir.9NG617100.v4.1 // Pavir.4KG222900.v4.1 // Pavir.2KG576700.v4.1 // Pavir.5NG284500.v4.1 // Pavir.5KG237900.v4.1 // Pavir.7NG300400.v4.1 // Pavir.6KG001500.v4.1 // Pavir.8KG291500.v4.1 // Pavir.5NG234900.v4.1 // Pavir.5KG766400.v4.1 // Pavir.1NG49460…
GO:0051274	P	beta-glucan biosynthetic process	5	1953	32	15902	0.38	1	// Pavir.9NG214400.v4.1 // Pavir.1KG175500.v4.1 // Pavir.1NG463800.v4.1 // Pavir.7NG203100.v4.1 // Pavir.1NG463900.v4.1	// Pavir.6NG063400.v4.1 // Pavir.9NG779200.v4.1 // Pavir.9KG570300.v4.1 // Pavir.9KG272800.v4.1 // Pavir.2KG405100.v4.1 // Pavir.5NG501600.v4.1 // Pavir.7NG203100.v4.1 // Pavir.2KG405200.v4.1 // Pavir.7KG312500.v4.1 // Pavir.5KG543600.v4.1 // Pavir.1NG544100.v4.1 // Pavir.J558100.v4.1 // Pavir.J225000.v4.1 // Pavir.9KG549300.v4.1 // Pavir.J603800.v4.1 // Pavir.2KG166900.v4.1 // Pavir.9KG570400.v4…
GO:0019693	P	ribose phosphate metabolic process	35	1953	195	15902	0.027	1	// Pavir.1NG458100.v4.1 // Pavir.9NG337600.v4.1 // Pavir.1KG476500.v4.1 // Pavir.9NG082500.v4.1 // Pavir.J290900.v4.1 // Pavir.4KG166600.v4.1 // Pavir.J290500.v4.1 // Pavir.J708000.v4.1 // Pavir.5NG265500.v4.1 // Pavir.9KG496100.v4.1 // Pavir.6NG218300.v4.1 // Pavir.2NG341500.v4.1 // Pavir.1NG537800.v4.1 // Pavir.4KG020600.v4.1 // Pavir.4KG304400.v4.1 // Pavir.9NG695300.v4.1 // Pavir.6NG311400.v4…	// Pavir.3KG038700.v4.1 // Pavir.6KG113900.v4.1 // Pavir.5NG295100.v4.1 // Pavir.4NG011200.v4.1 // Pavir.J266400.v4.1 // Pavir.5NG265500.v4.1 // Pavir.1KG463400.v4.1 // Pavir.1NG304300.v4.1 // Pavir.6NG284300.v4.1 // Pavir.9KG060900.v4.1 // Pavir.9NG511300.v4.1 // Pavir.3KG024400.v4.1 // Pavir.2NG557500.v4.1 // Pavir.3KG333700.v4.1 // Pavir.3NG249300.v4.1 // Pavir.4NG132400.v4.1 // Pavir.J367700.…
GO:0006796	P	phosphate-containing compound metabolic process	192	1953	1548	15902	0.46	1	// Pavir.6KG285900.v4.1 // Pavir.2NG544700.v4.1 // Pavir.5KG497300.v4.1 // Pavir.9KG615800.v4.1 // Pavir.7NG398000.v4.1 // Pavir.9NG715000.v4.1 // Pavir.1NG174200.v4.1 // Pavir.9NG736300.v4.1 // Pavir.5NG552000.v4.1 // Pavir.5NG265500.v4.1 // Pavir.3KG551700.v4.1 // Pavir.8NG071800.v4.1 // Pavir.3KG229900.v4.1 // Pavir.5KG768900.v4.1 // Pavir.2NG344800.v4.1 // Pavir.8KG115000.v4.1 // Pavir.2KG046…	// Pavir.7KG369000.v4.1 // Pavir.2NG531400.v4.1 // Pavir.9NG003600.v4.1 // Pavir.6KG291000.v4.1 // Pavir.4NG090700.v4.1 // Pavir.5KG453800.v4.1 // Pavir.9NG001500.v4.1 // Pavir.1NG082300.v4.1 // Pavir.7KG240300.v4.1 // Pavir.5NG041700.v4.1 // Pavir.2KG065000.v4.1 // Pavir.2NG262500.v4.1 // Pavir.6NG237800.v4.1 // Pavir.9KG375300.v4.1 // Pavir.3NG241000.v4.1 // Pavir.1KG048700.v4.1 // Pavir.9NG713…
GO:0006790	P	sulfur compound metabolic process	6	1953	51	15902	0.6	1	// Pavir.7NG279800.v4.1 // Pavir.5NG344500.v4.1 // Pavir.3KG310700.v4.1 // Pavir.5KG263300.v4.1 // Pavir.5KG264200.v4.1 // Pavir.4NG317000.v4.1	// Pavir.7NG279800.v4.1 // Pavir.9NG611500.v4.1 // Pavir.5KG574700.v4.1 // Pavir.3KG131900.v4.1 // Pavir.5KG215200.v4.1 // Pavir.2KG205600.v4.1 // Pavir.8KG368900.v4.1 // Pavir.5NG123500.v4.1 // Pavir.5KG263300.v4.1 // Pavir.7NG280700.v4.1 // Pavir.8NG326800.v4.1 // Pavir.5NG418700.v4.1 // Pavir.4NG292700.v4.1 // Pavir.4NG317000.v4.1 // Pavir.5KG115000.v4.1 // Pavir.5NG571500.v4.1 // Pavir.2KG503…
GO:0006418	P	tRNA aminoacylation for protein translation	9	1953	97	15902	0.83	1	// Pavir.3KG446600.v4.1 // Pavir.7KG047300.v4.1 // Pavir.4KG113100.v4.1 // Pavir.3NG244900.v4.1 // Pavir.8KG036700.v4.1 // Pavir.6KG384400.v4.1 // Pavir.8NG012800.v4.1 // Pavir.6NG319700.v4.1 // Pavir.4NG174500.v4.1	// Pavir.9NG136300.v4.1 // Pavir.4KG344900.v4.1 // Pavir.9NG452300.v4.1 // Pavir.9NG380900.v4.1 // Pavir.2NG564400.v4.1 // Pavir.8NG020800.v4.1 // Pavir.2KG513600.v4.1 // Pavir.3KG151100.v4.1 // Pavir.9KG275600.v4.1 // Pavir.2NG029700.v4.1 // Pavir.3KG362000.v4.1 // Pavir.5NG085100.v4.1 // Pavir.5KG125900.v4.1 // Pavir.5NG247300.v4.1 // Pavir.4KG113100.v4.1 // Pavir.5KG235700.v4.1 // Pavir.9KG628…
GO:0006417	P	regulation of translation	6	1953	29	15902	0.18	1	// Pavir.8NG042400.v4.1 // Pavir.J179000.v4.1 // Pavir.2KG142000.v4.1 // Pavir.J012200.v4.1 // Pavir.J578600.v4.1 // Pavir.8NG086600.v4.1	// Pavir.8NG086800.v4.1 // Pavir.J012200.v4.1 // Pavir.J578600.v4.1 // Pavir.6NG212300.v4.1 // Pavir.8NG042400.v4.1 // Pavir.8NG144600.v4.1 // Pavir.8KG070000.v4.1 // Pavir.J179000.v4.1 // Pavir.8KG344300.v4.1 // Pavir.8NG086600.v4.1 // Pavir.8KG069000.v4.1 // Pavir.3KG466000.v4.1 // Pavir.2NG574700.v4.1 // Pavir.9KG255100.v4.1 // Pavir.9NG047100.v4.1 // Pavir.8NG086700.v4.1 // Pavir.9NG054400.v4…
GO:0009073	P	aromatic amino acid family biosynthetic process	8	1953	31	15902	0.057	1	// Pavir.5KG557800.v4.1 // Pavir.9NG498600.v4.1 // Pavir.5NG511100.v4.1 // Pavir.9KG348100.v4.1 // Pavir.2NG611900.v4.1 // Pavir.1KG086400.v4.1 // Pavir.9NG688700.v4.1 // Pavir.2NG509500.v4.1	// Pavir.5KG557800.v4.1 // Pavir.9NG729800.v4.1 // Pavir.7NG214800.v4.1 // Pavir.9KG401400.v4.1 // Pavir.1KG086400.v4.1 // Pavir.4NG319900.v4.1 // Pavir.5NG511100.v4.1 // Pavir.4KG247400.v4.1 // Pavir.1NG077800.v4.1 // Pavir.9KG348100.v4.1 // Pavir.9KG517800.v4.1 // Pavir.9KG608300.v4.1 // Pavir.9NG672400.v4.1 // Pavir.4NG164400.v4.1 // Pavir.4NG320100.v4.1 // Pavir.9NG688700.v4.1 // Pavir.2NG509…
GO:0006412	P	translation	44	1953	708	15902	1	1	// Pavir.J012200.v4.1 // Pavir.J578600.v4.1 // Pavir.6NG020000.v4.1 // Pavir.2NG628300.v4.1 // Pavir.8NG012800.v4.1 // Pavir.5KG607200.v4.1 // Pavir.6NG319700.v4.1 // Pavir.2KG595500.v4.1 // Pavir.8NG042400.v4.1 // Pavir.J179000.v4.1 // Pavir.9NG022500.v4.1 // Pavir.8NG086600.v4.1 // Pavir.1KG316100.v4.1 // Pavir.3KG453800.v4.1 // Pavir.4NG174500.v4.1 // Pavir.5NG272300.v4.1 // Pavir.6NG183100.v4…	// Pavir.9NG761500.v4.1 // Pavir.6KG136000.v4.1 // Pavir.2NG461500.v4.1 // Pavir.9NG482600.v4.1 // Pavir.9KG192900.v4.1 // Pavir.1NG155500.v4.1 // Pavir.5KG607200.v4.1 // Pavir.4KG377000.v4.1 // Pavir.2KG513600.v4.1 // Pavir.9NG287900.v4.1 // Pavir.4NG215500.v4.1 // Pavir.1KG297400.v4.1 // Pavir.9NG237200.v4.1 // Pavir.8KG069000.v4.1 // Pavir.3KG453800.v4.1 // Pavir.5KG237100.v4.1 // Pavir.1NG509…
GO:0048523	P	negative regulation of cellular process	9	1953	49	15902	0.18	1	// Pavir.8NG042400.v4.1 // Pavir.J578600.v4.1 // Pavir.J179000.v4.1 // Pavir.2KG142000.v4.1 // Pavir.J012200.v4.1 // Pavir.8KG350000.v4.1 // Pavir.2NG357000.v4.1 // Pavir.1KG319300.v4.1 // Pavir.8NG086600.v4.1	// Pavir.1NG359200.v4.1 // Pavir.8NG086800.v4.1 // Pavir.2NG173500.v4.1 // Pavir.J012200.v4.1 // Pavir.8KG350000.v4.1 // Pavir.7NG443600.v4.1 // Pavir.9NG143500.v4.1 // Pavir.2KG592100.v4.1 // Pavir.9KG589600.v4.1 // Pavir.9NG552500.v4.1 // Pavir.1NG489100.v4.1 // Pavir.6NG212300.v4.1 // Pavir.8NG042400.v4.1 // Pavir.8NG144600.v4.1 // Pavir.8KG070000.v4.1 // Pavir.9NG765200.v4.1 // Pavir.J179000.…
GO:0019362	P	pyridine nucleotide metabolic process	22	1953	110	15902	0.029	1	// Pavir.1NG458100.v4.1 // Pavir.9NG337600.v4.1 // Pavir.1KG476500.v4.1 // Pavir.9NG082500.v4.1 // Pavir.4KG166600.v4.1 // Pavir.8KG085700.v4.1 // Pavir.J708000.v4.1 // Pavir.5NG265500.v4.1 // Pavir.4KG020600.v4.1 // Pavir.4KG304400.v4.1 // Pavir.5KG768900.v4.1 // Pavir.7KG200400.v4.1 // Pavir.3NG030100.v4.1 // Pavir.8NG181800.v4.1 // Pavir.8KG161600.v4.1 // Pavir.2NG054800.v4.1 // Pavir.2KG31700…	// Pavir.4NG011200.v4.1 // Pavir.J266400.v4.1 // Pavir.2NG157200.v4.1 // Pavir.3NG121800.v4.1 // Pavir.9KG060900.v4.1 // Pavir.5NG265500.v4.1 // Pavir.3KG024400.v4.1 // Pavir.3KG333700.v4.1 // Pavir.5KG768900.v4.1 // Pavir.7NG253100.v4.1 // Pavir.7KG200400.v4.1 // Pavir.5KG425300.v4.1 // Pavir.7KG047200.v4.1 // Pavir.9KG200000.v4.1 // Pavir.6NG213800.v4.1 // Pavir.4NG198500.v4.1 // Pavir.5KG70410…
GO:0008104	P	protein localization	12	1953	291	15902	1	1	// Pavir.9KG518900.v4.1 // Pavir.3NG079500.v4.1 // Pavir.1KG034800.v4.1 // Pavir.4KG352300.v4.1 // Pavir.1NG409600.v4.1 // Pavir.9KG009600.v4.1 // Pavir.9KG317300.v4.1 // Pavir.2KG281700.v4.1 // Pavir.3NG052200.v4.1 // Pavir.2KG593100.v4.1 // Pavir.7NG132300.v4.1 // Pavir.4NG193800.v4.1	// Pavir.2KG114300.v4.1 // Pavir.6KG411700.v4.1 // Pavir.8KG138000.v4.1 // Pavir.4NG140900.v4.1 // Pavir.5NG423600.v4.1 // Pavir.9NG644400.v4.1 // Pavir.6KG050700.v4.1 // Pavir.9NG307400.v4.1 // Pavir.8NG005400.v4.1 // Pavir.4NG206900.v4.1 // Pavir.9KG009600.v4.1 // Pavir.2NG046200.v4.1 // Pavir.1NG199500.v4.1 // Pavir.7KG319300.v4.1 // Pavir.9NG478500.v4.1 // Pavir.7NG141800.v4.1 // Pavir.9NG006…
GO:0009451	P	RNA modification	7	1953	72	15902	0.77	1	// Pavir.5NG235900.v4.1 // Pavir.7NG286600.v4.1 // Pavir.5KG641700.v4.1 // Pavir.8NG111800.v4.1 // Pavir.8KG285200.v4.1 // Pavir.7KG136600.v4.1 // Pavir.5KG544900.v4.1	// Pavir.5NG235900.v4.1 // Pavir.7NG286600.v4.1 // Pavir.1NG250100.v4.1 // Pavir.2KG118500.v4.1 // Pavir.4KG355600.v4.1 // Pavir.J211000.v4.1 // Pavir.6NG300300.v4.1 // Pavir.3KG512500.v4.1 // Pavir.9NG033500.v4.1 // Pavir.2NG160800.v4.1 // Pavir.2NG620800.v4.1 // Pavir.3NG239400.v4.1 // Pavir.4KG149800.v4.1 // Pavir.9NG326300.v4.1 // Pavir.5NG470300.v4.1 // Pavir.5KG066500.v4.1 // Pavir.3NG06830…
GO:0007165	P	signal transduction	30	1953	275	15902	0.76	1	// Pavir.3NG298900.v4.1 // Pavir.6KG022900.v4.1 // Pavir.5KG461000.v4.1 // Pavir.2NG334300.v4.1 // Pavir.9KG130700.v4.1 // Pavir.1NG291000.v4.1 // Pavir.3KG124800.v4.1 // Pavir.2NG612500.v4.1 // Pavir.2KG450300.v4.1 // Pavir.2NG039800.v4.1 // Pavir.1NG413600.v4.1 // Pavir.9KG277500.v4.1 // Pavir.1KG338200.v4.1 // Pavir.9NG642900.v4.1 // Pavir.5NG531800.v4.1 // Pavir.3KG358600.v4.1 // Pavir.8KG033…	// Pavir.2KG578700.v4.1 // Pavir.8KG007000.v4.1 // Pavir.2KG588600.v4.1 // Pavir.4KG324300.v4.1 // Pavir.2NG486600.v4.1 // Pavir.3KG032500.v4.1 // Pavir.6NG191400.v4.1 // Pavir.8NG025800.v4.1 // Pavir.2NG200900.v4.1 // Pavir.9KG130700.v4.1 // Pavir.9KG540900.v4.1 // Pavir.3KG477800.v4.1 // Pavir.9NG134000.v4.1 // Pavir.1NG039600.v4.1 // Pavir.3KG124800.v4.1 // Pavir.7NG163400.v4.1 // Pavir.5KG064…
GO:0044712	P	single-organism catabolic process	23	1953	139	15902	0.12	1	// Pavir.1NG458100.v4.1 // Pavir.9NG337600.v4.1 // Pavir.1KG476500.v4.1 // Pavir.9KG430000.v4.1 // Pavir.4KG166600.v4.1 // Pavir.2KG261000.v4.1 // Pavir.9NG058800.v4.1 // Pavir.J708000.v4.1 // Pavir.5NG265500.v4.1 // Pavir.4KG020600.v4.1 // Pavir.4KG304400.v4.1 // Pavir.9NG668100.v4.1 // Pavir.7KG200400.v4.1 // Pavir.3NG030100.v4.1 // Pavir.8NG181800.v4.1 // Pavir.8KG161600.v4.1 // Pavir.2KG31700…	// Pavir.J266400.v4.1 // Pavir.5NG438700.v4.1 // Pavir.4KG218600.v4.1 // Pavir.2KG261000.v4.1 // Pavir.9NG478700.v4.1 // Pavir.1NG524200.v4.1 // Pavir.8NG280400.v4.1 // Pavir.9KG060900.v4.1 // Pavir.5NG265500.v4.1 // Pavir.3KG024400.v4.1 // Pavir.3KG333700.v4.1 // Pavir.7NG361900.v4.1 // Pavir.7KG047200.v4.1 // Pavir.7NG253100.v4.1 // Pavir.7KG200400.v4.1 // Pavir.5KG425300.v4.1 // Pavir.8KG16160…
GO:0042455	P	ribonucleoside biosynthetic process	9	1953	58	15902	0.31	1	// Pavir.9KG496100.v4.1 // Pavir.6NG218300.v4.1 // Pavir.1NG537800.v4.1 // Pavir.J290500.v4.1 // Pavir.J290900.v4.1 // Pavir.9NG695300.v4.1 // Pavir.2NG510900.v4.1 // Pavir.2KG414200.v4.1 // Pavir.6KG258700.v4.1	// Pavir.1KG471800.v4.1 // Pavir.5KG002500.v4.1 // Pavir.4NG177900.v4.1 // Pavir.2NG449600.v4.1 // Pavir.5NG295100.v4.1 // Pavir.9NG460800.v4.1 // Pavir.5KG375600.v4.1 // Pavir.5NG460000.v4.1 // Pavir.2KG380000.v4.1 // Pavir.5NG315500.v4.1 // Pavir.1NG453800.v4.1 // Pavir.6KG113200.v4.1 // Pavir.5NG111400.v4.1 // Pavir.1KG477000.v4.1 // Pavir.1NG304300.v4.1 // Pavir.6NG284300.v4.1 // Pavir.3KG490…
GO:0006662	P	glycerol ether metabolic process	7	1953	60	15902	0.61	1	// Pavir.2NG316400.v4.1 // Pavir.3KG071800.v4.1 // Pavir.5KG710600.v4.1 // Pavir.7NG338200.v4.1 // Pavir.5KG239200.v4.1 // Pavir.5NG077300.v4.1 // Pavir.9NG601400.v4.1	// Pavir.1NG483600.v4.1 // Pavir.5KG710600.v4.1 // Pavir.1KG545800.v4.1 // Pavir.3NG070700.v4.1 // Pavir.9NG443200.v4.1 // Pavir.1NG530600.v4.1 // Pavir.7NG282700.v4.1 // Pavir.5KG239200.v4.1 // Pavir.4KG358600.v4.1 // Pavir.5KG640800.v4.1 // Pavir.2NG066100.v4.1 // Pavir.4NG344500.v4.1 // Pavir.4KG005300.v4.1 // Pavir.7NG338200.v4.1 // Pavir.2KG095100.v4.1 // Pavir.5NG642000.v4.1 // Pavir.8KG192…
GO:0033036	P	macromolecule localization	13	1953	319	15902	1	1	// Pavir.9KG518900.v4.1 // Pavir.3NG079500.v4.1 // Pavir.1KG034800.v4.1 // Pavir.4KG352300.v4.1 // Pavir.1NG409600.v4.1 // Pavir.9KG009600.v4.1 // Pavir.9KG317300.v4.1 // Pavir.9NG134600.v4.1 // Pavir.2KG281700.v4.1 // Pavir.3NG052200.v4.1 // Pavir.2KG593100.v4.1 // Pavir.7NG132300.v4.1 // Pavir.4NG193800.v4.1	// Pavir.9NG478500.v4.1 // Pavir.2KG114300.v4.1 // Pavir.2KG514400.v4.1 // Pavir.6KG411700.v4.1 // Pavir.9NG080200.v4.1 // Pavir.4NG140900.v4.1 // Pavir.5NG423600.v4.1 // Pavir.9NG644400.v4.1 // Pavir.6KG050700.v4.1 // Pavir.9NG307400.v4.1 // Pavir.8NG005400.v4.1 // Pavir.4NG206900.v4.1 // Pavir.6KG011000.v4.1 // Pavir.9KG009600.v4.1 // Pavir.2NG046200.v4.1 // Pavir.1NG199500.v4.1 // Pavir.7KG319…
GO:0046034	P	ATP metabolic process	24	1953	138	15902	0.076	1	// Pavir.1NG458100.v4.1 // Pavir.9NG337600.v4.1 // Pavir.1KG476500.v4.1 // Pavir.J290900.v4.1 // Pavir.4KG166600.v4.1 // Pavir.J708000.v4.1 // Pavir.5NG265500.v4.1 // Pavir.9KG496100.v4.1 // Pavir.1NG537800.v4.1 // Pavir.4KG020600.v4.1 // Pavir.4KG304400.v4.1 // Pavir.9NG695300.v4.1 // Pavir.7KG200400.v4.1 // Pavir.3NG030100.v4.1 // Pavir.8NG181800.v4.1 // Pavir.8KG161600.v4.1 // Pavir.2KG414200.…	// Pavir.3KG038700.v4.1 // Pavir.2KG232500.v4.1 // Pavir.5NG295100.v4.1 // Pavir.J266400.v4.1 // Pavir.6NG284300.v4.1 // Pavir.9KG060900.v4.1 // Pavir.9NG511300.v4.1 // Pavir.3KG024400.v4.1 // Pavir.2NG557500.v4.1 // Pavir.3KG333700.v4.1 // Pavir.J367700.v4.1 // Pavir.3NG010500.v4.1 // Pavir.5KG704100.v4.1 // Pavir.9NG643600.v4.1 // Pavir.7NG253100.v4.1 // Pavir.7KG200400.v4.1 // Pavir.5KG425300.…
GO:0046031	P	ADP metabolic process	17	1953	81	15902	0.036	1	// Pavir.1NG458100.v4.1 // Pavir.9NG337600.v4.1 // Pavir.J708000.v4.1 // Pavir.5NG265500.v4.1 // Pavir.7KG200400.v4.1 // Pavir.3NG030100.v4.1 // Pavir.8NG181800.v4.1 // Pavir.8KG161600.v4.1 // Pavir.4KG304400.v4.1 // Pavir.9KG352100.v4.1 // Pavir.4KG020600.v4.1 // Pavir.1KG476500.v4.1 // Pavir.4NG033600.v4.1 // Pavir.4KG166600.v4.1 // Pavir.2NG060800.v4.1 // Pavir.5NG135800.v4.1 // Pavir.2KG31700…	// Pavir.1NG458100.v4.1 // Pavir.2NG057200.v4.1 // Pavir.1NG536400.v4.1 // Pavir.6NG213900.v4.1 // Pavir.9NG337600.v4.1 // Pavir.9KG345100.v4.1 // Pavir.1KG476500.v4.1 // Pavir.1KG072100.v4.1 // Pavir.J266400.v4.1 // Pavir.2NG361400.v4.1 // Pavir.2KG032700.v4.1 // Pavir.4KG039900.v4.1 // Pavir.4KG120200.v4.1 // Pavir.4KG166600.v4.1 // Pavir.8NG060400.v4.1 // Pavir.6KG154600.v4.1 // Pavir.4KG02060…
GO:2001141	P	regulation of RNA biosynthetic process	121	1953	872	15902	0.11	1	// Pavir.3NG284800.v4.1 // Pavir.J767400.v4.1 // Pavir.2NG446200.v4.1 // Pavir.1KG534500.v4.1 // Pavir.9NG813700.v4.1 // Pavir.6KG015700.v4.1 // Pavir.5NG489400.v4.1 // Pavir.4NG075700.v4.1 // Pavir.5NG546100.v4.1 // Pavir.5KG602900.v4.1 // Pavir.6KG307800.v4.1 // Pavir.9NG739600.v4.1 // Pavir.J443800.v4.1 // Pavir.9KG564100.v4.1 // Pavir.1KG387700.v4.1 // Pavir.9KG583700.v4.1 // Pavir.6KG341300.…	// Pavir.9KG256600.v4.1 // Pavir.J123900.v4.1 // Pavir.5KG595400.v4.1 // Pavir.3NG324900.v4.1 // Pavir.5KG379800.v4.1 // Pavir.6NG099100.v4.1 // Pavir.3KG158800.v4.1 // Pavir.9NG448500.v4.1 // Pavir.3KG426900.v4.1 // Pavir.3KG512900.v4.1 // Pavir.4NG237400.v4.1 // Pavir.J767400.v4.1 // Pavir.J331600.v4.1 // Pavir.9NG456100.v4.1 // Pavir.6KG307800.v4.1 // Pavir.5NG552300.v4.1 // Pavir.8NG096300.v4…
GO:0009179	P	purine ribonucleoside diphosphate metabolic process	17	1953	81	15902	0.036	1	// Pavir.1NG458100.v4.1 // Pavir.9NG337600.v4.1 // Pavir.J708000.v4.1 // Pavir.5NG265500.v4.1 // Pavir.7KG200400.v4.1 // Pavir.3NG030100.v4.1 // Pavir.8NG181800.v4.1 // Pavir.8KG161600.v4.1 // Pavir.4KG304400.v4.1 // Pavir.9KG352100.v4.1 // Pavir.4KG020600.v4.1 // Pavir.1KG476500.v4.1 // Pavir.4NG033600.v4.1 // Pavir.4KG166600.v4.1 // Pavir.2NG060800.v4.1 // Pavir.5NG135800.v4.1 // Pavir.2KG31700…	// Pavir.1NG458100.v4.1 // Pavir.2NG057200.v4.1 // Pavir.1NG536400.v4.1 // Pavir.6NG213900.v4.1 // Pavir.9NG337600.v4.1 // Pavir.9KG345100.v4.1 // Pavir.1KG476500.v4.1 // Pavir.1KG072100.v4.1 // Pavir.J266400.v4.1 // Pavir.2NG361400.v4.1 // Pavir.2KG032700.v4.1 // Pavir.4KG039900.v4.1 // Pavir.4KG120200.v4.1 // Pavir.4KG166600.v4.1 // Pavir.8NG060400.v4.1 // Pavir.6KG154600.v4.1 // Pavir.4KG02060…
GO:0010033	P	response to organic substance	9	1953	64	15902	0.41	1	// Pavir.7KG432400.v4.1 // Pavir.9NG242900.v4.1 // Pavir.5KG461000.v4.1 // Pavir.4KG097600.v4.1 // Pavir.9KG608000.v4.1 // Pavir.9KG184300.v4.1 // Pavir.3KG374200.v4.1 // Pavir.1KG387700.v4.1 // Pavir.2KG391900.v4.1	// Pavir.7KG333900.v4.1 // Pavir.6NG300700.v4.1 // Pavir.1KG268400.v4.1 // Pavir.1NG027300.v4.1 // Pavir.5NG281100.v4.1 // Pavir.1NG477300.v4.1 // Pavir.5KG461000.v4.1 // Pavir.1NG479700.v4.1 // Pavir.3KG142800.v4.1 // Pavir.4KG097600.v4.1 // Pavir.9KG608000.v4.1 // Pavir.9KG184300.v4.1 // Pavir.6KG357800.v4.1 // Pavir.9NG447000.v4.1 // Pavir.1KG044600.v4.1 // Pavir.5NG501200.v4.1 // Pavir.3NG324…
GO:0009072	P	aromatic amino acid family metabolic process	10	1953	50	15902	0.12	1	// Pavir.5KG557800.v4.1 // Pavir.9NG498600.v4.1 // Pavir.5NG511100.v4.1 // Pavir.9KG348100.v4.1 // Pavir.2NG294600.v4.1 // Pavir.2NG611900.v4.1 // Pavir.1KG086400.v4.1 // Pavir.9NG688700.v4.1 // Pavir.2NG509500.v4.1 // Pavir.2KG261000.v4.1	// Pavir.5KG557800.v4.1 // Pavir.2KG088000.v4.1 // Pavir.9NG729800.v4.1 // Pavir.1KG103400.v4.1 // Pavir.2NG061900.v4.1 // Pavir.9KG401400.v4.1 // Pavir.1KG086400.v4.1 // Pavir.4NG319900.v4.1 // Pavir.4NG002300.v4.1 // Pavir.2KG261000.v4.1 // Pavir.J523000.v4.1 // Pavir.5NG511100.v4.1 // Pavir.4KG247400.v4.1 // Pavir.1NG077800.v4.1 // Pavir.8NG009700.v4.1 // Pavir.9KG517800.v4.1 // Pavir.9KG60830…
GO:1901565	P	organonitrogen compound catabolic process	7	1953	36	15902	0.18	1	// Pavir.9NG755000.v4.1 // Pavir.6KG207900.v4.1 // Pavir.2NG294600.v4.1 // Pavir.7KG221900.v4.1 // Pavir.5NG441500.v4.1 // Pavir.2KG261000.v4.1 // Pavir.1KG190400.v4.1	// Pavir.9NG538000.v4.1 // Pavir.4KG318800.v4.1 // Pavir.6KG360800.v4.1 // Pavir.5KG476900.v4.1 // Pavir.2NG406000.v4.1 // Pavir.7KG221600.v4.1 // Pavir.4NG023800.v4.1 // Pavir.4NG002300.v4.1 // Pavir.2KG261000.v4.1 // Pavir.9NG478700.v4.1 // Pavir.9NG755000.v4.1 // Pavir.7NG361900.v4.1 // Pavir.4KG114700.v4.1 // Pavir.1KG092700.v4.1 // Pavir.1KG190400.v4.1 // Pavir.4KG011900.v4.1 // Pavir.8KG156…
GO:0016567	P	protein ubiquitination	8	1953	80	15902	0.76	1	// Pavir.2NG335400.v4.1 // Pavir.2KG314200.v4.1 // Pavir.1NG386000.v4.1 // Pavir.1KG234200.v4.1 // Pavir.9NG479800.v4.1 // Pavir.5KG699800.v4.1 // Pavir.9KG491200.v4.1 // Pavir.4KG065900.v4.1	// Pavir.1NG126400.v4.1 // Pavir.4NG001700.v4.1 // Pavir.2NG335400.v4.1 // Pavir.1KG257500.v4.1 // Pavir.2KG310200.v4.1 // Pavir.6NG339500.v4.1 // Pavir.9NG282800.v4.1 // Pavir.9KG323500.v4.1 // Pavir.J065200.v4.1 // Pavir.7NG122000.v4.1 // Pavir.9KG323100.v4.1 // Pavir.4KG162600.v4.1 // Pavir.9KG491200.v4.1 // Pavir.2NG238300.v4.1 // Pavir.4KG138500.v4.1 // Pavir.3KG577800.v4.1 // Pavir.6KG03580…
GO:0046351	P	disaccharide biosynthetic process	6	1953	27	15902	0.15	1	// Pavir.3KG344800.v4.1 // Pavir.2KG302400.v4.1 // Pavir.J534100.v4.1 // Pavir.1KG530100.v4.1 // Pavir.5NG496700.v4.1 // Pavir.9NG840900.v4.1	// Pavir.3KG344800.v4.1 // Pavir.5KG244800.v4.1 // Pavir.5NG198900.v4.1 // Pavir.5NG478300.v4.1 // Pavir.9NG820000.v4.1 // Pavir.2KG302400.v4.1 // Pavir.6NG121400.v4.1 // Pavir.1KG530100.v4.1 // Pavir.9NG840700.v4.1 // Pavir.9KG540400.v4.1 // Pavir.2NG299800.v4.1 // Pavir.3KG350100.v4.1 // Pavir.J534100.v4.1 // Pavir.3KG345500.v4.1 // Pavir.5NG496700.v4.1 // Pavir.2NG308500.v4.1 // Pavir.2KG32980…
GO:0010629	P	negative regulation of gene expression	7	1953	44	15902	0.32	1	// Pavir.8NG042400.v4.1 // Pavir.J179000.v4.1 // Pavir.2KG142000.v4.1 // Pavir.J012200.v4.1 // Pavir.J578600.v4.1 // Pavir.9KG112100.v4.1 // Pavir.8NG086600.v4.1	// Pavir.8NG086800.v4.1 // Pavir.1KG307300.v4.1 // Pavir.8KG069000.v4.1 // Pavir.J012200.v4.1 // Pavir.J578600.v4.1 // Pavir.5KG119200.v4.1 // Pavir.5KG449600.v4.1 // Pavir.6NG212300.v4.1 // Pavir.8KG285300.v4.1 // Pavir.8NG042400.v4.1 // Pavir.8NG144600.v4.1 // Pavir.8KG070000.v4.1 // Pavir.3NG031400.v4.1 // Pavir.J179000.v4.1 // Pavir.3KG061400.v4.1 // Pavir.2NG173500.v4.1 // Pavir.8NG086600.v4…
GO:0006807	P	nitrogen compound metabolic process	342	1953	3057	15902	0.97	1	// Pavir.J767400.v4.1 // Pavir.5NG172100.v4.1 // Pavir.2KG261000.v4.1 // Pavir.1NG292900.v4.1 // Pavir.6KG307800.v4.1 // Pavir.5NG043400.v4.1 // Pavir.3KG453800.v4.1 // Pavir.5NG235900.v4.1 // Pavir.J677700.v4.1 // Pavir.7KG200400.v4.1 // Pavir.8KG161600.v4.1 // Pavir.3KG175900.v4.1 // Pavir.2KG469100.v4.1 // Pavir.5NG624100.v4.1 // Pavir.3KG111200.v4.1 // Pavir.3NG003000.v4.1 // Pavir.9NG060900.…	// Pavir.6KG136000.v4.1 // Pavir.9KG563500.v4.1 // Pavir.6NG218300.v4.1 // Pavir.3KG158800.v4.1 // Pavir.2KG090400.v4.1 // Pavir.1KG042100.v4.1 // Pavir.3KG512900.v4.1 // Pavir.9KG549800.v4.1 // Pavir.5KG415200.v4.1 // Pavir.8KG009400.v4.1 // Pavir.4NG215500.v4.1 // Pavir.8NG096300.v4.1 // Pavir.9NG237200.v4.1 // Pavir.7NG361900.v4.1 // Pavir.4KG403500.v4.1 // Pavir.7NG050800.v4.1 // Pavir.2NG029…
GO:0046496	P	nicotinamide nucleotide metabolic process	22	1953	110	15902	0.029	1	// Pavir.1NG458100.v4.1 // Pavir.9NG337600.v4.1 // Pavir.1KG476500.v4.1 // Pavir.9NG082500.v4.1 // Pavir.4KG166600.v4.1 // Pavir.8KG085700.v4.1 // Pavir.J708000.v4.1 // Pavir.5NG265500.v4.1 // Pavir.4KG020600.v4.1 // Pavir.4KG304400.v4.1 // Pavir.5KG768900.v4.1 // Pavir.7KG200400.v4.1 // Pavir.3NG030100.v4.1 // Pavir.8NG181800.v4.1 // Pavir.8KG161600.v4.1 // Pavir.2NG054800.v4.1 // Pavir.2KG31700…	// Pavir.4NG011200.v4.1 // Pavir.J266400.v4.1 // Pavir.2NG157200.v4.1 // Pavir.3NG121800.v4.1 // Pavir.9KG060900.v4.1 // Pavir.5NG265500.v4.1 // Pavir.3KG024400.v4.1 // Pavir.3KG333700.v4.1 // Pavir.5KG768900.v4.1 // Pavir.7NG253100.v4.1 // Pavir.7KG200400.v4.1 // Pavir.5KG425300.v4.1 // Pavir.7KG047200.v4.1 // Pavir.9KG200000.v4.1 // Pavir.6NG213800.v4.1 // Pavir.4NG198500.v4.1 // Pavir.5KG70410…
GO:0034660	P	ncRNA metabolic process	15	1953	201	15902	0.98	1	// Pavir.5NG235900.v4.1 // Pavir.7KG326900.v4.1 // Pavir.7NG286600.v4.1 // Pavir.7KG047300.v4.1 // Pavir.4KG113100.v4.1 // Pavir.3NG244900.v4.1 // Pavir.8NG012800.v4.1 // Pavir.7NG011400.v4.1 // Pavir.8KG036700.v4.1 // Pavir.6KG384400.v4.1 // Pavir.3KG446600.v4.1 // Pavir.9KG634800.v4.1 // Pavir.6NG319700.v4.1 // Pavir.4NG174500.v4.1 // Pavir.1NG553300.v4.1	// Pavir.3KG401700.v4.1 // Pavir.9NG136300.v4.1 // Pavir.4KG344900.v4.1 // Pavir.9NG587500.v4.1 // Pavir.7NG286600.v4.1 // Pavir.6KG238400.v4.1 // Pavir.3NG150300.v4.1 // Pavir.9NG452300.v4.1 // Pavir.7NG409700.v4.1 // Pavir.9NG380900.v4.1 // Pavir.5KG453700.v4.1 // Pavir.2NG160800.v4.1 // Pavir.7NG338900.v4.1 // Pavir.9NG326300.v4.1 // Pavir.2NG564400.v4.1 // Pavir.8NG020800.v4.1 // Pavir.5KG266…
GO:0044267	P	cellular protein metabolic process	203	1953	2346	15902	1	1	// Pavir.1KG088300.v4.1 // Pavir.2NG544700.v4.1 // Pavir.5KG497300.v4.1 // Pavir.1NG386000.v4.1 // Pavir.1KG316100.v4.1 // Pavir.9KG615800.v4.1 // Pavir.7NG398000.v4.1 // Pavir.9NG303400.v4.1 // Pavir.7NG269700.v4.1 // Pavir.9NG715000.v4.1 // Pavir.1NG174200.v4.1 // Pavir.9NG736300.v4.1 // Pavir.7KG240300.v4.1 // Pavir.3KG551700.v4.1 // Pavir.3KG453800.v4.1 // Pavir.9NG072300.v4.1 // Pavir.8KG115…	// Pavir.6KG136000.v4.1 // Pavir.7KG369000.v4.1 // Pavir.9NG282800.v4.1 // Pavir.5KG524800.v4.1 // Pavir.9NG003600.v4.1 // Pavir.6KG291000.v4.1 // Pavir.4NG090700.v4.1 // Pavir.5KG453800.v4.1 // Pavir.1NG082300.v4.1 // Pavir.7KG240300.v4.1 // Pavir.4NG215500.v4.1 // Pavir.2KG065000.v4.1 // Pavir.9NG237200.v4.1 // Pavir.8KG069000.v4.1 // Pavir.2NG262500.v4.1 // Pavir.6NG237800.v4.1 // Pavir.9KG375…
GO:0044260	P	cellular macromolecule metabolic process	398	1953	3999	15902	1	1	// Pavir.J767400.v4.1 // Pavir.1NG386000.v4.1 // Pavir.7NG398000.v4.1 // Pavir.1NG174200.v4.1 // Pavir.9NG736300.v4.1 // Pavir.7KG240300.v4.1 // Pavir.5NG043400.v4.1 // Pavir.3KG453800.v4.1 // Pavir.5KG498200.v4.1 // Pavir.5KG536300.v4.1 // Pavir.J060400.v4.1 // Pavir.5NG235900.v4.1 // Pavir.J677700.v4.1 // Pavir.5NG172100.v4.1 // Pavir.1KG456500.v4.1 // Pavir.1KG169600.v4.1 // Pavir.1KG181800.v4…	// Pavir.6KG136000.v4.1 // Pavir.7KG369000.v4.1 // Pavir.9KG563500.v4.1 // Pavir.9NG282800.v4.1 // Pavir.5KG524800.v4.1 // Pavir.3KG158800.v4.1 // Pavir.2KG090400.v4.1 // Pavir.9KG335200.v4.1 // Pavir.3KG512900.v4.1 // Pavir.9NG003600.v4.1 // Pavir.1KG175800.v4.1 // Pavir.5KG415200.v4.1 // Pavir.5KG453800.v4.1 // Pavir.9NG001500.v4.1 // Pavir.1NG082300.v4.1 // Pavir.7KG240300.v4.1 // Pavir.9KG010…
GO:0051188	P	cofactor biosynthetic process	23	1953	126	15902	0.056	1	// Pavir.3KG229900.v4.1 // Pavir.7NG425800.v4.1 // Pavir.3NG023800.v4.1 // Pavir.2KG538800.v4.1 // Pavir.5KG263300.v4.1 // Pavir.3NG191400.v4.1 // Pavir.1NG292900.v4.1 // Pavir.3NG028600.v4.1 // Pavir.2KG215100.v4.1 // Pavir.8KG085700.v4.1 // Pavir.5KG768900.v4.1 // Pavir.9NG012000.v4.1 // Pavir.8NG262600.v4.1 // Pavir.2KG018100.v4.1 // Pavir.3KG310700.v4.1 // Pavir.5NG344500.v4.1 // Pavir.2NG348…	// Pavir.3KG531900.v4.1 // Pavir.2NG602400.v4.1 // Pavir.9NG611500.v4.1 // Pavir.2NG157200.v4.1 // Pavir.3NG121800.v4.1 // Pavir.5NG123500.v4.1 // Pavir.4NG132400.v4.1 // Pavir.3KG229900.v4.1 // Pavir.5KG768900.v4.1 // Pavir.5KG223100.v4.1 // Pavir.7NG406000.v4.1 // Pavir.5NG532200.v4.1 // Pavir.5NG419700.v4.1 // Pavir.5KG750700.v4.1 // Pavir.3KG310700.v4.1 // Pavir.1NG260700.v4.1 // Pavir.8NG299…
GO:0007049	P	cell cycle	6	1953	102	15902	0.98	1	// Pavir.1KG173700.v4.1 // Pavir.2NG357000.v4.1 // Pavir.8KG350000.v4.1 // Pavir.7NG139700.v4.1 // Pavir.7NG366400.v4.1 // Pavir.5KG302900.v4.1	// Pavir.3NG233600.v4.1 // Pavir.1KG173700.v4.1 // Pavir.2NG357000.v4.1 // Pavir.1KG524700.v4.1 // Pavir.J242900.v4.1 // Pavir.8KG350000.v4.1 // Pavir.9NG744500.v4.1 // Pavir.9KG589600.v4.1 // Pavir.6NG262300.v4.1 // Pavir.1NG376300.v4.1 // Pavir.2NG416900.v4.1 // Pavir.8KG106700.v4.1 // Pavir.5KG290700.v4.1 // Pavir.7NG366400.v4.1 // Pavir.7KG392300.v4.1 // Pavir.1NG052200.v4.1 // Pavir.1NG34400…
GO:0009889	P	regulation of biosynthetic process	127	1953	903	15902	0.079	1	// Pavir.3NG284800.v4.1 // Pavir.J767400.v4.1 // Pavir.2NG446200.v4.1 // Pavir.1KG534500.v4.1 // Pavir.9NG813700.v4.1 // Pavir.6KG015700.v4.1 // Pavir.5NG489400.v4.1 // Pavir.4NG075700.v4.1 // Pavir.5NG546100.v4.1 // Pavir.5KG602900.v4.1 // Pavir.6KG307800.v4.1 // Pavir.9NG739600.v4.1 // Pavir.J443800.v4.1 // Pavir.9KG564100.v4.1 // Pavir.1KG387700.v4.1 // Pavir.9KG583700.v4.1 // Pavir.6KG341300.…	// Pavir.9KG256600.v4.1 // Pavir.J123900.v4.1 // Pavir.5KG595400.v4.1 // Pavir.3NG324900.v4.1 // Pavir.5KG379800.v4.1 // Pavir.6NG099100.v4.1 // Pavir.3KG158800.v4.1 // Pavir.9NG448500.v4.1 // Pavir.3KG426900.v4.1 // Pavir.3KG512900.v4.1 // Pavir.4NG237400.v4.1 // Pavir.J767400.v4.1 // Pavir.9NG464700.v4.1 // Pavir.J331600.v4.1 // Pavir.9NG456100.v4.1 // Pavir.6KG307800.v4.1 // Pavir.5NG552300.v4…
GO:0000413	P	protein peptidyl-prolyl isomerization	9	1953	51	15902	0.21	1	// Pavir.5NG147600.v4.1 // Pavir.2NG535700.v4.1 // Pavir.3KG199900.v4.1 // Pavir.6KG233200.v4.1 // Pavir.1KG109700.v4.1 // Pavir.8NG010400.v4.1 // Pavir.5KG250500.v4.1 // Pavir.6NG213600.v4.1 // Pavir.2KG267700.v4.1	// Pavir.6KG407200.v4.1 // Pavir.5NG371600.v4.1 // Pavir.2NG535700.v4.1 // Pavir.9KG635900.v4.1 // Pavir.6NG360100.v4.1 // Pavir.2NG452200.v4.1 // Pavir.6NG369500.v4.1 // Pavir.2KG254200.v4.1 // Pavir.6KG409900.v4.1 // Pavir.4NG188500.v4.1 // Pavir.1NG108700.v4.1 // Pavir.5KG406000.v4.1 // Pavir.1NG049000.v4.1 // Pavir.9NG656600.v4.1 // Pavir.1KG125200.v4.1 // Pavir.1KG312200.v4.1 // Pavir.3KG199…
GO:0050794	P	regulation of cellular process	185	1953	1400	15902	0.17	1	// Pavir.3NG284800.v4.1 // Pavir.J767400.v4.1 // Pavir.2NG446200.v4.1 // Pavir.1KG534500.v4.1 // Pavir.8KG350000.v4.1 // Pavir.9NG813700.v4.1 // Pavir.6KG015700.v4.1 // Pavir.4NG075700.v4.1 // Pavir.9KG130700.v4.1 // Pavir.5NG489400.v4.1 // Pavir.1KG385200.v4.1 // Pavir.3KG124800.v4.1 // Pavir.1NG500500.v4.1 // Pavir.5NG546100.v4.1 // Pavir.5KG602900.v4.1 // Pavir.6KG307800.v4.1 // Pavir.9NG73960…	// Pavir.3KG158800.v4.1 // Pavir.2KG450800.v4.1 // Pavir.3KG512900.v4.1 // Pavir.1NG530600.v4.1 // Pavir.4KG005300.v4.1 // Pavir.8NG096300.v4.1 // Pavir.8KG069000.v4.1 // Pavir.5NG531800.v4.1 // Pavir.5KG051500.v4.1 // Pavir.7NG201600.v4.1 // Pavir.4NG078700.v4.1 // Pavir.3NG241000.v4.1 // Pavir.3KG187500.v4.1 // Pavir.2NG160400.v4.1 // Pavir.9NG134000.v4.1 // Pavir.7KG168900.v4.1 // Pavir.3NG097…
GO:0051234	P	establishment of localization	179	1953	1523	15902	0.73	1	// Pavir.5NG385100.v4.1 // Pavir.7NG358700.v4.1 // Pavir.8KG393700.v4.1 // Pavir.3KG457700.v4.1 // Pavir.3NG221800.v4.1 // Pavir.7KG291700.v4.1 // Pavir.4NG336000.v4.1 // Pavir.7NG422800.v4.1 // Pavir.1NG537800.v4.1 // Pavir.5KG662700.v4.1 // Pavir.1KG024500.v4.1 // Pavir.9NG640200.v4.1 // Pavir.9KG408900.v4.1 // Pavir.2NG040100.v4.1 // Pavir.1NG409600.v4.1 // Pavir.9NG134600.v4.1 // Pavir.9NG650…	// Pavir.5NG020600.v4.1 // Pavir.1NG349200.v4.1 // Pavir.9NG134600.v4.1 // Pavir.2KG110300.v4.1 // Pavir.J372800.v4.1 // Pavir.3KG035800.v4.1 // Pavir.8NG033800.v4.1 // Pavir.5KG199400.v4.1 // Pavir.9KG044400.v4.1 // Pavir.7KG385500.v4.1 // Pavir.2NG433000.v4.1 // Pavir.9NG209400.v4.1 // Pavir.2NG273200.v4.1 // Pavir.7KG227400.v4.1 // Pavir.9KG269700.v4.1 // Pavir.8NG193800.v4.1 // Pavir.9KG08960…
GO:0090407	P	organophosphate biosynthetic process	25	1953	171	15902	0.24	1	// Pavir.5KG414400.v4.1 // Pavir.3KG229900.v4.1 // Pavir.4KG175900.v4.1 // Pavir.1NG040400.v4.1 // Pavir.J290900.v4.1 // Pavir.9KG496100.v4.1 // Pavir.6NG218300.v4.1 // Pavir.1NG537800.v4.1 // Pavir.8KG085700.v4.1 // Pavir.5KG768900.v4.1 // Pavir.3NG298300.v4.1 // Pavir.9NG695300.v4.1 // Pavir.5NG284700.v4.1 // Pavir.1NG051700.v4.1 // Pavir.2KG414200.v4.1 // Pavir.6KG258700.v4.1 // Pavir.4NG13900…	// Pavir.2KG232500.v4.1 // Pavir.5NG295100.v4.1 // Pavir.4NG299400.v4.1 // Pavir.1KG352000.v4.1 // Pavir.5NG231600.v4.1 // Pavir.9NG821000.v4.1 // Pavir.2NG157200.v4.1 // Pavir.3NG121800.v4.1 // Pavir.1NG304300.v4.1 // Pavir.6NG284300.v4.1 // Pavir.2KG219700.v4.1 // Pavir.6KG258700.v4.1 // Pavir.4NG132400.v4.1 // Pavir.5KG768900.v4.1 // Pavir.2NG401200.v4.1 // Pavir.9KG541000.v4.1 // Pavir.6KG406…
GO:0015985	P	energy coupled proton transport, down electrochemical gradient	7	1953	33	15902	0.14	1	// Pavir.9KG496100.v4.1 // Pavir.1NG537800.v4.1 // Pavir.J290500.v4.1 // Pavir.J290900.v4.1 // Pavir.9NG695300.v4.1 // Pavir.2NG510900.v4.1 // Pavir.2KG414200.v4.1	// Pavir.1KG471800.v4.1 // Pavir.5KG002500.v4.1 // Pavir.4NG177900.v4.1 // Pavir.2KG232500.v4.1 // Pavir.5NG295100.v4.1 // Pavir.5KG375600.v4.1 // Pavir.5NG315500.v4.1 // Pavir.1NG453800.v4.1 // Pavir.6KG113200.v4.1 // Pavir.5NG111400.v4.1 // Pavir.6NG284300.v4.1 // Pavir.9KG496100.v4.1 // Pavir.6KG113900.v4.1 // Pavir.1NG537800.v4.1 // Pavir.3NG010500.v4.1 // Pavir.9NG695300.v4.1 // Pavir.4NG177…
GO:0008652	P	cellular amino acid biosynthetic process	12	1953	71	15902	0.19	1	// Pavir.9KG477600.v4.1 // Pavir.9NG498600.v4.1 // Pavir.5NG190600.v4.1 // Pavir.9KG348100.v4.1 // Pavir.1KG356100.v4.1 // Pavir.9NG571000.v4.1 // Pavir.9NG685100.v4.1 // Pavir.2NG611900.v4.1 // Pavir.3KG555300.v4.1 // Pavir.9NG688700.v4.1 // Pavir.2NG509500.v4.1 // Pavir.9KG578200.v4.1	// Pavir.9NG206900.v4.1 // Pavir.3NG327600.v4.1 // Pavir.5NG627700.v4.1 // Pavir.9NG045800.v4.1 // Pavir.1KG356100.v4.1 // Pavir.8NG027400.v4.1 // Pavir.8NG251400.v4.1 // Pavir.9KG084300.v4.1 // Pavir.3NG009600.v4.1 // Pavir.9NG138400.v4.1 // Pavir.7NG214800.v4.1 // Pavir.9NG768100.v4.1 // Pavir.3KG550400.v4.1 // Pavir.6KG018200.v4.1 // Pavir.9KG465900.v4.1 // Pavir.9KG542200.v4.1 // Pavir.3KG491…
GO:0015986	P	ATP synthesis coupled proton transport	7	1953	33	15902	0.14	1	// Pavir.9KG496100.v4.1 // Pavir.1NG537800.v4.1 // Pavir.J290500.v4.1 // Pavir.J290900.v4.1 // Pavir.9NG695300.v4.1 // Pavir.2NG510900.v4.1 // Pavir.2KG414200.v4.1	// Pavir.1KG471800.v4.1 // Pavir.5KG002500.v4.1 // Pavir.4NG177900.v4.1 // Pavir.2KG232500.v4.1 // Pavir.5NG295100.v4.1 // Pavir.5KG375600.v4.1 // Pavir.5NG315500.v4.1 // Pavir.1NG453800.v4.1 // Pavir.6KG113200.v4.1 // Pavir.5NG111400.v4.1 // Pavir.6NG284300.v4.1 // Pavir.9KG496100.v4.1 // Pavir.6KG113900.v4.1 // Pavir.1NG537800.v4.1 // Pavir.3NG010500.v4.1 // Pavir.9NG695300.v4.1 // Pavir.4NG177…
GO:0008654	P	phospholipid biosynthetic process	6	1953	47	15902	0.53	1	// Pavir.1KG456500.v4.1 // Pavir.4KG175900.v4.1 // Pavir.5NG536100.v4.1 // Pavir.3NG298300.v4.1 // Pavir.1NG051700.v4.1 // Pavir.5KG128700.v4.1	// Pavir.3KG564500.v4.1 // Pavir.1KG352000.v4.1 // Pavir.4KG175900.v4.1 // Pavir.2NG264800.v4.1 // Pavir.4NG129200.v4.1 // Pavir.3KG565100.v4.1 // Pavir.9NG821000.v4.1 // Pavir.3KG290800.v4.1 // Pavir.3NG296700.v4.1 // Pavir.2NG218400.v4.1 // Pavir.9KG482800.v4.1 // Pavir.9KG406700.v4.1 // Pavir.2KG219700.v4.1 // Pavir.9NG690700.v4.1 // Pavir.9NG271000.v4.1 // Pavir.1NG439700.v4.1 // Pavir.3NG299…
GO:0046394	P	carboxylic acid biosynthetic process	29	1953	162	15902	0.043	1	// Pavir.1KG356100.v4.1 // Pavir.7NG375000.v4.1 // Pavir.1KG540000.v4.1 // Pavir.1KG123700.v4.1 // Pavir.9NG552000.v4.1 // Pavir.9NG638900.v4.1 // Pavir.5KG113200.v4.1 // Pavir.5NG190600.v4.1 // Pavir.9KG348100.v4.1 // Pavir.4NG192700.v4.1 // Pavir.9NG688700.v4.1 // Pavir.2NG509500.v4.1 // Pavir.9NG012000.v4.1 // Pavir.2NG619300.v4.1 // Pavir.4KG314000.v4.1 // Pavir.4KG029400.v4.1 // Pavir.8NG298…	// Pavir.9NG206900.v4.1 // Pavir.2KG304100.v4.1 // Pavir.5NG627700.v4.1 // Pavir.1KG356100.v4.1 // Pavir.5KG248200.v4.1 // Pavir.3NG009600.v4.1 // Pavir.7NG214800.v4.1 // Pavir.2NG599000.v4.1 // Pavir.1KG540000.v4.1 // Pavir.9KG465900.v4.1 // Pavir.3NG045700.v4.1 // Pavir.3KG491100.v4.1 // Pavir.9KG191700.v4.1 // Pavir.4KG173400.v4.1 // Pavir.5KG410200.v4.1 // Pavir.9KG319800.v4.1 // Pavir.9NG179…
GO:0046390	P	ribose phosphate biosynthetic process	9	1953	65	15902	0.42	1	// Pavir.9KG496100.v4.1 // Pavir.6NG218300.v4.1 // Pavir.1NG537800.v4.1 // Pavir.J290500.v4.1 // Pavir.J290900.v4.1 // Pavir.9NG695300.v4.1 // Pavir.2NG510900.v4.1 // Pavir.2KG414200.v4.1 // Pavir.6KG258700.v4.1	// Pavir.1KG471800.v4.1 // Pavir.5KG002500.v4.1 // Pavir.4NG177900.v4.1 // Pavir.2NG449600.v4.1 // Pavir.9KG420100.v4.1 // Pavir.5NG295100.v4.1 // Pavir.9NG460800.v4.1 // Pavir.5KG375600.v4.1 // Pavir.5NG460000.v4.1 // Pavir.2KG380000.v4.1 // Pavir.5KG046800.v4.1 // Pavir.5NG315500.v4.1 // Pavir.1NG453800.v4.1 // Pavir.6KG113200.v4.1 // Pavir.3NG233000.v4.1 // Pavir.5NG111400.v4.1 // Pavir.1KG477…
GO:0033865	P	nucleoside bisphosphate metabolic process	6	1953	21	15902	0.067	1	// Pavir.6NG311400.v4.1 // Pavir.1NG440500.v4.1 // Pavir.2NG341500.v4.1 // Pavir.6KG297000.v4.1 // Pavir.3KG175900.v4.1 // Pavir.1KG463400.v4.1	// Pavir.6NG311400.v4.1 // Pavir.1NG440500.v4.1 // Pavir.2NG449600.v4.1 // Pavir.5KG132200.v4.1 // Pavir.2NG404300.v4.1 // Pavir.4KG183900.v4.1 // Pavir.5NG231800.v4.1 // Pavir.6NG243000.v4.1 // Pavir.6KG362900.v4.1 // Pavir.2NG341500.v4.1 // Pavir.2KG380000.v4.1 // Pavir.6KG297000.v4.1 // Pavir.3KG175900.v4.1 // Pavir.2NG345500.v4.1 // Pavir.9NG589100.v4.1 // Pavir.5NG231600.v4.1 // Pavir.4NG132…
GO:0006511	P	ubiquitin-dependent protein catabolic process	6	1953	106	15902	0.99	1	// Pavir.1NG075900.v4.1 // Pavir.1KG418000.v4.1 // Pavir.1NG075800.v4.1 // Pavir.7NG269700.v4.1 // Pavir.5NG006200.v4.1 // Pavir.9NG303400.v4.1	// Pavir.6NG363100.v4.1 // Pavir.7NG430200.v4.1 // Pavir.9NG303400.v4.1 // Pavir.7NG269700.v4.1 // Pavir.9KG379900.v4.1 // Pavir.6KG071700.v4.1 // Pavir.6NG353800.v4.1 // Pavir.2NG597300.v4.1 // Pavir.8KG350600.v4.1 // Pavir.1KG083000.v4.1 // Pavir.J789500.v4.1 // Pavir.2KG384600.v4.1 // Pavir.9NG624000.v4.1 // Pavir.1NG075900.v4.1 // Pavir.2KG206000.v4.1 // Pavir.5NG547300.v4.1 // Pavir.1NG37840…
GO:0006518	P	peptide metabolic process	44	1953	731	15902	1	1	// Pavir.J012200.v4.1 // Pavir.J578600.v4.1 // Pavir.6NG020000.v4.1 // Pavir.2NG628300.v4.1 // Pavir.8NG012800.v4.1 // Pavir.5KG607200.v4.1 // Pavir.6NG319700.v4.1 // Pavir.2KG595500.v4.1 // Pavir.8NG042400.v4.1 // Pavir.J179000.v4.1 // Pavir.9NG022500.v4.1 // Pavir.8NG086600.v4.1 // Pavir.1KG316100.v4.1 // Pavir.3KG453800.v4.1 // Pavir.4NG174500.v4.1 // Pavir.5NG272300.v4.1 // Pavir.6NG183100.v4…	// Pavir.9NG761500.v4.1 // Pavir.6KG136000.v4.1 // Pavir.2NG461500.v4.1 // Pavir.9NG482600.v4.1 // Pavir.9KG192900.v4.1 // Pavir.1NG155500.v4.1 // Pavir.5KG607200.v4.1 // Pavir.4KG377000.v4.1 // Pavir.2KG513600.v4.1 // Pavir.9NG287900.v4.1 // Pavir.4NG215500.v4.1 // Pavir.1KG297400.v4.1 // Pavir.9NG237200.v4.1 // Pavir.8KG069000.v4.1 // Pavir.3KG453800.v4.1 // Pavir.5KG237100.v4.1 // Pavir.1NG509…
GO:0009116	P	nucleoside metabolic process	33	1953	196	15902	0.06	1	// Pavir.1NG458100.v4.1 // Pavir.9NG337600.v4.1 // Pavir.1KG476500.v4.1 // Pavir.J290900.v4.1 // Pavir.4KG166600.v4.1 // Pavir.6KG297000.v4.1 // Pavir.J708000.v4.1 // Pavir.5NG265500.v4.1 // Pavir.9KG496100.v4.1 // Pavir.6NG218300.v4.1 // Pavir.2NG341500.v4.1 // Pavir.1NG537800.v4.1 // Pavir.4KG020600.v4.1 // Pavir.4KG304400.v4.1 // Pavir.9NG695300.v4.1 // Pavir.6NG311400.v4.1 // Pavir.1NG440500.…	// Pavir.3KG038700.v4.1 // Pavir.2KG232500.v4.1 // Pavir.5NG295100.v4.1 // Pavir.J266400.v4.1 // Pavir.1KG463400.v4.1 // Pavir.4NG009000.v4.1 // Pavir.6NG284300.v4.1 // Pavir.9KG060900.v4.1 // Pavir.9NG511300.v4.1 // Pavir.3NG306200.v4.1 // Pavir.2NG557500.v4.1 // Pavir.3KG333700.v4.1 // Pavir.3NG249300.v4.1 // Pavir.4NG132400.v4.1 // Pavir.J367700.v4.1 // Pavir.3NG010500.v4.1 // Pavir.6KG114500.…
GO:0006633	P	fatty acid biosynthetic process	15	1953	81	15902	0.099	1	// Pavir.4KG029400.v4.1 // Pavir.9NG638900.v4.1 // Pavir.5KG113200.v4.1 // Pavir.8NG298500.v4.1 // Pavir.9KG546100.v4.1 // Pavir.4NG192700.v4.1 // Pavir.1KG123700.v4.1 // Pavir.3NG269900.v4.1 // Pavir.5KG373100.v4.1 // Pavir.7NG375000.v4.1 // Pavir.1KG540000.v4.1 // Pavir.1NG106000.v4.1 // Pavir.1KG509900.v4.1 // Pavir.9NG552000.v4.1 // Pavir.4KG314000.v4.1	// Pavir.9NG552000.v4.1 // Pavir.9NG083300.v4.1 // Pavir.2KG304100.v4.1 // Pavir.9NG559100.v4.1 // Pavir.1NG074800.v4.1 // Pavir.3KG557600.v4.1 // Pavir.7NG181400.v4.1 // Pavir.5KG248200.v4.1 // Pavir.7KG040600.v4.1 // Pavir.9KG618900.v4.1 // Pavir.2NG599000.v4.1 // Pavir.7NG375000.v4.1 // Pavir.1KG540000.v4.1 // Pavir.1KG122000.v4.1 // Pavir.1KG123700.v4.1 // Pavir.4NG118600.v4.1 // Pavir.4NG042…
GO:0006631	P	fatty acid metabolic process	17	1953	98	15902	0.12	1	// Pavir.4KG029400.v4.1 // Pavir.9NG638900.v4.1 // Pavir.5KG113200.v4.1 // Pavir.8NG298500.v4.1 // Pavir.5KG674200.v4.1 // Pavir.9KG546100.v4.1 // Pavir.5KG721300.v4.1 // Pavir.4NG192700.v4.1 // Pavir.1KG123700.v4.1 // Pavir.3NG269900.v4.1 // Pavir.5KG373100.v4.1 // Pavir.7NG375000.v4.1 // Pavir.1KG540000.v4.1 // Pavir.1NG106000.v4.1 // Pavir.1KG509900.v4.1 // Pavir.9NG552000.v4.1 // Pavir.4KG314…	// Pavir.2KG304100.v4.1 // Pavir.5KG226700.v4.1 // Pavir.5KG248200.v4.1 // Pavir.5NG230300.v4.1 // Pavir.2NG599000.v4.1 // Pavir.1KG540000.v4.1 // Pavir.8NG280400.v4.1 // Pavir.9KG191700.v4.1 // Pavir.4KG173400.v4.1 // Pavir.5KG410200.v4.1 // Pavir.9NG401600.v4.1 // Pavir.9KG617500.v4.1 // Pavir.8NG150500.v4.1 // Pavir.8NG355600.v4.1 // Pavir.5NG311100.v4.1 // Pavir.9KG319800.v4.1 // Pavir.1NG074…
GO:0006739	P	NADP metabolic process	5	1953	21	15902	0.15	1	// Pavir.5KG768900.v4.1 // Pavir.2KG062200.v4.1 // Pavir.9NG082500.v4.1 // Pavir.2NG054800.v4.1 // Pavir.8KG085700.v4.1	// Pavir.8NG071300.v4.1 // Pavir.J078400.v4.1 // Pavir.2KG062200.v4.1 // Pavir.2NG174700.v4.1 // Pavir.4NG011200.v4.1 // Pavir.4KG057600.v4.1 // Pavir.9NG067700.v4.1 // Pavir.7KG080700.v4.1 // Pavir.8KG277000.v4.1 // Pavir.9NG082500.v4.1 // Pavir.1NG254300.v4.1 // Pavir.5NG636200.v4.1 // Pavir.8KG085700.v4.1 // Pavir.7NG037400.v4.1 // Pavir.5NG620600.v4.1 // Pavir.5KG768900.v4.1 // Pavir.8NG25160…
GO:0070271	P	protein complex biogenesis	8	1953	88	15902	0.84	1	// Pavir.J204600.v4.1 // Pavir.2KG519000.v4.1 // Pavir.3KG295200.v4.1 // Pavir.4NG022500.v4.1 // Pavir.5KG489300.v4.1 // Pavir.1NG316800.v4.1 // Pavir.7NG300400.v4.1 // Pavir.1KG346000.v4.1	// Pavir.7NG267200.v4.1 // Pavir.1KG543300.v4.1 // Pavir.4KG010000.v4.1 // Pavir.1KG222000.v4.1 // Pavir.8KG122100.v4.1 // Pavir.8NG124700.v4.1 // Pavir.9KG595600.v4.1 // Pavir.5NG284500.v4.1 // Pavir.2NG608600.v4.1 // Pavir.9NG102100.v4.1 // Pavir.7NG300400.v4.1 // Pavir.1KG005900.v4.1 // Pavir.8KG035500.v4.1 // Pavir.1NG557400.v4.1 // Pavir.5KG399500.v4.1 // Pavir.1NG014700.v4.1 // Pavir.5NG442…
GO:0006733	P	oxidoreduction coenzyme metabolic process	23	1953	113	15902	0.022	1	// Pavir.1NG458100.v4.1 // Pavir.9NG337600.v4.1 // Pavir.1KG476500.v4.1 // Pavir.9NG082500.v4.1 // Pavir.4KG166600.v4.1 // Pavir.8KG085700.v4.1 // Pavir.J708000.v4.1 // Pavir.5NG265500.v4.1 // Pavir.4KG020600.v4.1 // Pavir.4KG304400.v4.1 // Pavir.5KG768900.v4.1 // Pavir.7KG200400.v4.1 // Pavir.3NG030100.v4.1 // Pavir.8NG181800.v4.1 // Pavir.8KG161600.v4.1 // Pavir.2NG054800.v4.1 // Pavir.2KG31700…	// Pavir.4NG011200.v4.1 // Pavir.J266400.v4.1 // Pavir.2NG157200.v4.1 // Pavir.3NG121800.v4.1 // Pavir.9KG060900.v4.1 // Pavir.5NG265500.v4.1 // Pavir.3KG024400.v4.1 // Pavir.3KG333700.v4.1 // Pavir.5KG768900.v4.1 // Pavir.7NG253100.v4.1 // Pavir.7KG200400.v4.1 // Pavir.5KG425300.v4.1 // Pavir.7KG047200.v4.1 // Pavir.9KG200000.v4.1 // Pavir.6NG213800.v4.1 // Pavir.4NG198500.v4.1 // Pavir.5KG70410…
GO:0009311	P	oligosaccharide metabolic process	10	1953	52	15902	0.14	1	// Pavir.3KG344800.v4.1 // Pavir.4NG248300.v4.1 // Pavir.2KG302400.v4.1 // Pavir.J534100.v4.1 // Pavir.1KG530100.v4.1 // Pavir.5NG496700.v4.1 // Pavir.4KG337800.v4.1 // Pavir.3NG298300.v4.1 // Pavir.9NG589700.v4.1 // Pavir.9NG840900.v4.1	// Pavir.3KG344800.v4.1 // Pavir.5KG244800.v4.1 // Pavir.5NG198900.v4.1 // Pavir.5NG478300.v4.1 // Pavir.9NG820000.v4.1 // Pavir.2KG302400.v4.1 // Pavir.1KG519900.v4.1 // Pavir.1NG505400.v4.1 // Pavir.6NG121400.v4.1 // Pavir.1KG530100.v4.1 // Pavir.9NG840700.v4.1 // Pavir.9KG540400.v4.1 // Pavir.2NG299800.v4.1 // Pavir.4NG248300.v4.1 // Pavir.5NG496700.v4.1 // Pavir.6KG226100.v4.1 // Pavir.J53410…
GO:0009312	P	oligosaccharide biosynthetic process	7	1953	34	15902	0.16	1	// Pavir.3KG344800.v4.1 // Pavir.2KG302400.v4.1 // Pavir.J534100.v4.1 // Pavir.1KG530100.v4.1 // Pavir.5NG496700.v4.1 // Pavir.3NG298300.v4.1 // Pavir.9NG840900.v4.1	// Pavir.3KG344800.v4.1 // Pavir.5KG244800.v4.1 // Pavir.5NG198900.v4.1 // Pavir.5NG478300.v4.1 // Pavir.9NG820000.v4.1 // Pavir.2KG302400.v4.1 // Pavir.1KG519900.v4.1 // Pavir.1NG505400.v4.1 // Pavir.6NG121400.v4.1 // Pavir.1KG530100.v4.1 // Pavir.9NG840700.v4.1 // Pavir.9KG540400.v4.1 // Pavir.2NG299800.v4.1 // Pavir.3KG350100.v4.1 // Pavir.J534100.v4.1 // Pavir.3KG345500.v4.1 // Pavir.5NG49670…
GO:0009250	P	glucan biosynthetic process	5	1953	32	15902	0.38	1	// Pavir.9NG214400.v4.1 // Pavir.1KG175500.v4.1 // Pavir.1NG463800.v4.1 // Pavir.7NG203100.v4.1 // Pavir.1NG463900.v4.1	// Pavir.6NG063400.v4.1 // Pavir.9NG779200.v4.1 // Pavir.9KG570300.v4.1 // Pavir.9KG272800.v4.1 // Pavir.2KG405100.v4.1 // Pavir.5NG501600.v4.1 // Pavir.7NG203100.v4.1 // Pavir.2KG405200.v4.1 // Pavir.7KG312500.v4.1 // Pavir.5KG543600.v4.1 // Pavir.1NG544100.v4.1 // Pavir.J558100.v4.1 // Pavir.J225000.v4.1 // Pavir.9KG549300.v4.1 // Pavir.J603800.v4.1 // Pavir.2KG166900.v4.1 // Pavir.9KG570400.v4…
GO:0009892	P	negative regulation of metabolic process	8	1953	50	15902	0.3	1	// Pavir.8NG042400.v4.1 // Pavir.J179000.v4.1 // Pavir.2KG142000.v4.1 // Pavir.J012200.v4.1 // Pavir.J578600.v4.1 // Pavir.1KG319300.v4.1 // Pavir.9KG112100.v4.1 // Pavir.8NG086600.v4.1	// Pavir.1NG359200.v4.1 // Pavir.8NG086800.v4.1 // Pavir.1KG307300.v4.1 // Pavir.8KG069000.v4.1 // Pavir.J012200.v4.1 // Pavir.J578600.v4.1 // Pavir.7NG443600.v4.1 // Pavir.5KG119200.v4.1 // Pavir.5KG449600.v4.1 // Pavir.6NG212300.v4.1 // Pavir.8KG285300.v4.1 // Pavir.8NG042400.v4.1 // Pavir.8NG144600.v4.1 // Pavir.8KG070000.v4.1 // Pavir.3NG031400.v4.1 // Pavir.J179000.v4.1 // Pavir.3KG061400.v4…
GO:0009259	P	ribonucleotide metabolic process	32	1953	182	15902	0.042	1	// Pavir.1NG458100.v4.1 // Pavir.9NG337600.v4.1 // Pavir.1KG476500.v4.1 // Pavir.J290900.v4.1 // Pavir.4KG166600.v4.1 // Pavir.6KG297000.v4.1 // Pavir.J708000.v4.1 // Pavir.5NG265500.v4.1 // Pavir.9KG496100.v4.1 // Pavir.6NG218300.v4.1 // Pavir.2NG341500.v4.1 // Pavir.1NG537800.v4.1 // Pavir.4KG020600.v4.1 // Pavir.4KG304400.v4.1 // Pavir.9NG695300.v4.1 // Pavir.6NG311400.v4.1 // Pavir.1NG440500.…	// Pavir.3KG038700.v4.1 // Pavir.2KG232500.v4.1 // Pavir.5NG295100.v4.1 // Pavir.J266400.v4.1 // Pavir.1KG463400.v4.1 // Pavir.1NG304300.v4.1 // Pavir.6NG284300.v4.1 // Pavir.9KG060900.v4.1 // Pavir.9NG511300.v4.1 // Pavir.3KG024400.v4.1 // Pavir.2NG557500.v4.1 // Pavir.3KG333700.v4.1 // Pavir.6KG258700.v4.1 // Pavir.4NG132400.v4.1 // Pavir.J367700.v4.1 // Pavir.3NG010500.v4.1 // Pavir.6KG114500.…
GO:0051248	P	negative regulation of protein metabolic process	6	1953	22	15902	0.078	1	// Pavir.8NG042400.v4.1 // Pavir.J179000.v4.1 // Pavir.2KG142000.v4.1 // Pavir.J012200.v4.1 // Pavir.J578600.v4.1 // Pavir.8NG086600.v4.1	// Pavir.8NG086800.v4.1 // Pavir.J012200.v4.1 // Pavir.J578600.v4.1 // Pavir.6NG212300.v4.1 // Pavir.8NG042400.v4.1 // Pavir.8NG144600.v4.1 // Pavir.8KG070000.v4.1 // Pavir.J179000.v4.1 // Pavir.8NG086600.v4.1 // Pavir.8KG069000.v4.1 // Pavir.8KG344300.v4.1 // Pavir.9KG255100.v4.1 // Pavir.8NG086700.v4.1 // Pavir.1NG390400.v4.1 // Pavir.8KG068700.v4.1 // Pavir.9KG254900.v4.1 // Pavir.4KG187100.v4…
GO:0051246	P	regulation of protein metabolic process	7	1953	59	15902	0.59	1	// Pavir.8NG042400.v4.1 // Pavir.J179000.v4.1 // Pavir.2KG142000.v4.1 // Pavir.J012200.v4.1 // Pavir.J578600.v4.1 // Pavir.7NG366400.v4.1 // Pavir.8NG086600.v4.1	// Pavir.5NG369500.v4.1 // Pavir.8NG086800.v4.1 // Pavir.3NG194500.v4.1 // Pavir.J242900.v4.1 // Pavir.J012200.v4.1 // Pavir.J578600.v4.1 // Pavir.3KG426900.v4.1 // Pavir.2NG416900.v4.1 // Pavir.1NG035800.v4.1 // Pavir.6NG212300.v4.1 // Pavir.5KG244700.v4.1 // Pavir.1NG376300.v4.1 // Pavir.6NG355000.v4.1 // Pavir.8NG042400.v4.1 // Pavir.8NG144600.v4.1 // Pavir.8KG070000.v4.1 // Pavir.J179000.v4.1…
GO:0009057	P	macromolecule catabolic process	22	1953	193	15902	0.66	1	// Pavir.1KG384900.v4.1 // Pavir.1KG088300.v4.1 // Pavir.9NG265200.v4.1 // Pavir.2NG624400.v4.1 // Pavir.9NG303400.v4.1 // Pavir.7NG269700.v4.1 // Pavir.9KG214700.v4.1 // Pavir.5NG006200.v4.1 // Pavir.9KG575500.v4.1 // Pavir.9NG755000.v4.1 // Pavir.4NG247500.v4.1 // Pavir.2KG568400.v4.1 // Pavir.9NG761400.v4.1 // Pavir.1KG190400.v4.1 // Pavir.5NG007900.v4.1 // Pavir.1NG075900.v4.1 // Pavir.2KG465…	// Pavir.1KG088300.v4.1 // Pavir.1KG549500.v4.1 // Pavir.9NG265200.v4.1 // Pavir.5KG695400.v4.1 // Pavir.9KG040400.v4.1 // Pavir.1NG039000.v4.1 // Pavir.4NG039000.v4.1 // Pavir.6NG363100.v4.1 // Pavir.6KG270200.v4.1 // Pavir.9NG303400.v4.1 // Pavir.7NG269700.v4.1 // Pavir.9KG379900.v4.1 // Pavir.1NG551100.v4.1 // Pavir.7KG430400.v4.1 // Pavir.6KG071700.v4.1 // Pavir.6NG353800.v4.1 // Pavir.8KG157…
GO:0051273	P	beta-glucan metabolic process	5	1953	32	15902	0.38	1	// Pavir.9NG214400.v4.1 // Pavir.1KG175500.v4.1 // Pavir.1NG463800.v4.1 // Pavir.7NG203100.v4.1 // Pavir.1NG463900.v4.1	// Pavir.6NG063400.v4.1 // Pavir.9NG779200.v4.1 // Pavir.9KG570300.v4.1 // Pavir.9KG272800.v4.1 // Pavir.2KG405100.v4.1 // Pavir.5NG501600.v4.1 // Pavir.7NG203100.v4.1 // Pavir.2KG405200.v4.1 // Pavir.7KG312500.v4.1 // Pavir.5KG543600.v4.1 // Pavir.1NG544100.v4.1 // Pavir.J558100.v4.1 // Pavir.J225000.v4.1 // Pavir.9KG549300.v4.1 // Pavir.J603800.v4.1 // Pavir.2KG166900.v4.1 // Pavir.9KG570400.v4…
GO:0008033	P	tRNA processing	5	1953	63	15902	0.88	1	// Pavir.5NG235900.v4.1 // Pavir.1NG553300.v4.1 // Pavir.3KG446600.v4.1 // Pavir.7NG011400.v4.1 // Pavir.7NG286600.v4.1	// Pavir.7NG286600.v4.1 // Pavir.7NG014300.v4.1 // Pavir.5KG771900.v4.1 // Pavir.5NG639300.v4.1 // Pavir.1KG069500.v4.1 // Pavir.2NG160800.v4.1 // Pavir.7KG059700.v4.1 // Pavir.8KG016800.v4.1 // Pavir.3NG189900.v4.1 // Pavir.4NG105900.v4.1 // Pavir.5NG004600.v4.1 // Pavir.7NG338900.v4.1 // Pavir.5KG266500.v4.1 // Pavir.7NG018200.v4.1 // Pavir.4KG017100.v4.1 // Pavir.1KG547900.v4.1 // Pavir.4NG332…
GO:0034249	P	negative regulation of cellular amide metabolic process	6	1953	22	15902	0.078	1	// Pavir.8NG042400.v4.1 // Pavir.J179000.v4.1 // Pavir.2KG142000.v4.1 // Pavir.J012200.v4.1 // Pavir.J578600.v4.1 // Pavir.8NG086600.v4.1	// Pavir.8NG086800.v4.1 // Pavir.J012200.v4.1 // Pavir.J578600.v4.1 // Pavir.6NG212300.v4.1 // Pavir.8NG042400.v4.1 // Pavir.8NG144600.v4.1 // Pavir.8KG070000.v4.1 // Pavir.J179000.v4.1 // Pavir.8NG086600.v4.1 // Pavir.8KG069000.v4.1 // Pavir.8KG344300.v4.1 // Pavir.9KG255100.v4.1 // Pavir.8NG086700.v4.1 // Pavir.1NG390400.v4.1 // Pavir.8KG068700.v4.1 // Pavir.9KG254900.v4.1 // Pavir.4KG187100.v4…
GO:0034248	P	regulation of cellular amide metabolic process	6	1953	29	15902	0.18	1	// Pavir.8NG042400.v4.1 // Pavir.J179000.v4.1 // Pavir.2KG142000.v4.1 // Pavir.J012200.v4.1 // Pavir.J578600.v4.1 // Pavir.8NG086600.v4.1	// Pavir.8NG086800.v4.1 // Pavir.J012200.v4.1 // Pavir.J578600.v4.1 // Pavir.6NG212300.v4.1 // Pavir.8NG042400.v4.1 // Pavir.8NG144600.v4.1 // Pavir.8KG070000.v4.1 // Pavir.J179000.v4.1 // Pavir.8KG344300.v4.1 // Pavir.8NG086600.v4.1 // Pavir.8KG069000.v4.1 // Pavir.3KG466000.v4.1 // Pavir.2NG574700.v4.1 // Pavir.9KG255100.v4.1 // Pavir.9NG047100.v4.1 // Pavir.8NG086700.v4.1 // Pavir.9NG054400.v4…
GO:1901137	P	carbohydrate derivative biosynthetic process	20	1953	178	15902	0.68	1	// Pavir.1KG456500.v4.1 // Pavir.J290500.v4.1 // Pavir.7KG048600.v4.1 // Pavir.J320300.v4.1 // Pavir.9KG496100.v4.1 // Pavir.6NG218300.v4.1 // Pavir.1NG537800.v4.1 // Pavir.7KG371800.v4.1 // Pavir.3KG010800.v4.1 // Pavir.J290900.v4.1 // Pavir.3NG298300.v4.1 // Pavir.9NG695300.v4.1 // Pavir.2NG510900.v4.1 // Pavir.6KG258700.v4.1 // Pavir.3KG341100.v4.1 // Pavir.2KG414200.v4.1 // Pavir.8NG029000.v4…	// Pavir.2KG232500.v4.1 // Pavir.5NG049600.v4.1 // Pavir.3KG565100.v4.1 // Pavir.4NG101100.v4.1 // Pavir.2KG247300.v4.1 // Pavir.9KG550400.v4.1 // Pavir.1NG304300.v4.1 // Pavir.2NG278200.v4.1 // Pavir.6NG284300.v4.1 // Pavir.5NG295100.v4.1 // Pavir.7NG233300.v4.1 // Pavir.J463000.v4.1 // Pavir.2KG219700.v4.1 // Pavir.6KG258700.v4.1 // Pavir.4NG132400.v4.1 // Pavir.3NG010500.v4.1 // Pavir.9KG54100…
GO:1901135	P	carbohydrate derivative metabolic process	55	1953	362	15902	0.082	1	// Pavir.1NG458100.v4.1 // Pavir.9NG337600.v4.1 // Pavir.7KG048600.v4.1 // Pavir.1KG476500.v4.1 // Pavir.9NG082500.v4.1 // Pavir.5KG585000.v4.1 // Pavir.J290900.v4.1 // Pavir.4KG166600.v4.1 // Pavir.J290500.v4.1 // Pavir.4NG317000.v4.1 // Pavir.9NG755000.v4.1 // Pavir.5NG552000.v4.1 // Pavir.J708000.v4.1 // Pavir.5NG265500.v4.1 // Pavir.J320300.v4.1 // Pavir.9KG496100.v4.1 // Pavir.6NG218300.v4.1…	// Pavir.4NG011200.v4.1 // Pavir.4NG009000.v4.1 // Pavir.5NG552000.v4.1 // Pavir.7NG233300.v4.1 // Pavir.J367700.v4.1 // Pavir.2NG074500.v4.1 // Pavir.6KG308400.v4.1 // Pavir.7KG200400.v4.1 // Pavir.5KG705500.v4.1 // Pavir.8KG161600.v4.1 // Pavir.3KG175900.v4.1 // Pavir.3KG468800.v4.1 // Pavir.4NG198500.v4.1 // Pavir.J463000.v4.1 // Pavir.4KG047100.v4.1 // Pavir.5NG266500.v4.1 // Pavir.4KG057600.…
GO:0042493	P	response to drug	8	1953	50	15902	0.3	1	// Pavir.6NG277600.v4.1 // Pavir.9NG228400.v4.1 // Pavir.9NG001200.v4.1 // Pavir.7KG291700.v4.1 // Pavir.9KG080600.v4.1 // Pavir.2KG291200.v4.1 // Pavir.2NG502000.v4.1 // Pavir.1KG024500.v4.1	// Pavir.6NG286200.v4.1 // Pavir.9KG534800.v4.1 // Pavir.9NG228400.v4.1 // Pavir.6NG355100.v4.1 // Pavir.7KG291700.v4.1 // Pavir.J018600.v4.1 // Pavir.3KG290300.v4.1 // Pavir.6NG164200.v4.1 // Pavir.1NG047300.v4.1 // Pavir.9KG120000.v4.1 // Pavir.5NG221500.v4.1 // Pavir.1KG024500.v4.1 // Pavir.9NG228000.v4.1 // Pavir.9NG071100.v4.1 // Pavir.J759800.v4.1 // Pavir.J022600.v4.1 // Pavir.9KG120100.v4…
GO:0033692	P	cellular polysaccharide biosynthetic process	5	1953	34	15902	0.43	1	// Pavir.9NG214400.v4.1 // Pavir.1KG175500.v4.1 // Pavir.1NG463800.v4.1 // Pavir.7NG203100.v4.1 // Pavir.1NG463900.v4.1	// Pavir.9NG811800.v4.1 // Pavir.6NG063400.v4.1 // Pavir.9NG779200.v4.1 // Pavir.9KG570300.v4.1 // Pavir.9KG272800.v4.1 // Pavir.2KG405100.v4.1 // Pavir.5NG501600.v4.1 // Pavir.7NG203100.v4.1 // Pavir.2KG405200.v4.1 // Pavir.7KG312500.v4.1 // Pavir.5KG543600.v4.1 // Pavir.1NG544100.v4.1 // Pavir.J558100.v4.1 // Pavir.J225000.v4.1 // Pavir.9KG549300.v4.1 // Pavir.J603800.v4.1 // Pavir.2KG166900.v4…
GO:0043933	P	macromolecular complex subunit organization	16	1953	211	15902	0.98	1	// Pavir.9KG522300.v4.1 // Pavir.J767400.v4.1 // Pavir.J204600.v4.1 // Pavir.9NG036200.v4.1 // Pavir.2KG519000.v4.1 // Pavir.3KG295200.v4.1 // Pavir.4NG022500.v4.1 // Pavir.2KG469100.v4.1 // Pavir.9NG851200.v4.1 // Pavir.5KG489300.v4.1 // Pavir.3NG125000.v4.1 // Pavir.1NG316800.v4.1 // Pavir.7NG300400.v4.1 // Pavir.5NG183000.v4.1 // Pavir.1KG346000.v4.1 // Pavir.3NG126300.v4.1	// Pavir.J767400.v4.1 // Pavir.7NG267200.v4.1 // Pavir.1KG543300.v4.1 // Pavir.4KG010000.v4.1 // Pavir.2NG650200.v4.1 // Pavir.1KG222000.v4.1 // Pavir.7KG360800.v4.1 // Pavir.9NG387300.v4.1 // Pavir.1NG453200.v4.1 // Pavir.9NG617100.v4.1 // Pavir.8KG122100.v4.1 // Pavir.4KG222900.v4.1 // Pavir.7KG283800.v4.1 // Pavir.8NG124700.v4.1 // Pavir.9KG595600.v4.1 // Pavir.2KG576700.v4.1 // Pavir.5NG28450…
GO:0072528	P	pyrimidine-containing compound biosynthetic process	5	1953	37	15902	0.49	1	// Pavir.3KG229900.v4.1 // Pavir.5NG643100.v4.1 // Pavir.5KG414400.v4.1 // Pavir.5NG284700.v4.1 // Pavir.4NG139000.v4.1	// Pavir.4NG049100.v4.1 // Pavir.5KG763400.v4.1 // Pavir.3KG512000.v4.1 // Pavir.9NG460800.v4.1 // Pavir.3KG229900.v4.1 // Pavir.3NG237700.v4.1 // Pavir.3KG059300.v4.1 // Pavir.1KG378400.v4.1 // Pavir.4KG031000.v4.1 // Pavir.1KG477000.v4.1 // Pavir.1NG304300.v4.1 // Pavir.7NG255500.v4.1 // Pavir.3KG490200.v4.1 // Pavir.2KG442900.v4.1 // Pavir.5NG616300.v4.1 // Pavir.5KG414400.v4.1 // Pavir.2NG491…
GO:0009108	P	coenzyme biosynthetic process	15	1953	87	15902	0.14	1	// Pavir.2NG348200.v4.1 // Pavir.4NG265700.v4.1 // Pavir.2NG003200.v4.1 // Pavir.5KG263300.v4.1 // Pavir.3KG229900.v4.1 // Pavir.7NG425800.v4.1 // Pavir.2KG215100.v4.1 // Pavir.8KG085700.v4.1 // Pavir.5KG768900.v4.1 // Pavir.2KG538800.v4.1 // Pavir.2NG118800.v4.1 // Pavir.5KG264200.v4.1 // Pavir.5NG344500.v4.1 // Pavir.9NG012000.v4.1 // Pavir.2KG018100.v4.1	// Pavir.3KG531900.v4.1 // Pavir.2NG157200.v4.1 // Pavir.3NG121800.v4.1 // Pavir.4NG132400.v4.1 // Pavir.3KG229900.v4.1 // Pavir.5KG768900.v4.1 // Pavir.5NG419700.v4.1 // Pavir.5KG750700.v4.1 // Pavir.9KG559800.v4.1 // Pavir.8NG299100.v4.1 // Pavir.2NG602400.v4.1 // Pavir.4KG403300.v4.1 // Pavir.2NG424600.v4.1 // Pavir.2NG003200.v4.1 // Pavir.9NG789900.v4.1 // Pavir.9KG018100.v4.1 // Pavir.J36500…
GO:0034622	P	cellular macromolecular complex assembly	8	1953	98	15902	0.91	1	// Pavir.J204600.v4.1 // Pavir.2KG519000.v4.1 // Pavir.3KG295200.v4.1 // Pavir.4NG022500.v4.1 // Pavir.5KG489300.v4.1 // Pavir.1NG316800.v4.1 // Pavir.7NG300400.v4.1 // Pavir.1KG346000.v4.1	// Pavir.7NG267200.v4.1 // Pavir.1KG543300.v4.1 // Pavir.2NG650200.v4.1 // Pavir.9NG387300.v4.1 // Pavir.8KG122100.v4.1 // Pavir.7KG283800.v4.1 // Pavir.8NG124700.v4.1 // Pavir.5NG284500.v4.1 // Pavir.2NG608600.v4.1 // Pavir.9NG102100.v4.1 // Pavir.7NG300400.v4.1 // Pavir.8KG035500.v4.1 // Pavir.1NG557400.v4.1 // Pavir.5KG399500.v4.1 // Pavir.1NG014700.v4.1 // Pavir.5NG442900.v4.1 // Pavir.2KG592…
GO:0072521	P	purine-containing compound metabolic process	34	1953	199	15902	0.049	1	// Pavir.1NG458100.v4.1 // Pavir.9NG337600.v4.1 // Pavir.1KG476500.v4.1 // Pavir.3KG061200.v4.1 // Pavir.9KG038400.v4.1 // Pavir.J290900.v4.1 // Pavir.4KG166600.v4.1 // Pavir.6KG297000.v4.1 // Pavir.J708000.v4.1 // Pavir.5NG265500.v4.1 // Pavir.9KG496100.v4.1 // Pavir.6NG218300.v4.1 // Pavir.2NG341500.v4.1 // Pavir.1NG537800.v4.1 // Pavir.4KG020600.v4.1 // Pavir.4KG304400.v4.1 // Pavir.9NG695300.…	// Pavir.3KG038700.v4.1 // Pavir.2KG232500.v4.1 // Pavir.5NG295100.v4.1 // Pavir.J266400.v4.1 // Pavir.8NG154400.v4.1 // Pavir.1KG463400.v4.1 // Pavir.1NG304300.v4.1 // Pavir.6NG284300.v4.1 // Pavir.9KG060900.v4.1 // Pavir.9NG511300.v4.1 // Pavir.3KG024400.v4.1 // Pavir.2NG557500.v4.1 // Pavir.3KG333700.v4.1 // Pavir.3NG249300.v4.1 // Pavir.4NG132400.v4.1 // Pavir.J367700.v4.1 // Pavir.3NG010500.…
GO:0072522	P	purine-containing compound biosynthetic process	11	1953	82	15902	0.44	1	// Pavir.9KG496100.v4.1 // Pavir.3KG061200.v4.1 // Pavir.6NG218300.v4.1 // Pavir.9KG038400.v4.1 // Pavir.1NG537800.v4.1 // Pavir.J290500.v4.1 // Pavir.J290900.v4.1 // Pavir.9NG695300.v4.1 // Pavir.2NG510900.v4.1 // Pavir.2KG414200.v4.1 // Pavir.6KG258700.v4.1	// Pavir.1KG471800.v4.1 // Pavir.1NG453800.v4.1 // Pavir.4NG177900.v4.1 // Pavir.2NG449600.v4.1 // Pavir.9KG420100.v4.1 // Pavir.5NG295100.v4.1 // Pavir.9NG460800.v4.1 // Pavir.5KG375600.v4.1 // Pavir.3KG061200.v4.1 // Pavir.5KG002500.v4.1 // Pavir.1KG230700.v4.1 // Pavir.2KG380000.v4.1 // Pavir.5KG469200.v4.1 // Pavir.5KG346700.v4.1 // Pavir.6KG114500.v4.1 // Pavir.5KG046800.v4.1 // Pavir.5NG315…
GO:0072527	P	pyrimidine-containing compound metabolic process	6	1953	39	15902	0.37	1	// Pavir.5KG414400.v4.1 // Pavir.3KG229900.v4.1 // Pavir.5NG284700.v4.1 // Pavir.5NG441500.v4.1 // Pavir.5NG643100.v4.1 // Pavir.4NG139000.v4.1	// Pavir.4NG049100.v4.1 // Pavir.5KG763400.v4.1 // Pavir.3KG512000.v4.1 // Pavir.9NG460800.v4.1 // Pavir.3KG229900.v4.1 // Pavir.3NG237700.v4.1 // Pavir.3KG059300.v4.1 // Pavir.1KG378400.v4.1 // Pavir.5KG476900.v4.1 // Pavir.4KG031000.v4.1 // Pavir.1KG477000.v4.1 // Pavir.1NG304300.v4.1 // Pavir.7NG255500.v4.1 // Pavir.3KG490200.v4.1 // Pavir.2KG442900.v4.1 // Pavir.5NG616300.v4.1 // Pavir.5KG414…
GO:0006325	P	chromatin organization	7	1953	99	15902	0.95	1	// Pavir.J767400.v4.1 // Pavir.4NG022500.v4.1 // Pavir.5KG489300.v4.1 // Pavir.1NG316800.v4.1 // Pavir.7NG300400.v4.1 // Pavir.5NG183000.v4.1 // Pavir.1KG346000.v4.1	// Pavir.J767400.v4.1 // Pavir.7NG267200.v4.1 // Pavir.7KG360800.v4.1 // Pavir.9KG583300.v4.1 // Pavir.9NG617100.v4.1 // Pavir.4KG222900.v4.1 // Pavir.2KG576700.v4.1 // Pavir.5KG237900.v4.1 // Pavir.7NG300400.v4.1 // Pavir.6KG001500.v4.1 // Pavir.8KG291500.v4.1 // Pavir.5NG234900.v4.1 // Pavir.1NG494600.v4.1 // Pavir.3KG320900.v4.1 // Pavir.5NG547600.v4.1 // Pavir.2NG620700.v4.1 // Pavir.J756000.…
GO:0006323	P	DNA packaging	6	1953	29	15902	0.18	1	// Pavir.4NG022500.v4.1 // Pavir.5KG489300.v4.1 // Pavir.1NG316800.v4.1 // Pavir.7NG300400.v4.1 // Pavir.5KG302900.v4.1 // Pavir.1KG346000.v4.1	// Pavir.7NG267200.v4.1 // Pavir.5KG335900.v4.1 // Pavir.1KG346000.v4.1 // Pavir.5KG079100.v4.1 // Pavir.7KG187600.v4.1 // Pavir.4KG037000.v4.1 // Pavir.9KG074000.v4.1 // Pavir.5KG480500.v4.1 // Pavir.7NG300400.v4.1 // Pavir.7NG178200.v4.1 // Pavir.5NG080700.v4.1 // Pavir.4KG180300.v4.1 // Pavir.6KG256700.v4.1 // Pavir.4NG022500.v4.1 // Pavir.7KG308600.v4.1 // Pavir.5KG489300.v4.1 // Pavir.4NG122…
GO:0050789	P	regulation of biological process	190	1953	1441	15902	0.18	1	// Pavir.3NG284800.v4.1 // Pavir.J767400.v4.1 // Pavir.2NG446200.v4.1 // Pavir.1KG534500.v4.1 // Pavir.8KG350000.v4.1 // Pavir.9NG813700.v4.1 // Pavir.6KG015700.v4.1 // Pavir.4NG075700.v4.1 // Pavir.9KG130700.v4.1 // Pavir.5NG489400.v4.1 // Pavir.1KG385200.v4.1 // Pavir.3KG124800.v4.1 // Pavir.1NG500500.v4.1 // Pavir.5NG546100.v4.1 // Pavir.5KG602900.v4.1 // Pavir.6KG307800.v4.1 // Pavir.9NG73960…	// Pavir.3KG158800.v4.1 // Pavir.2KG450800.v4.1 // Pavir.3KG512900.v4.1 // Pavir.1NG530600.v4.1 // Pavir.4KG005300.v4.1 // Pavir.8NG096300.v4.1 // Pavir.8KG069000.v4.1 // Pavir.5NG531800.v4.1 // Pavir.5KG051500.v4.1 // Pavir.7NG201600.v4.1 // Pavir.4NG078700.v4.1 // Pavir.3NG241000.v4.1 // Pavir.3KG187500.v4.1 // Pavir.2NG160400.v4.1 // Pavir.9NG134000.v4.1 // Pavir.7KG168900.v4.1 // Pavir.3NG097…
GO:0006793	P	phosphorus metabolic process	194	1953	1555	15902	0.43	1	// Pavir.6KG285900.v4.1 // Pavir.2NG544700.v4.1 // Pavir.5KG497300.v4.1 // Pavir.9KG615800.v4.1 // Pavir.7NG398000.v4.1 // Pavir.9NG715000.v4.1 // Pavir.1NG174200.v4.1 // Pavir.9NG736300.v4.1 // Pavir.5NG552000.v4.1 // Pavir.2NG075200.v4.1 // Pavir.5NG265500.v4.1 // Pavir.3KG551700.v4.1 // Pavir.8NG071800.v4.1 // Pavir.3KG229900.v4.1 // Pavir.5KG768900.v4.1 // Pavir.2NG344800.v4.1 // Pavir.8KG115…	// Pavir.7KG369000.v4.1 // Pavir.2NG531400.v4.1 // Pavir.9NG003600.v4.1 // Pavir.6KG291000.v4.1 // Pavir.4NG090700.v4.1 // Pavir.5KG453800.v4.1 // Pavir.9NG001500.v4.1 // Pavir.1NG082300.v4.1 // Pavir.7KG240300.v4.1 // Pavir.5NG041700.v4.1 // Pavir.2KG065000.v4.1 // Pavir.2NG262500.v4.1 // Pavir.6NG237800.v4.1 // Pavir.9KG375300.v4.1 // Pavir.3NG241000.v4.1 // Pavir.1KG048700.v4.1 // Pavir.8NG299…
GO:0022411	P	cellular component disassembly	6	1953	35	15902	0.29	1	// Pavir.9KG522300.v4.1 // Pavir.9NG036200.v4.1 // Pavir.2KG469100.v4.1 // Pavir.3NG125000.v4.1 // Pavir.3NG126300.v4.1 // Pavir.9NG851200.v4.1	// Pavir.2NG537500.v4.1 // Pavir.9KG526100.v4.1 // Pavir.3KG106300.v4.1 // Pavir.3NG125000.v4.1 // Pavir.9NG552500.v4.1 // Pavir.9NG569000.v4.1 // Pavir.9NG851200.v4.1 // Pavir.9NG036200.v4.1 // Pavir.5KG680900.v4.1 // Pavir.2KG515400.v4.1 // Pavir.3KG466000.v4.1 // Pavir.9NG145400.v4.1 // Pavir.2NG574700.v4.1 // Pavir.6NG042300.v4.1 // Pavir.9NG047100.v4.1 // Pavir.3KG132500.v4.1 // Pavir.1KG230…
GO:0042221	P	response to chemical	24	1953	131	15902	0.05	1	// Pavir.1KG268800.v4.1 // Pavir.1NG395900.v4.1 // Pavir.9NG228400.v4.1 // Pavir.7KG291700.v4.1 // Pavir.9KG608000.v4.1 // Pavir.9KG184300.v4.1 // Pavir.1KG024500.v4.1 // Pavir.7KG432400.v4.1 // Pavir.4KG097600.v4.1 // Pavir.1NG398600.v4.1 // Pavir.1KG226200.v4.1 // Pavir.9KG080600.v4.1 // Pavir.1KG387700.v4.1 // Pavir.J059500.v4.1 // Pavir.9NG242900.v4.1 // Pavir.3NG205800.v4.1 // Pavir.6NG27760…	// Pavir.1KG268800.v4.1 // Pavir.1NG027300.v4.1 // Pavir.7KG291700.v4.1 // Pavir.1NG479700.v4.1 // Pavir.9KG608000.v4.1 // Pavir.1KG024500.v4.1 // Pavir.3NG324900.v4.1 // Pavir.9KG120100.v4.1 // Pavir.1NG371400.v4.1 // Pavir.5NG032400.v4.1 // Pavir.J759800.v4.1 // Pavir.1NG062600.v4.1 // Pavir.3KG146400.v4.1 // Pavir.1KG387700.v4.1 // Pavir.4NG318300.v4.1 // Pavir.9NG229600.v4.1 // Pavir.5KG54300…
GO:0043624	P	cellular protein complex disassembly	6	1953	35	15902	0.29	1	// Pavir.9KG522300.v4.1 // Pavir.9NG036200.v4.1 // Pavir.2KG469100.v4.1 // Pavir.3NG125000.v4.1 // Pavir.3NG126300.v4.1 // Pavir.9NG851200.v4.1	// Pavir.2NG537500.v4.1 // Pavir.9KG526100.v4.1 // Pavir.3KG106300.v4.1 // Pavir.3NG125000.v4.1 // Pavir.9NG552500.v4.1 // Pavir.9NG569000.v4.1 // Pavir.9NG851200.v4.1 // Pavir.9NG036200.v4.1 // Pavir.5KG680900.v4.1 // Pavir.2KG515400.v4.1 // Pavir.3KG466000.v4.1 // Pavir.9NG145400.v4.1 // Pavir.2NG574700.v4.1 // Pavir.6NG042300.v4.1 // Pavir.9NG047100.v4.1 // Pavir.3KG132500.v4.1 // Pavir.1KG230…
GO:0006996	P	organelle organization	17	1953	312	15902	1	1	// Pavir.9KG522300.v4.1 // Pavir.9KG518900.v4.1 // Pavir.1KG173700.v4.1 // Pavir.J767400.v4.1 // Pavir.9NG060900.v4.1 // Pavir.2KG519000.v4.1 // Pavir.4NG022500.v4.1 // Pavir.9NG851200.v4.1 // Pavir.5KG489300.v4.1 // Pavir.9NG036200.v4.1 // Pavir.1NG316800.v4.1 // Pavir.7NG300400.v4.1 // Pavir.5KG302900.v4.1 // Pavir.5NG183000.v4.1 // Pavir.8NG092100.v4.1 // Pavir.1KG346000.v4.1 // Pavir.3KG16700…	// Pavir.1NG126900.v4.1 // Pavir.6NG257200.v4.1 // Pavir.1KG173700.v4.1 // Pavir.J767400.v4.1 // Pavir.7NG267200.v4.1 // Pavir.4KG010000.v4.1 // Pavir.5NG423600.v4.1 // Pavir.2NG650200.v4.1 // Pavir.1NG163900.v4.1 // Pavir.2KG090400.v4.1 // Pavir.7KG360800.v4.1 // Pavir.9KG583300.v4.1 // Pavir.9NG307400.v4.1 // Pavir.J017200.v4.1 // Pavir.1KG426400.v4.1 // Pavir.9NG617100.v4.1 // Pavir.8KG122100.…
GO:0044238	P	primary metabolic process	680	1953	5641	15902	0.72	1	// Pavir.6KG285900.v4.1 // Pavir.J767400.v4.1 // Pavir.9KG358700.v4.1 // Pavir.1NG386000.v4.1 // Pavir.5KG489000.v4.1 // Pavir.7NG398000.v4.1 // Pavir.1KG540000.v4.1 // Pavir.5KG426100.v4.1 // Pavir.9NG736300.v4.1 // Pavir.7KG240300.v4.1 // Pavir.5NG043400.v4.1 // Pavir.3KG127500.v4.1 // Pavir.3KG453800.v4.1 // Pavir.1KG250800.v4.1 // Pavir.5KG498200.v4.1 // Pavir.5KG536300.v4.1 // Pavir.9KG50030…	// Pavir.6KG136000.v4.1 // Pavir.7NG350600.v4.1 // Pavir.3KG512900.v4.1 // Pavir.1NG082300.v4.1 // Pavir.7KG240300.v4.1 // Pavir.4NG215500.v4.1 // Pavir.8NG096300.v4.1 // Pavir.7NG361900.v4.1 // Pavir.4KG363300.v4.1 // Pavir.9NG624000.v4.1 // Pavir.9NG130800.v4.1 // Pavir.3KG394500.v4.1 // Pavir.2KG233900.v4.1 // Pavir.9NG713200.v4.1 // Pavir.9NG134000.v4.1 // Pavir.4NG221700.v4.1 // Pavir.5KG760…
GO:0006558	P	L-phenylalanine metabolic process	5	1953	12	15902	0.031	1	// Pavir.9KG348100.v4.1 // Pavir.9NG688700.v4.1 // Pavir.2NG611900.v4.1 // Pavir.9NG498600.v4.1 // Pavir.2NG509500.v4.1	// Pavir.6KG349500.v4.1 // Pavir.9NG498600.v4.1 // Pavir.4KG011900.v4.1 // Pavir.9KG348100.v4.1 // Pavir.2NG262900.v4.1 // Pavir.7NG214800.v4.1 // Pavir.2NG611900.v4.1 // Pavir.9KG480700.v4.1 // Pavir.4NG002300.v4.1 // Pavir.9NG688700.v4.1 // Pavir.2NG509500.v4.1 // Pavir.2KG439700.v4.1
GO:0044237	P	cellular metabolic process	651	1953	5245	15902	0.39	1	// Pavir.3NG070200.v4.1 // Pavir.J767400.v4.1 // Pavir.6KG285900.v4.1 // Pavir.1NG386000.v4.1 // Pavir.7NG398000.v4.1 // Pavir.1KG540000.v4.1 // Pavir.1NG174200.v4.1 // Pavir.2KG261000.v4.1 // Pavir.1NG292900.v4.1 // Pavir.5NG552000.v4.1 // Pavir.5NG043400.v4.1 // Pavir.3KG127500.v4.1 // Pavir.3KG453800.v4.1 // Pavir.7KG160100.v4.1 // Pavir.1KG250800.v4.1 // Pavir.5KG498200.v4.1 // Pavir.5KG53630…	// Pavir.6KG136000.v4.1 // Pavir.6KG253300.v4.1 // Pavir.7KG369000.v4.1 // Pavir.9KG563500.v4.1 // Pavir.9NG282800.v4.1 // Pavir.5KG524800.v4.1 // Pavir.3KG158800.v4.1 // Pavir.2NG531400.v4.1 // Pavir.2KG090400.v4.1 // Pavir.9KG335200.v4.1 // Pavir.3KG512900.v4.1 // Pavir.9NG003600.v4.1 // Pavir.1KG175800.v4.1 // Pavir.5KG415200.v4.1 // Pavir.7NG133700.v4.1 // Pavir.9NG442500.v4.1 // Pavir.3KG201…
GO:0006399	P	tRNA metabolic process	13	1953	161	15902	0.95	1	// Pavir.5NG235900.v4.1 // Pavir.3KG446600.v4.1 // Pavir.7NG286600.v4.1 // Pavir.7KG047300.v4.1 // Pavir.4KG113100.v4.1 // Pavir.3NG244900.v4.1 // Pavir.7NG011400.v4.1 // Pavir.8KG036700.v4.1 // Pavir.6KG384400.v4.1 // Pavir.1NG553300.v4.1 // Pavir.8NG012800.v4.1 // Pavir.6NG319700.v4.1 // Pavir.4NG174500.v4.1	// Pavir.3KG401700.v4.1 // Pavir.9NG136300.v4.1 // Pavir.4KG344900.v4.1 // Pavir.7NG286600.v4.1 // Pavir.3NG150300.v4.1 // Pavir.9NG452300.v4.1 // Pavir.9NG380900.v4.1 // Pavir.2NG160800.v4.1 // Pavir.7NG338900.v4.1 // Pavir.9NG326300.v4.1 // Pavir.2NG564400.v4.1 // Pavir.8NG020800.v4.1 // Pavir.5KG266500.v4.1 // Pavir.2KG513600.v4.1 // Pavir.4NG036200.v4.1 // Pavir.9NG488300.v4.1 // Pavir.3KG151…
GO:0006259	P	DNA metabolic process	22	1953	254	15902	0.96	1	// Pavir.4KG214100.v4.1 // Pavir.9NG060900.v4.1 // Pavir.7KG247600.v4.1 // Pavir.5KG700000.v4.1 // Pavir.9NG380100.v4.1 // Pavir.5NG043400.v4.1 // Pavir.9KG440100.v4.1 // Pavir.9NG353700.v4.1 // Pavir.1NG075900.v4.1 // Pavir.3NG128500.v4.1 // Pavir.5NG017200.v4.1 // Pavir.5NG183000.v4.1 // Pavir.5KG761300.v4.1 // Pavir.5KG550300.v4.1 // Pavir.5KG455600.v4.1 // Pavir.3KG012900.v4.1 // Pavir.5KG435…	// Pavir.4KG395400.v4.1 // Pavir.5NG165400.v4.1 // Pavir.2NG519500.v4.1 // Pavir.6KG069000.v4.1 // Pavir.3KG488900.v4.1 // Pavir.5KG584600.v4.1 // Pavir.2KG090400.v4.1 // Pavir.7KG407600.v4.1 // Pavir.J382000.v4.1 // Pavir.8KG377800.v4.1 // Pavir.J017200.v4.1 // Pavir.9KG549800.v4.1 // Pavir.2KG580300.v4.1 // Pavir.5KG415200.v4.1 // Pavir.9NG015600.v4.1 // Pavir.9KG082200.v4.1 // Pavir.8NG114700.…
GO:0006396	P	RNA processing	21	1953	285	15902	0.99	1	// Pavir.5NG235900.v4.1 // Pavir.1KG384900.v4.1 // Pavir.7KG326900.v4.1 // Pavir.5KG166200.v4.1 // Pavir.7NG286600.v4.1 // Pavir.6KG016600.v4.1 // Pavir.9NG757200.v4.1 // Pavir.1KG136200.v4.1 // Pavir.3KG157200.v4.1 // Pavir.9NG122900.v4.1 // Pavir.1KG354800.v4.1 // Pavir.7NG011400.v4.1 // Pavir.J263400.v4.1 // Pavir.2KG505000.v4.1 // Pavir.5NG489700.v4.1 // Pavir.3KG446600.v4.1 // Pavir.1NG32240…	// Pavir.5NG176900.v4.1 // Pavir.6KG052800.v4.1 // Pavir.9NG587500.v4.1 // Pavir.7NG286600.v4.1 // Pavir.6KG238400.v4.1 // Pavir.9KG563500.v4.1 // Pavir.3NG150300.v4.1 // Pavir.2KG106800.v4.1 // Pavir.7NG409700.v4.1 // Pavir.5NG172100.v4.1 // Pavir.2NG298000.v4.1 // Pavir.9KG389800.v4.1 // Pavir.1NG363000.v4.1 // Pavir.9NG387300.v4.1 // Pavir.2NG160800.v4.1 // Pavir.6KG353200.v4.1 // Pavir.7NG338…
GO:0019222	P	regulation of metabolic process	134	1953	965	15902	0.094	1	// Pavir.3NG284800.v4.1 // Pavir.J767400.v4.1 // Pavir.2NG446200.v4.1 // Pavir.1KG534500.v4.1 // Pavir.9NG813700.v4.1 // Pavir.6KG015700.v4.1 // Pavir.5NG489400.v4.1 // Pavir.4NG075700.v4.1 // Pavir.5NG546100.v4.1 // Pavir.5KG602900.v4.1 // Pavir.6KG307800.v4.1 // Pavir.9NG739600.v4.1 // Pavir.J443800.v4.1 // Pavir.9KG564100.v4.1 // Pavir.1KG387700.v4.1 // Pavir.9KG583700.v4.1 // Pavir.6KG341300.…	// Pavir.9KG256600.v4.1 // Pavir.J123900.v4.1 // Pavir.5KG595400.v4.1 // Pavir.1KG307300.v4.1 // Pavir.5KG379800.v4.1 // Pavir.6NG099100.v4.1 // Pavir.3KG158800.v4.1 // Pavir.9NG448500.v4.1 // Pavir.7KG360800.v4.1 // Pavir.3KG512900.v4.1 // Pavir.4NG237400.v4.1 // Pavir.J767400.v4.1 // Pavir.9NG464700.v4.1 // Pavir.J331600.v4.1 // Pavir.9NG456100.v4.1 // Pavir.3NG324900.v4.1 // Pavir.5NG271800.v4…
GO:0006470	P	protein dephosphorylation	26	1953	151	15902	0.073	1	// Pavir.9NG715000.v4.1 // Pavir.9KG477100.v4.1 // Pavir.5NG372600.v4.1 // Pavir.1NG255300.v4.1 // Pavir.6KG407000.v4.1 // Pavir.3NG004100.v4.1 // Pavir.J033100.v4.1 // Pavir.5KG405500.v4.1 // Pavir.9NG052500.v4.1 // Pavir.2NG300800.v4.1 // Pavir.9KG499400.v4.1 // Pavir.8NG117400.v4.1 // Pavir.5NG586400.v4.1 // Pavir.5KG624900.v4.1 // Pavir.7KG120300.v4.1 // Pavir.2KG215700.v4.1 // Pavir.7KG09360…	// Pavir.3KG010400.v4.1 // Pavir.5NG283600.v4.1 // Pavir.9NG715000.v4.1 // Pavir.9NG547200.v4.1 // Pavir.9NG650600.v4.1 // Pavir.5KG458700.v4.1 // Pavir.8NG117400.v4.1 // Pavir.1NG077000.v4.1 // Pavir.9NG564000.v4.1 // Pavir.4KG040000.v4.1 // Pavir.7NG366800.v4.1 // Pavir.9KG398100.v4.1 // Pavir.7KG355700.v4.1 // Pavir.9KG630400.v4.1 // Pavir.8NG036900.v4.1 // Pavir.1NG238900.v4.1 // Pavir.4KG077…
GO:0006778	P	porphyrin-containing compound metabolic process	7	1953	21	15902	0.028	1	// Pavir.8NG262600.v4.1 // Pavir.3NG028600.v4.1 // Pavir.3NG023800.v4.1 // Pavir.2NG153200.v4.1 // Pavir.2NG200300.v4.1 // Pavir.3NG191400.v4.1 // Pavir.1NG292900.v4.1	// Pavir.8NG262600.v4.1 // Pavir.3NG028600.v4.1 // Pavir.2NG153200.v4.1 // Pavir.9KG436100.v4.1 // Pavir.9NG538000.v4.1 // Pavir.4NG187100.v4.1 // Pavir.4KG318800.v4.1 // Pavir.1NG292900.v4.1 // Pavir.9KG398200.v4.1 // Pavir.6KG106500.v4.1 // Pavir.3NG023800.v4.1 // Pavir.5KG462100.v4.1 // Pavir.6NG100700.v4.1 // Pavir.2NG155300.v4.1 // Pavir.5NG280200.v4.1 // Pavir.7NG406000.v4.1 // Pavir.2NG200…
GO:1901360	P	organic cyclic compound metabolic process	291	1953	2266	15902	0.23	1	// Pavir.9NG560200.v4.1 // Pavir.3NG284800.v4.1 // Pavir.J767400.v4.1 // Pavir.2NG446200.v4.1 // Pavir.7NG286600.v4.1 // Pavir.2KG120800.v4.1 // Pavir.1KG534500.v4.1 // Pavir.9NG054200.v4.1 // Pavir.9NG813700.v4.1 // Pavir.6KG015700.v4.1 // Pavir.4NG033600.v4.1 // Pavir.4NG075700.v4.1 // Pavir.5NG489400.v4.1 // Pavir.1NG537800.v4.1 // Pavir.1NG500500.v4.1 // Pavir.2KG261000.v4.1 // Pavir.1NG29290…	// Pavir.9KG563500.v4.1 // Pavir.4NG337900.v4.1 // Pavir.3KG158800.v4.1 // Pavir.2KG090400.v4.1 // Pavir.1KG042100.v4.1 // Pavir.3KG512900.v4.1 // Pavir.9KG549800.v4.1 // Pavir.5KG415200.v4.1 // Pavir.9NG696000.v4.1 // Pavir.8KG009400.v4.1 // Pavir.5NG256100.v4.1 // Pavir.8NG096300.v4.1 // Pavir.4KG403500.v4.1 // Pavir.7NG050800.v4.1 // Pavir.1KG250800.v4.1 // Pavir.2NG029700.v4.1 // Pavir.3NG241…
GO:1901361	P	organic cyclic compound catabolic process	5	1953	38	15902	0.51	1	// Pavir.1KG384900.v4.1 // Pavir.6NG059500.v4.1 // Pavir.2NG294600.v4.1 // Pavir.2KG261000.v4.1 // Pavir.5NG441500.v4.1	// Pavir.1KG384900.v4.1 // Pavir.9NG097700.v4.1 // Pavir.9NG080300.v4.1 // Pavir.2KG165300.v4.1 // Pavir.9NG538000.v4.1 // Pavir.4KG318800.v4.1 // Pavir.3KG524000.v4.1 // Pavir.5KG476900.v4.1 // Pavir.2NG023500.v4.1 // Pavir.4KG218600.v4.1 // Pavir.2KG261000.v4.1 // Pavir.1NG551100.v4.1 // Pavir.7KG430400.v4.1 // Pavir.2NG499900.v4.1 // Pavir.1KG549500.v4.1 // Pavir.5KG117700.v4.1 // Pavir.1KG092…
GO:0043603	P	cellular amide metabolic process	44	1953	736	15902	1	1	// Pavir.J012200.v4.1 // Pavir.J578600.v4.1 // Pavir.6NG020000.v4.1 // Pavir.2NG628300.v4.1 // Pavir.8NG012800.v4.1 // Pavir.5KG607200.v4.1 // Pavir.6NG319700.v4.1 // Pavir.2KG595500.v4.1 // Pavir.8NG042400.v4.1 // Pavir.J179000.v4.1 // Pavir.9NG022500.v4.1 // Pavir.8NG086600.v4.1 // Pavir.1KG316100.v4.1 // Pavir.3KG453800.v4.1 // Pavir.4NG174500.v4.1 // Pavir.5NG272300.v4.1 // Pavir.6NG183100.v4…	// Pavir.9NG761500.v4.1 // Pavir.6KG136000.v4.1 // Pavir.2NG461500.v4.1 // Pavir.9NG482600.v4.1 // Pavir.9KG192900.v4.1 // Pavir.1NG155500.v4.1 // Pavir.5KG607200.v4.1 // Pavir.4KG377000.v4.1 // Pavir.2KG513600.v4.1 // Pavir.9NG287900.v4.1 // Pavir.4NG215500.v4.1 // Pavir.1KG297400.v4.1 // Pavir.9NG237200.v4.1 // Pavir.8KG069000.v4.1 // Pavir.3KG453800.v4.1 // Pavir.5KG237100.v4.1 // Pavir.1NG509…
GO:0032446	P	protein modification by small protein conjugation	8	1953	85	15902	0.81	1	// Pavir.2NG335400.v4.1 // Pavir.2KG314200.v4.1 // Pavir.1NG386000.v4.1 // Pavir.1KG234200.v4.1 // Pavir.9NG479800.v4.1 // Pavir.5KG699800.v4.1 // Pavir.9KG491200.v4.1 // Pavir.4KG065900.v4.1	// Pavir.1NG126400.v4.1 // Pavir.4NG001700.v4.1 // Pavir.2NG335400.v4.1 // Pavir.1KG257500.v4.1 // Pavir.2KG310200.v4.1 // Pavir.6NG339500.v4.1 // Pavir.9NG282800.v4.1 // Pavir.9KG323500.v4.1 // Pavir.J065200.v4.1 // Pavir.7NG122000.v4.1 // Pavir.3KG123000.v4.1 // Pavir.5KG428300.v4.1 // Pavir.4KG162600.v4.1 // Pavir.9KG491200.v4.1 // Pavir.2NG238300.v4.1 // Pavir.4KG138500.v4.1 // Pavir.3KG57780…
GO:0034032	P	purine nucleoside bisphosphate metabolic process	6	1953	21	15902	0.067	1	// Pavir.6NG311400.v4.1 // Pavir.1NG440500.v4.1 // Pavir.2NG341500.v4.1 // Pavir.6KG297000.v4.1 // Pavir.3KG175900.v4.1 // Pavir.1KG463400.v4.1	// Pavir.6NG311400.v4.1 // Pavir.1NG440500.v4.1 // Pavir.2NG449600.v4.1 // Pavir.5KG132200.v4.1 // Pavir.2NG404300.v4.1 // Pavir.4KG183900.v4.1 // Pavir.5NG231800.v4.1 // Pavir.6NG243000.v4.1 // Pavir.6KG362900.v4.1 // Pavir.2NG341500.v4.1 // Pavir.2KG380000.v4.1 // Pavir.6KG297000.v4.1 // Pavir.3KG175900.v4.1 // Pavir.2NG345500.v4.1 // Pavir.9NG589100.v4.1 // Pavir.5NG231600.v4.1 // Pavir.4NG132…
GO:0048519	P	negative regulation of biological process	12	1953	68	15902	0.16	1	// Pavir.8NG042400.v4.1 // Pavir.J578600.v4.1 // Pavir.J179000.v4.1 // Pavir.2KG142000.v4.1 // Pavir.J012200.v4.1 // Pavir.8KG350000.v4.1 // Pavir.2NG357000.v4.1 // Pavir.1KG319300.v4.1 // Pavir.9KG112100.v4.1 // Pavir.8NG054500.v4.1 // Pavir.8KG049300.v4.1 // Pavir.8NG086600.v4.1	// Pavir.1NG359200.v4.1 // Pavir.2NG357000.v4.1 // Pavir.8NG086800.v4.1 // Pavir.1KG307300.v4.1 // Pavir.2NG173500.v4.1 // Pavir.8KG069000.v4.1 // Pavir.J012200.v4.1 // Pavir.8KG350000.v4.1 // Pavir.7NG443600.v4.1 // Pavir.5KG119200.v4.1 // Pavir.5KG449600.v4.1 // Pavir.9NG143500.v4.1 // Pavir.2KG592100.v4.1 // Pavir.8NG054500.v4.1 // Pavir.3KG320900.v4.1 // Pavir.9NG552500.v4.1 // Pavir.1NG48910…
GO:0034470	P	ncRNA processing	7	1953	103	15902	0.96	1	// Pavir.5NG235900.v4.1 // Pavir.3KG446600.v4.1 // Pavir.7NG286600.v4.1 // Pavir.7KG326900.v4.1 // Pavir.7NG011400.v4.1 // Pavir.1NG553300.v4.1 // Pavir.9KG634800.v4.1	// Pavir.9NG587500.v4.1 // Pavir.7NG286600.v4.1 // Pavir.6KG238400.v4.1 // Pavir.3NG150300.v4.1 // Pavir.7NG409700.v4.1 // Pavir.2NG160800.v4.1 // Pavir.7NG338900.v4.1 // Pavir.5KG596300.v4.1 // Pavir.7NG014300.v4.1 // Pavir.4NG036200.v4.1 // Pavir.7KG091000.v4.1 // Pavir.7NG050800.v4.1 // Pavir.3KG325300.v4.1 // Pavir.9NG111600.v4.1 // Pavir.5NG235900.v4.1 // Pavir.9KG200000.v4.1 // Pavir.7NG392…
GO:0045184	P	establishment of protein localization	12	1953	284	15902	1	1	// Pavir.9KG518900.v4.1 // Pavir.3NG079500.v4.1 // Pavir.1KG034800.v4.1 // Pavir.4KG352300.v4.1 // Pavir.1NG409600.v4.1 // Pavir.9KG009600.v4.1 // Pavir.9KG317300.v4.1 // Pavir.2KG281700.v4.1 // Pavir.3NG052200.v4.1 // Pavir.2KG593100.v4.1 // Pavir.7NG132300.v4.1 // Pavir.4NG193800.v4.1	// Pavir.2KG114300.v4.1 // Pavir.6KG411700.v4.1 // Pavir.8KG138000.v4.1 // Pavir.4NG140900.v4.1 // Pavir.5NG423600.v4.1 // Pavir.9NG644400.v4.1 // Pavir.6KG050700.v4.1 // Pavir.9NG307400.v4.1 // Pavir.8NG005400.v4.1 // Pavir.4NG206900.v4.1 // Pavir.9KG009600.v4.1 // Pavir.2NG046200.v4.1 // Pavir.1NG199500.v4.1 // Pavir.7KG319300.v4.1 // Pavir.9NG478500.v4.1 // Pavir.7NG141800.v4.1 // Pavir.9NG006…
GO:0042451	P	purine nucleoside biosynthetic process	9	1953	56	15902	0.28	1	// Pavir.9KG496100.v4.1 // Pavir.6NG218300.v4.1 // Pavir.1NG537800.v4.1 // Pavir.J290500.v4.1 // Pavir.J290900.v4.1 // Pavir.9NG695300.v4.1 // Pavir.2NG510900.v4.1 // Pavir.2KG414200.v4.1 // Pavir.6KG258700.v4.1	// Pavir.1KG471800.v4.1 // Pavir.5KG002500.v4.1 // Pavir.4NG177900.v4.1 // Pavir.2NG449600.v4.1 // Pavir.5NG295100.v4.1 // Pavir.9NG460800.v4.1 // Pavir.5KG375600.v4.1 // Pavir.5NG460000.v4.1 // Pavir.2KG380000.v4.1 // Pavir.5NG315500.v4.1 // Pavir.1NG453800.v4.1 // Pavir.6KG113200.v4.1 // Pavir.5NG111400.v4.1 // Pavir.1KG477000.v4.1 // Pavir.1NG304300.v4.1 // Pavir.6NG284300.v4.1 // Pavir.3KG490…
GO:0044700	P	single organism signaling	30	1953	275	15902	0.76	1	// Pavir.3NG298900.v4.1 // Pavir.6KG022900.v4.1 // Pavir.5KG461000.v4.1 // Pavir.2NG334300.v4.1 // Pavir.9KG130700.v4.1 // Pavir.1NG291000.v4.1 // Pavir.3KG124800.v4.1 // Pavir.2NG612500.v4.1 // Pavir.2KG450300.v4.1 // Pavir.2NG039800.v4.1 // Pavir.1NG413600.v4.1 // Pavir.9KG277500.v4.1 // Pavir.1KG338200.v4.1 // Pavir.9NG642900.v4.1 // Pavir.5NG531800.v4.1 // Pavir.3KG358600.v4.1 // Pavir.8KG033…	// Pavir.2KG578700.v4.1 // Pavir.8KG007000.v4.1 // Pavir.2KG588600.v4.1 // Pavir.4KG324300.v4.1 // Pavir.2NG486600.v4.1 // Pavir.3KG032500.v4.1 // Pavir.6NG191400.v4.1 // Pavir.8NG025800.v4.1 // Pavir.2NG200900.v4.1 // Pavir.9KG130700.v4.1 // Pavir.9KG540900.v4.1 // Pavir.3KG477800.v4.1 // Pavir.9NG134000.v4.1 // Pavir.1NG039600.v4.1 // Pavir.3KG124800.v4.1 // Pavir.7NG163400.v4.1 // Pavir.5KG064…
GO:1901564	P	organonitrogen compound metabolic process	147	1953	1330	15902	0.91	1	// Pavir.1KG356100.v4.1 // Pavir.3KG314600.v4.1 // Pavir.1NG537800.v4.1 // Pavir.2KG261000.v4.1 // Pavir.1NG292900.v4.1 // Pavir.5NG507000.v4.1 // Pavir.5NG265500.v4.1 // Pavir.3KG453800.v4.1 // Pavir.1KG236700.v4.1 // Pavir.5KG768900.v4.1 // Pavir.2KG317000.v4.1 // Pavir.1KG548700.v4.1 // Pavir.1KG190400.v4.1 // Pavir.9KG133700.v4.1 // Pavir.7KG200400.v4.1 // Pavir.4KG113100.v4.1 // Pavir.8KG161…	// Pavir.9NG761500.v4.1 // Pavir.6KG136000.v4.1 // Pavir.2NG461500.v4.1 // Pavir.9NG482600.v4.1 // Pavir.9NG544300.v4.1 // Pavir.4NG011200.v4.1 // Pavir.9KG501300.v4.1 // Pavir.9NG755900.v4.1 // Pavir.1NG083000.v4.1 // Pavir.5KG468800.v4.1 // Pavir.9KG192900.v4.1 // Pavir.2NG279500.v4.1 // Pavir.9NG062800.v4.1 // Pavir.5KG501800.v4.1 // Pavir.1NG155500.v4.1 // Pavir.8NG144600.v4.1 // Pavir.9NG326…
GO:0016192	P	vesicle-mediated transport	11	1953	213	15902	1	1	// Pavir.2NG642400.v4.1 // Pavir.2NG231900.v4.1 // Pavir.9KG044400.v4.1 // Pavir.4NG336000.v4.1 // Pavir.3KG478100.v4.1 // Pavir.4KG379100.v4.1 // Pavir.1NG040700.v4.1 // Pavir.6NG146100.v4.1 // Pavir.7NG259800.v4.1 // Pavir.7NG132300.v4.1 // Pavir.4NG193800.v4.1	// Pavir.2KG114300.v4.1 // Pavir.1NG339600.v4.1 // Pavir.5KG773900.v4.1 // Pavir.4KG010000.v4.1 // Pavir.2NG454900.v4.1 // Pavir.4NG336000.v4.1 // Pavir.9KG189600.v4.1 // Pavir.8NG005400.v4.1 // Pavir.4KG039700.v4.1 // Pavir.5NG642400.v4.1 // Pavir.4NG193800.v4.1 // Pavir.9KG539500.v4.1 // Pavir.7KG366400.v4.1 // Pavir.9KG131600.v4.1 // Pavir.2KG135900.v4.1 // Pavir.1NG204200.v4.1 // Pavir.7KG358…
GO:1901566	P	organonitrogen compound biosynthetic process	101	1953	1055	15902	1	1	// Pavir.1KG356100.v4.1 // Pavir.3KG314600.v4.1 // Pavir.1NG292900.v4.1 // Pavir.3KG453800.v4.1 // Pavir.3KG229900.v4.1 // Pavir.5KG768900.v4.1 // Pavir.5NG272300.v4.1 // Pavir.1KG548700.v4.1 // Pavir.9KG133700.v4.1 // Pavir.9KG575300.v4.1 // Pavir.4KG113100.v4.1 // Pavir.7NG415700.v4.1 // Pavir.1KG035000.v4.1 // Pavir.9NG252700.v4.1 // Pavir.2KG469100.v4.1 // Pavir.3KG446600.v4.1 // Pavir.2NG003…	// Pavir.9NG761500.v4.1 // Pavir.6KG136000.v4.1 // Pavir.2NG461500.v4.1 // Pavir.9NG482600.v4.1 // Pavir.5KG468800.v4.1 // Pavir.9KG192900.v4.1 // Pavir.1NG155500.v4.1 // Pavir.3NG185400.v4.1 // Pavir.3NG121800.v4.1 // Pavir.4KG377000.v4.1 // Pavir.2KG513600.v4.1 // Pavir.9NG287900.v4.1 // Pavir.4NG215500.v4.1 // Pavir.1KG297400.v4.1 // Pavir.9NG237200.v4.1 // Pavir.8KG069000.v4.1 // Pavir.3KG453…
GO:0016053	P	organic acid biosynthetic process	34	1953	194	15902	0.038	1	// Pavir.5KG557800.v4.1 // Pavir.1KG356100.v4.1 // Pavir.J616100.v4.1 // Pavir.7NG375000.v4.1 // Pavir.1KG540000.v4.1 // Pavir.1KG086400.v4.1 // Pavir.1KG123700.v4.1 // Pavir.9NG552000.v4.1 // Pavir.9NG638900.v4.1 // Pavir.5KG113200.v4.1 // Pavir.5NG190600.v4.1 // Pavir.9KG348100.v4.1 // Pavir.4NG192700.v4.1 // Pavir.3KG314600.v4.1 // Pavir.9NG688700.v4.1 // Pavir.2NG509500.v4.1 // Pavir.9NG01200…	// Pavir.9NG206900.v4.1 // Pavir.2KG304100.v4.1 // Pavir.5NG627700.v4.1 // Pavir.1KG356100.v4.1 // Pavir.5KG248200.v4.1 // Pavir.9NG729800.v4.1 // Pavir.3NG009600.v4.1 // Pavir.5KG468800.v4.1 // Pavir.2NG599000.v4.1 // Pavir.1KG540000.v4.1 // Pavir.9KG465900.v4.1 // Pavir.9NG638900.v4.1 // Pavir.3KG491100.v4.1 // Pavir.9KG191700.v4.1 // Pavir.4KG173400.v4.1 // Pavir.5KG410200.v4.1 // Pavir.1KG129…
GO:0016051	P	carbohydrate biosynthetic process	12	1953	79	15902	0.29	1	// Pavir.3KG344800.v4.1 // Pavir.1NG463800.v4.1 // Pavir.7NG203100.v4.1 // Pavir.1NG463900.v4.1 // Pavir.2KG302400.v4.1 // Pavir.J534100.v4.1 // Pavir.1KG530100.v4.1 // Pavir.5NG496700.v4.1 // Pavir.1KG175500.v4.1 // Pavir.3NG298300.v4.1 // Pavir.9NG214400.v4.1 // Pavir.9NG840900.v4.1	// Pavir.3KG344800.v4.1 // Pavir.5KG244800.v4.1 // Pavir.5NG198900.v4.1 // Pavir.5NG478300.v4.1 // Pavir.9NG820000.v4.1 // Pavir.2KG302400.v4.1 // Pavir.2NG361400.v4.1 // Pavir.1KG556900.v4.1 // Pavir.1KG519900.v4.1 // Pavir.1NG505400.v4.1 // Pavir.6NG121400.v4.1 // Pavir.5NG645900.v4.1 // Pavir.9NG779200.v4.1 // Pavir.5NG369700.v4.1 // Pavir.9NG840700.v4.1 // Pavir.9KG570300.v4.1 // Pavir.9NG671…
GO:0033554	P	cellular response to stress	15	1953	188	15902	0.97	1	// Pavir.5KG700000.v4.1 // Pavir.1NG075900.v4.1 // Pavir.5NG017200.v4.1 // Pavir.9NG380100.v4.1 // Pavir.9KG440100.v4.1 // Pavir.3NG128500.v4.1 // Pavir.3KG012900.v4.1 // Pavir.9KG394200.v4.1 // Pavir.5KG435200.v4.1 // Pavir.7KG247600.v4.1 // Pavir.7NG257500.v4.1 // Pavir.5NG183000.v4.1 // Pavir.1NG075800.v4.1 // Pavir.9NG353700.v4.1 // Pavir.5KG550300.v4.1	// Pavir.4KG395400.v4.1 // Pavir.5NG165400.v4.1 // Pavir.2NG519500.v4.1 // Pavir.3KG488900.v4.1 // Pavir.5NG183000.v4.1 // Pavir.2KG090400.v4.1 // Pavir.J382000.v4.1 // Pavir.8KG377800.v4.1 // Pavir.2KG580300.v4.1 // Pavir.5KG415200.v4.1 // Pavir.9NG015600.v4.1 // Pavir.9KG082200.v4.1 // Pavir.8KG009400.v4.1 // Pavir.2KG336800.v4.1 // Pavir.7NG158200.v4.1 // Pavir.9NG189500.v4.1 // Pavir.1KG08300…
GO:0071103	P	DNA conformation change	7	1953	48	15902	0.4	1	// Pavir.9NG060900.v4.1 // Pavir.4NG022500.v4.1 // Pavir.5KG489300.v4.1 // Pavir.1NG316800.v4.1 // Pavir.7NG300400.v4.1 // Pavir.5KG302900.v4.1 // Pavir.1KG346000.v4.1	// Pavir.5KG178400.v4.1 // Pavir.1NG316800.v4.1 // Pavir.9NG060900.v4.1 // Pavir.5NG178200.v4.1 // Pavir.J017200.v4.1 // Pavir.5KG335900.v4.1 // Pavir.2NG410200.v4.1 // Pavir.2NG256200.v4.1 // Pavir.4KG037000.v4.1 // Pavir.5KG079100.v4.1 // Pavir.9NG387000.v4.1 // Pavir.7NG267200.v4.1 // Pavir.1KG346000.v4.1 // Pavir.9KG074000.v4.1 // Pavir.5KG480500.v4.1 // Pavir.7NG300400.v4.1 // Pavir.9KG04410…
GO:0022607	P	cellular component assembly	11	1953	161	15902	0.98	1	// Pavir.1KG173700.v4.1 // Pavir.J204600.v4.1 // Pavir.2KG519000.v4.1 // Pavir.3KG310700.v4.1 // Pavir.3KG295200.v4.1 // Pavir.4NG022500.v4.1 // Pavir.5KG489300.v4.1 // Pavir.1NG316800.v4.1 // Pavir.7NG300400.v4.1 // Pavir.1KG346000.v4.1 // Pavir.2KG532300.v4.1	// Pavir.3NG233600.v4.1 // Pavir.1KG173700.v4.1 // Pavir.7NG267200.v4.1 // Pavir.1KG543300.v4.1 // Pavir.4KG010000.v4.1 // Pavir.2NG650200.v4.1 // Pavir.1KG222000.v4.1 // Pavir.9NG387300.v4.1 // Pavir.1NG528400.v4.1 // Pavir.9NG611500.v4.1 // Pavir.8KG122100.v4.1 // Pavir.6KG089100.v4.1 // Pavir.7KG283800.v4.1 // Pavir.8NG124700.v4.1 // Pavir.9KG595600.v4.1 // Pavir.6NG023200.v4.1 // Pavir.1NG526…
GO:0055086	P	nucleobase-containing small molecule metabolic process	47	1953	284	15902	0.037	1	// Pavir.1NG458100.v4.1 // Pavir.9NG337600.v4.1 // Pavir.5KG414400.v4.1 // Pavir.1KG476500.v4.1 // Pavir.3KG061200.v4.1 // Pavir.9NG082500.v4.1 // Pavir.9KG038400.v4.1 // Pavir.1NG040400.v4.1 // Pavir.J290900.v4.1 // Pavir.4KG166600.v4.1 // Pavir.8KG085700.v4.1 // Pavir.J290500.v4.1 // Pavir.J708000.v4.1 // Pavir.5NG265500.v4.1 // Pavir.9KG496100.v4.1 // Pavir.6NG218300.v4.1 // Pavir.2NG341500.v4…	// Pavir.1NG359200.v4.1 // Pavir.6KG113900.v4.1 // Pavir.5NG295100.v4.1 // Pavir.4NG011200.v4.1 // Pavir.J266400.v4.1 // Pavir.1KG230700.v4.1 // Pavir.8NG154400.v4.1 // Pavir.5NG265500.v4.1 // Pavir.1NG537800.v4.1 // Pavir.1KG463400.v4.1 // Pavir.4KG218600.v4.1 // Pavir.2NG157200.v4.1 // Pavir.3NG121800.v4.1 // Pavir.4NG009000.v4.1 // Pavir.6NG284300.v4.1 // Pavir.7KG224900.v4.1 // Pavir.9NG51130…
GO:0042398	P	cellular modified amino acid biosynthetic process	5	1953	26	15902	0.25	1	// Pavir.2NG348200.v4.1 // Pavir.5KG128700.v4.1 // Pavir.7NG425800.v4.1 // Pavir.2KG215100.v4.1 // Pavir.2NG118800.v4.1	// Pavir.2NG579800.v4.1 // Pavir.3KG361500.v4.1 // Pavir.3KG150600.v4.1 // Pavir.7NG425800.v4.1 // Pavir.8KG368900.v4.1 // Pavir.8NG326800.v4.1 // Pavir.2KG552100.v4.1 // Pavir.3KG290800.v4.1 // Pavir.2KG215100.v4.1 // Pavir.J554000.v4.1 // Pavir.2KG552200.v4.1 // Pavir.9KG132600.v4.1 // Pavir.9KG559800.v4.1 // Pavir.3NG220100.v4.1 // Pavir.5NG099000.v4.1 // Pavir.J551700.v4.1 // Pavir.2NG348200.…
GO:0009141	P	nucleoside triphosphate metabolic process	24	1953	150	15902	0.14	1	// Pavir.1NG458100.v4.1 // Pavir.9NG337600.v4.1 // Pavir.1KG476500.v4.1 // Pavir.J290900.v4.1 // Pavir.4KG166600.v4.1 // Pavir.J708000.v4.1 // Pavir.5NG265500.v4.1 // Pavir.9KG496100.v4.1 // Pavir.1NG537800.v4.1 // Pavir.4KG020600.v4.1 // Pavir.4KG304400.v4.1 // Pavir.9NG695300.v4.1 // Pavir.7KG200400.v4.1 // Pavir.3NG030100.v4.1 // Pavir.8NG181800.v4.1 // Pavir.8KG161600.v4.1 // Pavir.2KG414200.…	// Pavir.3KG038700.v4.1 // Pavir.2KG232500.v4.1 // Pavir.5NG295100.v4.1 // Pavir.J266400.v4.1 // Pavir.1NG304300.v4.1 // Pavir.6NG284300.v4.1 // Pavir.9KG060900.v4.1 // Pavir.9NG511300.v4.1 // Pavir.3KG024400.v4.1 // Pavir.2NG557500.v4.1 // Pavir.3KG333700.v4.1 // Pavir.J367700.v4.1 // Pavir.3NG010500.v4.1 // Pavir.6KG114500.v4.1 // Pavir.9NG643600.v4.1 // Pavir.7NG253100.v4.1 // Pavir.7KG200400.…
GO:0009142	P	nucleoside triphosphate biosynthetic process	7	1953	47	15902	0.38	1	// Pavir.9KG496100.v4.1 // Pavir.1NG537800.v4.1 // Pavir.J290500.v4.1 // Pavir.J290900.v4.1 // Pavir.9NG695300.v4.1 // Pavir.2NG510900.v4.1 // Pavir.2KG414200.v4.1	// Pavir.1KG471800.v4.1 // Pavir.5KG002500.v4.1 // Pavir.4NG177900.v4.1 // Pavir.2KG232500.v4.1 // Pavir.5NG295100.v4.1 // Pavir.9NG460800.v4.1 // Pavir.5KG375600.v4.1 // Pavir.5NG460000.v4.1 // Pavir.5NG315500.v4.1 // Pavir.1NG453800.v4.1 // Pavir.5NG111400.v4.1 // Pavir.6KG113200.v4.1 // Pavir.1KG477000.v4.1 // Pavir.1NG304300.v4.1 // Pavir.6NG284300.v4.1 // Pavir.3KG490200.v4.1 // Pavir.2NG149…
GO:0009144	P	purine nucleoside triphosphate metabolic process	24	1953	150	15902	0.14	1	// Pavir.1NG458100.v4.1 // Pavir.9NG337600.v4.1 // Pavir.1KG476500.v4.1 // Pavir.J290900.v4.1 // Pavir.4KG166600.v4.1 // Pavir.J708000.v4.1 // Pavir.5NG265500.v4.1 // Pavir.9KG496100.v4.1 // Pavir.1NG537800.v4.1 // Pavir.4KG020600.v4.1 // Pavir.4KG304400.v4.1 // Pavir.9NG695300.v4.1 // Pavir.7KG200400.v4.1 // Pavir.3NG030100.v4.1 // Pavir.8NG181800.v4.1 // Pavir.8KG161600.v4.1 // Pavir.2KG414200.…	// Pavir.3KG038700.v4.1 // Pavir.2KG232500.v4.1 // Pavir.5NG295100.v4.1 // Pavir.J266400.v4.1 // Pavir.1NG304300.v4.1 // Pavir.6NG284300.v4.1 // Pavir.9KG060900.v4.1 // Pavir.9NG511300.v4.1 // Pavir.3KG024400.v4.1 // Pavir.2NG557500.v4.1 // Pavir.3KG333700.v4.1 // Pavir.J367700.v4.1 // Pavir.3NG010500.v4.1 // Pavir.6KG114500.v4.1 // Pavir.9NG643600.v4.1 // Pavir.7NG253100.v4.1 // Pavir.7KG200400.…
GO:0009145	P	purine nucleoside triphosphate biosynthetic process	7	1953	47	15902	0.38	1	// Pavir.9KG496100.v4.1 // Pavir.1NG537800.v4.1 // Pavir.J290500.v4.1 // Pavir.J290900.v4.1 // Pavir.9NG695300.v4.1 // Pavir.2NG510900.v4.1 // Pavir.2KG414200.v4.1	// Pavir.1KG471800.v4.1 // Pavir.5KG002500.v4.1 // Pavir.4NG177900.v4.1 // Pavir.2KG232500.v4.1 // Pavir.5NG295100.v4.1 // Pavir.9NG460800.v4.1 // Pavir.5KG375600.v4.1 // Pavir.5NG460000.v4.1 // Pavir.5NG315500.v4.1 // Pavir.1NG453800.v4.1 // Pavir.5NG111400.v4.1 // Pavir.6KG113200.v4.1 // Pavir.1KG477000.v4.1 // Pavir.1NG304300.v4.1 // Pavir.6NG284300.v4.1 // Pavir.3KG490200.v4.1 // Pavir.2NG149…
GO:0006928	P	movement of cell or subcellular component	6	1953	44	15902	0.47	1	// Pavir.8NG141900.v4.1 // Pavir.1KG186200.v4.1 // Pavir.3KG119900.v4.1 // Pavir.3KG340200.v4.1 // Pavir.8KG371300.v4.1 // Pavir.4KG212200.v4.1	// Pavir.7NG429700.v4.1 // Pavir.4KG266800.v4.1 // Pavir.3KG119900.v4.1 // Pavir.2NG326400.v4.1 // Pavir.2NG161300.v4.1 // Pavir.7KG267700.v4.1 // Pavir.J788100.v4.1 // Pavir.9KG593600.v4.1 // Pavir.1KG492500.v4.1 // Pavir.4KG021100.v4.1 // Pavir.8KG371300.v4.1 // Pavir.7KG413400.v4.1 // Pavir.9KG137900.v4.1 // Pavir.1KG412900.v4.1 // Pavir.6KG012900.v4.1 // Pavir.6NG351900.v4.1 // Pavir.6NG36200…
GO:0009067	P	aspartate family amino acid biosynthetic process	5	1953	23	15902	0.19	1	// Pavir.3KG555300.v4.1 // Pavir.1KG356100.v4.1 // Pavir.9NG571000.v4.1 // Pavir.9NG685100.v4.1 // Pavir.9KG477600.v4.1	// Pavir.9NG179000.v4.1 // Pavir.1KG356100.v4.1 // Pavir.3KG491100.v4.1 // Pavir.8KG210800.v4.1 // Pavir.3NG327600.v4.1 // Pavir.9KG084300.v4.1 // Pavir.9KG568200.v4.1 // Pavir.9NG571000.v4.1 // Pavir.9NG780800.v4.1 // Pavir.4KG205100.v4.1 // Pavir.3KG555300.v4.1 // Pavir.9NG782500.v4.1 // Pavir.3NG271800.v4.1 // Pavir.J443300.v4.1 // Pavir.9KG477600.v4.1 // Pavir.4NG121100.v4.1 // Pavir.3KG49660…
GO:0009066	P	aspartate family amino acid metabolic process	6	1953	25	15902	0.12	1	// Pavir.9KG477600.v4.1 // Pavir.1KG356100.v4.1 // Pavir.9NG571000.v4.1 // Pavir.9NG685100.v4.1 // Pavir.3KG555300.v4.1 // Pavir.9NG280200.v4.1	// Pavir.9NG179000.v4.1 // Pavir.1KG356100.v4.1 // Pavir.9NG282100.v4.1 // Pavir.3KG491100.v4.1 // Pavir.9NG280200.v4.1 // Pavir.8KG210800.v4.1 // Pavir.3NG327600.v4.1 // Pavir.9KG084300.v4.1 // Pavir.9KG568200.v4.1 // Pavir.9NG571000.v4.1 // Pavir.9NG780800.v4.1 // Pavir.4KG205100.v4.1 // Pavir.3KG555300.v4.1 // Pavir.9NG782500.v4.1 // Pavir.3NG271800.v4.1 // Pavir.J443300.v4.1 // Pavir.9KG47760…
GO:0009064	P	glutamine family amino acid metabolic process	6	1953	40	15902	0.39	1	// Pavir.5NG197900.v4.1 // Pavir.5KG414400.v4.1 // Pavir.6NG218300.v4.1 // Pavir.5NG284700.v4.1 // Pavir.6KG258700.v4.1 // Pavir.2NG619300.v4.1	// Pavir.7NG392600.v4.1 // Pavir.3KG512000.v4.1 // Pavir.5NG627700.v4.1 // Pavir.7NG248300.v4.1 // Pavir.1KG285300.v4.1 // Pavir.9NG637500.v4.1 // Pavir.9NG138400.v4.1 // Pavir.7KG429600.v4.1 // Pavir.J206800.v4.1 // Pavir.4NG023800.v4.1 // Pavir.9KG465900.v4.1 // Pavir.9KG542200.v4.1 // Pavir.9NG478700.v4.1 // Pavir.9KG495700.v4.1 // Pavir.5KG414400.v4.1 // Pavir.6NG218300.v4.1 // Pavir.7KG19250…
GO:0097659	P	nucleic acid-templated transcription	131	1953	1045	15902	0.42	1	// Pavir.9NG560200.v4.1 // Pavir.3NG284800.v4.1 // Pavir.J767400.v4.1 // Pavir.2NG446200.v4.1 // Pavir.1KG534500.v4.1 // Pavir.9NG813700.v4.1 // Pavir.6KG015700.v4.1 // Pavir.5NG489400.v4.1 // Pavir.4NG075700.v4.1 // Pavir.5NG546100.v4.1 // Pavir.5KG602900.v4.1 // Pavir.6KG307800.v4.1 // Pavir.9NG739600.v4.1 // Pavir.3KG512600.v4.1 // Pavir.J443800.v4.1 // Pavir.9KG564100.v4.1 // Pavir.1KG387700.…	// Pavir.9KG256600.v4.1 // Pavir.J123900.v4.1 // Pavir.5KG595400.v4.1 // Pavir.3NG324900.v4.1 // Pavir.5KG379800.v4.1 // Pavir.6NG099100.v4.1 // Pavir.3KG158800.v4.1 // Pavir.9NG448500.v4.1 // Pavir.9NG184700.v4.1 // Pavir.3KG426900.v4.1 // Pavir.4NG075700.v4.1 // Pavir.3KG512900.v4.1 // Pavir.4NG237400.v4.1 // Pavir.J767400.v4.1 // Pavir.9NG464700.v4.1 // Pavir.J331600.v4.1 // Pavir.9NG456100.v4…
GO:1901068	P	guanosine-containing compound metabolic process	7	1953	25	15902	0.054	1	// Pavir.1NG440500.v4.1 // Pavir.6NG218300.v4.1 // Pavir.2NG341500.v4.1 // Pavir.6KG297000.v4.1 // Pavir.3KG175900.v4.1 // Pavir.1KG463400.v4.1 // Pavir.6KG258700.v4.1	// Pavir.7NG424000.v4.1 // Pavir.9NG460800.v4.1 // Pavir.1KG477000.v4.1 // Pavir.1NG304300.v4.1 // Pavir.6NG243000.v4.1 // Pavir.3KG490200.v4.1 // Pavir.2NG149800.v4.1 // Pavir.6NG218300.v4.1 // Pavir.2NG341500.v4.1 // Pavir.3NG249300.v4.1 // Pavir.2NG491100.v4.1 // Pavir.9NG633500.v4.1 // Pavir.1NG440500.v4.1 // Pavir.9KG339600.v4.1 // Pavir.9KG442800.v4.1 // Pavir.3KG175900.v4.1 // Pavir.2NG345…
GO:0006818	P	hydrogen transport	9	1953	94	15902	0.81	1	// Pavir.4KG090000.v4.1 // Pavir.9KG496100.v4.1 // Pavir.1NG081300.v4.1 // Pavir.1NG537800.v4.1 // Pavir.J290500.v4.1 // Pavir.J290900.v4.1 // Pavir.9NG695300.v4.1 // Pavir.2NG510900.v4.1 // Pavir.2KG414200.v4.1	// Pavir.2KG232500.v4.1 // Pavir.5NG295100.v4.1 // Pavir.2KG289900.v4.1 // Pavir.2KG478100.v4.1 // Pavir.4NG344600.v4.1 // Pavir.5NG020600.v4.1 // Pavir.6NG284300.v4.1 // Pavir.9NG511300.v4.1 // Pavir.2KG470800.v4.1 // Pavir.3NG147200.v4.1 // Pavir.7KG328400.v4.1 // Pavir.3NG010500.v4.1 // Pavir.8NG057700.v4.1 // Pavir.5KG407300.v4.1 // Pavir.9NG643600.v4.1 // Pavir.1KG191900.v4.1 // Pavir.5NG314…
GO:0006812	P	cation transport	32	1953	301	15902	0.81	1	// Pavir.5NG385100.v4.1 // Pavir.9KG105600.v4.1 // Pavir.5KG395400.v4.1 // Pavir.J290900.v4.1 // Pavir.3NG276500.v4.1 // Pavir.J683500.v4.1 // Pavir.7KG345000.v4.1 // Pavir.6NG124500.v4.1 // Pavir.9KG496100.v4.1 // Pavir.5KG609900.v4.1 // Pavir.1NG537800.v4.1 // Pavir.4NG248700.v4.1 // Pavir.7NG430400.v4.1 // Pavir.7NG121600.v4.1 // Pavir.9NG695300.v4.1 // Pavir.3KG361400.v4.1 // Pavir.4KG090000.…	// Pavir.5NG385100.v4.1 // Pavir.1NG274800.v4.1 // Pavir.9KG119000.v4.1 // Pavir.5NG295100.v4.1 // Pavir.1KG550400.v4.1 // Pavir.2KG289900.v4.1 // Pavir.9NG583100.v4.1 // Pavir.3KG576900.v4.1 // Pavir.2NG533100.v4.1 // Pavir.1NG537800.v4.1 // Pavir.3NG276500.v4.1 // Pavir.7NG403000.v4.1 // Pavir.5NG518300.v4.1 // Pavir.2KG478100.v4.1 // Pavir.7KG243500.v4.1 // Pavir.4NG248900.v4.1 // Pavir.7NG151…
GO:0006811	P	ion transport	45	1953	392	15902	0.69	1	// Pavir.5NG385100.v4.1 // Pavir.7NG422800.v4.1 // Pavir.9KG105600.v4.1 // Pavir.5KG395400.v4.1 // Pavir.4NG111300.v4.1 // Pavir.5KG068100.v4.1 // Pavir.J290900.v4.1 // Pavir.3NG240800.v4.1 // Pavir.J290500.v4.1 // Pavir.7KG345000.v4.1 // Pavir.6NG124500.v4.1 // Pavir.9NG239400.v4.1 // Pavir.7NG372100.v4.1 // Pavir.9KG496100.v4.1 // Pavir.5KG609900.v4.1 // Pavir.1NG537800.v4.1 // Pavir.4NG248700.…	// Pavir.1NG274800.v4.1 // Pavir.9NG661500.v4.1 // Pavir.2NG291300.v4.1 // Pavir.7NG375800.v4.1 // Pavir.5NG020600.v4.1 // Pavir.9NG147200.v4.1 // Pavir.3NG147200.v4.1 // Pavir.7KG328400.v4.1 // Pavir.2NG005900.v4.1 // Pavir.J372800.v4.1 // Pavir.5KG233200.v4.1 // Pavir.5KG199400.v4.1 // Pavir.7KG385500.v4.1 // Pavir.1KG191900.v4.1 // Pavir.5NG314300.v4.1 // Pavir.5NG404300.v4.1 // Pavir.6KG10490…
GO:0006810	P	transport	176	1953	1508	15902	0.76	1	// Pavir.5NG385100.v4.1 // Pavir.7NG358700.v4.1 // Pavir.8KG393700.v4.1 // Pavir.3KG457700.v4.1 // Pavir.3NG221800.v4.1 // Pavir.7KG291700.v4.1 // Pavir.4NG336000.v4.1 // Pavir.7NG422800.v4.1 // Pavir.1NG537800.v4.1 // Pavir.5KG662700.v4.1 // Pavir.1KG024500.v4.1 // Pavir.9NG640200.v4.1 // Pavir.9KG408900.v4.1 // Pavir.2NG040100.v4.1 // Pavir.1NG409600.v4.1 // Pavir.9NG134600.v4.1 // Pavir.9NG650…	// Pavir.5NG020600.v4.1 // Pavir.1NG349200.v4.1 // Pavir.9NG134600.v4.1 // Pavir.2KG110300.v4.1 // Pavir.J372800.v4.1 // Pavir.3KG035800.v4.1 // Pavir.8NG033800.v4.1 // Pavir.5KG199400.v4.1 // Pavir.9KG044400.v4.1 // Pavir.7KG385500.v4.1 // Pavir.2NG433000.v4.1 // Pavir.9NG209400.v4.1 // Pavir.2NG273200.v4.1 // Pavir.7KG227400.v4.1 // Pavir.9KG269700.v4.1 // Pavir.8NG193800.v4.1 // Pavir.9KG08960…
GO:0046700	P	heterocycle catabolic process	5	1953	38	15902	0.51	1	// Pavir.1KG384900.v4.1 // Pavir.6NG059500.v4.1 // Pavir.2NG294600.v4.1 // Pavir.2KG261000.v4.1 // Pavir.5NG441500.v4.1	// Pavir.1KG384900.v4.1 // Pavir.9NG097700.v4.1 // Pavir.9NG080300.v4.1 // Pavir.2KG165300.v4.1 // Pavir.9NG538000.v4.1 // Pavir.4KG318800.v4.1 // Pavir.3KG524000.v4.1 // Pavir.5KG476900.v4.1 // Pavir.2NG023500.v4.1 // Pavir.4KG218600.v4.1 // Pavir.2KG261000.v4.1 // Pavir.1NG551100.v4.1 // Pavir.7KG430400.v4.1 // Pavir.2NG499900.v4.1 // Pavir.1KG549500.v4.1 // Pavir.5KG117700.v4.1 // Pavir.1KG092…
GO:0006952	P	defense response	7	1953	26	15902	0.062	1	// Pavir.3KG509100.v4.1 // Pavir.8NG058300.v4.1 // Pavir.5KG323000.v4.1 // Pavir.5KG461000.v4.1 // Pavir.5NG469100.v4.1 // Pavir.5KG646800.v4.1 // Pavir.8KG305700.v4.1	// Pavir.8KG305500.v4.1 // Pavir.2KG491600.v4.1 // Pavir.5NG281100.v4.1 // Pavir.5KG461000.v4.1 // Pavir.5KG681600.v4.1 // Pavir.5NG601600.v4.1 // Pavir.3NG236600.v4.1 // Pavir.7NG103000.v4.1 // Pavir.3KG509400.v4.1 // Pavir.8NG058300.v4.1 // Pavir.9NG491300.v4.1 // Pavir.5NG469100.v4.1 // Pavir.3NG236300.v4.1 // Pavir.5KG646800.v4.1 // Pavir.4NG336800.v4.1 // Pavir.8KG305700.v4.1 // Pavir.5NG601…
GO:0034654	P	nucleobase-containing compound biosynthetic process	152	1953	1167	15902	0.25	1	// Pavir.9NG560200.v4.1 // Pavir.3NG284800.v4.1 // Pavir.J767400.v4.1 // Pavir.2NG446200.v4.1 // Pavir.1KG534500.v4.1 // Pavir.9NG054200.v4.1 // Pavir.9NG813700.v4.1 // Pavir.6KG015700.v4.1 // Pavir.5NG489400.v4.1 // Pavir.4NG075700.v4.1 // Pavir.5NG546100.v4.1 // Pavir.5KG602900.v4.1 // Pavir.6KG307800.v4.1 // Pavir.9NG739600.v4.1 // Pavir.3KG512600.v4.1 // Pavir.5KG768900.v4.1 // Pavir.9KG56410…	// Pavir.3NG097000.v4.1 // Pavir.9KG256600.v4.1 // Pavir.J123900.v4.1 // Pavir.5KG595400.v4.1 // Pavir.3NG324900.v4.1 // Pavir.5KG379800.v4.1 // Pavir.6NG099100.v4.1 // Pavir.3KG158800.v4.1 // Pavir.9NG448500.v4.1 // Pavir.9NG184700.v4.1 // Pavir.3KG426900.v4.1 // Pavir.4NG075700.v4.1 // Pavir.3KG512900.v4.1 // Pavir.4NG237400.v4.1 // Pavir.J767400.v4.1 // Pavir.9NG464700.v4.1 // Pavir.J331600.v4…
GO:0051603	P	proteolysis involved in cellular protein catabolic process	8	1953	127	15902	0.98	1	// Pavir.1KG088300.v4.1 // Pavir.1NG075900.v4.1 // Pavir.4NG247500.v4.1 // Pavir.1KG418000.v4.1 // Pavir.9NG303400.v4.1 // Pavir.7NG269700.v4.1 // Pavir.5NG006200.v4.1 // Pavir.1NG075800.v4.1	// Pavir.1KG088300.v4.1 // Pavir.5KG695400.v4.1 // Pavir.9KG040400.v4.1 // Pavir.4NG039000.v4.1 // Pavir.6NG363100.v4.1 // Pavir.7NG430200.v4.1 // Pavir.9NG303400.v4.1 // Pavir.7NG269700.v4.1 // Pavir.9KG379900.v4.1 // Pavir.6KG071700.v4.1 // Pavir.6NG353800.v4.1 // Pavir.4NG045100.v4.1 // Pavir.2NG597300.v4.1 // Pavir.5KG330500.v4.1 // Pavir.1KG083000.v4.1 // Pavir.J789500.v4.1 // Pavir.4KG33700…
GO:0044271	P	cellular nitrogen compound biosynthetic process	217	1953	1996	15902	0.97	1	// Pavir.9NG560200.v4.1 // Pavir.3NG284800.v4.1 // Pavir.J767400.v4.1 // Pavir.2NG446200.v4.1 // Pavir.1KG534500.v4.1 // Pavir.9NG054200.v4.1 // Pavir.9NG813700.v4.1 // Pavir.6KG015700.v4.1 // Pavir.1KG316100.v4.1 // Pavir.4NG075700.v4.1 // Pavir.5NG489400.v4.1 // Pavir.1NG500500.v4.1 // Pavir.1NG292900.v4.1 // Pavir.5KG602900.v4.1 // Pavir.6KG307800.v4.1 // Pavir.9NG739600.v4.1 // Pavir.3KG45380…	// Pavir.6KG136000.v4.1 // Pavir.3KG158800.v4.1 // Pavir.3KG512900.v4.1 // Pavir.5KG035200.v4.1 // Pavir.4NG215500.v4.1 // Pavir.8NG096300.v4.1 // Pavir.9NG237200.v4.1 // Pavir.8KG069000.v4.1 // Pavir.2NG029700.v4.1 // Pavir.9NG283200.v4.1 // Pavir.3NG241000.v4.1 // Pavir.6NG059300.v4.1 // Pavir.9NG496000.v4.1 // Pavir.8NG299100.v4.1 // Pavir.2NG160400.v4.1 // Pavir.7KG168900.v4.1 // Pavir.9KG173…
GO:0044270	P	cellular nitrogen compound catabolic process	5	1953	39	15902	0.53	1	// Pavir.1KG384900.v4.1 // Pavir.6NG059500.v4.1 // Pavir.2NG294600.v4.1 // Pavir.2KG261000.v4.1 // Pavir.5NG441500.v4.1	// Pavir.1KG384900.v4.1 // Pavir.9NG097700.v4.1 // Pavir.9NG080300.v4.1 // Pavir.2KG165300.v4.1 // Pavir.9NG538000.v4.1 // Pavir.4KG318800.v4.1 // Pavir.3KG524000.v4.1 // Pavir.5KG476900.v4.1 // Pavir.2NG023500.v4.1 // Pavir.4KG218600.v4.1 // Pavir.2KG261000.v4.1 // Pavir.1NG551100.v4.1 // Pavir.7KG430400.v4.1 // Pavir.2NG499900.v4.1 // Pavir.1KG549500.v4.1 // Pavir.5KG117700.v4.1 // Pavir.1KG092…
GO:0046907	P	intracellular transport	10	1953	255	15902	1	1	// Pavir.9KG518900.v4.1 // Pavir.2KG593100.v4.1 // Pavir.6NG146100.v4.1 // Pavir.1KG034800.v4.1 // Pavir.4KG352300.v4.1 // Pavir.1NG409600.v4.1 // Pavir.1NG040700.v4.1 // Pavir.7NG259800.v4.1 // Pavir.7NG132300.v4.1 // Pavir.4NG193800.v4.1	// Pavir.2KG114300.v4.1 // Pavir.7NG367600.v4.1 // Pavir.6KG411700.v4.1 // Pavir.4KG010000.v4.1 // Pavir.5NG423600.v4.1 // Pavir.9NG644400.v4.1 // Pavir.2NG454900.v4.1 // Pavir.6KG050700.v4.1 // Pavir.9NG307400.v4.1 // Pavir.8NG005400.v4.1 // Pavir.4NG206900.v4.1 // Pavir.4KG039700.v4.1 // Pavir.2NG046200.v4.1 // Pavir.1NG199500.v4.1 // Pavir.3NG143500.v4.1 // Pavir.5KG207800.v4.1 // Pavir.5NG164…
GO:0006355	P	regulation of transcription, DNA-templated	121	1953	872	15902	0.11	1	// Pavir.3NG284800.v4.1 // Pavir.J767400.v4.1 // Pavir.2NG446200.v4.1 // Pavir.1KG534500.v4.1 // Pavir.9NG813700.v4.1 // Pavir.6KG015700.v4.1 // Pavir.5NG489400.v4.1 // Pavir.4NG075700.v4.1 // Pavir.5NG546100.v4.1 // Pavir.5KG602900.v4.1 // Pavir.6KG307800.v4.1 // Pavir.9NG739600.v4.1 // Pavir.J443800.v4.1 // Pavir.9KG564100.v4.1 // Pavir.1KG387700.v4.1 // Pavir.9KG583700.v4.1 // Pavir.6KG341300.…	// Pavir.9KG256600.v4.1 // Pavir.J123900.v4.1 // Pavir.5KG595400.v4.1 // Pavir.3NG324900.v4.1 // Pavir.5KG379800.v4.1 // Pavir.6NG099100.v4.1 // Pavir.3KG158800.v4.1 // Pavir.9NG448500.v4.1 // Pavir.3KG426900.v4.1 // Pavir.3KG512900.v4.1 // Pavir.4NG237400.v4.1 // Pavir.J767400.v4.1 // Pavir.J331600.v4.1 // Pavir.9NG456100.v4.1 // Pavir.6KG307800.v4.1 // Pavir.5NG552300.v4.1 // Pavir.8NG096300.v4…
GO:0006351	P	transcription, DNA-templated	131	1953	1045	15902	0.42	1	// Pavir.9NG560200.v4.1 // Pavir.3NG284800.v4.1 // Pavir.J767400.v4.1 // Pavir.2NG446200.v4.1 // Pavir.1KG534500.v4.1 // Pavir.9NG813700.v4.1 // Pavir.6KG015700.v4.1 // Pavir.5NG489400.v4.1 // Pavir.4NG075700.v4.1 // Pavir.5NG546100.v4.1 // Pavir.5KG602900.v4.1 // Pavir.6KG307800.v4.1 // Pavir.9NG739600.v4.1 // Pavir.3KG512600.v4.1 // Pavir.J443800.v4.1 // Pavir.9KG564100.v4.1 // Pavir.1KG387700.…	// Pavir.9KG256600.v4.1 // Pavir.J123900.v4.1 // Pavir.5KG595400.v4.1 // Pavir.3NG324900.v4.1 // Pavir.5KG379800.v4.1 // Pavir.6NG099100.v4.1 // Pavir.3KG158800.v4.1 // Pavir.9NG448500.v4.1 // Pavir.9NG184700.v4.1 // Pavir.3KG426900.v4.1 // Pavir.4NG075700.v4.1 // Pavir.3KG512900.v4.1 // Pavir.4NG237400.v4.1 // Pavir.J767400.v4.1 // Pavir.9NG464700.v4.1 // Pavir.J331600.v4.1 // Pavir.9NG456100.v4…
GO:0032774	P	RNA biosynthetic process	131	1953	1045	15902	0.42	1	// Pavir.9NG560200.v4.1 // Pavir.3NG284800.v4.1 // Pavir.J767400.v4.1 // Pavir.2NG446200.v4.1 // Pavir.1KG534500.v4.1 // Pavir.9NG813700.v4.1 // Pavir.6KG015700.v4.1 // Pavir.5NG489400.v4.1 // Pavir.4NG075700.v4.1 // Pavir.5NG546100.v4.1 // Pavir.5KG602900.v4.1 // Pavir.6KG307800.v4.1 // Pavir.9NG739600.v4.1 // Pavir.3KG512600.v4.1 // Pavir.J443800.v4.1 // Pavir.9KG564100.v4.1 // Pavir.1KG387700.…	// Pavir.9KG256600.v4.1 // Pavir.J123900.v4.1 // Pavir.5KG595400.v4.1 // Pavir.3NG324900.v4.1 // Pavir.5KG379800.v4.1 // Pavir.6NG099100.v4.1 // Pavir.3KG158800.v4.1 // Pavir.9NG448500.v4.1 // Pavir.9NG184700.v4.1 // Pavir.3KG426900.v4.1 // Pavir.4NG075700.v4.1 // Pavir.3KG512900.v4.1 // Pavir.4NG237400.v4.1 // Pavir.J767400.v4.1 // Pavir.9NG464700.v4.1 // Pavir.J331600.v4.1 // Pavir.9NG456100.v4…
GO:0006541	P	glutamine metabolic process	5	1953	19	15902	0.11	1	// Pavir.5NG197900.v4.1 // Pavir.6NG218300.v4.1 // Pavir.6KG258700.v4.1 // Pavir.5NG284700.v4.1 // Pavir.5KG414400.v4.1	// Pavir.3KG344700.v4.1 // Pavir.5KG302500.v4.1 // Pavir.7NG392600.v4.1 // Pavir.5KG429900.v4.1 // Pavir.3KG512000.v4.1 // Pavir.1KG501500.v4.1 // Pavir.7NG248300.v4.1 // Pavir.1KG285300.v4.1 // Pavir.5KG414400.v4.1 // Pavir.6NG218300.v4.1 // Pavir.9NG637500.v4.1 // Pavir.5NG284700.v4.1 // Pavir.6KG258700.v4.1 // Pavir.1NG410200.v4.1 // Pavir.9NG138400.v4.1 // Pavir.7KG429600.v4.1 // Pavir.9KG542…
GO:0043632	P	modification-dependent macromolecule catabolic process	6	1953	106	15902	0.99	1	// Pavir.1NG075900.v4.1 // Pavir.1KG418000.v4.1 // Pavir.1NG075800.v4.1 // Pavir.7NG269700.v4.1 // Pavir.5NG006200.v4.1 // Pavir.9NG303400.v4.1	// Pavir.6NG363100.v4.1 // Pavir.7NG430200.v4.1 // Pavir.9NG303400.v4.1 // Pavir.7NG269700.v4.1 // Pavir.9KG379900.v4.1 // Pavir.6KG071700.v4.1 // Pavir.6NG353800.v4.1 // Pavir.2NG597300.v4.1 // Pavir.8KG350600.v4.1 // Pavir.1KG083000.v4.1 // Pavir.J789500.v4.1 // Pavir.2KG384600.v4.1 // Pavir.9NG624000.v4.1 // Pavir.1NG075900.v4.1 // Pavir.2KG206000.v4.1 // Pavir.5NG547300.v4.1 // Pavir.1NG37840…
GO:0009719	P	response to endogenous stimulus	8	1953	61	15902	0.49	1	// Pavir.7KG432400.v4.1 // Pavir.9NG242900.v4.1 // Pavir.5KG461000.v4.1 // Pavir.4KG097600.v4.1 // Pavir.9KG608000.v4.1 // Pavir.9KG184300.v4.1 // Pavir.1KG387700.v4.1 // Pavir.2KG391900.v4.1	// Pavir.7KG333900.v4.1 // Pavir.6NG300700.v4.1 // Pavir.1KG268400.v4.1 // Pavir.1NG027300.v4.1 // Pavir.5NG281100.v4.1 // Pavir.1NG477300.v4.1 // Pavir.5KG461000.v4.1 // Pavir.1NG479700.v4.1 // Pavir.3KG142800.v4.1 // Pavir.4KG097600.v4.1 // Pavir.9KG608000.v4.1 // Pavir.9KG184300.v4.1 // Pavir.6KG357800.v4.1 // Pavir.1KG044600.v4.1 // Pavir.5NG501200.v4.1 // Pavir.3NG324900.v4.1 // Pavir.7NG103…
GO:0006139	P	nucleobase-containing compound metabolic process	245	1953	2065	15902	0.72	1	// Pavir.9NG560200.v4.1 // Pavir.3NG284800.v4.1 // Pavir.J767400.v4.1 // Pavir.2NG446200.v4.1 // Pavir.7NG286600.v4.1 // Pavir.1KG534500.v4.1 // Pavir.9NG054200.v4.1 // Pavir.9NG813700.v4.1 // Pavir.6KG015700.v4.1 // Pavir.5NG489400.v4.1 // Pavir.4NG075700.v4.1 // Pavir.5NG546100.v4.1 // Pavir.5KG602900.v4.1 // Pavir.6KG307800.v4.1 // Pavir.5NG043400.v4.1 // Pavir.5NG265500.v4.1 // Pavir.9NG73960…	// Pavir.9KG563500.v4.1 // Pavir.4NG337900.v4.1 // Pavir.3KG158800.v4.1 // Pavir.2KG090400.v4.1 // Pavir.1KG042100.v4.1 // Pavir.3KG512900.v4.1 // Pavir.9KG549800.v4.1 // Pavir.5KG415200.v4.1 // Pavir.8KG009400.v4.1 // Pavir.5NG256100.v4.1 // Pavir.8NG096300.v4.1 // Pavir.4KG403500.v4.1 // Pavir.7NG050800.v4.1 // Pavir.2NG029700.v4.1 // Pavir.3NG241000.v4.1 // Pavir.9NG496000.v4.1 // Pavir.2NG160…
GO:0042278	P	purine nucleoside metabolic process	32	1953	173	15902	0.025	1	// Pavir.1NG458100.v4.1 // Pavir.9NG337600.v4.1 // Pavir.1KG476500.v4.1 // Pavir.J290900.v4.1 // Pavir.4KG166600.v4.1 // Pavir.6KG297000.v4.1 // Pavir.J708000.v4.1 // Pavir.5NG265500.v4.1 // Pavir.9KG496100.v4.1 // Pavir.6NG218300.v4.1 // Pavir.2NG341500.v4.1 // Pavir.1NG537800.v4.1 // Pavir.4KG020600.v4.1 // Pavir.4KG304400.v4.1 // Pavir.9NG695300.v4.1 // Pavir.6NG311400.v4.1 // Pavir.1NG440500.…	// Pavir.3KG038700.v4.1 // Pavir.2KG232500.v4.1 // Pavir.5NG295100.v4.1 // Pavir.J266400.v4.1 // Pavir.1KG463400.v4.1 // Pavir.1NG304300.v4.1 // Pavir.6NG284300.v4.1 // Pavir.9KG060900.v4.1 // Pavir.9NG511300.v4.1 // Pavir.3KG024400.v4.1 // Pavir.2NG557500.v4.1 // Pavir.3KG333700.v4.1 // Pavir.6KG258700.v4.1 // Pavir.4NG132400.v4.1 // Pavir.J367700.v4.1 // Pavir.3NG010500.v4.1 // Pavir.6KG114500.…
GO:0033875	P	ribonucleoside bisphosphate metabolic process	6	1953	21	15902	0.067	1	// Pavir.6NG311400.v4.1 // Pavir.1NG440500.v4.1 // Pavir.2NG341500.v4.1 // Pavir.6KG297000.v4.1 // Pavir.3KG175900.v4.1 // Pavir.1KG463400.v4.1	// Pavir.6NG311400.v4.1 // Pavir.1NG440500.v4.1 // Pavir.2NG449600.v4.1 // Pavir.5KG132200.v4.1 // Pavir.2NG404300.v4.1 // Pavir.4KG183900.v4.1 // Pavir.5NG231800.v4.1 // Pavir.6NG243000.v4.1 // Pavir.6KG362900.v4.1 // Pavir.2NG341500.v4.1 // Pavir.2KG380000.v4.1 // Pavir.6KG297000.v4.1 // Pavir.3KG175900.v4.1 // Pavir.2NG345500.v4.1 // Pavir.9NG589100.v4.1 // Pavir.5NG231600.v4.1 // Pavir.4NG132…
GO:0006508	P	proteolysis	55	1953	517	15902	0.86	1	// Pavir.1KG088300.v4.1 // Pavir.1NG412300.v4.1 // Pavir.5NG550400.v4.1 // Pavir.6KG211800.v4.1 // Pavir.9NG368500.v4.1 // Pavir.1KG541700.v4.1 // Pavir.1NG115800.v4.1 // Pavir.J283400.v4.1 // Pavir.9NG303400.v4.1 // Pavir.2NG360100.v4.1 // Pavir.7NG269700.v4.1 // Pavir.1KG490600.v4.1 // Pavir.9KG377600.v4.1 // Pavir.4KG256000.v4.1 // Pavir.5NG006200.v4.1 // Pavir.5KG096000.v4.1 // Pavir.J204700.…	// Pavir.4KG376500.v4.1 // Pavir.9KG358700.v4.1 // Pavir.2NG104200.v4.1 // Pavir.9KG040400.v4.1 // Pavir.6NG100100.v4.1 // Pavir.7NG430200.v4.1 // Pavir.4KG307200.v4.1 // Pavir.6NG353800.v4.1 // Pavir.8KG157800.v4.1 // Pavir.6NG064300.v4.1 // Pavir.8KG350600.v4.1 // Pavir.5KG238700.v4.1 // Pavir.8NG196000.v4.1 // Pavir.4KG337000.v4.1 // Pavir.2KG384600.v4.1 // Pavir.9NG624000.v4.1 // Pavir.3NG325…
GO:0032502	P	developmental process	13	1953	57	15902	0.039	1	// Pavir.9KG067400.v4.1 // Pavir.4KG117000.v4.1 // Pavir.3KG118100.v4.1 // Pavir.1KG242400.v4.1 // Pavir.1NG402000.v4.1 // Pavir.8KG049300.v4.1 // Pavir.4NG008500.v4.1 // Pavir.9NG303400.v4.1 // Pavir.8NG054500.v4.1 // Pavir.9NG477600.v4.1 // Pavir.3NG109800.v4.1 // Pavir.5NG006200.v4.1 // Pavir.2KG337300.v4.1	// Pavir.3KG118100.v4.1 // Pavir.1KG242400.v4.1 // Pavir.6NG235900.v4.1 // Pavir.9NG831400.v4.1 // Pavir.2NG102600.v4.1 // Pavir.6KG281800.v4.1 // Pavir.4KG002600.v4.1 // Pavir.4KG117000.v4.1 // Pavir.1KG510500.v4.1 // Pavir.3KG398400.v4.1 // Pavir.2NG620500.v4.1 // Pavir.9NG303400.v4.1 // Pavir.8NG054500.v4.1 // Pavir.2NG476100.v4.1 // Pavir.5NG006200.v4.1 // Pavir.3KG516000.v4.1 // Pavir.8KG049…
GO:0006644	P	phospholipid metabolic process	13	1953	93	15902	0.37	1	// Pavir.2NG317200.v4.1 // Pavir.6NG134600.v4.1 // Pavir.1KG034800.v4.1 // Pavir.4KG186200.v4.1 // Pavir.6KG285900.v4.1 // Pavir.4KG175900.v4.1 // Pavir.1KG456500.v4.1 // Pavir.1NG499700.v4.1 // Pavir.5NG536100.v4.1 // Pavir.3NG298300.v4.1 // Pavir.1NG051700.v4.1 // Pavir.5KG128700.v4.1 // Pavir.7KG360400.v4.1	// Pavir.6KG285900.v4.1 // Pavir.9NG253700.v4.1 // Pavir.9NG118400.v4.1 // Pavir.2NG531400.v4.1 // Pavir.9NG143000.v4.1 // Pavir.2KG219700.v4.1 // Pavir.9KG541000.v4.1 // Pavir.1NG499700.v4.1 // Pavir.1KG379200.v4.1 // Pavir.7KG360400.v4.1 // Pavir.6KG005200.v4.1 // Pavir.6KG406900.v4.1 // Pavir.5KG705500.v4.1 // Pavir.1KG401300.v4.1 // Pavir.6NG191400.v4.1 // Pavir.3KG468800.v4.1 // Pavir.9NG134…
GO:0032501	P	multicellular organismal process	15	1953	71	15902	0.045	1	// Pavir.9KG067400.v4.1 // Pavir.4KG117000.v4.1 // Pavir.5KG576300.v4.1 // Pavir.1KG242400.v4.1 // Pavir.2NG075200.v4.1 // Pavir.1NG402000.v4.1 // Pavir.8KG049300.v4.1 // Pavir.4NG008500.v4.1 // Pavir.3KG118100.v4.1 // Pavir.9NG303400.v4.1 // Pavir.8NG054500.v4.1 // Pavir.9NG477600.v4.1 // Pavir.3NG109800.v4.1 // Pavir.5NG006200.v4.1 // Pavir.2KG337300.v4.1	// Pavir.3KG118100.v4.1 // Pavir.1KG242400.v4.1 // Pavir.6NG235900.v4.1 // Pavir.9NG831400.v4.1 // Pavir.2NG102600.v4.1 // Pavir.6KG281800.v4.1 // Pavir.4KG117000.v4.1 // Pavir.9NG638300.v4.1 // Pavir.9NG198100.v4.1 // Pavir.3KG398400.v4.1 // Pavir.2NG620500.v4.1 // Pavir.5KG455200.v4.1 // Pavir.9NG303400.v4.1 // Pavir.2NG526500.v4.1 // Pavir.5NG262000.v4.1 // Pavir.9KG618100.v4.1 // Pavir.7KG402…
GO:0009987	P	cellular process	751	1953	6269	15902	0.8	1	// Pavir.3NG070200.v4.1 // Pavir.J767400.v4.1 // Pavir.6KG285900.v4.1 // Pavir.1NG386000.v4.1 // Pavir.7NG398000.v4.1 // Pavir.1KG540000.v4.1 // Pavir.1NG174200.v4.1 // Pavir.2KG261000.v4.1 // Pavir.1NG292900.v4.1 // Pavir.7KG240300.v4.1 // Pavir.5NG043400.v4.1 // Pavir.3KG127500.v4.1 // Pavir.3KG453800.v4.1 // Pavir.7KG160100.v4.1 // Pavir.5NG531800.v4.1 // Pavir.1KG250800.v4.1 // Pavir.5KG49820…	// Pavir.6KG136000.v4.1 // Pavir.1NG458100.v4.1 // Pavir.3KG512900.v4.1 // Pavir.7NG133700.v4.1 // Pavir.1NG082300.v4.1 // Pavir.7KG240300.v4.1 // Pavir.4KG005300.v4.1 // Pavir.4NG215500.v4.1 // Pavir.8NG096300.v4.1 // Pavir.7NG361900.v4.1 // Pavir.6NG237800.v4.1 // Pavir.5KG051500.v4.1 // Pavir.7NG201600.v4.1 // Pavir.9NG624000.v4.1 // Pavir.7NG133500.v4.1 // Pavir.3KG394500.v4.1 // Pavir.2NG620…
GO:0006725	P	cellular aromatic compound metabolic process	274	1953	2199	15902	0.42	1	// Pavir.9NG560200.v4.1 // Pavir.3NG284800.v4.1 // Pavir.J767400.v4.1 // Pavir.2NG446200.v4.1 // Pavir.7NG286600.v4.1 // Pavir.1KG534500.v4.1 // Pavir.9NG054200.v4.1 // Pavir.9NG813700.v4.1 // Pavir.6KG015700.v4.1 // Pavir.4NG075700.v4.1 // Pavir.5NG489400.v4.1 // Pavir.1NG500500.v4.1 // Pavir.2KG261000.v4.1 // Pavir.1NG292900.v4.1 // Pavir.5KG602900.v4.1 // Pavir.6KG307800.v4.1 // Pavir.5NG04340…	// Pavir.9KG563500.v4.1 // Pavir.4NG337900.v4.1 // Pavir.3KG158800.v4.1 // Pavir.2KG090400.v4.1 // Pavir.1KG042100.v4.1 // Pavir.3KG512900.v4.1 // Pavir.9KG549800.v4.1 // Pavir.5KG415200.v4.1 // Pavir.8KG009400.v4.1 // Pavir.5NG256100.v4.1 // Pavir.8NG096300.v4.1 // Pavir.4KG403500.v4.1 // Pavir.7NG050800.v4.1 // Pavir.2NG029700.v4.1 // Pavir.3NG241000.v4.1 // Pavir.9NG496000.v4.1 // Pavir.2NG160…
GO:1903506	P	regulation of nucleic acid-templated transcription	121	1953	872	15902	0.11	1	// Pavir.3NG284800.v4.1 // Pavir.J767400.v4.1 // Pavir.2NG446200.v4.1 // Pavir.1KG534500.v4.1 // Pavir.9NG813700.v4.1 // Pavir.6KG015700.v4.1 // Pavir.5NG489400.v4.1 // Pavir.4NG075700.v4.1 // Pavir.5NG546100.v4.1 // Pavir.5KG602900.v4.1 // Pavir.6KG307800.v4.1 // Pavir.9NG739600.v4.1 // Pavir.J443800.v4.1 // Pavir.9KG564100.v4.1 // Pavir.1KG387700.v4.1 // Pavir.9KG583700.v4.1 // Pavir.6KG341300.…	// Pavir.9KG256600.v4.1 // Pavir.J123900.v4.1 // Pavir.5KG595400.v4.1 // Pavir.3NG324900.v4.1 // Pavir.5KG379800.v4.1 // Pavir.6NG099100.v4.1 // Pavir.3KG158800.v4.1 // Pavir.9NG448500.v4.1 // Pavir.3KG426900.v4.1 // Pavir.3KG512900.v4.1 // Pavir.4NG237400.v4.1 // Pavir.J767400.v4.1 // Pavir.J331600.v4.1 // Pavir.9NG456100.v4.1 // Pavir.6KG307800.v4.1 // Pavir.5NG552300.v4.1 // Pavir.8NG096300.v4…
GO:0051252	P	regulation of RNA metabolic process	121	1953	874	15902	0.11	1	// Pavir.3NG284800.v4.1 // Pavir.J767400.v4.1 // Pavir.2NG446200.v4.1 // Pavir.1KG534500.v4.1 // Pavir.9NG813700.v4.1 // Pavir.6KG015700.v4.1 // Pavir.5NG489400.v4.1 // Pavir.4NG075700.v4.1 // Pavir.5NG546100.v4.1 // Pavir.5KG602900.v4.1 // Pavir.6KG307800.v4.1 // Pavir.9NG739600.v4.1 // Pavir.J443800.v4.1 // Pavir.9KG564100.v4.1 // Pavir.1KG387700.v4.1 // Pavir.9KG583700.v4.1 // Pavir.6KG341300.…	// Pavir.9KG256600.v4.1 // Pavir.J123900.v4.1 // Pavir.5KG595400.v4.1 // Pavir.3NG324900.v4.1 // Pavir.5KG379800.v4.1 // Pavir.6NG099100.v4.1 // Pavir.3KG158800.v4.1 // Pavir.9NG448500.v4.1 // Pavir.3KG426900.v4.1 // Pavir.3KG512900.v4.1 // Pavir.4NG237400.v4.1 // Pavir.J767400.v4.1 // Pavir.J331600.v4.1 // Pavir.9NG456100.v4.1 // Pavir.6KG307800.v4.1 // Pavir.5NG552300.v4.1 // Pavir.8NG096300.v4…
GO:0009059	P	macromolecule biosynthetic process	190	1953	1927	15902	1	1	// Pavir.9NG560200.v4.1 // Pavir.3NG284800.v4.1 // Pavir.J767400.v4.1 // Pavir.2NG446200.v4.1 // Pavir.1KG534500.v4.1 // Pavir.9NG813700.v4.1 // Pavir.6KG015700.v4.1 // Pavir.1KG316100.v4.1 // Pavir.5NG489400.v4.1 // Pavir.4NG075700.v4.1 // Pavir.5NG546100.v4.1 // Pavir.5KG602900.v4.1 // Pavir.6KG307800.v4.1 // Pavir.5NG043400.v4.1 // Pavir.9NG739600.v4.1 // Pavir.3KG453800.v4.1 // Pavir.3KG51260…	// Pavir.6KG136000.v4.1 // Pavir.3KG158800.v4.1 // Pavir.3KG512900.v4.1 // Pavir.9KG549800.v4.1 // Pavir.5KG035200.v4.1 // Pavir.4NG215500.v4.1 // Pavir.8NG096300.v4.1 // Pavir.9NG237200.v4.1 // Pavir.8KG069000.v4.1 // Pavir.2NG074500.v4.1 // Pavir.9NG283200.v4.1 // Pavir.6KG308400.v4.1 // Pavir.3NG241000.v4.1 // Pavir.8NG057200.v4.1 // Pavir.6NG059300.v4.1 // Pavir.9NG496000.v4.1 // Pavir.2NG160…
GO:0009185	P	ribonucleoside diphosphate metabolic process	17	1953	81	15902	0.036	1	// Pavir.1NG458100.v4.1 // Pavir.9NG337600.v4.1 // Pavir.J708000.v4.1 // Pavir.5NG265500.v4.1 // Pavir.7KG200400.v4.1 // Pavir.3NG030100.v4.1 // Pavir.8NG181800.v4.1 // Pavir.8KG161600.v4.1 // Pavir.4KG304400.v4.1 // Pavir.9KG352100.v4.1 // Pavir.4KG020600.v4.1 // Pavir.1KG476500.v4.1 // Pavir.4NG033600.v4.1 // Pavir.4KG166600.v4.1 // Pavir.2NG060800.v4.1 // Pavir.5NG135800.v4.1 // Pavir.2KG31700…	// Pavir.1NG458100.v4.1 // Pavir.2NG057200.v4.1 // Pavir.1NG536400.v4.1 // Pavir.6NG213900.v4.1 // Pavir.9NG337600.v4.1 // Pavir.9KG345100.v4.1 // Pavir.1KG476500.v4.1 // Pavir.1KG072100.v4.1 // Pavir.J266400.v4.1 // Pavir.2NG361400.v4.1 // Pavir.2KG032700.v4.1 // Pavir.4KG039900.v4.1 // Pavir.4KG120200.v4.1 // Pavir.4KG166600.v4.1 // Pavir.8NG060400.v4.1 // Pavir.6KG154600.v4.1 // Pavir.4KG02060…
GO:0005992	P	trehalose biosynthetic process	6	1953	25	15902	0.12	1	// Pavir.3KG344800.v4.1 // Pavir.2KG302400.v4.1 // Pavir.J534100.v4.1 // Pavir.1KG530100.v4.1 // Pavir.5NG496700.v4.1 // Pavir.9NG840900.v4.1	// Pavir.3KG344800.v4.1 // Pavir.5NG198900.v4.1 // Pavir.5NG478300.v4.1 // Pavir.9NG820000.v4.1 // Pavir.2KG302400.v4.1 // Pavir.6NG121400.v4.1 // Pavir.1KG530100.v4.1 // Pavir.9NG840700.v4.1 // Pavir.9KG540400.v4.1 // Pavir.2NG299800.v4.1 // Pavir.3KG350100.v4.1 // Pavir.J534100.v4.1 // Pavir.3KG345500.v4.1 // Pavir.5NG496700.v4.1 // Pavir.2NG308500.v4.1 // Pavir.2KG329800.v4.1 // Pavir.9NG84090…
GO:0006767	P	water-soluble vitamin metabolic process	6	1953	34	15902	0.27	1	// Pavir.2NG003200.v4.1 // Pavir.1KG236700.v4.1 // Pavir.1KG237800.v4.1 // Pavir.1KG035000.v4.1 // Pavir.9NG012000.v4.1 // Pavir.2KG018100.v4.1	// Pavir.1NG012300.v4.1 // Pavir.1NG199600.v4.1 // Pavir.1KG236700.v4.1 // Pavir.3KG059300.v4.1 // Pavir.1NG239300.v4.1 // Pavir.3KG511800.v4.1 // Pavir.3KG453100.v4.1 // Pavir.3NG185400.v4.1 // Pavir.1KG273000.v4.1 // Pavir.9NG667500.v4.1 // Pavir.1KG270300.v4.1 // Pavir.9KG050400.v4.1 // Pavir.6KG312200.v4.1 // Pavir.9NG012000.v4.1 // Pavir.9NG266200.v4.1 // Pavir.9NG784000.v4.1 // Pavir.2KG018…
GO:0032984	P	macromolecular complex disassembly	6	1953	35	15902	0.29	1	// Pavir.9KG522300.v4.1 // Pavir.9NG036200.v4.1 // Pavir.2KG469100.v4.1 // Pavir.3NG125000.v4.1 // Pavir.3NG126300.v4.1 // Pavir.9NG851200.v4.1	// Pavir.2NG537500.v4.1 // Pavir.9KG526100.v4.1 // Pavir.3KG106300.v4.1 // Pavir.3NG125000.v4.1 // Pavir.9NG552500.v4.1 // Pavir.9NG569000.v4.1 // Pavir.9NG851200.v4.1 // Pavir.9NG036200.v4.1 // Pavir.5KG680900.v4.1 // Pavir.2KG515400.v4.1 // Pavir.3KG466000.v4.1 // Pavir.9NG145400.v4.1 // Pavir.2NG574700.v4.1 // Pavir.6NG042300.v4.1 // Pavir.9NG047100.v4.1 // Pavir.3KG132500.v4.1 // Pavir.1KG230…
GO:0071704	P	organic substance metabolic process	742	1953	6008	15902	0.44	1	// Pavir.6KG285900.v4.1 // Pavir.J767400.v4.1 // Pavir.9KG358700.v4.1 // Pavir.1NG386000.v4.1 // Pavir.5KG489000.v4.1 // Pavir.7NG398000.v4.1 // Pavir.1KG540000.v4.1 // Pavir.5KG426100.v4.1 // Pavir.2KG261000.v4.1 // Pavir.1NG292900.v4.1 // Pavir.7KG240300.v4.1 // Pavir.5NG043400.v4.1 // Pavir.3KG127500.v4.1 // Pavir.3KG453800.v4.1 // Pavir.1KG250800.v4.1 // Pavir.5KG498200.v4.1 // Pavir.7KG36040…	// Pavir.6KG136000.v4.1 // Pavir.7NG350600.v4.1 // Pavir.3KG512900.v4.1 // Pavir.7NG133700.v4.1 // Pavir.1NG082300.v4.1 // Pavir.7KG240300.v4.1 // Pavir.4KG005300.v4.1 // Pavir.4NG215500.v4.1 // Pavir.8NG096300.v4.1 // Pavir.7NG361900.v4.1 // Pavir.5KG656100.v4.1 // Pavir.7NG201600.v4.1 // Pavir.9NG624000.v4.1 // Pavir.7NG133500.v4.1 // Pavir.3KG394500.v4.1 // Pavir.2NG549400.v4.1 // Pavir.2KG233…
GO:0071702	P	organic substance transport	22	1953	367	15902	1	1	// Pavir.9KG518900.v4.1 // Pavir.4KG352300.v4.1 // Pavir.7NG222300.v4.1 // Pavir.4KG325600.v4.1 // Pavir.3KG481100.v4.1 // Pavir.6KG065500.v4.1 // Pavir.3KG246800.v4.1 // Pavir.9KG408900.v4.1 // Pavir.1NG409600.v4.1 // Pavir.9NG134600.v4.1 // Pavir.2KG593100.v4.1 // Pavir.7NG132300.v4.1 // Pavir.5KG614200.v4.1 // Pavir.9KG622500.v4.1 // Pavir.3NG079500.v4.1 // Pavir.1KG034800.v4.1 // Pavir.1NG087…	// Pavir.2KG514400.v4.1 // Pavir.9NG080200.v4.1 // Pavir.4NG140900.v4.1 // Pavir.6KG050700.v4.1 // Pavir.6NG159200.v4.1 // Pavir.8NG005400.v4.1 // Pavir.3NG147900.v4.1 // Pavir.4KG368000.v4.1 // Pavir.3KG088700.v4.1 // Pavir.9NG134600.v4.1 // Pavir.2KG110300.v4.1 // Pavir.3NG104200.v4.1 // Pavir.5KG010900.v4.1 // Pavir.3KG452100.v4.1 // Pavir.9KG014400.v4.1 // Pavir.2NG433000.v4.1 // Pavir.3KG172…
GO:0015698	P	inorganic anion transport	8	1953	53	15902	0.35	1	// Pavir.7NG422800.v4.1 // Pavir.1NG326500.v4.1 // Pavir.9NG239400.v4.1 // Pavir.7NG372100.v4.1 // Pavir.9KG218000.v4.1 // Pavir.9KG640700.v4.1 // Pavir.9KG598300.v4.1 // Pavir.7KG424000.v4.1	// Pavir.7NG422800.v4.1 // Pavir.6NG123600.v4.1 // Pavir.5KG444300.v4.1 // Pavir.J391200.v4.1 // Pavir.9KG322000.v4.1 // Pavir.9NG661500.v4.1 // Pavir.7NG192900.v4.1 // Pavir.9KG587600.v4.1 // Pavir.6KG239300.v4.1 // Pavir.1KG239200.v4.1 // Pavir.9KG640400.v4.1 // Pavir.6NG265300.v4.1 // Pavir.9NG147200.v4.1 // Pavir.6KG340800.v4.1 // Pavir.9NG239400.v4.1 // Pavir.7NG372100.v4.1 // Pavir.7KG41810…
GO:1901293	P	nucleoside phosphate biosynthetic process	18	1953	111	15902	0.17	1	// Pavir.1KG032200.v4.1 // Pavir.5KG414400.v4.1 // Pavir.9KG496100.v4.1 // Pavir.1NG537800.v4.1 // Pavir.6NG218300.v4.1 // Pavir.9KG038400.v4.1 // Pavir.5NG284700.v4.1 // Pavir.8KG085700.v4.1 // Pavir.1NG040400.v4.1 // Pavir.5KG768900.v4.1 // Pavir.J290900.v4.1 // Pavir.9NG695300.v4.1 // Pavir.2NG510900.v4.1 // Pavir.5NG643100.v4.1 // Pavir.2KG414200.v4.1 // Pavir.J290500.v4.1 // Pavir.6KG258700.…	// Pavir.2KG232500.v4.1 // Pavir.5NG295100.v4.1 // Pavir.2NG157200.v4.1 // Pavir.3NG121800.v4.1 // Pavir.1NG304300.v4.1 // Pavir.6NG284300.v4.1 // Pavir.6KG258700.v4.1 // Pavir.4NG132400.v4.1 // Pavir.5KG768900.v4.1 // Pavir.3NG010500.v4.1 // Pavir.3KG505200.v4.1 // Pavir.1NG344000.v4.1 // Pavir.2KG415300.v4.1 // Pavir.9NG643600.v4.1 // Pavir.5NG049600.v4.1 // Pavir.9NG695300.v4.1 // Pavir.2NG149…
GO:0071824	P	protein-DNA complex subunit organization	5	1953	35	15902	0.45	1	// Pavir.5KG489300.v4.1 // Pavir.1NG316800.v4.1 // Pavir.7NG300400.v4.1 // Pavir.4NG022500.v4.1 // Pavir.1KG346000.v4.1	// Pavir.1NG316800.v4.1 // Pavir.6KG352400.v4.1 // Pavir.5KG335900.v4.1 // Pavir.6NG349400.v4.1 // Pavir.4KG037000.v4.1 // Pavir.5KG079100.v4.1 // Pavir.5NG284500.v4.1 // Pavir.7NG267200.v4.1 // Pavir.1KG346000.v4.1 // Pavir.9KG074000.v4.1 // Pavir.5KG480500.v4.1 // Pavir.7NG300400.v4.1 // Pavir.5KG244900.v4.1 // Pavir.6KG001500.v4.1 // Pavir.7NG178200.v4.1 // Pavir.5NG080700.v4.1 // Pavir.7KG187…
GO:0006855	P	drug transmembrane transport	8	1953	50	15902	0.3	1	// Pavir.6NG277600.v4.1 // Pavir.9NG228400.v4.1 // Pavir.9NG001200.v4.1 // Pavir.7KG291700.v4.1 // Pavir.9KG080600.v4.1 // Pavir.2KG291200.v4.1 // Pavir.2NG502000.v4.1 // Pavir.1KG024500.v4.1	// Pavir.6NG286200.v4.1 // Pavir.9KG534800.v4.1 // Pavir.9NG228400.v4.1 // Pavir.6NG355100.v4.1 // Pavir.7KG291700.v4.1 // Pavir.J018600.v4.1 // Pavir.3KG290300.v4.1 // Pavir.6NG164200.v4.1 // Pavir.1NG047300.v4.1 // Pavir.9KG120000.v4.1 // Pavir.5NG221500.v4.1 // Pavir.1KG024500.v4.1 // Pavir.9NG228000.v4.1 // Pavir.9NG071100.v4.1 // Pavir.J759800.v4.1 // Pavir.J022600.v4.1 // Pavir.9KG120100.v4…
GO:0034613	P	cellular protein localization	10	1953	234	15902	1	1	// Pavir.9KG518900.v4.1 // Pavir.1KG034800.v4.1 // Pavir.4KG352300.v4.1 // Pavir.1NG409600.v4.1 // Pavir.9KG009600.v4.1 // Pavir.9KG317300.v4.1 // Pavir.2KG281700.v4.1 // Pavir.2KG593100.v4.1 // Pavir.7NG132300.v4.1 // Pavir.4NG193800.v4.1	// Pavir.2KG114300.v4.1 // Pavir.6KG411700.v4.1 // Pavir.4NG140900.v4.1 // Pavir.5NG423600.v4.1 // Pavir.9NG644400.v4.1 // Pavir.6KG050700.v4.1 // Pavir.9NG307400.v4.1 // Pavir.8NG005400.v4.1 // Pavir.4NG206900.v4.1 // Pavir.9KG009600.v4.1 // Pavir.2NG046200.v4.1 // Pavir.1NG199500.v4.1 // Pavir.5NG606100.v4.1 // Pavir.9NG478500.v4.1 // Pavir.5KG207800.v4.1 // Pavir.9NG006300.v4.1 // Pavir.5NG164…
GO:0034220	P	ion transmembrane transport	11	1953	121	15902	0.87	1	// Pavir.3KG513300.v4.1 // Pavir.9KG496100.v4.1 // Pavir.1NG537800.v4.1 // Pavir.J290500.v4.1 // Pavir.J290900.v4.1 // Pavir.9NG695300.v4.1 // Pavir.2NG510900.v4.1 // Pavir.3NG240800.v4.1 // Pavir.2KG414200.v4.1 // Pavir.2NG637400.v4.1 // Pavir.7KG345000.v4.1	// Pavir.9KG119000.v4.1 // Pavir.5NG295100.v4.1 // Pavir.5NG518300.v4.1 // Pavir.2KG478100.v4.1 // Pavir.7KG243500.v4.1 // Pavir.4NG344600.v4.1 // Pavir.6KG103900.v4.1 // Pavir.5NG020600.v4.1 // Pavir.6NG284300.v4.1 // Pavir.2KG470800.v4.1 // Pavir.2NG005900.v4.1 // Pavir.3NG010500.v4.1 // Pavir.2KG232500.v4.1 // Pavir.2KG588400.v4.1 // Pavir.3KG096700.v4.1 // Pavir.8NG057700.v4.1 // Pavir.7NG152…
GO:0009058	P	biosynthetic process	339	1953	2690	15902	0.32	1	// Pavir.9NG560200.v4.1 // Pavir.3NG284800.v4.1 // Pavir.J767400.v4.1 // Pavir.2NG446200.v4.1 // Pavir.2KG120800.v4.1 // Pavir.1KG534500.v4.1 // Pavir.1KG356100.v4.1 // Pavir.2NG159000.v4.1 // Pavir.9NG813700.v4.1 // Pavir.6KG015700.v4.1 // Pavir.4KG097600.v4.1 // Pavir.4NG075700.v4.1 // Pavir.3KG314600.v4.1 // Pavir.5NG489400.v4.1 // Pavir.1KG540000.v4.1 // Pavir.5KG607200.v4.1 // Pavir.1NG50050…	// Pavir.6KG136000.v4.1 // Pavir.6KG253300.v4.1 // Pavir.3KG158800.v4.1 // Pavir.3KG512900.v4.1 // Pavir.9KG549800.v4.1 // Pavir.9NG696000.v4.1 // Pavir.5KG035200.v4.1 // Pavir.4NG215500.v4.1 // Pavir.8NG096300.v4.1 // Pavir.9NG237200.v4.1 // Pavir.8KG069000.v4.1 // Pavir.2NG074500.v4.1 // Pavir.9NG283200.v4.1 // Pavir.6KG308400.v4.1 // Pavir.3NG241000.v4.1 // Pavir.8NG057200.v4.1 // Pavir.6NG059…
GO:0009110	P	vitamin biosynthetic process	6	1953	34	15902	0.27	1	// Pavir.2NG003200.v4.1 // Pavir.1KG236700.v4.1 // Pavir.1KG237800.v4.1 // Pavir.1KG035000.v4.1 // Pavir.9NG012000.v4.1 // Pavir.2KG018100.v4.1	// Pavir.1NG012300.v4.1 // Pavir.1NG199600.v4.1 // Pavir.1KG236700.v4.1 // Pavir.3KG059300.v4.1 // Pavir.1NG239300.v4.1 // Pavir.3KG511800.v4.1 // Pavir.3KG453100.v4.1 // Pavir.3NG185400.v4.1 // Pavir.1KG273000.v4.1 // Pavir.9NG667500.v4.1 // Pavir.1KG270300.v4.1 // Pavir.9KG050400.v4.1 // Pavir.6KG312200.v4.1 // Pavir.9NG012000.v4.1 // Pavir.9NG266200.v4.1 // Pavir.9NG784000.v4.1 // Pavir.2KG018…
GO:0051171	P	regulation of nitrogen compound metabolic process	128	1953	917	15902	0.09	1	// Pavir.3NG284800.v4.1 // Pavir.J767400.v4.1 // Pavir.2NG446200.v4.1 // Pavir.1KG534500.v4.1 // Pavir.9NG813700.v4.1 // Pavir.6KG015700.v4.1 // Pavir.5NG489400.v4.1 // Pavir.4NG075700.v4.1 // Pavir.5NG546100.v4.1 // Pavir.5KG602900.v4.1 // Pavir.6KG307800.v4.1 // Pavir.9NG739600.v4.1 // Pavir.J443800.v4.1 // Pavir.9KG564100.v4.1 // Pavir.1KG387700.v4.1 // Pavir.9KG583700.v4.1 // Pavir.6KG341300.…	// Pavir.9KG256600.v4.1 // Pavir.J123900.v4.1 // Pavir.5KG595400.v4.1 // Pavir.3NG324900.v4.1 // Pavir.5KG379800.v4.1 // Pavir.6NG099100.v4.1 // Pavir.3KG158800.v4.1 // Pavir.9NG448500.v4.1 // Pavir.7KG360800.v4.1 // Pavir.3KG512900.v4.1 // Pavir.4NG237400.v4.1 // Pavir.J767400.v4.1 // Pavir.9NG464700.v4.1 // Pavir.J331600.v4.1 // Pavir.9NG456100.v4.1 // Pavir.6KG307800.v4.1 // Pavir.5NG552300.v4…
GO:0051172	P	negative regulation of nitrogen compound metabolic process	7	1953	33	15902	0.14	1	// Pavir.8NG042400.v4.1 // Pavir.J179000.v4.1 // Pavir.2KG142000.v4.1 // Pavir.J012200.v4.1 // Pavir.J578600.v4.1 // Pavir.1KG319300.v4.1 // Pavir.8NG086600.v4.1	// Pavir.1NG359200.v4.1 // Pavir.8NG086800.v4.1 // Pavir.J012200.v4.1 // Pavir.J578600.v4.1 // Pavir.7NG443600.v4.1 // Pavir.6NG212300.v4.1 // Pavir.8NG042400.v4.1 // Pavir.8NG144600.v4.1 // Pavir.8KG070000.v4.1 // Pavir.J179000.v4.1 // Pavir.6KG409400.v4.1 // Pavir.7KG372900.v4.1 // Pavir.8NG086600.v4.1 // Pavir.8KG069000.v4.1 // Pavir.8KG344300.v4.1 // Pavir.9KG255100.v4.1 // Pavir.8NG086700.v4…
GO:0051649	P	establishment of localization in cell	10	1953	256	15902	1	1	// Pavir.9KG518900.v4.1 // Pavir.2KG593100.v4.1 // Pavir.6NG146100.v4.1 // Pavir.1KG034800.v4.1 // Pavir.4KG352300.v4.1 // Pavir.1NG409600.v4.1 // Pavir.1NG040700.v4.1 // Pavir.7NG259800.v4.1 // Pavir.7NG132300.v4.1 // Pavir.4NG193800.v4.1	// Pavir.2KG114300.v4.1 // Pavir.7NG367600.v4.1 // Pavir.6KG411700.v4.1 // Pavir.4KG010000.v4.1 // Pavir.5NG423600.v4.1 // Pavir.9NG644400.v4.1 // Pavir.2NG454900.v4.1 // Pavir.6KG050700.v4.1 // Pavir.9NG307400.v4.1 // Pavir.8NG005400.v4.1 // Pavir.4NG206900.v4.1 // Pavir.4KG039700.v4.1 // Pavir.2NG046200.v4.1 // Pavir.1NG199500.v4.1 // Pavir.3NG143500.v4.1 // Pavir.5KG207800.v4.1 // Pavir.5NG164…
GO:0009056	P	catabolic process	48	1953	346	15902	0.23	1	// Pavir.1KG384900.v4.1 // Pavir.1KG088300.v4.1 // Pavir.9NG337600.v4.1 // Pavir.9NG265200.v4.1 // Pavir.1NG458100.v4.1 // Pavir.1KG476500.v4.1 // Pavir.1NG075900.v4.1 // Pavir.9KG430000.v4.1 // Pavir.5KG585000.v4.1 // Pavir.4KG166600.v4.1 // Pavir.9NG303400.v4.1 // Pavir.7NG269700.v4.1 // Pavir.9KG214700.v4.1 // Pavir.3KG373200.v4.1 // Pavir.9KG575500.v4.1 // Pavir.9NG755000.v4.1 // Pavir.9NG058…	// Pavir.5KG695400.v4.1 // Pavir.9KG040400.v4.1 // Pavir.6KG270200.v4.1 // Pavir.2KG261000.v4.1 // Pavir.9NG478700.v4.1 // Pavir.7KG430400.v4.1 // Pavir.6NG353800.v4.1 // Pavir.5NG552000.v4.1 // Pavir.8KG157800.v4.1 // Pavir.7NG361900.v4.1 // Pavir.8KG350600.v4.1 // Pavir.J367700.v4.1 // Pavir.4KG337000.v4.1 // Pavir.2KG384600.v4.1 // Pavir.9NG624000.v4.1 // Pavir.3KG394500.v4.1 // Pavir.7KG20040…
GO:0051179	P	localization	179	1953	1530	15902	0.75	1	// Pavir.5NG385100.v4.1 // Pavir.7NG358700.v4.1 // Pavir.8KG393700.v4.1 // Pavir.3KG457700.v4.1 // Pavir.3NG221800.v4.1 // Pavir.7KG291700.v4.1 // Pavir.4NG336000.v4.1 // Pavir.7NG422800.v4.1 // Pavir.1NG537800.v4.1 // Pavir.5KG662700.v4.1 // Pavir.1KG024500.v4.1 // Pavir.9NG640200.v4.1 // Pavir.9KG408900.v4.1 // Pavir.2NG040100.v4.1 // Pavir.1NG409600.v4.1 // Pavir.9NG134600.v4.1 // Pavir.9NG650…	// Pavir.5NG020600.v4.1 // Pavir.1NG349200.v4.1 // Pavir.9NG134600.v4.1 // Pavir.2KG110300.v4.1 // Pavir.J372800.v4.1 // Pavir.3KG035800.v4.1 // Pavir.8NG033800.v4.1 // Pavir.5KG199400.v4.1 // Pavir.9KG044400.v4.1 // Pavir.7KG385500.v4.1 // Pavir.2NG433000.v4.1 // Pavir.9NG209400.v4.1 // Pavir.2NG273200.v4.1 // Pavir.7KG227400.v4.1 // Pavir.9KG269700.v4.1 // Pavir.8NG193800.v4.1 // Pavir.9KG08960…
GO:1902578	P	single-organism localization	46	1953	409	15902	0.74	1	// Pavir.9KG518900.v4.1 // Pavir.9NG228400.v4.1 // Pavir.7KG291700.v4.1 // Pavir.4NG336000.v4.1 // Pavir.7NG222300.v4.1 // Pavir.J290900.v4.1 // Pavir.4KG325600.v4.1 // Pavir.1KG024500.v4.1 // Pavir.3KG481100.v4.1 // Pavir.6KG065500.v4.1 // Pavir.7NG372100.v4.1 // Pavir.7KG345000.v4.1 // Pavir.9KG496100.v4.1 // Pavir.9KG408900.v4.1 // Pavir.9KG317300.v4.1 // Pavir.1NG537800.v4.1 // Pavir.9KG00960…	// Pavir.2KG514400.v4.1 // Pavir.9NG080200.v4.1 // Pavir.9NG661500.v4.1 // Pavir.6NG159200.v4.1 // Pavir.3NG147900.v4.1 // Pavir.5NG020600.v4.1 // Pavir.5NG378800.v4.1 // Pavir.3NG147200.v4.1 // Pavir.7KG328400.v4.1 // Pavir.2NG005900.v4.1 // Pavir.9NG134600.v4.1 // Pavir.3KG035800.v4.1 // Pavir.4NG318300.v4.1 // Pavir.4NG048700.v4.1 // Pavir.1KG191900.v4.1 // Pavir.9NG255500.v4.1 // Pavir.5NG314…
GO:0051641	P	cellular localization	13	1953	277	15902	1	1	// Pavir.9KG518900.v4.1 // Pavir.7NG259800.v4.1 // Pavir.6NG146100.v4.1 // Pavir.1KG034800.v4.1 // Pavir.4KG352300.v4.1 // Pavir.1NG409600.v4.1 // Pavir.9KG009600.v4.1 // Pavir.9KG317300.v4.1 // Pavir.2KG281700.v4.1 // Pavir.1NG040700.v4.1 // Pavir.2KG593100.v4.1 // Pavir.7NG132300.v4.1 // Pavir.4NG193800.v4.1	// Pavir.2KG114300.v4.1 // Pavir.7NG367600.v4.1 // Pavir.6KG411700.v4.1 // Pavir.4KG010000.v4.1 // Pavir.5KG368700.v4.1 // Pavir.5NG423600.v4.1 // Pavir.9NG644400.v4.1 // Pavir.2NG454900.v4.1 // Pavir.6KG050700.v4.1 // Pavir.9NG307400.v4.1 // Pavir.8NG005400.v4.1 // Pavir.4NG206900.v4.1 // Pavir.4KG039700.v4.1 // Pavir.9KG009600.v4.1 // Pavir.2NG046200.v4.1 // Pavir.1NG199500.v4.1 // Pavir.3NG143…
GO:1901657	P	glycosyl compound metabolic process	33	1953	196	15902	0.06	1	// Pavir.1NG458100.v4.1 // Pavir.9NG337600.v4.1 // Pavir.1KG476500.v4.1 // Pavir.J290900.v4.1 // Pavir.4KG166600.v4.1 // Pavir.6KG297000.v4.1 // Pavir.J708000.v4.1 // Pavir.5NG265500.v4.1 // Pavir.9KG496100.v4.1 // Pavir.6NG218300.v4.1 // Pavir.2NG341500.v4.1 // Pavir.1NG537800.v4.1 // Pavir.4KG020600.v4.1 // Pavir.4KG304400.v4.1 // Pavir.9NG695300.v4.1 // Pavir.6NG311400.v4.1 // Pavir.1NG440500.…	// Pavir.3KG038700.v4.1 // Pavir.2KG232500.v4.1 // Pavir.5NG295100.v4.1 // Pavir.J266400.v4.1 // Pavir.1KG463400.v4.1 // Pavir.4NG009000.v4.1 // Pavir.6NG284300.v4.1 // Pavir.9KG060900.v4.1 // Pavir.9NG511300.v4.1 // Pavir.3NG306200.v4.1 // Pavir.2NG557500.v4.1 // Pavir.3KG333700.v4.1 // Pavir.3NG249300.v4.1 // Pavir.4NG132400.v4.1 // Pavir.J367700.v4.1 // Pavir.3NG010500.v4.1 // Pavir.6KG114500.…
GO:1902589	P	single-organism organelle organization	8	1953	96	15902	0.89	1	// Pavir.9KG522300.v4.1 // Pavir.1KG173700.v4.1 // Pavir.9NG036200.v4.1 // Pavir.2KG519000.v4.1 // Pavir.8NG092100.v4.1 // Pavir.5KG302900.v4.1 // Pavir.9NG851200.v4.1 // Pavir.3KG167000.v4.1	// Pavir.1KG173700.v4.1 // Pavir.8KG122100.v4.1 // Pavir.J028600.v4.1 // Pavir.8NG124700.v4.1 // Pavir.9NG036200.v4.1 // Pavir.1NG126900.v4.1 // Pavir.5KG290700.v4.1 // Pavir.9KG522300.v4.1 // Pavir.1NG052200.v4.1 // Pavir.3KG516000.v4.1 // Pavir.3KG566200.v4.1 // Pavir.9NG039200.v4.1 // Pavir.1NG557400.v4.1 // Pavir.5NG144400.v4.1 // Pavir.1KG259000.v4.1 // Pavir.1KG017400.v4.1 // Pavir.2KG59210…
GO:1902580	P	single-organism cellular localization	5	1953	72	15902	0.93	1	// Pavir.9KG518900.v4.1 // Pavir.9KG317300.v4.1 // Pavir.2KG593100.v4.1 // Pavir.2KG281700.v4.1 // Pavir.9KG009600.v4.1	// Pavir.3KG172700.v4.1 // Pavir.9KG518900.v4.1 // Pavir.9KG365600.v4.1 // Pavir.2KG141200.v4.1 // Pavir.5KG230500.v4.1 // Pavir.9NG644400.v4.1 // Pavir.5NG637700.v4.1 // Pavir.5NG144400.v4.1 // Pavir.4NG206900.v4.1 // Pavir.7NG361800.v4.1 // Pavir.9NG297900.v4.1 // Pavir.2NG046200.v4.1 // Pavir.1NG199500.v4.1 // Pavir.2KG529300.v4.1 // Pavir.9NG478500.v4.1 // Pavir.6KG411700.v4.1 // Pavir.9NG006…
GO:1901659	P	glycosyl compound biosynthetic process	9	1953	58	15902	0.31	1	// Pavir.9KG496100.v4.1 // Pavir.6NG218300.v4.1 // Pavir.1NG537800.v4.1 // Pavir.J290500.v4.1 // Pavir.J290900.v4.1 // Pavir.9NG695300.v4.1 // Pavir.2NG510900.v4.1 // Pavir.2KG414200.v4.1 // Pavir.6KG258700.v4.1	// Pavir.1KG471800.v4.1 // Pavir.5KG002500.v4.1 // Pavir.4NG177900.v4.1 // Pavir.2NG449600.v4.1 // Pavir.5NG295100.v4.1 // Pavir.9NG460800.v4.1 // Pavir.5KG375600.v4.1 // Pavir.5NG460000.v4.1 // Pavir.2KG380000.v4.1 // Pavir.5NG315500.v4.1 // Pavir.1NG453800.v4.1 // Pavir.6KG113200.v4.1 // Pavir.5NG111400.v4.1 // Pavir.1KG477000.v4.1 // Pavir.1NG304300.v4.1 // Pavir.6NG284300.v4.1 // Pavir.3KG490…
GO:0080090	P	regulation of primary metabolic process	129	1953	936	15902	0.11	1	// Pavir.3NG284800.v4.1 // Pavir.J767400.v4.1 // Pavir.2NG446200.v4.1 // Pavir.1KG534500.v4.1 // Pavir.9NG813700.v4.1 // Pavir.6KG015700.v4.1 // Pavir.5NG489400.v4.1 // Pavir.4NG075700.v4.1 // Pavir.5NG546100.v4.1 // Pavir.5KG602900.v4.1 // Pavir.6KG307800.v4.1 // Pavir.9NG739600.v4.1 // Pavir.J443800.v4.1 // Pavir.9KG564100.v4.1 // Pavir.1KG387700.v4.1 // Pavir.9KG583700.v4.1 // Pavir.6KG341300.…	// Pavir.9KG256600.v4.1 // Pavir.J123900.v4.1 // Pavir.5KG595400.v4.1 // Pavir.3NG324900.v4.1 // Pavir.5KG379800.v4.1 // Pavir.6NG099100.v4.1 // Pavir.3KG158800.v4.1 // Pavir.9NG448500.v4.1 // Pavir.7KG360800.v4.1 // Pavir.3KG512900.v4.1 // Pavir.4NG237400.v4.1 // Pavir.J767400.v4.1 // Pavir.9NG464700.v4.1 // Pavir.J331600.v4.1 // Pavir.9NG456100.v4.1 // Pavir.6KG307800.v4.1 // Pavir.5NG552300.v4…
GO:0018904	P	ether metabolic process	7	1953	60	15902	0.61	1	// Pavir.2NG316400.v4.1 // Pavir.3KG071800.v4.1 // Pavir.5KG710600.v4.1 // Pavir.7NG338200.v4.1 // Pavir.5KG239200.v4.1 // Pavir.5NG077300.v4.1 // Pavir.9NG601400.v4.1	// Pavir.1NG483600.v4.1 // Pavir.5KG710600.v4.1 // Pavir.1KG545800.v4.1 // Pavir.3NG070700.v4.1 // Pavir.9NG443200.v4.1 // Pavir.1NG530600.v4.1 // Pavir.7NG282700.v4.1 // Pavir.5KG239200.v4.1 // Pavir.4KG358600.v4.1 // Pavir.5KG640800.v4.1 // Pavir.2NG066100.v4.1 // Pavir.4NG344500.v4.1 // Pavir.4KG005300.v4.1 // Pavir.7NG338200.v4.1 // Pavir.2KG095100.v4.1 // Pavir.5NG642000.v4.1 // Pavir.8KG192…
GO:0006820	P	anion transport	10	1953	68	15902	0.35	1	// Pavir.7NG422800.v4.1 // Pavir.1NG326500.v4.1 // Pavir.9KG218000.v4.1 // Pavir.7NG372100.v4.1 // Pavir.8NG093700.v4.1 // Pavir.9NG239400.v4.1 // Pavir.5KG068100.v4.1 // Pavir.9KG640700.v4.1 // Pavir.9KG598300.v4.1 // Pavir.7KG424000.v4.1	// Pavir.4KG357800.v4.1 // Pavir.7NG422800.v4.1 // Pavir.6NG123600.v4.1 // Pavir.2KG317600.v4.1 // Pavir.5KG444300.v4.1 // Pavir.J391200.v4.1 // Pavir.5KG471500.v4.1 // Pavir.9NG661500.v4.1 // Pavir.5KG068100.v4.1 // Pavir.7NG192900.v4.1 // Pavir.9KG587600.v4.1 // Pavir.6KG239300.v4.1 // Pavir.1KG239200.v4.1 // Pavir.9KG640400.v4.1 // Pavir.6NG265300.v4.1 // Pavir.1KG360100.v4.1 // Pavir.6NG11860…
GO:0010605	P	negative regulation of macromolecule metabolic process	7	1953	46	15902	0.36	1	// Pavir.8NG042400.v4.1 // Pavir.J179000.v4.1 // Pavir.2KG142000.v4.1 // Pavir.J012200.v4.1 // Pavir.J578600.v4.1 // Pavir.9KG112100.v4.1 // Pavir.8NG086600.v4.1	// Pavir.8NG086800.v4.1 // Pavir.1KG307300.v4.1 // Pavir.8KG069000.v4.1 // Pavir.J012200.v4.1 // Pavir.J578600.v4.1 // Pavir.7NG443600.v4.1 // Pavir.5KG119200.v4.1 // Pavir.5KG449600.v4.1 // Pavir.6NG212300.v4.1 // Pavir.8KG285300.v4.1 // Pavir.8NG042400.v4.1 // Pavir.8NG144600.v4.1 // Pavir.8KG070000.v4.1 // Pavir.3NG031400.v4.1 // Pavir.J179000.v4.1 // Pavir.3KG061400.v4.1 // Pavir.2NG173500.v4…
GO:0070727	P	cellular macromolecule localization	10	1953	234	15902	1	1	// Pavir.9KG518900.v4.1 // Pavir.1KG034800.v4.1 // Pavir.4KG352300.v4.1 // Pavir.1NG409600.v4.1 // Pavir.9KG009600.v4.1 // Pavir.9KG317300.v4.1 // Pavir.2KG281700.v4.1 // Pavir.2KG593100.v4.1 // Pavir.7NG132300.v4.1 // Pavir.4NG193800.v4.1	// Pavir.2KG114300.v4.1 // Pavir.6KG411700.v4.1 // Pavir.4NG140900.v4.1 // Pavir.5NG423600.v4.1 // Pavir.9NG644400.v4.1 // Pavir.6KG050700.v4.1 // Pavir.9NG307400.v4.1 // Pavir.8NG005400.v4.1 // Pavir.4NG206900.v4.1 // Pavir.9KG009600.v4.1 // Pavir.2NG046200.v4.1 // Pavir.1NG199500.v4.1 // Pavir.5NG606100.v4.1 // Pavir.9NG478500.v4.1 // Pavir.5KG207800.v4.1 // Pavir.9NG006300.v4.1 // Pavir.5NG164…
GO:0010608	P	posttranscriptional regulation of gene expression	6	1953	31	15902	0.21	1	// Pavir.8NG042400.v4.1 // Pavir.J179000.v4.1 // Pavir.2KG142000.v4.1 // Pavir.J012200.v4.1 // Pavir.J578600.v4.1 // Pavir.8NG086600.v4.1	// Pavir.8NG086800.v4.1 // Pavir.1KG307300.v4.1 // Pavir.J012200.v4.1 // Pavir.J578600.v4.1 // Pavir.6NG212300.v4.1 // Pavir.8NG042400.v4.1 // Pavir.8NG144600.v4.1 // Pavir.8KG070000.v4.1 // Pavir.J179000.v4.1 // Pavir.8KG344300.v4.1 // Pavir.8NG086600.v4.1 // Pavir.8KG069000.v4.1 // Pavir.3KG466000.v4.1 // Pavir.1NG275400.v4.1 // Pavir.2NG574700.v4.1 // Pavir.9KG255100.v4.1 // Pavir.9NG047100.v4…
GO:0070647	P	protein modification by small protein conjugation or removal	8	1953	100	15902	0.92	1	// Pavir.2NG335400.v4.1 // Pavir.2KG314200.v4.1 // Pavir.1NG386000.v4.1 // Pavir.1KG234200.v4.1 // Pavir.9NG479800.v4.1 // Pavir.5KG699800.v4.1 // Pavir.9KG491200.v4.1 // Pavir.4KG065900.v4.1	// Pavir.4NG001700.v4.1 // Pavir.9KG195000.v4.1 // Pavir.9NG282800.v4.1 // Pavir.1NG386000.v4.1 // Pavir.9NG733900.v4.1 // Pavir.4KG162600.v4.1 // Pavir.2NG238300.v4.1 // Pavir.9KG379900.v4.1 // Pavir.2NG239600.v4.1 // Pavir.1KG363300.v4.1 // Pavir.3KG494900.v4.1 // Pavir.3KG507900.v4.1 // Pavir.7KG053000.v4.1 // Pavir.5KG677500.v4.1 // Pavir.9NG479800.v4.1 // Pavir.9KG081200.v4.1 // Pavir.4NG221…
GO:0018193	P	peptidyl-amino acid modification	9	1953	100	15902	0.86	1	// Pavir.5NG147600.v4.1 // Pavir.2NG535700.v4.1 // Pavir.3KG199900.v4.1 // Pavir.6KG233200.v4.1 // Pavir.1KG109700.v4.1 // Pavir.8NG010400.v4.1 // Pavir.5KG250500.v4.1 // Pavir.6NG213600.v4.1 // Pavir.2KG267700.v4.1	// Pavir.7KG360800.v4.1 // Pavir.1NG453200.v4.1 // Pavir.9NG617100.v4.1 // Pavir.4KG222900.v4.1 // Pavir.6NG369500.v4.1 // Pavir.6NG213600.v4.1 // Pavir.1NG494600.v4.1 // Pavir.9KG289100.v4.1 // Pavir.1NG277800.v4.1 // Pavir.6KG233200.v4.1 // Pavir.2KG238600.v4.1 // Pavir.1KG043300.v4.1 // Pavir.1NG376200.v4.1 // Pavir.8NG279100.v4.1 // Pavir.1NG033100.v4.1 // Pavir.9KG457900.v4.1 // Pavir.7NG291…
GO:0006260	P	DNA replication	6	1953	47	15902	0.53	1	// Pavir.4KG214100.v4.1 // Pavir.5NG043400.v4.1 // Pavir.5KG455600.v4.1 // Pavir.5KG761300.v4.1 // Pavir.9NG769500.v4.1 // Pavir.9NG193300.v4.1	// Pavir.2KG241300.v4.1 // Pavir.4KG214100.v4.1 // Pavir.1KG136100.v4.1 // Pavir.8NG096400.v4.1 // Pavir.3KG100900.v4.1 // Pavir.9KG078900.v4.1 // Pavir.5NG165400.v4.1 // Pavir.9KG549800.v4.1 // Pavir.7NG385400.v4.1 // Pavir.1NG401600.v4.1 // Pavir.9KG082200.v4.1 // Pavir.8NG114700.v4.1 // Pavir.1NG245900.v4.1 // Pavir.5NG043400.v4.1 // Pavir.5NG261900.v4.1 // Pavir.5KG568200.v4.1 // Pavir.1KG135…
GO:0051704	P	multi-organism process	5	1953	31	15902	0.36	1	// Pavir.8KG305700.v4.1 // Pavir.5KG576300.v4.1 // Pavir.5KG461000.v4.1 // Pavir.5NG469100.v4.1 // Pavir.2NG075200.v4.1	// Pavir.8KG305500.v4.1 // Pavir.5NG281100.v4.1 // Pavir.5KG461000.v4.1 // Pavir.9NG638300.v4.1 // Pavir.1KG167700.v4.1 // Pavir.5KG455200.v4.1 // Pavir.2NG526500.v4.1 // Pavir.5NG262000.v4.1 // Pavir.9KG618100.v4.1 // Pavir.7KG402400.v4.1 // Pavir.8KG218100.v4.1 // Pavir.7KG398700.v4.1 // Pavir.7NG103000.v4.1 // Pavir.5KG576300.v4.1 // Pavir.2KG480400.v4.1 // Pavir.4KG401500.v4.1 // Pavir.2NG075…
GO:0019725	P	cellular homeostasis	25	1953	178	15902	0.29	1	// Pavir.3NG186700.v4.1 // Pavir.5NG234600.v4.1 // Pavir.3KG449300.v4.1 // Pavir.5KG239200.v4.1 // Pavir.5KG758200.v4.1 // Pavir.1KG385200.v4.1 // Pavir.5KG238500.v4.1 // Pavir.3KG449800.v4.1 // Pavir.1KG335900.v4.1 // Pavir.3KG071800.v4.1 // Pavir.7NG338200.v4.1 // Pavir.3KG165100.v4.1 // Pavir.4NG248700.v4.1 // Pavir.8NG323500.v4.1 // Pavir.5KG710600.v4.1 // Pavir.5KG238200.v4.1 // Pavir.2NG316…	// Pavir.9KG158500.v4.1 // Pavir.2KG065200.v4.1 // Pavir.2KG450800.v4.1 // Pavir.3NG186700.v4.1 // Pavir.7NG300000.v4.1 // Pavir.1KG539400.v4.1 // Pavir.3KG339200.v4.1 // Pavir.6NG180000.v4.1 // Pavir.2KG576800.v4.1 // Pavir.9NG387300.v4.1 // Pavir.1NG530600.v4.1 // Pavir.7NG282700.v4.1 // Pavir.1KG385200.v4.1 // Pavir.3KG165100.v4.1 // Pavir.1KG001600.v4.1 // Pavir.8NG280100.v4.1 // Pavir.4KG005…
GO:0009206	P	purine ribonucleoside triphosphate biosynthetic process	7	1953	47	15902	0.38	1	// Pavir.9KG496100.v4.1 // Pavir.1NG537800.v4.1 // Pavir.J290500.v4.1 // Pavir.J290900.v4.1 // Pavir.9NG695300.v4.1 // Pavir.2NG510900.v4.1 // Pavir.2KG414200.v4.1	// Pavir.1KG471800.v4.1 // Pavir.5KG002500.v4.1 // Pavir.4NG177900.v4.1 // Pavir.2KG232500.v4.1 // Pavir.5NG295100.v4.1 // Pavir.9NG460800.v4.1 // Pavir.5KG375600.v4.1 // Pavir.5NG460000.v4.1 // Pavir.5NG315500.v4.1 // Pavir.1NG453800.v4.1 // Pavir.5NG111400.v4.1 // Pavir.6KG113200.v4.1 // Pavir.1KG477000.v4.1 // Pavir.1NG304300.v4.1 // Pavir.6NG284300.v4.1 // Pavir.3KG490200.v4.1 // Pavir.2NG149…
GO:0009205	P	purine ribonucleoside triphosphate metabolic process	24	1953	150	15902	0.14	1	// Pavir.1NG458100.v4.1 // Pavir.9NG337600.v4.1 // Pavir.1KG476500.v4.1 // Pavir.J290900.v4.1 // Pavir.4KG166600.v4.1 // Pavir.J708000.v4.1 // Pavir.5NG265500.v4.1 // Pavir.9KG496100.v4.1 // Pavir.1NG537800.v4.1 // Pavir.4KG020600.v4.1 // Pavir.4KG304400.v4.1 // Pavir.9NG695300.v4.1 // Pavir.7KG200400.v4.1 // Pavir.3NG030100.v4.1 // Pavir.8NG181800.v4.1 // Pavir.8KG161600.v4.1 // Pavir.2KG414200.…	// Pavir.3KG038700.v4.1 // Pavir.2KG232500.v4.1 // Pavir.5NG295100.v4.1 // Pavir.J266400.v4.1 // Pavir.1NG304300.v4.1 // Pavir.6NG284300.v4.1 // Pavir.9KG060900.v4.1 // Pavir.9NG511300.v4.1 // Pavir.3KG024400.v4.1 // Pavir.2NG557500.v4.1 // Pavir.3KG333700.v4.1 // Pavir.J367700.v4.1 // Pavir.3NG010500.v4.1 // Pavir.6KG114500.v4.1 // Pavir.9NG643600.v4.1 // Pavir.7NG253100.v4.1 // Pavir.7KG200400.…
GO:0006766	P	vitamin metabolic process	6	1953	34	15902	0.27	1	// Pavir.2NG003200.v4.1 // Pavir.1KG236700.v4.1 // Pavir.1KG237800.v4.1 // Pavir.1KG035000.v4.1 // Pavir.9NG012000.v4.1 // Pavir.2KG018100.v4.1	// Pavir.1NG012300.v4.1 // Pavir.1NG199600.v4.1 // Pavir.1KG236700.v4.1 // Pavir.3KG059300.v4.1 // Pavir.1NG239300.v4.1 // Pavir.3KG511800.v4.1 // Pavir.3KG453100.v4.1 // Pavir.3NG185400.v4.1 // Pavir.1KG273000.v4.1 // Pavir.9NG667500.v4.1 // Pavir.1KG270300.v4.1 // Pavir.9KG050400.v4.1 // Pavir.6KG312200.v4.1 // Pavir.9NG012000.v4.1 // Pavir.9NG266200.v4.1 // Pavir.9NG784000.v4.1 // Pavir.2KG018…
GO:0009201	P	ribonucleoside triphosphate biosynthetic process	7	1953	47	15902	0.38	1	// Pavir.9KG496100.v4.1 // Pavir.1NG537800.v4.1 // Pavir.J290500.v4.1 // Pavir.J290900.v4.1 // Pavir.9NG695300.v4.1 // Pavir.2NG510900.v4.1 // Pavir.2KG414200.v4.1	// Pavir.1KG471800.v4.1 // Pavir.5KG002500.v4.1 // Pavir.4NG177900.v4.1 // Pavir.2KG232500.v4.1 // Pavir.5NG295100.v4.1 // Pavir.9NG460800.v4.1 // Pavir.5KG375600.v4.1 // Pavir.5NG460000.v4.1 // Pavir.5NG315500.v4.1 // Pavir.1NG453800.v4.1 // Pavir.5NG111400.v4.1 // Pavir.6KG113200.v4.1 // Pavir.1KG477000.v4.1 // Pavir.1NG304300.v4.1 // Pavir.6NG284300.v4.1 // Pavir.3KG490200.v4.1 // Pavir.2NG149…
GO:0060255	P	regulation of macromolecule metabolic process	131	1953	953	15902	0.12	1	// Pavir.3NG284800.v4.1 // Pavir.J767400.v4.1 // Pavir.2NG446200.v4.1 // Pavir.1KG534500.v4.1 // Pavir.9NG813700.v4.1 // Pavir.6KG015700.v4.1 // Pavir.5NG489400.v4.1 // Pavir.4NG075700.v4.1 // Pavir.5NG546100.v4.1 // Pavir.5KG602900.v4.1 // Pavir.6KG307800.v4.1 // Pavir.9NG739600.v4.1 // Pavir.J443800.v4.1 // Pavir.9KG564100.v4.1 // Pavir.1KG387700.v4.1 // Pavir.9KG583700.v4.1 // Pavir.6KG341300.…	// Pavir.9KG256600.v4.1 // Pavir.J123900.v4.1 // Pavir.5KG595400.v4.1 // Pavir.1KG307300.v4.1 // Pavir.5KG379800.v4.1 // Pavir.6NG099100.v4.1 // Pavir.3KG158800.v4.1 // Pavir.9NG448500.v4.1 // Pavir.7KG360800.v4.1 // Pavir.3KG512900.v4.1 // Pavir.4NG237400.v4.1 // Pavir.J767400.v4.1 // Pavir.9NG464700.v4.1 // Pavir.J331600.v4.1 // Pavir.9NG456100.v4.1 // Pavir.3NG324900.v4.1 // Pavir.5NG271800.v4…
GO:0030163	P	protein catabolic process	9	1953	141	15902	0.99	1	// Pavir.1KG088300.v4.1 // Pavir.1NG075900.v4.1 // Pavir.4NG247500.v4.1 // Pavir.2KG568400.v4.1 // Pavir.1KG418000.v4.1 // Pavir.9NG303400.v4.1 // Pavir.7NG269700.v4.1 // Pavir.5NG006200.v4.1 // Pavir.1NG075800.v4.1	// Pavir.1KG088300.v4.1 // Pavir.5KG695400.v4.1 // Pavir.9KG040400.v4.1 // Pavir.4NG039000.v4.1 // Pavir.6NG363100.v4.1 // Pavir.6KG270200.v4.1 // Pavir.9NG303400.v4.1 // Pavir.7NG269700.v4.1 // Pavir.9KG379900.v4.1 // Pavir.6KG071700.v4.1 // Pavir.6NG353800.v4.1 // Pavir.8KG157800.v4.1 // Pavir.4NG045100.v4.1 // Pavir.2KG568400.v4.1 // Pavir.2NG597300.v4.1 // Pavir.5KG330500.v4.1 // Pavir.1KG083…
GO:0046129	P	purine ribonucleoside biosynthetic process	9	1953	56	15902	0.28	1	// Pavir.9KG496100.v4.1 // Pavir.6NG218300.v4.1 // Pavir.1NG537800.v4.1 // Pavir.J290500.v4.1 // Pavir.J290900.v4.1 // Pavir.9NG695300.v4.1 // Pavir.2NG510900.v4.1 // Pavir.2KG414200.v4.1 // Pavir.6KG258700.v4.1	// Pavir.1KG471800.v4.1 // Pavir.5KG002500.v4.1 // Pavir.4NG177900.v4.1 // Pavir.2NG449600.v4.1 // Pavir.5NG295100.v4.1 // Pavir.9NG460800.v4.1 // Pavir.5KG375600.v4.1 // Pavir.5NG460000.v4.1 // Pavir.2KG380000.v4.1 // Pavir.5NG315500.v4.1 // Pavir.1NG453800.v4.1 // Pavir.6KG113200.v4.1 // Pavir.5NG111400.v4.1 // Pavir.1KG477000.v4.1 // Pavir.1NG304300.v4.1 // Pavir.6NG284300.v4.1 // Pavir.3KG490…
GO:0046128	P	purine ribonucleoside metabolic process	32	1953	173	15902	0.025	1	// Pavir.1NG458100.v4.1 // Pavir.9NG337600.v4.1 // Pavir.1KG476500.v4.1 // Pavir.J290900.v4.1 // Pavir.4KG166600.v4.1 // Pavir.6KG297000.v4.1 // Pavir.J708000.v4.1 // Pavir.5NG265500.v4.1 // Pavir.9KG496100.v4.1 // Pavir.6NG218300.v4.1 // Pavir.2NG341500.v4.1 // Pavir.1NG537800.v4.1 // Pavir.4KG020600.v4.1 // Pavir.4KG304400.v4.1 // Pavir.9NG695300.v4.1 // Pavir.6NG311400.v4.1 // Pavir.1NG440500.…	// Pavir.3KG038700.v4.1 // Pavir.2KG232500.v4.1 // Pavir.5NG295100.v4.1 // Pavir.J266400.v4.1 // Pavir.1KG463400.v4.1 // Pavir.1NG304300.v4.1 // Pavir.6NG284300.v4.1 // Pavir.9KG060900.v4.1 // Pavir.9NG511300.v4.1 // Pavir.3KG024400.v4.1 // Pavir.2NG557500.v4.1 // Pavir.3KG333700.v4.1 // Pavir.6KG258700.v4.1 // Pavir.4NG132400.v4.1 // Pavir.J367700.v4.1 // Pavir.3NG010500.v4.1 // Pavir.6KG114500.…
GO:0018208	P	peptidyl-proline modification	9	1953	51	15902	0.21	1	// Pavir.5NG147600.v4.1 // Pavir.2NG535700.v4.1 // Pavir.3KG199900.v4.1 // Pavir.6KG233200.v4.1 // Pavir.1KG109700.v4.1 // Pavir.8NG010400.v4.1 // Pavir.5KG250500.v4.1 // Pavir.6NG213600.v4.1 // Pavir.2KG267700.v4.1	// Pavir.6KG407200.v4.1 // Pavir.5NG371600.v4.1 // Pavir.2NG535700.v4.1 // Pavir.9KG635900.v4.1 // Pavir.6NG360100.v4.1 // Pavir.2NG452200.v4.1 // Pavir.6NG369500.v4.1 // Pavir.2KG254200.v4.1 // Pavir.6KG409900.v4.1 // Pavir.4NG188500.v4.1 // Pavir.1NG108700.v4.1 // Pavir.5KG406000.v4.1 // Pavir.1NG049000.v4.1 // Pavir.9NG656600.v4.1 // Pavir.1KG125200.v4.1 // Pavir.1KG312200.v4.1 // Pavir.3KG199…
GO:0006163	P	purine nucleotide metabolic process	33	1953	192	15902	0.049	1	// Pavir.1NG458100.v4.1 // Pavir.9NG337600.v4.1 // Pavir.1KG476500.v4.1 // Pavir.9KG038400.v4.1 // Pavir.J290900.v4.1 // Pavir.4KG166600.v4.1 // Pavir.6KG297000.v4.1 // Pavir.J708000.v4.1 // Pavir.5NG265500.v4.1 // Pavir.9KG496100.v4.1 // Pavir.6NG218300.v4.1 // Pavir.2NG341500.v4.1 // Pavir.1NG537800.v4.1 // Pavir.4KG020600.v4.1 // Pavir.4KG304400.v4.1 // Pavir.9NG695300.v4.1 // Pavir.6NG311400.…	// Pavir.3KG038700.v4.1 // Pavir.2KG232500.v4.1 // Pavir.5NG295100.v4.1 // Pavir.J266400.v4.1 // Pavir.1KG463400.v4.1 // Pavir.1NG304300.v4.1 // Pavir.6NG284300.v4.1 // Pavir.9KG060900.v4.1 // Pavir.9NG511300.v4.1 // Pavir.3KG024400.v4.1 // Pavir.2NG557500.v4.1 // Pavir.3KG333700.v4.1 // Pavir.3NG249300.v4.1 // Pavir.4NG132400.v4.1 // Pavir.J367700.v4.1 // Pavir.3NG010500.v4.1 // Pavir.6KG114500.…
GO:0043038	P	amino acid activation	9	1953	100	15902	0.86	1	// Pavir.3KG446600.v4.1 // Pavir.7KG047300.v4.1 // Pavir.4KG113100.v4.1 // Pavir.3NG244900.v4.1 // Pavir.8KG036700.v4.1 // Pavir.6KG384400.v4.1 // Pavir.8NG012800.v4.1 // Pavir.6NG319700.v4.1 // Pavir.4NG174500.v4.1	// Pavir.9NG136300.v4.1 // Pavir.4KG344900.v4.1 // Pavir.9NG452300.v4.1 // Pavir.9NG380900.v4.1 // Pavir.2NG564400.v4.1 // Pavir.8NG020800.v4.1 // Pavir.2KG513600.v4.1 // Pavir.3KG151100.v4.1 // Pavir.9KG275600.v4.1 // Pavir.2NG029700.v4.1 // Pavir.3KG362000.v4.1 // Pavir.5NG085100.v4.1 // Pavir.5KG125900.v4.1 // Pavir.5NG247300.v4.1 // Pavir.4KG113100.v4.1 // Pavir.5KG235700.v4.1 // Pavir.9KG628…
GO:0043039	P	tRNA aminoacylation	9	1953	100	15902	0.86	1	// Pavir.3KG446600.v4.1 // Pavir.7KG047300.v4.1 // Pavir.4KG113100.v4.1 // Pavir.3NG244900.v4.1 // Pavir.8KG036700.v4.1 // Pavir.6KG384400.v4.1 // Pavir.8NG012800.v4.1 // Pavir.6NG319700.v4.1 // Pavir.4NG174500.v4.1	// Pavir.9NG136300.v4.1 // Pavir.4KG344900.v4.1 // Pavir.9NG452300.v4.1 // Pavir.9NG380900.v4.1 // Pavir.2NG564400.v4.1 // Pavir.8NG020800.v4.1 // Pavir.2KG513600.v4.1 // Pavir.3KG151100.v4.1 // Pavir.9KG275600.v4.1 // Pavir.2NG029700.v4.1 // Pavir.3KG362000.v4.1 // Pavir.5NG085100.v4.1 // Pavir.5KG125900.v4.1 // Pavir.5NG247300.v4.1 // Pavir.4KG113100.v4.1 // Pavir.5KG235700.v4.1 // Pavir.9KG628…
GO:0006165	P	nucleoside diphosphate phosphorylation	17	1953	91	15902	0.079	1	// Pavir.1NG458100.v4.1 // Pavir.9NG337600.v4.1 // Pavir.J708000.v4.1 // Pavir.5NG265500.v4.1 // Pavir.7KG200400.v4.1 // Pavir.3NG030100.v4.1 // Pavir.8NG181800.v4.1 // Pavir.8KG161600.v4.1 // Pavir.4KG304400.v4.1 // Pavir.9KG352100.v4.1 // Pavir.4KG020600.v4.1 // Pavir.1KG476500.v4.1 // Pavir.4NG033600.v4.1 // Pavir.4KG166600.v4.1 // Pavir.2NG060800.v4.1 // Pavir.5NG135800.v4.1 // Pavir.2KG31700…	// Pavir.J266400.v4.1 // Pavir.1NG304300.v4.1 // Pavir.9KG060900.v4.1 // Pavir.9NG068600.v4.1 // Pavir.3KG024400.v4.1 // Pavir.3KG333700.v4.1 // Pavir.J367700.v4.1 // Pavir.7NG253100.v4.1 // Pavir.7KG200400.v4.1 // Pavir.5KG425300.v4.1 // Pavir.7KG047200.v4.1 // Pavir.9KG200000.v4.1 // Pavir.6NG213800.v4.1 // Pavir.4NG198500.v4.1 // Pavir.2NG149800.v4.1 // Pavir.5KG704100.v4.1 // Pavir.5NG037200.…
GO:0006164	P	purine nucleotide biosynthetic process	10	1953	75	15902	0.45	1	// Pavir.9KG496100.v4.1 // Pavir.6NG218300.v4.1 // Pavir.9KG038400.v4.1 // Pavir.1NG537800.v4.1 // Pavir.J290500.v4.1 // Pavir.J290900.v4.1 // Pavir.9NG695300.v4.1 // Pavir.2NG510900.v4.1 // Pavir.2KG414200.v4.1 // Pavir.6KG258700.v4.1	// Pavir.1KG471800.v4.1 // Pavir.1NG453800.v4.1 // Pavir.4NG177900.v4.1 // Pavir.2NG449600.v4.1 // Pavir.9KG420100.v4.1 // Pavir.5NG295100.v4.1 // Pavir.9NG460800.v4.1 // Pavir.5KG375600.v4.1 // Pavir.5NG460000.v4.1 // Pavir.1KG230700.v4.1 // Pavir.2KG380000.v4.1 // Pavir.5KG469200.v4.1 // Pavir.5KG002500.v4.1 // Pavir.6KG114500.v4.1 // Pavir.5KG046800.v4.1 // Pavir.5NG315500.v4.1 // Pavir.8NG035…
GO:0019439	P	aromatic compound catabolic process	5	1953	40	15902	0.56	1	// Pavir.1KG384900.v4.1 // Pavir.6NG059500.v4.1 // Pavir.2NG294600.v4.1 // Pavir.2KG261000.v4.1 // Pavir.5NG441500.v4.1	// Pavir.1KG384900.v4.1 // Pavir.9NG097700.v4.1 // Pavir.4NG311300.v4.1 // Pavir.9NG080300.v4.1 // Pavir.2KG165300.v4.1 // Pavir.9NG538000.v4.1 // Pavir.4KG318800.v4.1 // Pavir.3KG524000.v4.1 // Pavir.5KG476900.v4.1 // Pavir.2NG023500.v4.1 // Pavir.4KG218600.v4.1 // Pavir.2KG261000.v4.1 // Pavir.1NG551100.v4.1 // Pavir.7KG430400.v4.1 // Pavir.2NG499900.v4.1 // Pavir.1KG549500.v4.1 // Pavir.5KG117…
GO:0019438	P	aromatic compound biosynthetic process	177	1953	1270	15902	0.056	1	// Pavir.9NG560200.v4.1 // Pavir.3NG284800.v4.1 // Pavir.J767400.v4.1 // Pavir.2NG446200.v4.1 // Pavir.1KG534500.v4.1 // Pavir.9NG054200.v4.1 // Pavir.9NG813700.v4.1 // Pavir.6KG015700.v4.1 // Pavir.4NG075700.v4.1 // Pavir.5NG489400.v4.1 // Pavir.1NG500500.v4.1 // Pavir.1NG292900.v4.1 // Pavir.5KG602900.v4.1 // Pavir.6KG307800.v4.1 // Pavir.9NG739600.v4.1 // Pavir.3KG512600.v4.1 // Pavir.5KG76890…	// Pavir.9KG256600.v4.1 // Pavir.J123900.v4.1 // Pavir.5KG595400.v4.1 // Pavir.3NG324900.v4.1 // Pavir.5KG379800.v4.1 // Pavir.6NG099100.v4.1 // Pavir.3KG158800.v4.1 // Pavir.9NG448500.v4.1 // Pavir.9NG184700.v4.1 // Pavir.3KG426900.v4.1 // Pavir.4NG075700.v4.1 // Pavir.3KG512900.v4.1 // Pavir.4NG237400.v4.1 // Pavir.J767400.v4.1 // Pavir.9NG464700.v4.1 // Pavir.J331600.v4.1 // Pavir.9NG456100.v4…
GO:1901576	P	organic substance biosynthetic process	310	1953	2551	15902	0.59	1	// Pavir.9NG560200.v4.1 // Pavir.3NG284800.v4.1 // Pavir.J767400.v4.1 // Pavir.2NG446200.v4.1 // Pavir.2KG120800.v4.1 // Pavir.1KG534500.v4.1 // Pavir.1KG356100.v4.1 // Pavir.1KG250800.v4.1 // Pavir.9NG813700.v4.1 // Pavir.6KG015700.v4.1 // Pavir.1KG316100.v4.1 // Pavir.4NG075700.v4.1 // Pavir.3KG314600.v4.1 // Pavir.5NG489400.v4.1 // Pavir.1KG540000.v4.1 // Pavir.5KG607200.v4.1 // Pavir.1NG50050…	// Pavir.6KG136000.v4.1 // Pavir.6KG253300.v4.1 // Pavir.3KG158800.v4.1 // Pavir.3KG512900.v4.1 // Pavir.9KG549800.v4.1 // Pavir.9NG696000.v4.1 // Pavir.5KG035200.v4.1 // Pavir.4NG215500.v4.1 // Pavir.8NG096300.v4.1 // Pavir.9NG237200.v4.1 // Pavir.8KG069000.v4.1 // Pavir.2NG074500.v4.1 // Pavir.9NG283200.v4.1 // Pavir.6KG308400.v4.1 // Pavir.3NG241000.v4.1 // Pavir.8NG057200.v4.1 // Pavir.6NG059…
GO:1901575	P	organic substance catabolic process	48	1953	339	15902	0.2	1	// Pavir.1KG384900.v4.1 // Pavir.1KG088300.v4.1 // Pavir.9NG337600.v4.1 // Pavir.9NG265200.v4.1 // Pavir.1NG458100.v4.1 // Pavir.1KG476500.v4.1 // Pavir.1NG075900.v4.1 // Pavir.9KG430000.v4.1 // Pavir.5KG585000.v4.1 // Pavir.4KG166600.v4.1 // Pavir.9NG303400.v4.1 // Pavir.7NG269700.v4.1 // Pavir.9KG214700.v4.1 // Pavir.3KG373200.v4.1 // Pavir.9KG575500.v4.1 // Pavir.9NG755000.v4.1 // Pavir.9NG058…	// Pavir.1KG088300.v4.1 // Pavir.1KG038600.v4.1 // Pavir.9NG265200.v4.1 // Pavir.2NG620500.v4.1 // Pavir.9NG538000.v4.1 // Pavir.J266400.v4.1 // Pavir.9KG040400.v4.1 // Pavir.1NG039000.v4.1 // Pavir.4NG039000.v4.1 // Pavir.6NG363100.v4.1 // Pavir.6KG270200.v4.1 // Pavir.7KG221600.v4.1 // Pavir.7NG269700.v4.1 // Pavir.9KG379900.v4.1 // Pavir.4NG043200.v4.1 // Pavir.2NG156900.v4.1 // Pavir.9NG47870…
GO:0016043	P	cellular component organization	27	1953	450	15902	1	1	// Pavir.9KG518900.v4.1 // Pavir.1KG173700.v4.1 // Pavir.J767400.v4.1 // Pavir.9NG060900.v4.1 // Pavir.2KG519000.v4.1 // Pavir.3NG125000.v4.1 // Pavir.9KG009600.v4.1 // Pavir.9NG851200.v4.1 // Pavir.9NG036200.v4.1 // Pavir.3KG295200.v4.1 // Pavir.1KG346000.v4.1 // Pavir.9KG317300.v4.1 // Pavir.3NG126300.v4.1 // Pavir.7NG300400.v4.1 // Pavir.3KG167000.v4.1 // Pavir.3KG310700.v4.1 // Pavir.4NG02250…	// Pavir.J767400.v4.1 // Pavir.7NG267200.v4.1 // Pavir.2KG090400.v4.1 // Pavir.7KG360800.v4.1 // Pavir.1NG453200.v4.1 // Pavir.J028600.v4.1 // Pavir.8NG124700.v4.1 // Pavir.1NG526400.v4.1 // Pavir.5KG237900.v4.1 // Pavir.2KG515400.v4.1 // Pavir.8KG291500.v4.1 // Pavir.9NG782300.v4.1 // Pavir.2NG620700.v4.1 // Pavir.9KG014400.v4.1 // Pavir.4NG027900.v4.1 // Pavir.9NG313400.v4.1 // Pavir.2KG469100.…
GO:0065003	P	macromolecular complex assembly	8	1953	109	15902	0.95	1	// Pavir.J204600.v4.1 // Pavir.2KG519000.v4.1 // Pavir.3KG295200.v4.1 // Pavir.4NG022500.v4.1 // Pavir.5KG489300.v4.1 // Pavir.1NG316800.v4.1 // Pavir.7NG300400.v4.1 // Pavir.1KG346000.v4.1	// Pavir.7NG267200.v4.1 // Pavir.1KG543300.v4.1 // Pavir.4KG010000.v4.1 // Pavir.2NG650200.v4.1 // Pavir.1KG222000.v4.1 // Pavir.9NG387300.v4.1 // Pavir.8KG122100.v4.1 // Pavir.7KG283800.v4.1 // Pavir.8NG124700.v4.1 // Pavir.9KG595600.v4.1 // Pavir.5NG284500.v4.1 // Pavir.2NG608600.v4.1 // Pavir.9NG102100.v4.1 // Pavir.7NG300400.v4.1 // Pavir.1KG005900.v4.1 // Pavir.8KG035500.v4.1 // Pavir.1NG557…
GO:0065007	P	biological regulation	198	1953	1495	15902	0.16	1	// Pavir.3NG284800.v4.1 // Pavir.J767400.v4.1 // Pavir.2NG446200.v4.1 // Pavir.1KG534500.v4.1 // Pavir.8KG350000.v4.1 // Pavir.9NG813700.v4.1 // Pavir.6KG015700.v4.1 // Pavir.4NG075700.v4.1 // Pavir.9KG130700.v4.1 // Pavir.5NG489400.v4.1 // Pavir.1KG385200.v4.1 // Pavir.3KG124800.v4.1 // Pavir.1NG500500.v4.1 // Pavir.5NG546100.v4.1 // Pavir.5KG602900.v4.1 // Pavir.6KG307800.v4.1 // Pavir.9NG73960…	// Pavir.3KG158800.v4.1 // Pavir.2KG450800.v4.1 // Pavir.2KG090400.v4.1 // Pavir.3KG512900.v4.1 // Pavir.1NG530600.v4.1 // Pavir.4KG005300.v4.1 // Pavir.8NG096300.v4.1 // Pavir.8KG069000.v4.1 // Pavir.5NG531800.v4.1 // Pavir.5KG051500.v4.1 // Pavir.7NG201600.v4.1 // Pavir.4NG078700.v4.1 // Pavir.3NG241000.v4.1 // Pavir.3KG187500.v4.1 // Pavir.2KG207300.v4.1 // Pavir.2NG160400.v4.1 // Pavir.9NG134…
GO:0098662	P	inorganic cation transmembrane transport	11	1953	116	15902	0.83	1	// Pavir.3KG513300.v4.1 // Pavir.9KG496100.v4.1 // Pavir.1NG537800.v4.1 // Pavir.J290500.v4.1 // Pavir.J290900.v4.1 // Pavir.9NG695300.v4.1 // Pavir.2NG510900.v4.1 // Pavir.3NG240800.v4.1 // Pavir.2KG414200.v4.1 // Pavir.2NG637400.v4.1 // Pavir.7KG345000.v4.1	// Pavir.9KG119000.v4.1 // Pavir.5NG295100.v4.1 // Pavir.5NG518300.v4.1 // Pavir.2KG478100.v4.1 // Pavir.4NG344600.v4.1 // Pavir.6KG103900.v4.1 // Pavir.5NG020600.v4.1 // Pavir.6NG284300.v4.1 // Pavir.2KG470800.v4.1 // Pavir.2NG005900.v4.1 // Pavir.3NG010500.v4.1 // Pavir.2KG232500.v4.1 // Pavir.2KG588400.v4.1 // Pavir.3KG096700.v4.1 // Pavir.8NG057700.v4.1 // Pavir.7NG152900.v4.1 // Pavir.5KG407…
GO:0065004	P	protein-DNA complex assembly	5	1953	33	15902	0.4	1	// Pavir.5KG489300.v4.1 // Pavir.1NG316800.v4.1 // Pavir.7NG300400.v4.1 // Pavir.4NG022500.v4.1 // Pavir.1KG346000.v4.1	// Pavir.7NG267200.v4.1 // Pavir.6KG352400.v4.1 // Pavir.5KG335900.v4.1 // Pavir.6NG349400.v4.1 // Pavir.1KG346000.v4.1 // Pavir.5KG079100.v4.1 // Pavir.5NG284500.v4.1 // Pavir.7KG187600.v4.1 // Pavir.4KG037000.v4.1 // Pavir.9KG074000.v4.1 // Pavir.5KG480500.v4.1 // Pavir.7NG300400.v4.1 // Pavir.5KG244900.v4.1 // Pavir.7NG178200.v4.1 // Pavir.5NG080700.v4.1 // Pavir.4KG180300.v4.1 // Pavir.6KG256…
GO:0065008	P	regulation of biological quality	30	1953	228	15902	0.39	1	// Pavir.3NG186700.v4.1 // Pavir.5NG234600.v4.1 // Pavir.3KG449500.v4.1 // Pavir.3KG449300.v4.1 // Pavir.5KG239200.v4.1 // Pavir.5KG758200.v4.1 // Pavir.2KG337300.v4.1 // Pavir.5KG710600.v4.1 // Pavir.1KG385200.v4.1 // Pavir.5KG238500.v4.1 // Pavir.5NG525400.v4.1 // Pavir.1KG335900.v4.1 // Pavir.3KG449800.v4.1 // Pavir.3KG071800.v4.1 // Pavir.7NG338200.v4.1 // Pavir.3KG165100.v4.1 // Pavir.4NG248…	// Pavir.9KG158500.v4.1 // Pavir.2KG065200.v4.1 // Pavir.2KG450800.v4.1 // Pavir.3NG186700.v4.1 // Pavir.7NG300000.v4.1 // Pavir.1KG539400.v4.1 // Pavir.3KG339200.v4.1 // Pavir.6NG180000.v4.1 // Pavir.2KG090400.v4.1 // Pavir.2KG576800.v4.1 // Pavir.9NG387300.v4.1 // Pavir.1NG530600.v4.1 // Pavir.7NG282700.v4.1 // Pavir.9NG064400.v4.1 // Pavir.1KG385200.v4.1 // Pavir.8KG122100.v4.1 // Pavir.3KG165…
GO:0009156	P	ribonucleoside monophosphate biosynthetic process	9	1953	48	15902	0.17	1	// Pavir.9KG496100.v4.1 // Pavir.6NG218300.v4.1 // Pavir.1NG537800.v4.1 // Pavir.J290500.v4.1 // Pavir.J290900.v4.1 // Pavir.9NG695300.v4.1 // Pavir.2NG510900.v4.1 // Pavir.2KG414200.v4.1 // Pavir.6KG258700.v4.1	// Pavir.1KG471800.v4.1 // Pavir.5KG002500.v4.1 // Pavir.4NG177900.v4.1 // Pavir.2KG232500.v4.1 // Pavir.9KG420100.v4.1 // Pavir.5NG295100.v4.1 // Pavir.5KG375600.v4.1 // Pavir.5NG460000.v4.1 // Pavir.5KG046800.v4.1 // Pavir.5NG315500.v4.1 // Pavir.1NG453800.v4.1 // Pavir.5NG111400.v4.1 // Pavir.3NG233000.v4.1 // Pavir.6KG113200.v4.1 // Pavir.1NG331300.v4.1 // Pavir.2NG613400.v4.1 // Pavir.9KG496…
GO:0009152	P	purine ribonucleotide biosynthetic process	9	1953	65	15902	0.42	1	// Pavir.9KG496100.v4.1 // Pavir.6NG218300.v4.1 // Pavir.1NG537800.v4.1 // Pavir.J290500.v4.1 // Pavir.J290900.v4.1 // Pavir.9NG695300.v4.1 // Pavir.2NG510900.v4.1 // Pavir.2KG414200.v4.1 // Pavir.6KG258700.v4.1	// Pavir.1KG471800.v4.1 // Pavir.5KG002500.v4.1 // Pavir.4NG177900.v4.1 // Pavir.2NG449600.v4.1 // Pavir.9KG420100.v4.1 // Pavir.5NG295100.v4.1 // Pavir.9NG460800.v4.1 // Pavir.5KG375600.v4.1 // Pavir.5NG460000.v4.1 // Pavir.2KG380000.v4.1 // Pavir.5KG046800.v4.1 // Pavir.5NG315500.v4.1 // Pavir.1NG453800.v4.1 // Pavir.6KG113200.v4.1 // Pavir.3NG233000.v4.1 // Pavir.5NG111400.v4.1 // Pavir.1KG477…
GO:0009150	P	purine ribonucleotide metabolic process	32	1953	182	15902	0.042	1	// Pavir.1NG458100.v4.1 // Pavir.9NG337600.v4.1 // Pavir.1KG476500.v4.1 // Pavir.J290900.v4.1 // Pavir.4KG166600.v4.1 // Pavir.6KG297000.v4.1 // Pavir.J708000.v4.1 // Pavir.5NG265500.v4.1 // Pavir.9KG496100.v4.1 // Pavir.6NG218300.v4.1 // Pavir.2NG341500.v4.1 // Pavir.1NG537800.v4.1 // Pavir.4KG020600.v4.1 // Pavir.4KG304400.v4.1 // Pavir.9NG695300.v4.1 // Pavir.6NG311400.v4.1 // Pavir.1NG440500.…	// Pavir.3KG038700.v4.1 // Pavir.2KG232500.v4.1 // Pavir.5NG295100.v4.1 // Pavir.J266400.v4.1 // Pavir.1KG463400.v4.1 // Pavir.1NG304300.v4.1 // Pavir.6NG284300.v4.1 // Pavir.9KG060900.v4.1 // Pavir.9NG511300.v4.1 // Pavir.3KG024400.v4.1 // Pavir.2NG557500.v4.1 // Pavir.3KG333700.v4.1 // Pavir.6KG258700.v4.1 // Pavir.4NG132400.v4.1 // Pavir.J367700.v4.1 // Pavir.3NG010500.v4.1 // Pavir.6KG114500.…
GO:0036211	P	protein modification process	148	1953	1481	15902	1	1	// Pavir.2NG544700.v4.1 // Pavir.5KG497300.v4.1 // Pavir.1NG386000.v4.1 // Pavir.9KG615800.v4.1 // Pavir.7NG398000.v4.1 // Pavir.9NG715000.v4.1 // Pavir.1NG174200.v4.1 // Pavir.9NG736300.v4.1 // Pavir.7KG240300.v4.1 // Pavir.3KG551700.v4.1 // Pavir.8NG071800.v4.1 // Pavir.9NG072300.v4.1 // Pavir.8KG115000.v4.1 // Pavir.5KG498200.v4.1 // Pavir.1NG328500.v4.1 // Pavir.6NG213600.v4.1 // Pavir.3KG336…	// Pavir.7KG369000.v4.1 // Pavir.9NG282800.v4.1 // Pavir.5KG524800.v4.1 // Pavir.9NG003600.v4.1 // Pavir.6KG291000.v4.1 // Pavir.4NG090700.v4.1 // Pavir.5KG453800.v4.1 // Pavir.1NG082300.v4.1 // Pavir.7KG240300.v4.1 // Pavir.2KG065000.v4.1 // Pavir.2NG262500.v4.1 // Pavir.6NG237800.v4.1 // Pavir.9KG375300.v4.1 // Pavir.2NG074500.v4.1 // Pavir.6KG308400.v4.1 // Pavir.3NG241000.v4.1 // Pavir.1KG048…
GO:0034728	P	nucleosome organization	5	1953	30	15902	0.34	1	// Pavir.5KG489300.v4.1 // Pavir.1NG316800.v4.1 // Pavir.7NG300400.v4.1 // Pavir.4NG022500.v4.1 // Pavir.1KG346000.v4.1	// Pavir.7NG267200.v4.1 // Pavir.5KG335900.v4.1 // Pavir.1KG346000.v4.1 // Pavir.5KG079100.v4.1 // Pavir.7KG187600.v4.1 // Pavir.4KG037000.v4.1 // Pavir.9KG074000.v4.1 // Pavir.5KG480500.v4.1 // Pavir.7NG300400.v4.1 // Pavir.6KG001500.v4.1 // Pavir.7NG178200.v4.1 // Pavir.5NG080700.v4.1 // Pavir.4KG180300.v4.1 // Pavir.6KG256700.v4.1 // Pavir.4NG022500.v4.1 // Pavir.6NG001000.v4.1 // Pavir.7KG308…
GO:0016311	P	dephosphorylation	26	1953	151	15902	0.073	1	// Pavir.9NG715000.v4.1 // Pavir.9KG477100.v4.1 // Pavir.5NG372600.v4.1 // Pavir.1NG255300.v4.1 // Pavir.6KG407000.v4.1 // Pavir.3NG004100.v4.1 // Pavir.J033100.v4.1 // Pavir.5KG405500.v4.1 // Pavir.9NG052500.v4.1 // Pavir.2NG300800.v4.1 // Pavir.9KG499400.v4.1 // Pavir.8NG117400.v4.1 // Pavir.5NG586400.v4.1 // Pavir.5KG624900.v4.1 // Pavir.7KG120300.v4.1 // Pavir.2KG215700.v4.1 // Pavir.7KG09360…	// Pavir.3KG010400.v4.1 // Pavir.5NG283600.v4.1 // Pavir.9NG715000.v4.1 // Pavir.9NG547200.v4.1 // Pavir.9NG650600.v4.1 // Pavir.5KG458700.v4.1 // Pavir.8NG117400.v4.1 // Pavir.1NG077000.v4.1 // Pavir.9NG564000.v4.1 // Pavir.4KG040000.v4.1 // Pavir.7NG366800.v4.1 // Pavir.9KG398100.v4.1 // Pavir.7KG355700.v4.1 // Pavir.9KG630400.v4.1 // Pavir.8NG036900.v4.1 // Pavir.1NG238900.v4.1 // Pavir.4KG077…
GO:0016310	P	phosphorylation	120	1953	1139	15902	0.96	1	// Pavir.2NG544700.v4.1 // Pavir.5KG497300.v4.1 // Pavir.9KG615800.v4.1 // Pavir.7NG398000.v4.1 // Pavir.1NG174200.v4.1 // Pavir.9NG736300.v4.1 // Pavir.7KG240300.v4.1 // Pavir.5NG265500.v4.1 // Pavir.3KG551700.v4.1 // Pavir.8NG071800.v4.1 // Pavir.4KG199400.v4.1 // Pavir.9NG072300.v4.1 // Pavir.8KG115000.v4.1 // Pavir.2KG317000.v4.1 // Pavir.1NG499700.v4.1 // Pavir.5KG498200.v4.1 // Pavir.3KG336…	// Pavir.1KG527900.v4.1 // Pavir.6KG015300.v4.1 // Pavir.9KG539200.v4.1 // Pavir.2KG539000.v4.1 // Pavir.7KG369000.v4.1 // Pavir.8NG217300.v4.1 // Pavir.8NG047800.v4.1 // Pavir.2NG531400.v4.1 // Pavir.2NG045100.v4.1 // Pavir.3KG426900.v4.1 // Pavir.5KG601500.v4.1 // Pavir.5NG299400.v4.1 // Pavir.7NG398000.v4.1 // Pavir.8KG334700.v4.1 // Pavir.2KG214300.v4.1 // Pavir.9NG391900.v4.1 // Pavir.1KG175…
GO:0044248	P	cellular catabolic process	18	1953	207	15902	0.94	1	// Pavir.9NG755000.v4.1 // Pavir.1KG088300.v4.1 // Pavir.9NG058800.v4.1 // Pavir.6KG207900.v4.1 // Pavir.1KG418000.v4.1 // Pavir.2NG294600.v4.1 // Pavir.7KG221900.v4.1 // Pavir.1NG075900.v4.1 // Pavir.1KG384900.v4.1 // Pavir.4NG247500.v4.1 // Pavir.6NG059500.v4.1 // Pavir.5NG441500.v4.1 // Pavir.9NG303400.v4.1 // Pavir.7NG269700.v4.1 // Pavir.2KG261000.v4.1 // Pavir.5NG006200.v4.1 // Pavir.1KG190…	// Pavir.1KG088300.v4.1 // Pavir.1KG038600.v4.1 // Pavir.5KG695400.v4.1 // Pavir.9NG538000.v4.1 // Pavir.9NG303400.v4.1 // Pavir.4NG039000.v4.1 // Pavir.6NG363100.v4.1 // Pavir.7NG430200.v4.1 // Pavir.7KG221600.v4.1 // Pavir.7NG269700.v4.1 // Pavir.9KG379900.v4.1 // Pavir.2KG261000.v4.1 // Pavir.9NG478700.v4.1 // Pavir.J574600.v4.1 // Pavir.7KG430400.v4.1 // Pavir.6KG071700.v4.1 // Pavir.6NG35380…
GO:0044249	P	cellular biosynthetic process	296	1953	2512	15902	0.78	1	// Pavir.9NG560200.v4.1 // Pavir.3NG284800.v4.1 // Pavir.J767400.v4.1 // Pavir.2NG446200.v4.1 // Pavir.1KG534500.v4.1 // Pavir.1KG356100.v4.1 // Pavir.1KG250800.v4.1 // Pavir.9NG813700.v4.1 // Pavir.6KG015700.v4.1 // Pavir.1KG316100.v4.1 // Pavir.4NG075700.v4.1 // Pavir.3KG314600.v4.1 // Pavir.5NG489400.v4.1 // Pavir.1KG540000.v4.1 // Pavir.1NG500500.v4.1 // Pavir.1NG292900.v4.1 // Pavir.5KG60290…	// Pavir.6KG136000.v4.1 // Pavir.6KG253300.v4.1 // Pavir.3KG158800.v4.1 // Pavir.3KG512900.v4.1 // Pavir.9KG549800.v4.1 // Pavir.5KG035200.v4.1 // Pavir.4NG215500.v4.1 // Pavir.8NG096300.v4.1 // Pavir.9NG237200.v4.1 // Pavir.8KG069000.v4.1 // Pavir.2NG074500.v4.1 // Pavir.9NG283200.v4.1 // Pavir.6KG308400.v4.1 // Pavir.3NG241000.v4.1 // Pavir.6NG059300.v4.1 // Pavir.9NG496000.v4.1 // Pavir.8NG299…
GO:0034641	P	cellular nitrogen compound metabolic process	303	1953	2828	15902	0.99	1	// Pavir.9NG560200.v4.1 // Pavir.3NG284800.v4.1 // Pavir.J767400.v4.1 // Pavir.2NG446200.v4.1 // Pavir.7NG286600.v4.1 // Pavir.1KG534500.v4.1 // Pavir.9NG054200.v4.1 // Pavir.9NG813700.v4.1 // Pavir.6KG015700.v4.1 // Pavir.1KG316100.v4.1 // Pavir.4NG075700.v4.1 // Pavir.5NG489400.v4.1 // Pavir.1NG537800.v4.1 // Pavir.1NG500500.v4.1 // Pavir.2KG261000.v4.1 // Pavir.1NG292900.v4.1 // Pavir.5KG60290…	// Pavir.6KG136000.v4.1 // Pavir.9KG563500.v4.1 // Pavir.6NG218300.v4.1 // Pavir.3KG158800.v4.1 // Pavir.2KG090400.v4.1 // Pavir.1KG042100.v4.1 // Pavir.3KG512900.v4.1 // Pavir.9KG549800.v4.1 // Pavir.5KG415200.v4.1 // Pavir.8KG009400.v4.1 // Pavir.4NG215500.v4.1 // Pavir.8NG096300.v4.1 // Pavir.9NG237200.v4.1 // Pavir.8KG069000.v4.1 // Pavir.4KG403500.v4.1 // Pavir.7NG050800.v4.1 // Pavir.2NG029…
GO:0023052	P	signaling	30	1953	275	15902	0.76	1	// Pavir.3NG298900.v4.1 // Pavir.6KG022900.v4.1 // Pavir.5KG461000.v4.1 // Pavir.2NG334300.v4.1 // Pavir.9KG130700.v4.1 // Pavir.1NG291000.v4.1 // Pavir.3KG124800.v4.1 // Pavir.2NG612500.v4.1 // Pavir.2KG450300.v4.1 // Pavir.2NG039800.v4.1 // Pavir.1NG413600.v4.1 // Pavir.9KG277500.v4.1 // Pavir.1KG338200.v4.1 // Pavir.9NG642900.v4.1 // Pavir.5NG531800.v4.1 // Pavir.3KG358600.v4.1 // Pavir.8KG033…	// Pavir.2KG578700.v4.1 // Pavir.8KG007000.v4.1 // Pavir.2KG588600.v4.1 // Pavir.4KG324300.v4.1 // Pavir.2NG486600.v4.1 // Pavir.3KG032500.v4.1 // Pavir.6NG191400.v4.1 // Pavir.8NG025800.v4.1 // Pavir.2NG200900.v4.1 // Pavir.9KG130700.v4.1 // Pavir.9KG540900.v4.1 // Pavir.3KG477800.v4.1 // Pavir.9NG134000.v4.1 // Pavir.1NG039600.v4.1 // Pavir.3KG124800.v4.1 // Pavir.7NG163400.v4.1 // Pavir.5KG064…
GO:0034645	P	cellular macromolecule biosynthetic process	190	1953	1925	15902	1	1	// Pavir.9NG560200.v4.1 // Pavir.3NG284800.v4.1 // Pavir.J767400.v4.1 // Pavir.2NG446200.v4.1 // Pavir.1KG534500.v4.1 // Pavir.9NG813700.v4.1 // Pavir.6KG015700.v4.1 // Pavir.1KG316100.v4.1 // Pavir.5NG489400.v4.1 // Pavir.4NG075700.v4.1 // Pavir.5NG546100.v4.1 // Pavir.5KG602900.v4.1 // Pavir.6KG307800.v4.1 // Pavir.5NG043400.v4.1 // Pavir.9NG739600.v4.1 // Pavir.3KG453800.v4.1 // Pavir.3KG51260…	// Pavir.6KG136000.v4.1 // Pavir.3KG158800.v4.1 // Pavir.3KG512900.v4.1 // Pavir.9KG549800.v4.1 // Pavir.5KG035200.v4.1 // Pavir.4NG215500.v4.1 // Pavir.8NG096300.v4.1 // Pavir.9NG237200.v4.1 // Pavir.8KG069000.v4.1 // Pavir.2NG074500.v4.1 // Pavir.9NG283200.v4.1 // Pavir.6KG308400.v4.1 // Pavir.3NG241000.v4.1 // Pavir.6NG059300.v4.1 // Pavir.9NG496000.v4.1 // Pavir.2NG160400.v4.1 // Pavir.7KG168…
GO:0009123	P	nucleoside monophosphate metabolic process	27	1953	152	15902	0.053	1	// Pavir.1NG458100.v4.1 // Pavir.9NG337600.v4.1 // Pavir.1KG476500.v4.1 // Pavir.J290900.v4.1 // Pavir.4KG166600.v4.1 // Pavir.J708000.v4.1 // Pavir.5NG265500.v4.1 // Pavir.9KG496100.v4.1 // Pavir.6NG218300.v4.1 // Pavir.1NG537800.v4.1 // Pavir.4KG020600.v4.1 // Pavir.4KG304400.v4.1 // Pavir.9NG695300.v4.1 // Pavir.7KG200400.v4.1 // Pavir.3NG030100.v4.1 // Pavir.8NG181800.v4.1 // Pavir.8KG161600.…	// Pavir.3KG038700.v4.1 // Pavir.2KG232500.v4.1 // Pavir.5NG295100.v4.1 // Pavir.J266400.v4.1 // Pavir.6NG284300.v4.1 // Pavir.9KG060900.v4.1 // Pavir.9NG511300.v4.1 // Pavir.3KG024400.v4.1 // Pavir.2NG557500.v4.1 // Pavir.3KG333700.v4.1 // Pavir.J367700.v4.1 // Pavir.3NG010500.v4.1 // Pavir.6KG114500.v4.1 // Pavir.9NG643600.v4.1 // Pavir.7NG253100.v4.1 // Pavir.3KG505200.v4.1 // Pavir.5KG425300.…
GO:0009126	P	purine nucleoside monophosphate metabolic process	26	1953	149	15902	0.065	1	// Pavir.1NG458100.v4.1 // Pavir.9NG337600.v4.1 // Pavir.1KG476500.v4.1 // Pavir.J290900.v4.1 // Pavir.4KG166600.v4.1 // Pavir.J708000.v4.1 // Pavir.5NG265500.v4.1 // Pavir.9KG496100.v4.1 // Pavir.6NG218300.v4.1 // Pavir.1NG537800.v4.1 // Pavir.4KG020600.v4.1 // Pavir.4KG304400.v4.1 // Pavir.9NG695300.v4.1 // Pavir.7KG200400.v4.1 // Pavir.3NG030100.v4.1 // Pavir.8NG181800.v4.1 // Pavir.8KG161600.…	// Pavir.3KG038700.v4.1 // Pavir.2KG232500.v4.1 // Pavir.5NG295100.v4.1 // Pavir.J266400.v4.1 // Pavir.6NG284300.v4.1 // Pavir.9KG060900.v4.1 // Pavir.9NG511300.v4.1 // Pavir.3KG024400.v4.1 // Pavir.2NG557500.v4.1 // Pavir.3KG333700.v4.1 // Pavir.J367700.v4.1 // Pavir.3NG010500.v4.1 // Pavir.6KG114500.v4.1 // Pavir.9NG643600.v4.1 // Pavir.7NG253100.v4.1 // Pavir.3KG505200.v4.1 // Pavir.5KG425300.…
GO:0009127	P	purine nucleoside monophosphate biosynthetic process	9	1953	48	15902	0.17	1	// Pavir.9KG496100.v4.1 // Pavir.6NG218300.v4.1 // Pavir.1NG537800.v4.1 // Pavir.J290500.v4.1 // Pavir.J290900.v4.1 // Pavir.9NG695300.v4.1 // Pavir.2NG510900.v4.1 // Pavir.2KG414200.v4.1 // Pavir.6KG258700.v4.1	// Pavir.1KG471800.v4.1 // Pavir.5KG002500.v4.1 // Pavir.4NG177900.v4.1 // Pavir.2KG232500.v4.1 // Pavir.9KG420100.v4.1 // Pavir.5NG295100.v4.1 // Pavir.5KG375600.v4.1 // Pavir.5NG460000.v4.1 // Pavir.5KG046800.v4.1 // Pavir.5NG315500.v4.1 // Pavir.1NG453800.v4.1 // Pavir.5NG111400.v4.1 // Pavir.3NG233000.v4.1 // Pavir.6KG113200.v4.1 // Pavir.1NG331300.v4.1 // Pavir.2NG613400.v4.1 // Pavir.9KG496…
GO:0009124	P	nucleoside monophosphate biosynthetic process	10	1953	51	15902	0.12	1	// Pavir.9KG496100.v4.1 // Pavir.6NG218300.v4.1 // Pavir.1NG537800.v4.1 // Pavir.J290500.v4.1 // Pavir.J290900.v4.1 // Pavir.9NG695300.v4.1 // Pavir.2NG510900.v4.1 // Pavir.2KG414200.v4.1 // Pavir.6KG258700.v4.1 // Pavir.4NG139000.v4.1	// Pavir.1KG471800.v4.1 // Pavir.5KG002500.v4.1 // Pavir.4NG177900.v4.1 // Pavir.2KG232500.v4.1 // Pavir.9KG420100.v4.1 // Pavir.5NG295100.v4.1 // Pavir.5KG375600.v4.1 // Pavir.5NG460000.v4.1 // Pavir.5KG046800.v4.1 // Pavir.5NG315500.v4.1 // Pavir.1NG453800.v4.1 // Pavir.6KG113200.v4.1 // Pavir.3NG233000.v4.1 // Pavir.5NG111400.v4.1 // Pavir.1NG331300.v4.1 // Pavir.2NG613400.v4.1 // Pavir.9KG496…
GO:0046939	P	nucleotide phosphorylation	17	1953	91	15902	0.079	1	// Pavir.1NG458100.v4.1 // Pavir.9NG337600.v4.1 // Pavir.J708000.v4.1 // Pavir.5NG265500.v4.1 // Pavir.7KG200400.v4.1 // Pavir.3NG030100.v4.1 // Pavir.8NG181800.v4.1 // Pavir.8KG161600.v4.1 // Pavir.4KG304400.v4.1 // Pavir.9KG352100.v4.1 // Pavir.4KG020600.v4.1 // Pavir.1KG476500.v4.1 // Pavir.4NG033600.v4.1 // Pavir.4KG166600.v4.1 // Pavir.2NG060800.v4.1 // Pavir.5NG135800.v4.1 // Pavir.2KG31700…	// Pavir.J266400.v4.1 // Pavir.1NG304300.v4.1 // Pavir.9KG060900.v4.1 // Pavir.9NG068600.v4.1 // Pavir.3KG024400.v4.1 // Pavir.3KG333700.v4.1 // Pavir.J367700.v4.1 // Pavir.7NG253100.v4.1 // Pavir.7KG200400.v4.1 // Pavir.5KG425300.v4.1 // Pavir.7KG047200.v4.1 // Pavir.9KG200000.v4.1 // Pavir.6NG213800.v4.1 // Pavir.4NG198500.v4.1 // Pavir.2NG149800.v4.1 // Pavir.5KG704100.v4.1 // Pavir.5NG037200.…
GO:0022613	P	ribonucleoprotein complex biogenesis	8	1953	99	15902	0.91	1	// Pavir.7KG326900.v4.1 // Pavir.5NG073100.v4.1 // Pavir.8NG111800.v4.1 // Pavir.7NG028600.v4.1 // Pavir.8KG285200.v4.1 // Pavir.1NG553300.v4.1 // Pavir.9KG634800.v4.1 // Pavir.5KG544900.v4.1	// Pavir.1NG190900.v4.1 // Pavir.9NG587500.v4.1 // Pavir.6KG238400.v4.1 // Pavir.7NG409700.v4.1 // Pavir.9NG387300.v4.1 // Pavir.7KG283800.v4.1 // Pavir.5KG596300.v4.1 // Pavir.1NG341500.v4.1 // Pavir.J262100.v4.1 // Pavir.7KG091000.v4.1 // Pavir.7NG050800.v4.1 // Pavir.9NG111600.v4.1 // Pavir.3KG366500.v4.1 // Pavir.2NG650200.v4.1 // Pavir.9NG286800.v4.1 // Pavir.8KG285200.v4.1 // Pavir.5NG26310…
GO:1901605	P	alpha-amino acid metabolic process	15	1953	99	15902	0.26	1	// Pavir.9KG477600.v4.1 // Pavir.5NG197900.v4.1 // Pavir.5KG414400.v4.1 // Pavir.1KG356100.v4.1 // Pavir.2NG294600.v4.1 // Pavir.9NG571000.v4.1 // Pavir.9NG685100.v4.1 // Pavir.5NG284700.v4.1 // Pavir.6KG258700.v4.1 // Pavir.6NG218300.v4.1 // Pavir.9NG280200.v4.1 // Pavir.3KG555300.v4.1 // Pavir.2KG261000.v4.1 // Pavir.2NG619300.v4.1 // Pavir.J616100.v4.1	// Pavir.2KG088000.v4.1 // Pavir.5NG627700.v4.1 // Pavir.1KG356100.v4.1 // Pavir.9NG282100.v4.1 // Pavir.5KG468800.v4.1 // Pavir.9KG495700.v4.1 // Pavir.2NG061900.v4.1 // Pavir.5NG438700.v4.1 // Pavir.9KG465900.v4.1 // Pavir.3KG491100.v4.1 // Pavir.2KG261000.v4.1 // Pavir.9NG478700.v4.1 // Pavir.7NG361900.v4.1 // Pavir.3NG271800.v4.1 // Pavir.1KG182700.v4.1 // Pavir.9NG637500.v4.1 // Pavir.5KG760…
GO:1901607	P	alpha-amino acid biosynthetic process	7	1953	62	15902	0.64	1	// Pavir.9KG477600.v4.1 // Pavir.1KG356100.v4.1 // Pavir.9NG571000.v4.1 // Pavir.9NG685100.v4.1 // Pavir.J616100.v4.1 // Pavir.3KG555300.v4.1 // Pavir.2NG619300.v4.1	// Pavir.7NG392600.v4.1 // Pavir.5NG627700.v4.1 // Pavir.9NG179000.v4.1 // Pavir.5NG470700.v4.1 // Pavir.8NG251400.v4.1 // Pavir.9KG084300.v4.1 // Pavir.9NG685100.v4.1 // Pavir.9KG465900.v4.1 // Pavir.5KG468800.v4.1 // Pavir.7KG429600.v4.1 // Pavir.J206800.v4.1 // Pavir.4NG319900.v4.1 // Pavir.9KG542200.v4.1 // Pavir.3KG491100.v4.1 // Pavir.4NG320100.v4.1 // Pavir.9KG495700.v4.1 // Pavir.4KG24740…
GO:0030001	P	metal ion transport	23	1953	163	15902	0.3	1	// Pavir.5NG385100.v4.1 // Pavir.9KG105600.v4.1 // Pavir.5KG395400.v4.1 // Pavir.3NG276500.v4.1 // Pavir.7KG345000.v4.1 // Pavir.6NG124500.v4.1 // Pavir.5KG609900.v4.1 // Pavir.4NG248700.v4.1 // Pavir.7NG430400.v4.1 // Pavir.7NG121600.v4.1 // Pavir.3KG361400.v4.1 // Pavir.5KG233200.v4.1 // Pavir.3KG513300.v4.1 // Pavir.9KG592800.v4.1 // Pavir.7KG385500.v4.1 // Pavir.2NG307500.v4.1 // Pavir.2NG637…	// Pavir.5NG385100.v4.1 // Pavir.1NG274800.v4.1 // Pavir.9KG119000.v4.1 // Pavir.2NG291300.v4.1 // Pavir.5NG518300.v4.1 // Pavir.7NG151800.v4.1 // Pavir.6KG103900.v4.1 // Pavir.1KG242700.v4.1 // Pavir.7KG371300.v4.1 // Pavir.1NG089400.v4.1 // Pavir.9KG105600.v4.1 // Pavir.8KG088700.v4.1 // Pavir.7KG199800.v4.1 // Pavir.3KG357900.v4.1 // Pavir.J372800.v4.1 // Pavir.5KG746600.v4.1 // Pavir.2KG58840…
GO:0034035	P	purine ribonucleoside bisphosphate metabolic process	5	1953	11	15902	0.024	1	// Pavir.3KG175900.v4.1 // Pavir.1KG463400.v4.1 // Pavir.1NG440500.v4.1 // Pavir.2NG341500.v4.1 // Pavir.6KG297000.v4.1	// Pavir.6NG243000.v4.1 // Pavir.1NG440500.v4.1 // Pavir.2NG341500.v4.1 // Pavir.9KG442800.v4.1 // Pavir.6KG297000.v4.1 // Pavir.3KG175900.v4.1 // Pavir.2NG345500.v4.1 // Pavir.9NG589100.v4.1 // Pavir.2KG557500.v4.1 // Pavir.1KG463400.v4.1 // Pavir.2NG585300.v4.1
GO:0045454	P	cell redox homeostasis	21	1953	156	15902	0.38	1	// Pavir.1KG335900.v4.1 // Pavir.3NG186700.v4.1 // Pavir.2NG316400.v4.1 // Pavir.2KG580100.v4.1 // Pavir.5NG234600.v4.1 // Pavir.5KG754700.v4.1 // Pavir.1KG385200.v4.1 // Pavir.3KG449300.v4.1 // Pavir.7NG338200.v4.1 // Pavir.3KG449500.v4.1 // Pavir.4NG267800.v4.1 // Pavir.J701200.v4.1 // Pavir.8NG323500.v4.1 // Pavir.5KG238200.v4.1 // Pavir.5KG710600.v4.1 // Pavir.3KG071800.v4.1 // Pavir.5KG23920…	// Pavir.2KG065200.v4.1 // Pavir.3NG186700.v4.1 // Pavir.2KG450800.v4.1 // Pavir.1KG539400.v4.1 // Pavir.6NG180000.v4.1 // Pavir.2KG576800.v4.1 // Pavir.1NG530600.v4.1 // Pavir.7NG282700.v4.1 // Pavir.1KG385200.v4.1 // Pavir.1KG001600.v4.1 // Pavir.8NG280100.v4.1 // Pavir.4KG005300.v4.1 // Pavir.2NG207400.v4.1 // Pavir.7NG338200.v4.1 // Pavir.5NG642000.v4.1 // Pavir.1NG190400.v4.1 // Pavir.8NG323…
GO:0055085	P	transmembrane transport	96	1953	698	15902	0.16	1	// Pavir.3NG221800.v4.1 // Pavir.7KG291700.v4.1 // Pavir.7NG422800.v4.1 // Pavir.1NG537800.v4.1 // Pavir.5KG662700.v4.1 // Pavir.1KG024500.v4.1 // Pavir.9NG640200.v4.1 // Pavir.2KG359500.v4.1 // Pavir.2NG040100.v4.1 // Pavir.J248200.v4.1 // Pavir.9NG001200.v4.1 // Pavir.9KG430900.v4.1 // Pavir.5KG361100.v4.1 // Pavir.2NG502000.v4.1 // Pavir.3NG240800.v4.1 // Pavir.7KG424000.v4.1 // Pavir.J344500.…	// Pavir.7NG340500.v4.1 // Pavir.7KG415300.v4.1 // Pavir.6NG159200.v4.1 // Pavir.6KG414900.v4.1 // Pavir.4KG360100.v4.1 // Pavir.3NG147900.v4.1 // Pavir.2NG469800.v4.1 // Pavir.7NG375800.v4.1 // Pavir.5NG020600.v4.1 // Pavir.5NG378800.v4.1 // Pavir.9NG147200.v4.1 // Pavir.4KG150200.v4.1 // Pavir.2NG158000.v4.1 // Pavir.2NG126900.v4.1 // Pavir.4NG111400.v4.1 // Pavir.2KG500500.v4.1 // Pavir.3NG223…
GO:0043604	P	amide biosynthetic process	44	1953	715	15902	1	1	// Pavir.J012200.v4.1 // Pavir.J578600.v4.1 // Pavir.6NG020000.v4.1 // Pavir.2NG628300.v4.1 // Pavir.8NG012800.v4.1 // Pavir.5KG607200.v4.1 // Pavir.6NG319700.v4.1 // Pavir.2KG595500.v4.1 // Pavir.8NG042400.v4.1 // Pavir.J179000.v4.1 // Pavir.9NG022500.v4.1 // Pavir.8NG086600.v4.1 // Pavir.1KG316100.v4.1 // Pavir.3KG453800.v4.1 // Pavir.4NG174500.v4.1 // Pavir.5NG272300.v4.1 // Pavir.6NG183100.v4…	// Pavir.9NG761500.v4.1 // Pavir.6KG136000.v4.1 // Pavir.2NG461500.v4.1 // Pavir.9NG482600.v4.1 // Pavir.9KG192900.v4.1 // Pavir.1NG155500.v4.1 // Pavir.5KG607200.v4.1 // Pavir.4KG377000.v4.1 // Pavir.2KG513600.v4.1 // Pavir.9NG287900.v4.1 // Pavir.4NG215500.v4.1 // Pavir.1KG297400.v4.1 // Pavir.9NG237200.v4.1 // Pavir.8KG069000.v4.1 // Pavir.3KG453800.v4.1 // Pavir.5KG237100.v4.1 // Pavir.1NG509…
GO:0032269	P	negative regulation of cellular protein metabolic process	6	1953	22	15902	0.078	1	// Pavir.8NG042400.v4.1 // Pavir.J179000.v4.1 // Pavir.2KG142000.v4.1 // Pavir.J012200.v4.1 // Pavir.J578600.v4.1 // Pavir.8NG086600.v4.1	// Pavir.8NG086800.v4.1 // Pavir.J012200.v4.1 // Pavir.J578600.v4.1 // Pavir.6NG212300.v4.1 // Pavir.8NG042400.v4.1 // Pavir.8NG144600.v4.1 // Pavir.8KG070000.v4.1 // Pavir.J179000.v4.1 // Pavir.8NG086600.v4.1 // Pavir.8KG069000.v4.1 // Pavir.8KG344300.v4.1 // Pavir.9KG255100.v4.1 // Pavir.8NG086700.v4.1 // Pavir.1NG390400.v4.1 // Pavir.8KG068700.v4.1 // Pavir.9KG254900.v4.1 // Pavir.4KG187100.v4…
GO:0032268	P	regulation of cellular protein metabolic process	7	1953	55	15902	0.52	1	// Pavir.8NG042400.v4.1 // Pavir.J179000.v4.1 // Pavir.2KG142000.v4.1 // Pavir.J012200.v4.1 // Pavir.J578600.v4.1 // Pavir.7NG366400.v4.1 // Pavir.8NG086600.v4.1	// Pavir.5NG369500.v4.1 // Pavir.8NG086800.v4.1 // Pavir.3NG194500.v4.1 // Pavir.J242900.v4.1 // Pavir.J012200.v4.1 // Pavir.J578600.v4.1 // Pavir.3KG426900.v4.1 // Pavir.2NG416900.v4.1 // Pavir.1NG035800.v4.1 // Pavir.6NG212300.v4.1 // Pavir.5KG244700.v4.1 // Pavir.1NG376300.v4.1 // Pavir.8NG042400.v4.1 // Pavir.8NG144600.v4.1 // Pavir.8KG070000.v4.1 // Pavir.J179000.v4.1 // Pavir.2NG574700.v4.1…
GO:0009725	P	response to hormone	8	1953	61	15902	0.49	1	// Pavir.7KG432400.v4.1 // Pavir.9NG242900.v4.1 // Pavir.5KG461000.v4.1 // Pavir.4KG097600.v4.1 // Pavir.9KG608000.v4.1 // Pavir.9KG184300.v4.1 // Pavir.1KG387700.v4.1 // Pavir.2KG391900.v4.1	// Pavir.7KG333900.v4.1 // Pavir.6NG300700.v4.1 // Pavir.1KG268400.v4.1 // Pavir.1NG027300.v4.1 // Pavir.5NG281100.v4.1 // Pavir.1NG477300.v4.1 // Pavir.5KG461000.v4.1 // Pavir.1NG479700.v4.1 // Pavir.3KG142800.v4.1 // Pavir.4KG097600.v4.1 // Pavir.9KG608000.v4.1 // Pavir.9KG184300.v4.1 // Pavir.6KG357800.v4.1 // Pavir.1KG044600.v4.1 // Pavir.5NG501200.v4.1 // Pavir.3NG324900.v4.1 // Pavir.7NG103…
GO:0042364	P	water-soluble vitamin biosynthetic process	6	1953	34	15902	0.27	1	// Pavir.2NG003200.v4.1 // Pavir.1KG236700.v4.1 // Pavir.1KG237800.v4.1 // Pavir.1KG035000.v4.1 // Pavir.9NG012000.v4.1 // Pavir.2KG018100.v4.1	// Pavir.1NG012300.v4.1 // Pavir.1NG199600.v4.1 // Pavir.1KG236700.v4.1 // Pavir.3KG059300.v4.1 // Pavir.1NG239300.v4.1 // Pavir.3KG511800.v4.1 // Pavir.3KG453100.v4.1 // Pavir.3NG185400.v4.1 // Pavir.1KG273000.v4.1 // Pavir.9NG667500.v4.1 // Pavir.1KG270300.v4.1 // Pavir.9KG050400.v4.1 // Pavir.6KG312200.v4.1 // Pavir.9NG012000.v4.1 // Pavir.9NG266200.v4.1 // Pavir.9NG784000.v4.1 // Pavir.2KG018…
GO:0005991	P	trehalose metabolic process	6	1953	26	15902	0.13	1	// Pavir.3KG344800.v4.1 // Pavir.2KG302400.v4.1 // Pavir.J534100.v4.1 // Pavir.1KG530100.v4.1 // Pavir.5NG496700.v4.1 // Pavir.9NG840900.v4.1	// Pavir.3KG344800.v4.1 // Pavir.5NG198900.v4.1 // Pavir.5NG478300.v4.1 // Pavir.9NG820000.v4.1 // Pavir.2KG302400.v4.1 // Pavir.6NG121400.v4.1 // Pavir.1KG530100.v4.1 // Pavir.9NG840700.v4.1 // Pavir.9KG540400.v4.1 // Pavir.2NG299800.v4.1 // Pavir.3KG350100.v4.1 // Pavir.J534100.v4.1 // Pavir.3KG345500.v4.1 // Pavir.9NG500400.v4.1 // Pavir.5NG496700.v4.1 // Pavir.2NG308500.v4.1 // Pavir.2KG32980…
GO:0043170	P	macromolecule metabolic process	460	1953	4427	15902	1	1	// Pavir.J767400.v4.1 // Pavir.9KG358700.v4.1 // Pavir.1NG386000.v4.1 // Pavir.7NG398000.v4.1 // Pavir.1NG174200.v4.1 // Pavir.9NG736300.v4.1 // Pavir.7KG240300.v4.1 // Pavir.5NG043400.v4.1 // Pavir.3KG453800.v4.1 // Pavir.5KG498200.v4.1 // Pavir.2KG290900.v4.1 // Pavir.J060400.v4.1 // Pavir.5NG235900.v4.1 // Pavir.J677700.v4.1 // Pavir.5NG172100.v4.1 // Pavir.1KG456500.v4.1 // Pavir.1KG169600.v4…	// Pavir.6KG136000.v4.1 // Pavir.7KG369000.v4.1 // Pavir.9KG563500.v4.1 // Pavir.9NG282800.v4.1 // Pavir.8KG158600.v4.1 // Pavir.3KG158800.v4.1 // Pavir.2KG090400.v4.1 // Pavir.9KG335200.v4.1 // Pavir.3KG512900.v4.1 // Pavir.9NG003600.v4.1 // Pavir.1KG175800.v4.1 // Pavir.5KG415200.v4.1 // Pavir.5KG453800.v4.1 // Pavir.9NG001500.v4.1 // Pavir.1NG082300.v4.1 // Pavir.7KG240300.v4.1 // Pavir.9KG010…
GO:0017148	P	negative regulation of translation	6	1953	22	15902	0.078	1	// Pavir.8NG042400.v4.1 // Pavir.J179000.v4.1 // Pavir.2KG142000.v4.1 // Pavir.J012200.v4.1 // Pavir.J578600.v4.1 // Pavir.8NG086600.v4.1	// Pavir.8NG086800.v4.1 // Pavir.J012200.v4.1 // Pavir.J578600.v4.1 // Pavir.6NG212300.v4.1 // Pavir.8NG042400.v4.1 // Pavir.8NG144600.v4.1 // Pavir.8KG070000.v4.1 // Pavir.J179000.v4.1 // Pavir.8NG086600.v4.1 // Pavir.8KG069000.v4.1 // Pavir.8KG344300.v4.1 // Pavir.9KG255100.v4.1 // Pavir.8NG086700.v4.1 // Pavir.1NG390400.v4.1 // Pavir.8KG068700.v4.1 // Pavir.9KG254900.v4.1 // Pavir.4KG187100.v4…
GO:0006650	P	glycerophospholipid metabolic process	9	1953	67	15902	0.45	1	// Pavir.2NG317200.v4.1 // Pavir.6NG134600.v4.1 // Pavir.1KG034800.v4.1 // Pavir.4KG186200.v4.1 // Pavir.6KG285900.v4.1 // Pavir.1KG456500.v4.1 // Pavir.1NG499700.v4.1 // Pavir.5KG128700.v4.1 // Pavir.7KG360400.v4.1	// Pavir.5NG170300.v4.1 // Pavir.6KG285900.v4.1 // Pavir.9NG253700.v4.1 // Pavir.3NG071700.v4.1 // Pavir.2KG578300.v4.1 // Pavir.1KG352000.v4.1 // Pavir.6NG369100.v4.1 // Pavir.9NG666900.v4.1 // Pavir.3KG468800.v4.1 // Pavir.3KG565100.v4.1 // Pavir.9NG812700.v4.1 // Pavir.1KG525400.v4.1 // Pavir.3NG071900.v4.1 // Pavir.6KG005200.v4.1 // Pavir.1KG072300.v4.1 // Pavir.2NG317200.v4.1 // Pavir.9KG653…
GO:0031327	P	negative regulation of cellular biosynthetic process	6	1953	27	15902	0.15	1	// Pavir.8NG042400.v4.1 // Pavir.J179000.v4.1 // Pavir.2KG142000.v4.1 // Pavir.J012200.v4.1 // Pavir.J578600.v4.1 // Pavir.8NG086600.v4.1	// Pavir.8NG086800.v4.1 // Pavir.J012200.v4.1 // Pavir.J578600.v4.1 // Pavir.6NG212300.v4.1 // Pavir.8NG042400.v4.1 // Pavir.8NG144600.v4.1 // Pavir.8KG070000.v4.1 // Pavir.J179000.v4.1 // Pavir.2NG173500.v4.1 // Pavir.8NG086600.v4.1 // Pavir.8KG069000.v4.1 // Pavir.8KG344300.v4.1 // Pavir.8KG132200.v4.1 // Pavir.8NG086700.v4.1 // Pavir.3KG320900.v4.1 // Pavir.1NG330600.v4.1 // Pavir.1NG390400.v4…
GO:0031326	P	regulation of cellular biosynthetic process	127	1953	903	15902	0.079	1	// Pavir.3NG284800.v4.1 // Pavir.J767400.v4.1 // Pavir.2NG446200.v4.1 // Pavir.1KG534500.v4.1 // Pavir.9NG813700.v4.1 // Pavir.6KG015700.v4.1 // Pavir.5NG489400.v4.1 // Pavir.4NG075700.v4.1 // Pavir.5NG546100.v4.1 // Pavir.5KG602900.v4.1 // Pavir.6KG307800.v4.1 // Pavir.9NG739600.v4.1 // Pavir.J443800.v4.1 // Pavir.9KG564100.v4.1 // Pavir.1KG387700.v4.1 // Pavir.9KG583700.v4.1 // Pavir.6KG341300.…	// Pavir.9KG256600.v4.1 // Pavir.J123900.v4.1 // Pavir.5KG595400.v4.1 // Pavir.3NG324900.v4.1 // Pavir.5KG379800.v4.1 // Pavir.6NG099100.v4.1 // Pavir.3KG158800.v4.1 // Pavir.9NG448500.v4.1 // Pavir.3KG426900.v4.1 // Pavir.3KG512900.v4.1 // Pavir.4NG237400.v4.1 // Pavir.J767400.v4.1 // Pavir.9NG464700.v4.1 // Pavir.J331600.v4.1 // Pavir.9NG456100.v4.1 // Pavir.6KG307800.v4.1 // Pavir.5NG552300.v4…
GO:0031324	P	negative regulation of cellular metabolic process	7	1953	33	15902	0.14	1	// Pavir.8NG042400.v4.1 // Pavir.J179000.v4.1 // Pavir.2KG142000.v4.1 // Pavir.J012200.v4.1 // Pavir.J578600.v4.1 // Pavir.1KG319300.v4.1 // Pavir.8NG086600.v4.1	// Pavir.1NG359200.v4.1 // Pavir.8NG086800.v4.1 // Pavir.J012200.v4.1 // Pavir.J578600.v4.1 // Pavir.7NG443600.v4.1 // Pavir.6NG212300.v4.1 // Pavir.8NG042400.v4.1 // Pavir.8NG144600.v4.1 // Pavir.8KG070000.v4.1 // Pavir.J179000.v4.1 // Pavir.6KG409400.v4.1 // Pavir.7KG372900.v4.1 // Pavir.8NG086600.v4.1 // Pavir.8KG069000.v4.1 // Pavir.8KG344300.v4.1 // Pavir.9KG255100.v4.1 // Pavir.8NG086700.v4…
GO:0031323	P	regulation of cellular metabolic process	131	1953	934	15902	0.08	1	// Pavir.3NG284800.v4.1 // Pavir.J767400.v4.1 // Pavir.2NG446200.v4.1 // Pavir.1KG534500.v4.1 // Pavir.9NG813700.v4.1 // Pavir.6KG015700.v4.1 // Pavir.5NG489400.v4.1 // Pavir.4NG075700.v4.1 // Pavir.5NG546100.v4.1 // Pavir.5KG602900.v4.1 // Pavir.6KG307800.v4.1 // Pavir.9NG739600.v4.1 // Pavir.J443800.v4.1 // Pavir.9KG564100.v4.1 // Pavir.1KG387700.v4.1 // Pavir.9KG583700.v4.1 // Pavir.6KG341300.…	// Pavir.9KG256600.v4.1 // Pavir.J123900.v4.1 // Pavir.5KG595400.v4.1 // Pavir.3NG324900.v4.1 // Pavir.5KG379800.v4.1 // Pavir.6NG099100.v4.1 // Pavir.3KG158800.v4.1 // Pavir.9NG448500.v4.1 // Pavir.7KG360800.v4.1 // Pavir.3KG512900.v4.1 // Pavir.4NG237400.v4.1 // Pavir.J767400.v4.1 // Pavir.9NG464700.v4.1 // Pavir.J331600.v4.1 // Pavir.9NG456100.v4.1 // Pavir.6KG307800.v4.1 // Pavir.5NG552300.v4…
GO:0090304	P	nucleic acid metabolic process	186	1953	1735	15902	0.97	1	// Pavir.9NG560200.v4.1 // Pavir.3NG284800.v4.1 // Pavir.J767400.v4.1 // Pavir.2NG446200.v4.1 // Pavir.7NG286600.v4.1 // Pavir.1KG534500.v4.1 // Pavir.9NG813700.v4.1 // Pavir.6KG015700.v4.1 // Pavir.5NG489400.v4.1 // Pavir.4NG075700.v4.1 // Pavir.5NG546100.v4.1 // Pavir.5KG602900.v4.1 // Pavir.6KG307800.v4.1 // Pavir.5NG043400.v4.1 // Pavir.9NG739600.v4.1 // Pavir.6NG059500.v4.1 // Pavir.3KG51260…	// Pavir.9KG563500.v4.1 // Pavir.3KG158800.v4.1 // Pavir.2KG090400.v4.1 // Pavir.1KG042100.v4.1 // Pavir.3KG512900.v4.1 // Pavir.9KG549800.v4.1 // Pavir.5KG415200.v4.1 // Pavir.8KG009400.v4.1 // Pavir.5NG256100.v4.1 // Pavir.8NG096300.v4.1 // Pavir.4KG403500.v4.1 // Pavir.7NG050800.v4.1 // Pavir.2NG029700.v4.1 // Pavir.3NG241000.v4.1 // Pavir.9NG496000.v4.1 // Pavir.2NG160400.v4.1 // Pavir.7NG243…
GO:0015893	P	drug transport	8	1953	50	15902	0.3	1	// Pavir.6NG277600.v4.1 // Pavir.9NG228400.v4.1 // Pavir.9NG001200.v4.1 // Pavir.7KG291700.v4.1 // Pavir.9KG080600.v4.1 // Pavir.2KG291200.v4.1 // Pavir.2NG502000.v4.1 // Pavir.1KG024500.v4.1	// Pavir.6NG286200.v4.1 // Pavir.9KG534800.v4.1 // Pavir.9NG228400.v4.1 // Pavir.6NG355100.v4.1 // Pavir.7KG291700.v4.1 // Pavir.J018600.v4.1 // Pavir.3KG290300.v4.1 // Pavir.6NG164200.v4.1 // Pavir.1NG047300.v4.1 // Pavir.9KG120000.v4.1 // Pavir.5NG221500.v4.1 // Pavir.1KG024500.v4.1 // Pavir.9NG228000.v4.1 // Pavir.9NG071100.v4.1 // Pavir.J759800.v4.1 // Pavir.J022600.v4.1 // Pavir.9KG120100.v4…
GO:0071822	P	protein complex subunit organization	14	1953	121	15902	0.62	1	// Pavir.9KG522300.v4.1 // Pavir.J204600.v4.1 // Pavir.9NG036200.v4.1 // Pavir.2KG519000.v4.1 // Pavir.3KG295200.v4.1 // Pavir.4NG022500.v4.1 // Pavir.2KG469100.v4.1 // Pavir.9NG851200.v4.1 // Pavir.5KG489300.v4.1 // Pavir.3NG125000.v4.1 // Pavir.1NG316800.v4.1 // Pavir.7NG300400.v4.1 // Pavir.1KG346000.v4.1 // Pavir.3NG126300.v4.1	// Pavir.7NG267200.v4.1 // Pavir.1KG543300.v4.1 // Pavir.4KG010000.v4.1 // Pavir.1KG222000.v4.1 // Pavir.8KG122100.v4.1 // Pavir.8NG124700.v4.1 // Pavir.9KG595600.v4.1 // Pavir.5NG284500.v4.1 // Pavir.2NG608600.v4.1 // Pavir.2KG515400.v4.1 // Pavir.9NG102100.v4.1 // Pavir.2NG574700.v4.1 // Pavir.7NG300400.v4.1 // Pavir.9NG047100.v4.1 // Pavir.6KG001500.v4.1 // Pavir.1KG005900.v4.1 // Pavir.8KG035…
GO:0071554	P	cell wall organization or biogenesis	5	1953	33	15902	0.4	1	// Pavir.9NG755000.v4.1 // Pavir.7KG221900.v4.1 // Pavir.2KG532300.v4.1 // Pavir.1KG190400.v4.1 // Pavir.6KG207900.v4.1	// Pavir.J294500.v4.1 // Pavir.2NG330600.v4.1 // Pavir.9NG811800.v4.1 // Pavir.6KG360800.v4.1 // Pavir.2NG406000.v4.1 // Pavir.7KG221600.v4.1 // Pavir.9NG531600.v4.1 // Pavir.5KG674000.v4.1 // Pavir.9NG755000.v4.1 // Pavir.3KG522900.v4.1 // Pavir.8KG389600.v4.1 // Pavir.7KG268700.v4.1 // Pavir.4KG114700.v4.1 // Pavir.7NG196300.v4.1 // Pavir.9KG177700.v4.1 // Pavir.2KG532400.v4.1 // Pavir.2NG57870…
GO:0010467	P	gene expression	198	1953	2085	15902	1	1	// Pavir.9NG560200.v4.1 // Pavir.3NG284800.v4.1 // Pavir.J767400.v4.1 // Pavir.2NG446200.v4.1 // Pavir.7NG286600.v4.1 // Pavir.1KG534500.v4.1 // Pavir.9NG813700.v4.1 // Pavir.6KG015700.v4.1 // Pavir.1KG316100.v4.1 // Pavir.5NG489400.v4.1 // Pavir.4NG075700.v4.1 // Pavir.5NG546100.v4.1 // Pavir.5KG602900.v4.1 // Pavir.6KG307800.v4.1 // Pavir.9NG739600.v4.1 // Pavir.3KG453800.v4.1 // Pavir.3KG51260…	// Pavir.6KG136000.v4.1 // Pavir.9KG563500.v4.1 // Pavir.3KG158800.v4.1 // Pavir.3KG512900.v4.1 // Pavir.5KG035200.v4.1 // Pavir.4NG215500.v4.1 // Pavir.8NG096300.v4.1 // Pavir.9NG237200.v4.1 // Pavir.8KG069000.v4.1 // Pavir.4KG403500.v4.1 // Pavir.7NG050800.v4.1 // Pavir.2NG029700.v4.1 // Pavir.9NG283200.v4.1 // Pavir.3NG241000.v4.1 // Pavir.6NG059300.v4.1 // Pavir.9NG496000.v4.1 // Pavir.2NG160…
GO:0010468	P	regulation of gene expression	130	1953	928	15902	0.082	1	// Pavir.3NG284800.v4.1 // Pavir.J767400.v4.1 // Pavir.2NG446200.v4.1 // Pavir.1KG534500.v4.1 // Pavir.9NG813700.v4.1 // Pavir.6KG015700.v4.1 // Pavir.5NG489400.v4.1 // Pavir.4NG075700.v4.1 // Pavir.5NG546100.v4.1 // Pavir.5KG602900.v4.1 // Pavir.6KG307800.v4.1 // Pavir.9NG739600.v4.1 // Pavir.J443800.v4.1 // Pavir.9KG564100.v4.1 // Pavir.1KG387700.v4.1 // Pavir.9KG583700.v4.1 // Pavir.6KG341300.…	// Pavir.9KG256600.v4.1 // Pavir.J123900.v4.1 // Pavir.5KG595400.v4.1 // Pavir.1KG307300.v4.1 // Pavir.5KG379800.v4.1 // Pavir.6NG099100.v4.1 // Pavir.3KG158800.v4.1 // Pavir.9NG448500.v4.1 // Pavir.3KG426900.v4.1 // Pavir.3KG512900.v4.1 // Pavir.4NG237400.v4.1 // Pavir.J767400.v4.1 // Pavir.9NG464700.v4.1 // Pavir.J331600.v4.1 // Pavir.9NG456100.v4.1 // Pavir.3NG324900.v4.1 // Pavir.5NG271800.v4…
GO:0019941	P	modification-dependent protein catabolic process	6	1953	106	15902	0.99	1	// Pavir.1NG075900.v4.1 // Pavir.1KG418000.v4.1 // Pavir.1NG075800.v4.1 // Pavir.7NG269700.v4.1 // Pavir.5NG006200.v4.1 // Pavir.9NG303400.v4.1	// Pavir.6NG363100.v4.1 // Pavir.7NG430200.v4.1 // Pavir.9NG303400.v4.1 // Pavir.7NG269700.v4.1 // Pavir.9KG379900.v4.1 // Pavir.6KG071700.v4.1 // Pavir.6NG353800.v4.1 // Pavir.2NG597300.v4.1 // Pavir.8KG350600.v4.1 // Pavir.1KG083000.v4.1 // Pavir.J789500.v4.1 // Pavir.2KG384600.v4.1 // Pavir.9NG624000.v4.1 // Pavir.1NG075900.v4.1 // Pavir.2KG206000.v4.1 // Pavir.5NG547300.v4.1 // Pavir.1NG37840…
GO:0044265	P	cellular macromolecule catabolic process	10	1953	149	15902	0.98	1	// Pavir.1KG384900.v4.1 // Pavir.1KG088300.v4.1 // Pavir.1NG075900.v4.1 // Pavir.4NG247500.v4.1 // Pavir.6NG059500.v4.1 // Pavir.1KG418000.v4.1 // Pavir.9NG303400.v4.1 // Pavir.7NG269700.v4.1 // Pavir.5NG006200.v4.1 // Pavir.1NG075800.v4.1	// Pavir.1KG088300.v4.1 // Pavir.1KG549500.v4.1 // Pavir.5KG695400.v4.1 // Pavir.9KG040400.v4.1 // Pavir.4NG039000.v4.1 // Pavir.6NG363100.v4.1 // Pavir.7NG430200.v4.1 // Pavir.9NG303400.v4.1 // Pavir.7NG269700.v4.1 // Pavir.9KG379900.v4.1 // Pavir.1NG551100.v4.1 // Pavir.7KG430400.v4.1 // Pavir.6KG071700.v4.1 // Pavir.6NG353800.v4.1 // Pavir.4NG045100.v4.1 // Pavir.2NG597300.v4.1 // Pavir.5KG330…
GO:0005984	P	disaccharide metabolic process	9	1953	43	15902	0.11	1	// Pavir.3KG344800.v4.1 // Pavir.4NG248300.v4.1 // Pavir.2KG302400.v4.1 // Pavir.J534100.v4.1 // Pavir.1KG530100.v4.1 // Pavir.5NG496700.v4.1 // Pavir.4KG337800.v4.1 // Pavir.9NG589700.v4.1 // Pavir.9NG840900.v4.1	// Pavir.3KG344800.v4.1 // Pavir.5KG244800.v4.1 // Pavir.5NG198900.v4.1 // Pavir.5NG478300.v4.1 // Pavir.9NG820000.v4.1 // Pavir.2KG302400.v4.1 // Pavir.6NG121400.v4.1 // Pavir.1KG530100.v4.1 // Pavir.9NG840700.v4.1 // Pavir.9KG540400.v4.1 // Pavir.2NG299800.v4.1 // Pavir.4NG248300.v4.1 // Pavir.5NG496700.v4.1 // Pavir.6KG226100.v4.1 // Pavir.J534100.v4.1 // Pavir.9NG522800.v4.1 // Pavir.3KG34550…
GO:0007154	P	cell communication	35	1953	312	15902	0.72	1	// Pavir.3NG298900.v4.1 // Pavir.6KG022900.v4.1 // Pavir.5KG461000.v4.1 // Pavir.2NG334300.v4.1 // Pavir.9KG130700.v4.1 // Pavir.1NG291000.v4.1 // Pavir.3KG124800.v4.1 // Pavir.2NG612500.v4.1 // Pavir.9KG394200.v4.1 // Pavir.2KG450300.v4.1 // Pavir.2NG039800.v4.1 // Pavir.1NG413600.v4.1 // Pavir.9KG277500.v4.1 // Pavir.1KG338200.v4.1 // Pavir.9NG642900.v4.1 // Pavir.5NG531800.v4.1 // Pavir.3KG358…	// Pavir.2KG578700.v4.1 // Pavir.8KG007000.v4.1 // Pavir.2KG588600.v4.1 // Pavir.4KG324300.v4.1 // Pavir.2NG486600.v4.1 // Pavir.3KG032500.v4.1 // Pavir.6NG191400.v4.1 // Pavir.8NG025800.v4.1 // Pavir.2NG200900.v4.1 // Pavir.9KG130700.v4.1 // Pavir.9KG540900.v4.1 // Pavir.3KG477800.v4.1 // Pavir.9NG134000.v4.1 // Pavir.1NG039600.v4.1 // Pavir.3KG124800.v4.1 // Pavir.7NG163400.v4.1 // Pavir.5KG064…
GO:0007017	P	microtubule-based process	11	1953	105	15902	0.74	1	// Pavir.8NG141900.v4.1 // Pavir.1KG173700.v4.1 // Pavir.1KG186200.v4.1 // Pavir.3KG119900.v4.1 // Pavir.5NG244000.v4.1 // Pavir.3KG340200.v4.1 // Pavir.8NG092100.v4.1 // Pavir.3KG167000.v4.1 // Pavir.8KG371300.v4.1 // Pavir.4KG212200.v4.1 // Pavir.1NG187600.v4.1	// Pavir.2KG487900.v4.1 // Pavir.1KG173700.v4.1 // Pavir.9NG639400.v4.1 // Pavir.3KG119900.v4.1 // Pavir.2NG161300.v4.1 // Pavir.J788100.v4.1 // Pavir.1KG069900.v4.1 // Pavir.J028600.v4.1 // Pavir.1NG187600.v4.1 // Pavir.5KG290700.v4.1 // Pavir.7KG159700.v4.1 // Pavir.5NG278300.v4.1 // Pavir.1NG052200.v4.1 // Pavir.5NG193600.v4.1 // Pavir.5NG172000.v4.1 // Pavir.3KG566200.v4.1 // Pavir.5NG227800.…
GO:0007010	P	cytoskeleton organization	7	1953	85	15902	0.89	1	// Pavir.9KG522300.v4.1 // Pavir.1KG173700.v4.1 // Pavir.9NG036200.v4.1 // Pavir.2KG519000.v4.1 // Pavir.8NG092100.v4.1 // Pavir.9NG851200.v4.1 // Pavir.3KG167000.v4.1	// Pavir.6KG099500.v4.1 // Pavir.7KG413600.v4.1 // Pavir.1KG173700.v4.1 // Pavir.1NG557400.v4.1 // Pavir.4NG217400.v4.1 // Pavir.1NG126900.v4.1 // Pavir.9KG012300.v4.1 // Pavir.2KG519000.v4.1 // Pavir.6KG379300.v4.1 // Pavir.5KG041100.v4.1 // Pavir.2KG312400.v4.1 // Pavir.5NG459900.v4.1 // Pavir.4NG057200.v4.1 // Pavir.5NG031600.v4.1 // Pavir.2NG573900.v4.1 // Pavir.1KG364400.v4.1 // Pavir.3KG104…
GO:0007018	P	microtubule-based movement	6	1953	44	15902	0.47	1	// Pavir.8NG141900.v4.1 // Pavir.1KG186200.v4.1 // Pavir.3KG119900.v4.1 // Pavir.3KG340200.v4.1 // Pavir.8KG371300.v4.1 // Pavir.4KG212200.v4.1	// Pavir.7NG429700.v4.1 // Pavir.4KG266800.v4.1 // Pavir.3KG119900.v4.1 // Pavir.2NG326400.v4.1 // Pavir.2NG161300.v4.1 // Pavir.7KG267700.v4.1 // Pavir.J788100.v4.1 // Pavir.9KG593600.v4.1 // Pavir.1KG492500.v4.1 // Pavir.4KG021100.v4.1 // Pavir.8KG371300.v4.1 // Pavir.7KG413400.v4.1 // Pavir.9KG137900.v4.1 // Pavir.1KG412900.v4.1 // Pavir.6KG012900.v4.1 // Pavir.6NG351900.v4.1 // Pavir.6NG36200…
GO:0044085	P	cellular component biogenesis	19	1953	245	15902	0.98	1	// Pavir.7KG326900.v4.1 // Pavir.5NG073100.v4.1 // Pavir.J204600.v4.1 // Pavir.8NG111800.v4.1 // Pavir.2KG519000.v4.1 // Pavir.3KG310700.v4.1 // Pavir.3KG295200.v4.1 // Pavir.4NG022500.v4.1 // Pavir.1KG173700.v4.1 // Pavir.7NG028600.v4.1 // Pavir.5KG489300.v4.1 // Pavir.8KG285200.v4.1 // Pavir.1NG316800.v4.1 // Pavir.7NG300400.v4.1 // Pavir.1NG553300.v4.1 // Pavir.9KG634800.v4.1 // Pavir.5KG54490…	// Pavir.3NG233600.v4.1 // Pavir.1KG173700.v4.1 // Pavir.7NG367600.v4.1 // Pavir.9NG587500.v4.1 // Pavir.6KG238400.v4.1 // Pavir.9NG811800.v4.1 // Pavir.4KG010000.v4.1 // Pavir.7NG409700.v4.1 // Pavir.5KG453700.v4.1 // Pavir.9NG387300.v4.1 // Pavir.1NG528400.v4.1 // Pavir.9NG611500.v4.1 // Pavir.1KG005900.v4.1 // Pavir.8KG122100.v4.1 // Pavir.6KG089100.v4.1 // Pavir.7KG283800.v4.1 // Pavir.8NG124…
GO:0015031	P	protein transport	9	1953	269	15902	1	1	// Pavir.9KG518900.v4.1 // Pavir.3NG079500.v4.1 // Pavir.1KG034800.v4.1 // Pavir.4KG352300.v4.1 // Pavir.1NG409600.v4.1 // Pavir.3NG052200.v4.1 // Pavir.2KG593100.v4.1 // Pavir.7NG132300.v4.1 // Pavir.4NG193800.v4.1	// Pavir.2KG114300.v4.1 // Pavir.6KG411700.v4.1 // Pavir.8KG138000.v4.1 // Pavir.4NG140900.v4.1 // Pavir.5NG423600.v4.1 // Pavir.9NG644400.v4.1 // Pavir.6KG050700.v4.1 // Pavir.9NG307400.v4.1 // Pavir.8NG005400.v4.1 // Pavir.4NG206900.v4.1 // Pavir.2NG046200.v4.1 // Pavir.1NG199500.v4.1 // Pavir.7KG319300.v4.1 // Pavir.7NG141800.v4.1 // Pavir.5NG164100.v4.1 // Pavir.9NG009100.v4.1 // Pavir.5NG400…
GO:0098655	P	cation transmembrane transport	11	1953	120	15902	0.86	1	// Pavir.3KG513300.v4.1 // Pavir.9KG496100.v4.1 // Pavir.1NG537800.v4.1 // Pavir.J290500.v4.1 // Pavir.J290900.v4.1 // Pavir.9NG695300.v4.1 // Pavir.2NG510900.v4.1 // Pavir.3NG240800.v4.1 // Pavir.2KG414200.v4.1 // Pavir.2NG637400.v4.1 // Pavir.7KG345000.v4.1	// Pavir.9KG119000.v4.1 // Pavir.5NG295100.v4.1 // Pavir.5NG518300.v4.1 // Pavir.2KG478100.v4.1 // Pavir.7KG243500.v4.1 // Pavir.4NG344600.v4.1 // Pavir.6KG103900.v4.1 // Pavir.5NG020600.v4.1 // Pavir.6NG284300.v4.1 // Pavir.2KG470800.v4.1 // Pavir.2NG005900.v4.1 // Pavir.3NG010500.v4.1 // Pavir.2KG232500.v4.1 // Pavir.2KG588400.v4.1 // Pavir.3KG096700.v4.1 // Pavir.8NG057700.v4.1 // Pavir.7NG152…
GO:0016491	F	oxidoreductase activity	266	1953	1375	15902	6.3e-12	5.4e-09	// Pavir.3NG186700.v4.1 // Pavir.9KG130300.v4.1 // Pavir.5KG209900.v4.1 // Pavir.7KG159800.v4.1 // Pavir.5NG067100.v4.1 // Pavir.1NG077900.v4.1 // Pavir.9KG246200.v4.1 // Pavir.7KG187300.v4.1 // Pavir.1NG404000.v4.1 // Pavir.1KG540000.v4.1 // Pavir.4KG245500.v4.1 // Pavir.1KG385200.v4.1 // Pavir.1NG010500.v4.1 // Pavir.6NG039600.v4.1 // Pavir.6NG036000.v4.1 // Pavir.J236800.v4.1 // Pavir.4KG22650…	// Pavir.2NG420300.v4.1 // Pavir.1NG530600.v4.1 // Pavir.8KG033500.v4.1 // Pavir.9NG696000.v4.1 // Pavir.J236800.v4.1 // Pavir.4KG005300.v4.1 // Pavir.4KG244500.v4.1 // Pavir.7NG011600.v4.1 // Pavir.5KG051500.v4.1 // Pavir.7NG201600.v4.1 // Pavir.7NG425500.v4.1 // Pavir.7KG024600.v4.1 // Pavir.2NG409700.v4.1 // Pavir.2NG549400.v4.1 // Pavir.9KG165900.v4.1 // Pavir.9NG760100.v4.1 // Pavir.2NG42460…
GO:0003824	F	catalytic activity	1022	1953	7034	15902	7.7e-12	5.4e-09	// Pavir.6KG285900.v4.1 // Pavir.5NG381400.v4.1 // Pavir.9KG358700.v4.1 // Pavir.2NG159000.v4.1 // Pavir.1NG386000.v4.1 // Pavir.7NG157000.v4.1 // Pavir.7NG398000.v4.1 // Pavir.1KG540000.v4.1 // Pavir.8NG182000.v4.1 // Pavir.5KG426100.v4.1 // Pavir.2KG261000.v4.1 // Pavir.1NG292900.v4.1 // Pavir.J236800.v4.1 // Pavir.7KG240300.v4.1 // Pavir.7KG137100.v4.1 // Pavir.2KG454100.v4.1 // Pavir.7KG14340…	// Pavir.1KG532700.v4.1 // Pavir.4KG016900.v4.1 // Pavir.7NG350600.v4.1 // Pavir.2NG211400.v4.1 // Pavir.7NG133700.v4.1 // Pavir.9NG251800.v4.1 // Pavir.J236800.v4.1 // Pavir.5NG020600.v4.1 // Pavir.1NG082300.v4.1 // Pavir.7KG240300.v4.1 // Pavir.4KG005300.v4.1 // Pavir.7NG361900.v4.1 // Pavir.5KG656100.v4.1 // Pavir.5KG051500.v4.1 // Pavir.7NG201600.v4.1 // Pavir.7NG133500.v4.1 // Pavir.3KG39450…
GO:0048037	F	cofactor binding	87	1953	401	15902	2.7e-06	0.0013	// Pavir.8NG021000.v4.1 // Pavir.7NG157000.v4.1 // Pavir.1NG078300.v4.1 // Pavir.1KG508900.v4.1 // Pavir.2KG442800.v4.1 // Pavir.4KG226500.v4.1 // Pavir.5NG552000.v4.1 // Pavir.7KG240000.v4.1 // Pavir.6KG173200.v4.1 // Pavir.1NG126700.v4.1 // Pavir.9NG186300.v4.1 // Pavir.3NG122400.v4.1 // Pavir.9KG133700.v4.1 // Pavir.3KG404200.v4.1 // Pavir.5KG546100.v4.1 // Pavir.9NG252700.v4.1 // Pavir.5KG552…	// Pavir.2NG499600.v4.1 // Pavir.6NG016000.v4.1 // Pavir.4NG011200.v4.1 // Pavir.7NG157000.v4.1 // Pavir.1NG558100.v4.1 // Pavir.9NG696000.v4.1 // Pavir.5NG552000.v4.1 // Pavir.7KG240000.v4.1 // Pavir.2KG375500.v4.1 // Pavir.6KG173200.v4.1 // Pavir.7NG011600.v4.1 // Pavir.5KG754900.v4.1 // Pavir.9NG186300.v4.1 // Pavir.3NG122400.v4.1 // Pavir.2NG549400.v4.1 // Pavir.4KG326700.v4.1 // Pavir.7KG261…
GO:0050660	F	flavin adenine dinucleotide binding	27	1953	71	15902	4.1e-06	0.0014	// Pavir.8NG021000.v4.1 // Pavir.5KG080200.v4.1 // Pavir.1NG547400.v4.1 // Pavir.1NG418900.v4.1 // Pavir.9KG536300.v4.1 // Pavir.1KG508900.v4.1 // Pavir.2KG442800.v4.1 // Pavir.7KG179600.v4.1 // Pavir.5NG525400.v4.1 // Pavir.6KG214800.v4.1 // Pavir.9NG481600.v4.1 // Pavir.8KG100000.v4.1 // Pavir.2NG047700.v4.1 // Pavir.9KG458800.v4.1 // Pavir.9NG825700.v4.1 // Pavir.9KG594000.v4.1 // Pavir.8NG020…	// Pavir.9NG853000.v4.1 // Pavir.8NG021000.v4.1 // Pavir.5KG080200.v4.1 // Pavir.9KG536300.v4.1 // Pavir.6NG230200.v4.1 // Pavir.5KG771900.v4.1 // Pavir.5NG639300.v4.1 // Pavir.1NG547400.v4.1 // Pavir.1KG069500.v4.1 // Pavir.1NG418900.v4.1 // Pavir.J009000.v4.1 // Pavir.8KG100000.v4.1 // Pavir.7NG185800.v4.1 // Pavir.7NG338900.v4.1 // Pavir.3KG123700.v4.1 // Pavir.9NG480900.v4.1 // Pavir.1KG50890…
GO:0050662	F	coenzyme binding	63	1953	273	15902	1.3e-05	0.0036	// Pavir.8NG021000.v4.1 // Pavir.5KG080200.v4.1 // Pavir.2NG373700.v4.1 // Pavir.1KG558100.v4.1 // Pavir.9KG132400.v4.1 // Pavir.5KG611200.v4.1 // Pavir.5KG515900.v4.1 // Pavir.1NG547400.v4.1 // Pavir.5KG148900.v4.1 // Pavir.7NG157000.v4.1 // Pavir.5KG055100.v4.1 // Pavir.5KG585000.v4.1 // Pavir.2KG227800.v4.1 // Pavir.1NG078300.v4.1 // Pavir.5NG525400.v4.1 // Pavir.3KG373200.v4.1 // Pavir.5NG081…	// Pavir.2NG499600.v4.1 // Pavir.8NG021000.v4.1 // Pavir.9NG206900.v4.1 // Pavir.7KG067400.v4.1 // Pavir.9KG536300.v4.1 // Pavir.8NG270900.v4.1 // Pavir.3KG266700.v4.1 // Pavir.6NG016000.v4.1 // Pavir.4NG011200.v4.1 // Pavir.5NG623900.v4.1 // Pavir.9NG646800.v4.1 // Pavir.7NG157000.v4.1 // Pavir.9NG080700.v4.1 // Pavir.4NG030900.v4.1 // Pavir.1KG292200.v4.1 // Pavir.9KG422600.v4.1 // Pavir.1NG329…
GO:0003700	F	transcription factor activity, sequence-specific DNA binding	79	1953	405	15902	0.00018	0.035	// Pavir.9KG652100.v4.1 // Pavir.1NG078900.v4.1 // Pavir.2NG446200.v4.1 // Pavir.1KG361200.v4.1 // Pavir.1KG534500.v4.1 // Pavir.9KG239900.v4.1 // Pavir.9NG813700.v4.1 // Pavir.1KG418200.v4.1 // Pavir.9NG798900.v4.1 // Pavir.6KG312500.v4.1 // Pavir.5KG421100.v4.1 // Pavir.3NG155100.v4.1 // Pavir.2NG348500.v4.1 // Pavir.1KG242400.v4.1 // Pavir.J474900.v4.1 // Pavir.9NG369700.v4.1 // Pavir.6KG01570…	// Pavir.9NG448500.v4.1 // Pavir.5KG595400.v4.1 // Pavir.6KG232700.v4.1 // Pavir.3KG512900.v4.1 // Pavir.4NG237400.v4.1 // Pavir.6KG307800.v4.1 // Pavir.5NG552300.v4.1 // Pavir.1KG493900.v4.1 // Pavir.3KG204200.v4.1 // Pavir.6NG116700.v4.1 // Pavir.5KG352600.v4.1 // Pavir.J677700.v4.1 // Pavir.9NG468100.v4.1 // Pavir.5NG584900.v4.1 // Pavir.3KG465900.v4.1 // Pavir.9KG069000.v4.1 // Pavir.9NG77590…
GO:0001071	F	nucleic acid binding transcription factor activity	79	1953	405	15902	0.00018	0.035	// Pavir.9KG652100.v4.1 // Pavir.1NG078900.v4.1 // Pavir.2NG446200.v4.1 // Pavir.1KG361200.v4.1 // Pavir.1KG534500.v4.1 // Pavir.9KG239900.v4.1 // Pavir.9NG813700.v4.1 // Pavir.1KG418200.v4.1 // Pavir.9NG798900.v4.1 // Pavir.6KG312500.v4.1 // Pavir.5KG421100.v4.1 // Pavir.3NG155100.v4.1 // Pavir.2NG348500.v4.1 // Pavir.1KG242400.v4.1 // Pavir.J474900.v4.1 // Pavir.9NG369700.v4.1 // Pavir.6KG01570…	// Pavir.9NG448500.v4.1 // Pavir.5KG595400.v4.1 // Pavir.6KG232700.v4.1 // Pavir.3KG512900.v4.1 // Pavir.4NG237400.v4.1 // Pavir.6KG307800.v4.1 // Pavir.5NG552300.v4.1 // Pavir.1KG493900.v4.1 // Pavir.3KG204200.v4.1 // Pavir.6NG116700.v4.1 // Pavir.5KG352600.v4.1 // Pavir.J677700.v4.1 // Pavir.9NG468100.v4.1 // Pavir.5NG584900.v4.1 // Pavir.3KG465900.v4.1 // Pavir.9KG069000.v4.1 // Pavir.9NG77590…
GO:0020037	F	heme binding	62	1953	307	15902	0.00039	0.055	// Pavir.3KG028100.v4.1 // Pavir.9NG548500.v4.1 // Pavir.9KG381600.v4.1 // Pavir.7KG159800.v4.1 // Pavir.9NG274800.v4.1 // Pavir.2KG494600.v4.1 // Pavir.4NG310000.v4.1 // Pavir.5KG171800.v4.1 // Pavir.5KG009100.v4.1 // Pavir.4KG245500.v4.1 // Pavir.5NG498400.v4.1 // Pavir.6NG169200.v4.1 // Pavir.1NG010500.v4.1 // Pavir.9NG517600.v4.1 // Pavir.2NG400700.v4.1 // Pavir.5KG262900.v4.1 // Pavir.9NG213…	// Pavir.3KG052900.v4.1 // Pavir.2KG111500.v4.1 // Pavir.5KG586500.v4.1 // Pavir.9NG548500.v4.1 // Pavir.7NG199200.v4.1 // Pavir.8NG089600.v4.1 // Pavir.9KG463300.v4.1 // Pavir.9KG321400.v4.1 // Pavir.1NG473400.v4.1 // Pavir.5NG198000.v4.1 // Pavir.4NG279300.v4.1 // Pavir.1NG130100.v4.1 // Pavir.5NG621200.v4.1 // Pavir.9KG572400.v4.1 // Pavir.4KG245500.v4.1 // Pavir.9KG204500.v4.1 // Pavir.3NG000…
GO:0016798	F	hydrolase activity, acting on glycosyl bonds	66	1953	330	15902	0.00032	0.055	// Pavir.9NG545900.v4.1 // Pavir.9NG265200.v4.1 // Pavir.2NG033100.v4.1 // Pavir.8NG278000.v4.1 // Pavir.J012200.v4.1 // Pavir.J578600.v4.1 // Pavir.7KG346900.v4.1 // Pavir.9NG761400.v4.1 // Pavir.4KG321100.v4.1 // Pavir.7NG049700.v4.1 // Pavir.2NG624400.v4.1 // Pavir.5NG072500.v4.1 // Pavir.4NG336700.v4.1 // Pavir.9KG214700.v4.1 // Pavir.9KG575500.v4.1 // Pavir.9NG022600.v4.1 // Pavir.9NG755000.…	// Pavir.5KG295800.v4.1 // Pavir.J264400.v4.1 // Pavir.8NG192000.v4.1 // Pavir.9KG421000.v4.1 // Pavir.2NG275100.v4.1 // Pavir.9NG265200.v4.1 // Pavir.9NG022600.v4.1 // Pavir.1NG039000.v4.1 // Pavir.4KG409900.v4.1 // Pavir.1KG314200.v4.1 // Pavir.4NG277300.v4.1 // Pavir.8KG256400.v4.1 // Pavir.7KG221600.v4.1 // Pavir.5KG569000.v4.1 // Pavir.J549200.v4.1 // Pavir.7NG065300.v4.1 // Pavir.9KG636100.…
GO:0005506	F	iron ion binding	55	1953	263	15902	0.00039	0.055	// Pavir.9KG381600.v4.1 // Pavir.1KG509900.v4.1 // Pavir.9NG548500.v4.1 // Pavir.8KG133400.v4.1 // Pavir.2KG494600.v4.1 // Pavir.1KG540000.v4.1 // Pavir.5NG498400.v4.1 // Pavir.6NG169200.v4.1 // Pavir.3KG352300.v4.1 // Pavir.9NG517600.v4.1 // Pavir.9NG058800.v4.1 // Pavir.5KG113200.v4.1 // Pavir.9NG213500.v4.1 // Pavir.1KG075600.v4.1 // Pavir.7KG137100.v4.1 // Pavir.8NG104200.v4.1 // Pavir.6KG068…	// Pavir.8NG089600.v4.1 // Pavir.5KG586500.v4.1 // Pavir.9NG548500.v4.1 // Pavir.9NG313800.v4.1 // Pavir.9NG053500.v4.1 // Pavir.9KG321400.v4.1 // Pavir.5NG244100.v4.1 // Pavir.2NG599000.v4.1 // Pavir.2NG446000.v4.1 // Pavir.9NG611500.v4.1 // Pavir.9KG204500.v4.1 // Pavir.3NG000400.v4.1 // Pavir.1KG262000.v4.1 // Pavir.6NG248900.v4.1 // Pavir.6NG039600.v4.1 // Pavir.5KG673000.v4.1 // Pavir.7KG137…
GO:0046906	F	tetrapyrrole binding	62	1953	309	15902	0.00045	0.057	// Pavir.3KG028100.v4.1 // Pavir.9NG548500.v4.1 // Pavir.9KG381600.v4.1 // Pavir.7KG159800.v4.1 // Pavir.9NG274800.v4.1 // Pavir.2KG494600.v4.1 // Pavir.4NG310000.v4.1 // Pavir.5KG171800.v4.1 // Pavir.5KG009100.v4.1 // Pavir.4KG245500.v4.1 // Pavir.5NG498400.v4.1 // Pavir.6NG169200.v4.1 // Pavir.1NG010500.v4.1 // Pavir.9NG517600.v4.1 // Pavir.2NG400700.v4.1 // Pavir.5KG262900.v4.1 // Pavir.9NG213…	// Pavir.3KG052900.v4.1 // Pavir.2KG111500.v4.1 // Pavir.5KG586500.v4.1 // Pavir.9NG548500.v4.1 // Pavir.7NG199200.v4.1 // Pavir.8NG089600.v4.1 // Pavir.9KG463300.v4.1 // Pavir.9KG321400.v4.1 // Pavir.1NG473400.v4.1 // Pavir.5NG198000.v4.1 // Pavir.4NG279300.v4.1 // Pavir.1NG130100.v4.1 // Pavir.5NG621200.v4.1 // Pavir.9KG572400.v4.1 // Pavir.4KG245500.v4.1 // Pavir.9KG204500.v4.1 // Pavir.3NG000…
GO:0016705	F	oxidoreductase activity, acting on paired donors, with incorporation or reduction of molecular oxygen	49	1953	229	15902	0.00051	0.06	// Pavir.3KG028100.v4.1 // Pavir.1KG097400.v4.1 // Pavir.9NG548500.v4.1 // Pavir.9KG381600.v4.1 // Pavir.2KG494600.v4.1 // Pavir.5KG009100.v4.1 // Pavir.5NG498400.v4.1 // Pavir.6NG169200.v4.1 // Pavir.3KG352300.v4.1 // Pavir.9NG517600.v4.1 // Pavir.9NG213500.v4.1 // Pavir.J112900.v4.1 // Pavir.7KG137100.v4.1 // Pavir.8NG104200.v4.1 // Pavir.6KG068300.v4.1 // Pavir.2NG446000.v4.1 // Pavir.9NG07780…	// Pavir.8NG089600.v4.1 // Pavir.5KG586500.v4.1 // Pavir.9NG548500.v4.1 // Pavir.9NG313800.v4.1 // Pavir.9NG053500.v4.1 // Pavir.9NG538000.v4.1 // Pavir.2NG446000.v4.1 // Pavir.9KG204500.v4.1 // Pavir.3NG000400.v4.1 // Pavir.1KG262000.v4.1 // Pavir.6NG248900.v4.1 // Pavir.6NG039600.v4.1 // Pavir.7KG137100.v4.1 // Pavir.2NG446900.v4.1 // Pavir.6KG068300.v4.1 // Pavir.1KG091700.v4.1 // Pavir.5KG009…
GO:0004553	F	hydrolase activity, hydrolyzing O-glycosyl compounds	57	1953	290	15902	0.0011	0.11	// Pavir.9NG545900.v4.1 // Pavir.9NG265200.v4.1 // Pavir.1KG030800.v4.1 // Pavir.8NG278000.v4.1 // Pavir.3KG315300.v4.1 // Pavir.7KG346900.v4.1 // Pavir.9NG761400.v4.1 // Pavir.4KG321100.v4.1 // Pavir.7NG049700.v4.1 // Pavir.2NG624400.v4.1 // Pavir.5NG072500.v4.1 // Pavir.4NG336700.v4.1 // Pavir.9KG214700.v4.1 // Pavir.9KG575500.v4.1 // Pavir.9NG022600.v4.1 // Pavir.9NG755000.v4.1 // Pavir.2NG207…	// Pavir.5KG295800.v4.1 // Pavir.J264400.v4.1 // Pavir.8NG192000.v4.1 // Pavir.9KG421000.v4.1 // Pavir.2NG275100.v4.1 // Pavir.9NG265200.v4.1 // Pavir.9NG022600.v4.1 // Pavir.1NG039000.v4.1 // Pavir.1KG314200.v4.1 // Pavir.4NG277300.v4.1 // Pavir.8KG256400.v4.1 // Pavir.7KG221600.v4.1 // Pavir.5KG569000.v4.1 // Pavir.J549200.v4.1 // Pavir.7NG065300.v4.1 // Pavir.9KG636100.v4.1 // Pavir.7NG444900.…
GO:0004867	F	serine-type endopeptidase inhibitor activity	8	1953	13	15902	0.0011	0.11	// Pavir.3KG102600.v4.1 // Pavir.3KG098000.v4.1 // Pavir.3KG098300.v4.1 // Pavir.3KG098100.v4.1 // Pavir.4KG205500.v4.1 // Pavir.5KG626900.v4.1 // Pavir.7KG094500.v4.1 // Pavir.7NG059700.v4.1	// Pavir.5KG115300.v4.1 // Pavir.4KG205500.v4.1 // Pavir.3KG098000.v4.1 // Pavir.3KG098300.v4.1 // Pavir.4NG120500.v4.1 // Pavir.9NG028900.v4.1 // Pavir.7KG207900.v4.1 // Pavir.3KG098100.v4.1 // Pavir.3KG102600.v4.1 // Pavir.5KG626900.v4.1 // Pavir.7KG094500.v4.1 // Pavir.7NG059700.v4.1 // Pavir.3KG102500.v4.1
GO:0043565	F	sequence-specific DNA binding	50	1953	251	15902	0.0017	0.16	// Pavir.1NG078900.v4.1 // Pavir.2NG446200.v4.1 // Pavir.5NG480100.v4.1 // Pavir.1KG534500.v4.1 // Pavir.9KG239900.v4.1 // Pavir.6KG312500.v4.1 // Pavir.5KG421100.v4.1 // Pavir.3NG155100.v4.1 // Pavir.2NG348500.v4.1 // Pavir.1NG109300.v4.1 // Pavir.9NG369700.v4.1 // Pavir.5NG546100.v4.1 // Pavir.5KG602900.v4.1 // Pavir.1NG499000.v4.1 // Pavir.6KG307800.v4.1 // Pavir.9NG739600.v4.1 // Pavir.1KG087…	// Pavir.9NG448500.v4.1 // Pavir.5KG595400.v4.1 // Pavir.2NG446200.v4.1 // Pavir.1KG534500.v4.1 // Pavir.4KG288700.v4.1 // Pavir.3NG057200.v4.1 // Pavir.5NG192800.v4.1 // Pavir.2KG090400.v4.1 // Pavir.3KG512900.v4.1 // Pavir.4NG237400.v4.1 // Pavir.3KG530600.v4.1 // Pavir.6KG221800.v4.1 // Pavir.5NG546100.v4.1 // Pavir.5KG602900.v4.1 // Pavir.7KG268200.v4.1 // Pavir.5NG284500.v4.1 // Pavir.6KG307…
GO:0016851	F	magnesium chelatase activity	5	1953	5	15902	0.0024	0.19	// Pavir.3NG023800.v4.1 // Pavir.3NG028600.v4.1 // Pavir.8NG262600.v4.1 // Pavir.7KG075300.v4.1 // Pavir.2NG200300.v4.1	// Pavir.8NG262600.v4.1 // Pavir.2NG200300.v4.1 // Pavir.3NG028600.v4.1 // Pavir.3NG023800.v4.1 // Pavir.7KG075300.v4.1
GO:0051002	F	ligase activity, forming nitrogen-metal bonds	5	1953	5	15902	0.0024	0.19	// Pavir.3NG023800.v4.1 // Pavir.3NG028600.v4.1 // Pavir.8NG262600.v4.1 // Pavir.7KG075300.v4.1 // Pavir.2NG200300.v4.1	// Pavir.8NG262600.v4.1 // Pavir.2NG200300.v4.1 // Pavir.3NG028600.v4.1 // Pavir.3NG023800.v4.1 // Pavir.7KG075300.v4.1
GO:0051003	F	ligase activity, forming nitrogen-metal bonds, forming coordination complexes	5	1953	5	15902	0.0024	0.19	// Pavir.3NG023800.v4.1 // Pavir.3NG028600.v4.1 // Pavir.8NG262600.v4.1 // Pavir.7KG075300.v4.1 // Pavir.2NG200300.v4.1	// Pavir.8NG262600.v4.1 // Pavir.2NG200300.v4.1 // Pavir.3NG028600.v4.1 // Pavir.3NG023800.v4.1 // Pavir.7KG075300.v4.1
GO:0016762	F	xyloglucan:xyloglucosyl transferase activity	10	1953	24	15902	0.0027	0.2	// Pavir.4NG277400.v4.1 // Pavir.1NG437300.v4.1 // Pavir.1KG460000.v4.1 // Pavir.6KG185200.v4.1 // Pavir.7KG346900.v4.1 // Pavir.6NG195500.v4.1 // Pavir.6KG186100.v4.1 // Pavir.6NG195400.v4.1 // Pavir.9KG021100.v4.1 // Pavir.J060400.v4.1	// Pavir.J264400.v4.1 // Pavir.9NG442500.v4.1 // Pavir.4KG381900.v4.1 // Pavir.1NG040300.v4.1 // Pavir.7KG346900.v4.1 // Pavir.6NG195500.v4.1 // Pavir.4NG277300.v4.1 // Pavir.4KG382000.v4.1 // Pavir.2NG519300.v4.1 // Pavir.6KG186100.v4.1 // Pavir.2KG421900.v4.1 // Pavir.9KG235500.v4.1 // Pavir.9KG320100.v4.1 // Pavir.9KG021100.v4.1 // Pavir.J060400.v4.1 // Pavir.1KG460000.v4.1 // Pavir.6KG185200.…
GO:0016853	F	isomerase activity	42	1953	211	15902	0.0039	0.26	// Pavir.2NG525600.v4.1 // Pavir.5KG557800.v4.1 // Pavir.9NG115400.v4.1 // Pavir.2KG214900.v4.1 // Pavir.7KG048600.v4.1 // Pavir.9NG060900.v4.1 // Pavir.1KG356100.v4.1 // Pavir.9NG082500.v4.1 // Pavir.4KG166600.v4.1 // Pavir.9KG607000.v4.1 // Pavir.1KG086400.v4.1 // Pavir.9KG372700.v4.1 // Pavir.5KG426100.v4.1 // Pavir.5NG511100.v4.1 // Pavir.2NG450900.v4.1 // Pavir.J320300.v4.1 // Pavir.3KG19990…	// Pavir.9KG430000.v4.1 // Pavir.4KG166600.v4.1 // Pavir.1KG356100.v4.1 // Pavir.J017200.v4.1 // Pavir.9NG232600.v4.1 // Pavir.2KG214900.v4.1 // Pavir.3KG491100.v4.1 // Pavir.2KG232200.v4.1 // Pavir.2NG602300.v4.1 // Pavir.9NG082500.v4.1 // Pavir.2NG450900.v4.1 // Pavir.9KG593400.v4.1 // Pavir.5KG227700.v4.1 // Pavir.5NG249700.v4.1 // Pavir.9KG044100.v4.1 // Pavir.1KG461900.v4.1 // Pavir.1KG18270…
GO:0071949	F	FAD binding	9	1953	21	15902	0.0037	0.26	// Pavir.7KG179600.v4.1 // Pavir.9KG594000.v4.1 // Pavir.9NG825700.v4.1 // Pavir.2KG442800.v4.1 // Pavir.1NG418900.v4.1 // Pavir.1KG508900.v4.1 // Pavir.9KG536300.v4.1 // Pavir.2NG491000.v4.1 // Pavir.9KG458800.v4.1	// Pavir.7KG179600.v4.1 // Pavir.9KG594000.v4.1 // Pavir.9NG001100.v4.1 // Pavir.1KG334600.v4.1 // Pavir.9KG458800.v4.1 // Pavir.9NG853000.v4.1 // Pavir.2NG491000.v4.1 // Pavir.9KG593900.v4.1 // Pavir.1NG418900.v4.1 // Pavir.9KG599700.v4.1 // Pavir.9KG536300.v4.1 // Pavir.4NG191700.v4.1 // Pavir.5KG700300.v4.1 // Pavir.5KG700700.v4.1 // Pavir.7NG185800.v4.1 // Pavir.7NG206200.v4.1 // Pavir.4KG314…
GO:0004096	F	catalase activity	5	1953	6	15902	0.0041	0.26	// Pavir.4NG310000.v4.1 // Pavir.1KG021100.v4.1 // Pavir.1NG010500.v4.1 // Pavir.4NG337300.v4.1 // Pavir.9NG757400.v4.1	// Pavir.4NG310000.v4.1 // Pavir.1KG021100.v4.1 // Pavir.4NG337300.v4.1 // Pavir.9KG572400.v4.1 // Pavir.1NG010500.v4.1 // Pavir.9NG757400.v4.1
GO:0033764	F	steroid dehydrogenase activity, acting on the CH-OH group of donors, NAD or NADP as acceptor	13	1953	42	15902	0.0055	0.28	// Pavir.1NG512100.v4.1 // Pavir.1NG077900.v4.1 // Pavir.2NG035300.v4.1 // Pavir.9KG487800.v4.1 // Pavir.J042100.v4.1 // Pavir.2NG431200.v4.1 // Pavir.1KG086600.v4.1 // Pavir.3NG136500.v4.1 // Pavir.9NG633800.v4.1 // Pavir.2NG149600.v4.1 // Pavir.9NG693500.v4.1 // Pavir.9KG486300.v4.1 // Pavir.9KG487700.v4.1	// Pavir.2KG590900.v4.1 // Pavir.J042100.v4.1 // Pavir.5KG452800.v4.1 // Pavir.2NG388200.v4.1 // Pavir.6KG059700.v4.1 // Pavir.9KG486300.v4.1 // Pavir.9NG812400.v4.1 // Pavir.3NG136500.v4.1 // Pavir.1KG086900.v4.1 // Pavir.9KG292900.v4.1 // Pavir.9NG696000.v4.1 // Pavir.9NG387700.v4.1 // Pavir.9NG696200.v4.1 // Pavir.1NG077900.v4.1 // Pavir.5KG617500.v4.1 // Pavir.5KG196500.v4.1 // Pavir.2NG38880…
GO:0009055	F	electron carrier activity	31	1953	145	15902	0.0051	0.28	// Pavir.3NG186700.v4.1 // Pavir.5NG234600.v4.1 // Pavir.9NG274800.v4.1 // Pavir.4NG293500.v4.1 // Pavir.J349900.v4.1 // Pavir.2KG269300.v4.1 // Pavir.1KG385200.v4.1 // Pavir.5KG238500.v4.1 // Pavir.3KG449800.v4.1 // Pavir.7KG189000.v4.1 // Pavir.7KG002600.v4.1 // Pavir.9NG139600.v4.1 // Pavir.8NG323500.v4.1 // Pavir.2NG030000.v4.1 // Pavir.3KG449300.v4.1 // Pavir.4KG404400.v4.1 // Pavir.J289300.…	// Pavir.2KG065200.v4.1 // Pavir.3NG186700.v4.1 // Pavir.6KG279800.v4.1 // Pavir.3KG449600.v4.1 // Pavir.2KG576800.v4.1 // Pavir.3KG306300.v4.1 // Pavir.1KG385200.v4.1 // Pavir.2NG594100.v4.1 // Pavir.4KG028900.v4.1 // Pavir.6KG116000.v4.1 // Pavir.9NG366900.v4.1 // Pavir.2KG494800.v4.1 // Pavir.7NG254700.v4.1 // Pavir.6NG032200.v4.1 // Pavir.2NG207400.v4.1 // Pavir.6KG319400.v4.1 // Pavir.5KG051…
GO:0016209	F	antioxidant activity	28	1953	126	15902	0.0048	0.28	// Pavir.4KG086800.v4.1 // Pavir.7KG159800.v4.1 // Pavir.5KG171800.v4.1 // Pavir.1NG056200.v4.1 // Pavir.4KG245500.v4.1 // Pavir.1NG010500.v4.1 // Pavir.2NG400700.v4.1 // Pavir.J236800.v4.1 // Pavir.5KG262900.v4.1 // Pavir.7KG370200.v4.1 // Pavir.9NG689200.v4.1 // Pavir.J328700.v4.1 // Pavir.3KG389500.v4.1 // Pavir.4KG084100.v4.1 // Pavir.9NG757400.v4.1 // Pavir.3KG130700.v4.1 // Pavir.4NG310000.…	// Pavir.4KG086800.v4.1 // Pavir.7NG199200.v4.1 // Pavir.7KG159800.v4.1 // Pavir.4NG279300.v4.1 // Pavir.1NG130100.v4.1 // Pavir.9KG572400.v4.1 // Pavir.4KG245500.v4.1 // Pavir.1NG010500.v4.1 // Pavir.2NG090400.v4.1 // Pavir.J236800.v4.1 // Pavir.9KG563200.v4.1 // Pavir.J328700.v4.1 // Pavir.3KG389500.v4.1 // Pavir.5KG244400.v4.1 // Pavir.5NG344900.v4.1 // Pavir.9NG520900.v4.1 // Pavir.5KG263100.…
GO:0016229	F	steroid dehydrogenase activity	13	1953	42	15902	0.0055	0.28	// Pavir.1NG512100.v4.1 // Pavir.1NG077900.v4.1 // Pavir.2NG035300.v4.1 // Pavir.9KG487800.v4.1 // Pavir.J042100.v4.1 // Pavir.2NG431200.v4.1 // Pavir.1KG086600.v4.1 // Pavir.3NG136500.v4.1 // Pavir.9NG633800.v4.1 // Pavir.2NG149600.v4.1 // Pavir.9NG693500.v4.1 // Pavir.9KG486300.v4.1 // Pavir.9KG487700.v4.1	// Pavir.2KG590900.v4.1 // Pavir.J042100.v4.1 // Pavir.5KG452800.v4.1 // Pavir.2NG388200.v4.1 // Pavir.6KG059700.v4.1 // Pavir.9KG486300.v4.1 // Pavir.9NG812400.v4.1 // Pavir.3NG136500.v4.1 // Pavir.1KG086900.v4.1 // Pavir.9KG292900.v4.1 // Pavir.9NG696000.v4.1 // Pavir.9NG387700.v4.1 // Pavir.9NG696200.v4.1 // Pavir.1NG077900.v4.1 // Pavir.5KG617500.v4.1 // Pavir.5KG196500.v4.1 // Pavir.2NG38880…
GO:0003854	F	3-beta-hydroxy-delta5-steroid dehydrogenase activity	13	1953	42	15902	0.0055	0.28	// Pavir.1NG512100.v4.1 // Pavir.1NG077900.v4.1 // Pavir.2NG035300.v4.1 // Pavir.9KG487800.v4.1 // Pavir.J042100.v4.1 // Pavir.2NG431200.v4.1 // Pavir.1KG086600.v4.1 // Pavir.3NG136500.v4.1 // Pavir.9NG633800.v4.1 // Pavir.2NG149600.v4.1 // Pavir.9NG693500.v4.1 // Pavir.9KG486300.v4.1 // Pavir.9KG487700.v4.1	// Pavir.2KG590900.v4.1 // Pavir.J042100.v4.1 // Pavir.5KG452800.v4.1 // Pavir.2NG388200.v4.1 // Pavir.6KG059700.v4.1 // Pavir.9KG486300.v4.1 // Pavir.9NG812400.v4.1 // Pavir.3NG136500.v4.1 // Pavir.1KG086900.v4.1 // Pavir.9KG292900.v4.1 // Pavir.9NG696000.v4.1 // Pavir.9NG387700.v4.1 // Pavir.9NG696200.v4.1 // Pavir.1NG077900.v4.1 // Pavir.5KG617500.v4.1 // Pavir.5KG196500.v4.1 // Pavir.2NG38880…
GO:0043168	F	anion binding	27	1953	121	15902	0.0053	0.28	// Pavir.5KG156900.v4.1 // Pavir.9KG269500.v4.1 // Pavir.1KG324100.v4.1 // Pavir.7KG309900.v4.1 // Pavir.5NG507000.v4.1 // Pavir.9NG845900.v4.1 // Pavir.7KG240000.v4.1 // Pavir.1NG295600.v4.1 // Pavir.6KG173200.v4.1 // Pavir.2NG221500.v4.1 // Pavir.9NG008300.v4.1 // Pavir.1KG336400.v4.1 // Pavir.9NG186300.v4.1 // Pavir.9KG525500.v4.1 // Pavir.1NG128000.v4.1 // Pavir.3KG272800.v4.1 // Pavir.8KG268…	// Pavir.9KG528600.v4.1 // Pavir.6NG329400.v4.1 // Pavir.1NG445600.v4.1 // Pavir.9KG611000.v4.1 // Pavir.6NG180600.v4.1 // Pavir.J030800.v4.1 // Pavir.1KG468100.v4.1 // Pavir.6KG284800.v4.1 // Pavir.7KG240000.v4.1 // Pavir.6KG381600.v4.1 // Pavir.4NG298900.v4.1 // Pavir.2KG552500.v4.1 // Pavir.6KG176800.v4.1 // Pavir.6KG173200.v4.1 // Pavir.9NG567700.v4.1 // Pavir.1NG453600.v4.1 // Pavir.2KG55280…
GO:0030170	F	pyridoxal phosphate binding	21	1953	89	15902	0.0077	0.37	// Pavir.6KG173200.v4.1 // Pavir.1NG128000.v4.1 // Pavir.9NG845900.v4.1 // Pavir.1KG178300.v4.1 // Pavir.7KG240000.v4.1 // Pavir.9KG269500.v4.1 // Pavir.1NG197900.v4.1 // Pavir.8KG268900.v4.1 // Pavir.1KG324100.v4.1 // Pavir.7KG309900.v4.1 // Pavir.9KG128900.v4.1 // Pavir.9NG246000.v4.1 // Pavir.5NG507000.v4.1 // Pavir.3KG272800.v4.1 // Pavir.9NG008300.v4.1 // Pavir.9NG411700.v4.1 // Pavir.8KG233…	// Pavir.9KG528600.v4.1 // Pavir.9KG611000.v4.1 // Pavir.5NG507000.v4.1 // Pavir.J272900.v4.1 // Pavir.7KG240000.v4.1 // Pavir.4NG298900.v4.1 // Pavir.2KG552500.v4.1 // Pavir.6KG173200.v4.1 // Pavir.9NG567700.v4.1 // Pavir.4KG088400.v4.1 // Pavir.2KG552800.v4.1 // Pavir.9NG186300.v4.1 // Pavir.5KG065300.v4.1 // Pavir.3KG126700.v4.1 // Pavir.3NG090300.v4.1 // Pavir.1NG128000.v4.1 // Pavir.3NG25700…
GO:0016788	F	hydrolase activity, acting on ester bonds	78	1953	469	15902	0.0086	0.4	// Pavir.1KG384900.v4.1 // Pavir.7NG279800.v4.1 // Pavir.9NG715000.v4.1 // Pavir.2KG384400.v4.1 // Pavir.4KG214200.v4.1 // Pavir.9KG477100.v4.1 // Pavir.2NG042300.v4.1 // Pavir.5NG372600.v4.1 // Pavir.4KG029400.v4.1 // Pavir.9NG730300.v4.1 // Pavir.3KG166000.v4.1 // Pavir.3KG124800.v4.1 // Pavir.4NG284500.v4.1 // Pavir.1NG255300.v4.1 // Pavir.6KG407000.v4.1 // Pavir.2KG513500.v4.1 // Pavir.6KG272…	// Pavir.5NG254100.v4.1 // Pavir.5KG248200.v4.1 // Pavir.3KG111700.v4.1 // Pavir.5NG406100.v4.1 // Pavir.4KG356400.v4.1 // Pavir.9NG564000.v4.1 // Pavir.4KG251400.v4.1 // Pavir.5NG166300.v4.1 // Pavir.5NG346900.v4.1 // Pavir.9KG563500.v4.1 // Pavir.1KG355700.v4.1 // Pavir.2KG166100.v4.1 // Pavir.2NG626500.v4.1 // Pavir.9NG685600.v4.1 // Pavir.2KG204500.v4.1 // Pavir.9NG313400.v4.1 // Pavir.7NG372…
GO:0016160	F	amylase activity	9	1953	25	15902	0.0091	0.42	// Pavir.9NG265200.v4.1 // Pavir.7NG123400.v4.1 // Pavir.7NG444900.v4.1 // Pavir.2KG465200.v4.1 // Pavir.2NG624400.v4.1 // Pavir.5NG007900.v4.1 // Pavir.9KG214700.v4.1 // Pavir.9KG575500.v4.1 // Pavir.9NG761400.v4.1	// Pavir.5KG006900.v4.1 // Pavir.9NG265200.v4.1 // Pavir.9NG458200.v4.1 // Pavir.5NG436800.v4.1 // Pavir.2NG624400.v4.1 // Pavir.9KG214700.v4.1 // Pavir.9KG575500.v4.1 // Pavir.2NG523500.v4.1 // Pavir.7NG123400.v4.1 // Pavir.9NG458100.v4.1 // Pavir.7NG444900.v4.1 // Pavir.7NG158200.v4.1 // Pavir.4KG363300.v4.1 // Pavir.2KG265200.v4.1 // Pavir.9NG761400.v4.1 // Pavir.1KG034400.v4.1 // Pavir.2NG236…
GO:0016655	F	oxidoreductase activity, acting on NAD(P)H, quinone or similar compound as acceptor	8	1953	21	15902	0.011	0.45	// Pavir.7KG267900.v4.1 // Pavir.5NG639000.v4.1 // Pavir.1NG544800.v4.1 // Pavir.2KG296100.v4.1 // Pavir.6KG115200.v4.1 // Pavir.5KG676000.v4.1 // Pavir.2NG394100.v4.1 // Pavir.7NG263600.v4.1	// Pavir.7KG267900.v4.1 // Pavir.J668200.v4.1 // Pavir.2NG409700.v4.1 // Pavir.9NG366900.v4.1 // Pavir.9NG759200.v4.1 // Pavir.4KG103800.v4.1 // Pavir.5KG771600.v4.1 // Pavir.6KG115200.v4.1 // Pavir.9KG307600.v4.1 // Pavir.5KG676000.v4.1 // Pavir.2NG411900.v4.1 // Pavir.9KG233600.v4.1 // Pavir.5NG639000.v4.1 // Pavir.9KG551500.v4.1 // Pavir.6KG115000.v4.1 // Pavir.2NG394100.v4.1 // Pavir.1NG54480…
GO:0004722	F	protein serine/threonine phosphatase activity	24	1953	110	15902	0.01	0.45	// Pavir.9NG715000.v4.1 // Pavir.9KG477100.v4.1 // Pavir.5NG372600.v4.1 // Pavir.1NG255300.v4.1 // Pavir.J033100.v4.1 // Pavir.5KG405500.v4.1 // Pavir.9NG052500.v4.1 // Pavir.2NG300800.v4.1 // Pavir.9KG499400.v4.1 // Pavir.8NG117400.v4.1 // Pavir.5NG586400.v4.1 // Pavir.5KG624900.v4.1 // Pavir.7KG120300.v4.1 // Pavir.2KG215700.v4.1 // Pavir.7KG093600.v4.1 // Pavir.J099700.v4.1 // Pavir.1KG238100.…	// Pavir.5NG283600.v4.1 // Pavir.9NG715000.v4.1 // Pavir.9NG547200.v4.1 // Pavir.9NG650600.v4.1 // Pavir.5KG458700.v4.1 // Pavir.8NG117400.v4.1 // Pavir.1NG077000.v4.1 // Pavir.9KG398100.v4.1 // Pavir.7KG355700.v4.1 // Pavir.2KG166100.v4.1 // Pavir.1NG238900.v4.1 // Pavir.4KG077900.v4.1 // Pavir.1NG230300.v4.1 // Pavir.7KG334900.v4.1 // Pavir.J740700.v4.1 // Pavir.2KG215700.v4.1 // Pavir.1NG02360…
GO:0004601	F	peroxidase activity	23	1953	105	15902	0.011	0.47	// Pavir.7KG159800.v4.1 // Pavir.5KG171800.v4.1 // Pavir.4KG245500.v4.1 // Pavir.1NG010500.v4.1 // Pavir.2NG400700.v4.1 // Pavir.5KG262900.v4.1 // Pavir.7KG370200.v4.1 // Pavir.9NG689200.v4.1 // Pavir.J328700.v4.1 // Pavir.4KG084100.v4.1 // Pavir.9NG757400.v4.1 // Pavir.3KG130700.v4.1 // Pavir.4NG310000.v4.1 // Pavir.7NG166900.v4.1 // Pavir.3KG228400.v4.1 // Pavir.7KG328600.v4.1 // Pavir.4NG33730…	// Pavir.7NG199200.v4.1 // Pavir.7KG159800.v4.1 // Pavir.4NG279300.v4.1 // Pavir.1NG130100.v4.1 // Pavir.9KG572400.v4.1 // Pavir.4KG245500.v4.1 // Pavir.1NG010500.v4.1 // Pavir.2NG090400.v4.1 // Pavir.7KG284800.v4.1 // Pavir.9KG563200.v4.1 // Pavir.J328700.v4.1 // Pavir.5KG244400.v4.1 // Pavir.5NG344900.v4.1 // Pavir.5KG263100.v4.1 // Pavir.1KG431700.v4.1 // Pavir.8KG162300.v4.1 // Pavir.6KG36070…
GO:0016684	F	oxidoreductase activity, acting on peroxide as acceptor	23	1953	107	15902	0.014	0.5	// Pavir.7KG159800.v4.1 // Pavir.5KG171800.v4.1 // Pavir.4KG245500.v4.1 // Pavir.1NG010500.v4.1 // Pavir.2NG400700.v4.1 // Pavir.5KG262900.v4.1 // Pavir.7KG370200.v4.1 // Pavir.9NG689200.v4.1 // Pavir.J328700.v4.1 // Pavir.4KG084100.v4.1 // Pavir.9NG757400.v4.1 // Pavir.3KG130700.v4.1 // Pavir.4NG310000.v4.1 // Pavir.7NG166900.v4.1 // Pavir.3KG228400.v4.1 // Pavir.7KG328600.v4.1 // Pavir.4NG33730…	// Pavir.7NG199200.v4.1 // Pavir.7KG159800.v4.1 // Pavir.4NG279300.v4.1 // Pavir.1NG130100.v4.1 // Pavir.9KG572400.v4.1 // Pavir.4KG245500.v4.1 // Pavir.1NG010500.v4.1 // Pavir.2NG090400.v4.1 // Pavir.7KG284800.v4.1 // Pavir.9KG563200.v4.1 // Pavir.J328700.v4.1 // Pavir.5KG244400.v4.1 // Pavir.5NG344900.v4.1 // Pavir.5KG263100.v4.1 // Pavir.1KG431700.v4.1 // Pavir.8KG162300.v4.1 // Pavir.6KG36070…
GO:0005509	F	calcium ion binding	27	1953	132	15902	0.014	0.5	// Pavir.3NG070200.v4.1 // Pavir.2KG466600.v4.1 // Pavir.3KG058700.v4.1 // Pavir.6NG349900.v4.1 // Pavir.9KG495000.v4.1 // Pavir.7NG444900.v4.1 // Pavir.6NG124900.v4.1 // Pavir.7NG123400.v4.1 // Pavir.2NG523800.v4.1 // Pavir.5NG581000.v4.1 // Pavir.7KG160100.v4.1 // Pavir.J740600.v4.1 // Pavir.4NG244100.v4.1 // Pavir.6KG254700.v4.1 // Pavir.9NG668100.v4.1 // Pavir.J116500.v4.1 // Pavir.5KG619000.…	// Pavir.3NG070200.v4.1 // Pavir.9KG430500.v4.1 // Pavir.6NG038700.v4.1 // Pavir.6KG343600.v4.1 // Pavir.2NG592400.v4.1 // Pavir.4KG217200.v4.1 // Pavir.4KG331400.v4.1 // Pavir.5KG569000.v4.1 // Pavir.7NG444900.v4.1 // Pavir.3NG022700.v4.1 // Pavir.4KG224600.v4.1 // Pavir.7NG158200.v4.1 // Pavir.4KG363300.v4.1 // Pavir.6NG260800.v4.1 // Pavir.7KG160100.v4.1 // Pavir.5KG695000.v4.1 // Pavir.8NG007…
GO:0016161	F	beta-amylase activity	7	1953	18	15902	0.015	0.5	// Pavir.9NG265200.v4.1 // Pavir.2KG465200.v4.1 // Pavir.2NG624400.v4.1 // Pavir.5NG007900.v4.1 // Pavir.9KG214700.v4.1 // Pavir.9KG575500.v4.1 // Pavir.9NG761400.v4.1	// Pavir.5KG006900.v4.1 // Pavir.2NG523500.v4.1 // Pavir.9KG444600.v4.1 // Pavir.9NG265200.v4.1 // Pavir.9NG458100.v4.1 // Pavir.2KG465400.v4.1 // Pavir.9NG458200.v4.1 // Pavir.1NG039000.v4.1 // Pavir.2KG265200.v4.1 // Pavir.2NG624400.v4.1 // Pavir.5NG007900.v4.1 // Pavir.2KG465200.v4.1 // Pavir.1KG034400.v4.1 // Pavir.9KG214700.v4.1 // Pavir.2NG523400.v4.1 // Pavir.2NG236800.v4.1 // Pavir.9KG575…
GO:0016791	F	phosphatase activity	37	1953	196	15902	0.013	0.5	// Pavir.9NG715000.v4.1 // Pavir.9KG477100.v4.1 // Pavir.5NG372600.v4.1 // Pavir.3KG166000.v4.1 // Pavir.9NG705800.v4.1 // Pavir.1NG255300.v4.1 // Pavir.6KG407000.v4.1 // Pavir.9NG520600.v4.1 // Pavir.5NG632400.v4.1 // Pavir.J506300.v4.1 // Pavir.3NG004100.v4.1 // Pavir.J033100.v4.1 // Pavir.1NG504200.v4.1 // Pavir.9KG500300.v4.1 // Pavir.9NG052500.v4.1 // Pavir.2NG300800.v4.1 // Pavir.9NG704400.…	// Pavir.3KG010400.v4.1 // Pavir.5NG283600.v4.1 // Pavir.9NG715000.v4.1 // Pavir.9NG547200.v4.1 // Pavir.4KG116300.v4.1 // Pavir.9NG650600.v4.1 // Pavir.4KG356400.v4.1 // Pavir.3KG166000.v4.1 // Pavir.4KG218600.v4.1 // Pavir.8NG117400.v4.1 // Pavir.1NG077000.v4.1 // Pavir.9NG564000.v4.1 // Pavir.4KG040000.v4.1 // Pavir.7NG366800.v4.1 // Pavir.9KG398100.v4.1 // Pavir.7KG355700.v4.1 // Pavir.3KG146…
GO:0061135	F	endopeptidase regulator activity	8	1953	23	15902	0.016	0.5	// Pavir.3KG102600.v4.1 // Pavir.3KG098000.v4.1 // Pavir.3KG098300.v4.1 // Pavir.3KG098100.v4.1 // Pavir.4KG205500.v4.1 // Pavir.5KG626900.v4.1 // Pavir.7KG094500.v4.1 // Pavir.7NG059700.v4.1	// Pavir.5KG115300.v4.1 // Pavir.4KG205500.v4.1 // Pavir.4NG120500.v4.1 // Pavir.5KG180700.v4.1 // Pavir.9KG438000.v4.1 // Pavir.7NG059700.v4.1 // Pavir.2KG153700.v4.1 // Pavir.8NG189000.v4.1 // Pavir.5NG553000.v4.1 // Pavir.7KG207900.v4.1 // Pavir.3KG098100.v4.1 // Pavir.3KG235600.v4.1 // Pavir.3KG102500.v4.1 // Pavir.5KG586200.v4.1 // Pavir.7KG250500.v4.1 // Pavir.3KG102600.v4.1 // Pavir.3KG098…
GO:0016620	F	oxidoreductase activity, acting on the aldehyde or oxo group of donors, NAD or NADP as acceptor	8	1953	23	15902	0.016	0.5	// Pavir.9NG760100.v4.1 // Pavir.9KG133700.v4.1 // Pavir.9KG550900.v4.1 // Pavir.J165300.v4.1 // Pavir.7KG187300.v4.1 // Pavir.7NG178500.v4.1 // Pavir.9NG252700.v4.1 // Pavir.1NG066000.v4.1	// Pavir.9NG206900.v4.1 // Pavir.9NG045800.v4.1 // Pavir.7KG187300.v4.1 // Pavir.7NG178500.v4.1 // Pavir.2KG404000.v4.1 // Pavir.1NG066000.v4.1 // Pavir.9NG252700.v4.1 // Pavir.2NG459800.v4.1 // Pavir.9NG052900.v4.1 // Pavir.9KG550900.v4.1 // Pavir.J165300.v4.1 // Pavir.9KG133700.v4.1 // Pavir.6KG407800.v4.1 // Pavir.3KG325100.v4.1 // Pavir.1KG074500.v4.1 // Pavir.9NG760100.v4.1 // Pavir.1KG07370…
GO:0042578	F	phosphoric ester hydrolase activity	42	1953	232	15902	0.015	0.5	// Pavir.9NG715000.v4.1 // Pavir.3KG194700.v4.1 // Pavir.9KG477100.v4.1 // Pavir.5NG372600.v4.1 // Pavir.3KG166000.v4.1 // Pavir.3KG124800.v4.1 // Pavir.9NG705800.v4.1 // Pavir.2NG612500.v4.1 // Pavir.6KG407000.v4.1 // Pavir.9NG520600.v4.1 // Pavir.1NG255300.v4.1 // Pavir.J506300.v4.1 // Pavir.3NG004100.v4.1 // Pavir.J033100.v4.1 // Pavir.5KG405500.v4.1 // Pavir.5NG632400.v4.1 // Pavir.9KG500300.…	// Pavir.3KG010400.v4.1 // Pavir.5NG283600.v4.1 // Pavir.9NG715000.v4.1 // Pavir.9NG837500.v4.1 // Pavir.5NG509700.v4.1 // Pavir.9NG547200.v4.1 // Pavir.4KG116300.v4.1 // Pavir.9NG650600.v4.1 // Pavir.4KG356400.v4.1 // Pavir.3KG166000.v4.1 // Pavir.4KG218600.v4.1 // Pavir.2NG519500.v4.1 // Pavir.8NG117400.v4.1 // Pavir.1NG077000.v4.1 // Pavir.6KG342700.v4.1 // Pavir.9NG564000.v4.1 // Pavir.4KG040…
GO:0043167	F	ion binding	257	1953	1817	15902	0.014	0.5	// Pavir.3NG070200.v4.1 // Pavir.5NG385100.v4.1 // Pavir.1KG534500.v4.1 // Pavir.5KG209900.v4.1 // Pavir.5NG244100.v4.1 // Pavir.3KG505400.v4.1 // Pavir.1KG540000.v4.1 // Pavir.9KG495000.v4.1 // Pavir.6NG039600.v4.1 // Pavir.5KG373100.v4.1 // Pavir.7NG444900.v4.1 // Pavir.6NG207900.v4.1 // Pavir.5NG507000.v4.1 // Pavir.9NG080000.v4.1 // Pavir.7KG137100.v4.1 // Pavir.8NG104200.v4.1 // Pavir.7KG240…	// Pavir.2KG519800.v4.1 // Pavir.1KG250100.v4.1 // Pavir.3KG019000.v4.1 // Pavir.6NG207900.v4.1 // Pavir.4KG363300.v4.1 // Pavir.4KG244500.v4.1 // Pavir.3NG007500.v4.1 // Pavir.J372800.v4.1 // Pavir.2KG035700.v4.1 // Pavir.7KG024600.v4.1 // Pavir.1KG075500.v4.1 // Pavir.2NG406100.v4.1 // Pavir.2NG549400.v4.1 // Pavir.7KG385500.v4.1 // Pavir.9KG184800.v4.1 // Pavir.9NG323500.v4.1 // Pavir.5KG65970…
GO:0004866	F	endopeptidase inhibitor activity	8	1953	23	15902	0.016	0.5	// Pavir.3KG102600.v4.1 // Pavir.3KG098000.v4.1 // Pavir.3KG098300.v4.1 // Pavir.3KG098100.v4.1 // Pavir.4KG205500.v4.1 // Pavir.5KG626900.v4.1 // Pavir.7KG094500.v4.1 // Pavir.7NG059700.v4.1	// Pavir.5KG115300.v4.1 // Pavir.4KG205500.v4.1 // Pavir.4NG120500.v4.1 // Pavir.5KG180700.v4.1 // Pavir.9KG438000.v4.1 // Pavir.7NG059700.v4.1 // Pavir.2KG153700.v4.1 // Pavir.8NG189000.v4.1 // Pavir.5NG553000.v4.1 // Pavir.7KG207900.v4.1 // Pavir.3KG098100.v4.1 // Pavir.3KG235600.v4.1 // Pavir.3KG102500.v4.1 // Pavir.5KG586200.v4.1 // Pavir.7KG250500.v4.1 // Pavir.3KG102600.v4.1 // Pavir.3KG098…
GO:0061134	F	peptidase regulator activity	8	1953	23	15902	0.016	0.5	// Pavir.3KG102600.v4.1 // Pavir.3KG098000.v4.1 // Pavir.3KG098300.v4.1 // Pavir.3KG098100.v4.1 // Pavir.4KG205500.v4.1 // Pavir.5KG626900.v4.1 // Pavir.7KG094500.v4.1 // Pavir.7NG059700.v4.1	// Pavir.5KG115300.v4.1 // Pavir.4KG205500.v4.1 // Pavir.4NG120500.v4.1 // Pavir.5KG180700.v4.1 // Pavir.9KG438000.v4.1 // Pavir.7NG059700.v4.1 // Pavir.2KG153700.v4.1 // Pavir.8NG189000.v4.1 // Pavir.5NG553000.v4.1 // Pavir.7KG207900.v4.1 // Pavir.3KG098100.v4.1 // Pavir.3KG235600.v4.1 // Pavir.3KG102500.v4.1 // Pavir.5KG586200.v4.1 // Pavir.7KG250500.v4.1 // Pavir.3KG102600.v4.1 // Pavir.3KG098…
GO:0030414	F	peptidase inhibitor activity	8	1953	23	15902	0.016	0.5	// Pavir.3KG102600.v4.1 // Pavir.3KG098000.v4.1 // Pavir.3KG098300.v4.1 // Pavir.3KG098100.v4.1 // Pavir.4KG205500.v4.1 // Pavir.5KG626900.v4.1 // Pavir.7KG094500.v4.1 // Pavir.7NG059700.v4.1	// Pavir.5KG115300.v4.1 // Pavir.4KG205500.v4.1 // Pavir.4NG120500.v4.1 // Pavir.5KG180700.v4.1 // Pavir.9KG438000.v4.1 // Pavir.7NG059700.v4.1 // Pavir.2KG153700.v4.1 // Pavir.8NG189000.v4.1 // Pavir.5NG553000.v4.1 // Pavir.7KG207900.v4.1 // Pavir.3KG098100.v4.1 // Pavir.3KG235600.v4.1 // Pavir.3KG102500.v4.1 // Pavir.5KG586200.v4.1 // Pavir.7KG250500.v4.1 // Pavir.3KG102600.v4.1 // Pavir.3KG098…
GO:0016854	F	racemase and epimerase activity	5	1953	10	15902	0.018	0.54	// Pavir.1KG356100.v4.1 // Pavir.9NG731100.v4.1 // Pavir.5KG362000.v4.1 // Pavir.2NG421600.v4.1 // Pavir.9KG607000.v4.1	// Pavir.J443300.v4.1 // Pavir.3KG491100.v4.1 // Pavir.3NG246000.v4.1 // Pavir.1KG356100.v4.1 // Pavir.2NG418800.v4.1 // Pavir.9KG607000.v4.1 // Pavir.9NG731100.v4.1 // Pavir.5NG243700.v4.1 // Pavir.5KG362000.v4.1 // Pavir.2NG421600.v4.1
GO:0004664	F	prephenate dehydratase activity	5	1953	10	15902	0.018	0.54	// Pavir.9KG348100.v4.1 // Pavir.9NG688700.v4.1 // Pavir.2NG611900.v4.1 // Pavir.9NG498600.v4.1 // Pavir.2NG509500.v4.1	// Pavir.6KG349500.v4.1 // Pavir.9NG498600.v4.1 // Pavir.9KG348100.v4.1 // Pavir.2NG262900.v4.1 // Pavir.7NG214800.v4.1 // Pavir.2NG611900.v4.1 // Pavir.9KG480700.v4.1 // Pavir.9NG688700.v4.1 // Pavir.2NG509500.v4.1 // Pavir.2KG439700.v4.1
GO:0042132	F	fructose 1,6-bisphosphate 1-phosphatase activity	5	1953	10	15902	0.018	0.54	// Pavir.5KG535300.v4.1 // Pavir.5KG636800.v4.1 // Pavir.9NG705800.v4.1 // Pavir.9KG500300.v4.1 // Pavir.J648400.v4.1	// Pavir.5KG658300.v4.1 // Pavir.9KG500300.v4.1 // Pavir.J648400.v4.1 // Pavir.4NG273000.v4.1 // Pavir.5KG535300.v4.1 // Pavir.5KG636800.v4.1 // Pavir.4KG356400.v4.1 // Pavir.9NG437000.v4.1 // Pavir.9NG705800.v4.1 // Pavir.5NG110100.v4.1
GO:0016667	F	oxidoreductase activity, acting on a sulfur group of donors	27	1953	137	15902	0.02	0.57	// Pavir.3NG186700.v4.1 // Pavir.9NG115400.v4.1 // Pavir.5NG234600.v4.1 // Pavir.4KG086800.v4.1 // Pavir.3KG449300.v4.1 // Pavir.5KG239200.v4.1 // Pavir.1KG385200.v4.1 // Pavir.5KG238500.v4.1 // Pavir.3KG449800.v4.1 // Pavir.3KG517700.v4.1 // Pavir.7KG208100.v4.1 // Pavir.3KG071800.v4.1 // Pavir.7NG338200.v4.1 // Pavir.8NG323500.v4.1 // Pavir.5KG710600.v4.1 // Pavir.2NG216500.v4.1 // Pavir.5KG238…	// Pavir.2KG065200.v4.1 // Pavir.3NG186700.v4.1 // Pavir.9NG460900.v4.1 // Pavir.4KG086800.v4.1 // Pavir.3KG449600.v4.1 // Pavir.5NG117500.v4.1 // Pavir.1NG530600.v4.1 // Pavir.7NG282700.v4.1 // Pavir.1KG385200.v4.1 // Pavir.4KG005300.v4.1 // Pavir.2NG207400.v4.1 // Pavir.7NG338200.v4.1 // Pavir.9NG277400.v4.1 // Pavir.8NG323500.v4.1 // Pavir.5KG051500.v4.1 // Pavir.7NG201600.v4.1 // Pavir.3KG449…
GO:0016829	F	lyase activity	38	1953	213	15902	0.024	0.68	// Pavir.9NG337600.v4.1 // Pavir.9NG573500.v4.1 // Pavir.5KG156900.v4.1 // Pavir.1KG236700.v4.1 // Pavir.2NG124600.v4.1 // Pavir.4NG268000.v4.1 // Pavir.2KG538800.v4.1 // Pavir.1NG295600.v4.1 // Pavir.1NG292900.v4.1 // Pavir.7NG243600.v4.1 // Pavir.7NG405000.v4.1 // Pavir.9NG845900.v4.1 // Pavir.9NG380100.v4.1 // Pavir.9KG170400.v4.1 // Pavir.4NG033600.v4.1 // Pavir.4KG020600.v4.1 // Pavir.8NG027…	// Pavir.7KG337500.v4.1 // Pavir.2KG088000.v4.1 // Pavir.9NG729800.v4.1 // Pavir.7NG214800.v4.1 // Pavir.2NG061900.v4.1 // Pavir.2KG163100.v4.1 // Pavir.3NG257000.v4.1 // Pavir.9KG465900.v4.1 // Pavir.7NG133700.v4.1 // Pavir.J523000.v4.1 // Pavir.2KG304100.v4.1 // Pavir.7NG243600.v4.1 // Pavir.2KG279900.v4.1 // Pavir.9NG026600.v4.1 // Pavir.9KG060900.v4.1 // Pavir.4NG023300.v4.1 // Pavir.2NG12300…
GO:0016903	F	oxidoreductase activity, acting on the aldehyde or oxo group of donors	10	1953	36	15902	0.025	0.68	// Pavir.4NG109400.v4.1 // Pavir.9NG760100.v4.1 // Pavir.9KG133700.v4.1 // Pavir.9KG550900.v4.1 // Pavir.4KG192300.v4.1 // Pavir.7KG187300.v4.1 // Pavir.7NG178500.v4.1 // Pavir.J165300.v4.1 // Pavir.9NG252700.v4.1 // Pavir.1NG066000.v4.1	// Pavir.9NG206900.v4.1 // Pavir.9NG045800.v4.1 // Pavir.9KG550900.v4.1 // Pavir.7NG178500.v4.1 // Pavir.J165300.v4.1 // Pavir.7NG140500.v4.1 // Pavir.1NG535300.v4.1 // Pavir.9NG760100.v4.1 // Pavir.1KG511300.v4.1 // Pavir.2NG459800.v4.1 // Pavir.9NG052900.v4.1 // Pavir.7KG187300.v4.1 // Pavir.4KG192300.v4.1 // Pavir.1NG066000.v4.1 // Pavir.3KG055700.v4.1 // Pavir.4NG109400.v4.1 // Pavir.9KG13370…
GO:0016671	F	oxidoreductase activity, acting on a sulfur group of donors, disulfide as acceptor	6	1953	16	15902	0.027	0.73	// Pavir.9NG115400.v4.1 // Pavir.2NG216500.v4.1 // Pavir.4KG139000.v4.1 // Pavir.9KG579600.v4.1 // Pavir.9NG575100.v4.1 // Pavir.7KG208100.v4.1	// Pavir.4NG038200.v4.1 // Pavir.5KG680400.v4.1 // Pavir.9NG460900.v4.1 // Pavir.4KG022300.v4.1 // Pavir.9NG277400.v4.1 // Pavir.7KG207800.v4.1 // Pavir.9KG339500.v4.1 // Pavir.9NG115400.v4.1 // Pavir.4KG139000.v4.1 // Pavir.9KG579600.v4.1 // Pavir.9NG383100.v4.1 // Pavir.9KG454100.v4.1 // Pavir.2NG216500.v4.1 // Pavir.9NG575100.v4.1 // Pavir.3KG261300.v4.1 // Pavir.7KG208100.v4.1
GO:0016614	F	oxidoreductase activity, acting on CH-OH group of donors	31	1953	168	15902	0.027	0.73	// Pavir.9KG132400.v4.1 // Pavir.J042100.v4.1 // Pavir.9KG486300.v4.1 // Pavir.5KG585000.v4.1 // Pavir.3NG136500.v4.1 // Pavir.3NG010300.v4.1 // Pavir.3KG373200.v4.1 // Pavir.4KG226500.v4.1 // Pavir.7NG382900.v4.1 // Pavir.6KG214800.v4.1 // Pavir.5NG552000.v4.1 // Pavir.2NG596600.v4.1 // Pavir.3KG314600.v4.1 // Pavir.9NG693500.v4.1 // Pavir.6NG311400.v4.1 // Pavir.2NG035300.v4.1 // Pavir.9KG48780…	// Pavir.2NG499600.v4.1 // Pavir.2NG600600.v4.1 // Pavir.4NG011200.v4.1 // Pavir.6NG176100.v4.1 // Pavir.9NG646800.v4.1 // Pavir.5NG230300.v4.1 // Pavir.9KG422600.v4.1 // Pavir.9NG812400.v4.1 // Pavir.9NG696000.v4.1 // Pavir.4KG226500.v4.1 // Pavir.5NG552000.v4.1 // Pavir.6KG284800.v4.1 // Pavir.1KG129000.v4.1 // Pavir.2KG274000.v4.1 // Pavir.4NG115400.v4.1 // Pavir.3KG214200.v4.1 // Pavir.5NG406…
GO:0008483	F	transaminase activity	8	1953	27	15902	0.032	0.76	// Pavir.1NG128000.v4.1 // Pavir.6KG173200.v4.1 // Pavir.1KG178300.v4.1 // Pavir.8NG029000.v4.1 // Pavir.5KG552900.v4.1 // Pavir.5NG507000.v4.1 // Pavir.3KG010800.v4.1 // Pavir.9NG186300.v4.1	// Pavir.7KG339500.v4.1 // Pavir.3NG077300.v4.1 // Pavir.9KG072900.v4.1 // Pavir.6NG172700.v4.1 // Pavir.9KG611000.v4.1 // Pavir.3KG010800.v4.1 // Pavir.5NG507000.v4.1 // Pavir.9NG728400.v4.1 // Pavir.1KG519200.v4.1 // Pavir.J272900.v4.1 // Pavir.6NG096800.v4.1 // Pavir.6KG173200.v4.1 // Pavir.8NG037200.v4.1 // Pavir.5KG554400.v4.1 // Pavir.6NG220100.v4.1 // Pavir.1NG128000.v4.1 // Pavir.3KG12670…
GO:0016787	F	hydrolase activity	289	1953	2101	15902	0.029	0.76	// Pavir.1KG088300.v4.1 // Pavir.9NG715000.v4.1 // Pavir.9NG265200.v4.1 // Pavir.9KG358700.v4.1 // Pavir.5NG244100.v4.1 // Pavir.1KG541700.v4.1 // Pavir.3NG311700.v4.1 // Pavir.5KG534000.v4.1 // Pavir.1NG537800.v4.1 // Pavir.7KG219800.v4.1 // Pavir.7NG269700.v4.1 // Pavir.3KG124800.v4.1 // Pavir.4NG284500.v4.1 // Pavir.2KG261000.v4.1 // Pavir.4KG180700.v4.1 // Pavir.4NG053600.v4.1 // Pavir.3NG004…	// Pavir.7NG047100.v4.1 // Pavir.9KG563500.v4.1 // Pavir.6NG218300.v4.1 // Pavir.7NG350600.v4.1 // Pavir.2KG090400.v4.1 // Pavir.1KG042100.v4.1 // Pavir.1NG409000.v4.1 // Pavir.5NG020600.v4.1 // Pavir.5KG461200.v4.1 // Pavir.9KG108200.v4.1 // Pavir.8KG069000.v4.1 // Pavir.5NG375800.v4.1 // Pavir.4KG363300.v4.1 // Pavir.9KG211700.v4.1 // Pavir.2NG464600.v4.1 // Pavir.3KG394500.v4.1 // Pavir.9NG609…
GO:0016616	F	oxidoreductase activity, acting on the CH-OH group of donors, NAD or NADP as acceptor	29	1953	158	15902	0.034	0.76	// Pavir.9KG132400.v4.1 // Pavir.J042100.v4.1 // Pavir.9KG486300.v4.1 // Pavir.5KG585000.v4.1 // Pavir.3NG136500.v4.1 // Pavir.3KG373200.v4.1 // Pavir.4KG226500.v4.1 // Pavir.7NG382900.v4.1 // Pavir.1NG077900.v4.1 // Pavir.5NG552000.v4.1 // Pavir.2NG596600.v4.1 // Pavir.3KG314600.v4.1 // Pavir.9NG693500.v4.1 // Pavir.6NG311400.v4.1 // Pavir.2NG035300.v4.1 // Pavir.9KG487800.v4.1 // Pavir.1KG08660…	// Pavir.2NG499600.v4.1 // Pavir.2NG600600.v4.1 // Pavir.4NG011200.v4.1 // Pavir.6NG176100.v4.1 // Pavir.9NG646800.v4.1 // Pavir.5NG230300.v4.1 // Pavir.9KG422600.v4.1 // Pavir.9NG812400.v4.1 // Pavir.9NG696000.v4.1 // Pavir.4KG226500.v4.1 // Pavir.5NG552000.v4.1 // Pavir.6KG284800.v4.1 // Pavir.1KG129000.v4.1 // Pavir.2KG274000.v4.1 // Pavir.4NG115400.v4.1 // Pavir.3KG214200.v4.1 // Pavir.5NG406…
GO:0004857	F	enzyme inhibitor activity	11	1953	44	15902	0.034	0.76	// Pavir.3KG102600.v4.1 // Pavir.3KG098000.v4.1 // Pavir.3KG098300.v4.1 // Pavir.8KG350000.v4.1 // Pavir.2NG357000.v4.1 // Pavir.1KG319300.v4.1 // Pavir.3KG098100.v4.1 // Pavir.4KG205500.v4.1 // Pavir.5KG626900.v4.1 // Pavir.7KG094500.v4.1 // Pavir.7NG059700.v4.1	// Pavir.9KG367500.v4.1 // Pavir.1NG359200.v4.1 // Pavir.4KG205500.v4.1 // Pavir.J271100.v4.1 // Pavir.4NG120500.v4.1 // Pavir.8KG350000.v4.1 // Pavir.5KG115300.v4.1 // Pavir.5KG180700.v4.1 // Pavir.9KG438000.v4.1 // Pavir.9KG589600.v4.1 // Pavir.7NG059700.v4.1 // Pavir.2KG153700.v4.1 // Pavir.9KG142100.v4.1 // Pavir.9KG604900.v4.1 // Pavir.8NG189000.v4.1 // Pavir.2NG357000.v4.1 // Pavir.5NG55300…
GO:0016868	F	intramolecular transferase activity, phosphotransferases	7	1953	22	15902	0.033	0.76	// Pavir.7KG048600.v4.1 // Pavir.J320300.v4.1 // Pavir.9KG430000.v4.1 // Pavir.4KG166600.v4.1 // Pavir.3KG239000.v4.1 // Pavir.7KG371800.v4.1 // Pavir.4KG114900.v4.1	// Pavir.1NG536400.v4.1 // Pavir.7KG048600.v4.1 // Pavir.5NG100400.v4.1 // Pavir.4KG104100.v4.1 // Pavir.2NG272900.v4.1 // Pavir.4KG166600.v4.1 // Pavir.2KG232200.v4.1 // Pavir.5KG594900.v4.1 // Pavir.9NG725100.v4.1 // Pavir.J320300.v4.1 // Pavir.5KG227700.v4.1 // Pavir.3KG239000.v4.1 // Pavir.5NG558400.v4.1 // Pavir.9NG131500.v4.1 // Pavir.4KG114900.v4.1 // Pavir.3KG448300.v4.1 // Pavir.5KG02870…
GO:0016769	F	transferase activity, transferring nitrogenous groups	8	1953	27	15902	0.032	0.76	// Pavir.1NG128000.v4.1 // Pavir.6KG173200.v4.1 // Pavir.1KG178300.v4.1 // Pavir.8NG029000.v4.1 // Pavir.5KG552900.v4.1 // Pavir.5NG507000.v4.1 // Pavir.3KG010800.v4.1 // Pavir.9NG186300.v4.1	// Pavir.7KG339500.v4.1 // Pavir.3NG077300.v4.1 // Pavir.9KG072900.v4.1 // Pavir.6NG172700.v4.1 // Pavir.9KG611000.v4.1 // Pavir.3KG010800.v4.1 // Pavir.5NG507000.v4.1 // Pavir.9NG728400.v4.1 // Pavir.1KG519200.v4.1 // Pavir.J272900.v4.1 // Pavir.6NG096800.v4.1 // Pavir.6KG173200.v4.1 // Pavir.8NG037200.v4.1 // Pavir.5KG554400.v4.1 // Pavir.6NG220100.v4.1 // Pavir.1NG128000.v4.1 // Pavir.3KG12670…
GO:0050308	F	sugar-phosphatase activity	5	1953	12	15902	0.031	0.76	// Pavir.5KG535300.v4.1 // Pavir.5KG636800.v4.1 // Pavir.9NG705800.v4.1 // Pavir.9KG500300.v4.1 // Pavir.J648400.v4.1	// Pavir.5KG658300.v4.1 // Pavir.5KG244800.v4.1 // Pavir.9KG500300.v4.1 // Pavir.J648400.v4.1 // Pavir.4NG273000.v4.1 // Pavir.5KG535300.v4.1 // Pavir.5KG636800.v4.1 // Pavir.4KG356400.v4.1 // Pavir.9NG437000.v4.1 // Pavir.5NG369700.v4.1 // Pavir.9NG705800.v4.1 // Pavir.5NG110100.v4.1
GO:0019203	F	carbohydrate phosphatase activity	5	1953	12	15902	0.031	0.76	// Pavir.5KG535300.v4.1 // Pavir.5KG636800.v4.1 // Pavir.9NG705800.v4.1 // Pavir.9KG500300.v4.1 // Pavir.J648400.v4.1	// Pavir.5KG658300.v4.1 // Pavir.5KG244800.v4.1 // Pavir.9KG500300.v4.1 // Pavir.J648400.v4.1 // Pavir.4NG273000.v4.1 // Pavir.5KG535300.v4.1 // Pavir.5KG636800.v4.1 // Pavir.4KG356400.v4.1 // Pavir.9NG437000.v4.1 // Pavir.5NG369700.v4.1 // Pavir.9NG705800.v4.1 // Pavir.5NG110100.v4.1
GO:0004471	F	malate dehydrogenase (decarboxylating) (NAD+) activity	5	1953	12	15902	0.031	0.76	// Pavir.9NG251700.v4.1 // Pavir.5KG515900.v4.1 // Pavir.5KG546100.v4.1 // Pavir.5KG055100.v4.1 // Pavir.9KG132400.v4.1	// Pavir.2NG499600.v4.1 // Pavir.8KG331900.v4.1 // Pavir.9NG251700.v4.1 // Pavir.9KG132400.v4.1 // Pavir.5KG515900.v4.1 // Pavir.5KG055100.v4.1 // Pavir.5NG039100.v4.1 // Pavir.3KG164800.v4.1 // Pavir.2KG446000.v4.1 // Pavir.5KG546100.v4.1 // Pavir.5NG473400.v4.1 // Pavir.8NG228300.v4.1
GO:0004470	F	malic enzyme activity	5	1953	12	15902	0.031	0.76	// Pavir.9NG251700.v4.1 // Pavir.5KG515900.v4.1 // Pavir.5KG546100.v4.1 // Pavir.5KG055100.v4.1 // Pavir.9KG132400.v4.1	// Pavir.2NG499600.v4.1 // Pavir.8KG331900.v4.1 // Pavir.9NG251700.v4.1 // Pavir.9KG132400.v4.1 // Pavir.5KG515900.v4.1 // Pavir.5KG055100.v4.1 // Pavir.5NG039100.v4.1 // Pavir.3KG164800.v4.1 // Pavir.2KG446000.v4.1 // Pavir.5KG546100.v4.1 // Pavir.5NG473400.v4.1 // Pavir.8NG228300.v4.1
GO:0004252	F	serine-type endopeptidase activity	5	1953	68	15902	0.91	1	// Pavir.2NG445400.v4.1 // Pavir.2KG568400.v4.1 // Pavir.9KG276500.v4.1 // Pavir.7KG112500.v4.1 // Pavir.J299100.v4.1	// Pavir.5KG695100.v4.1 // Pavir.4KG376500.v4.1 // Pavir.7NG201700.v4.1 // Pavir.3KG311400.v4.1 // Pavir.6KG397600.v4.1 // Pavir.8NG195900.v4.1 // Pavir.7NG283700.v4.1 // Pavir.2KG234000.v4.1 // Pavir.9NG600400.v4.1 // Pavir.1KG431800.v4.1 // Pavir.5KG579800.v4.1 // Pavir.3KG547900.v4.1 // Pavir.2NG269300.v4.1 // Pavir.8NG183200.v4.1 // Pavir.1KG151000.v4.1 // Pavir.9KG464800.v4.1 // Pavir.8KG335…
GO:0016866	F	intramolecular transferase activity	12	1953	61	15902	0.098	1	// Pavir.5KG557800.v4.1 // Pavir.7KG048600.v4.1 // Pavir.5NG511100.v4.1 // Pavir.5KG641700.v4.1 // Pavir.J320300.v4.1 // Pavir.9KG430000.v4.1 // Pavir.4KG166600.v4.1 // Pavir.1KG086400.v4.1 // Pavir.9NG214400.v4.1 // Pavir.3KG239000.v4.1 // Pavir.7KG371800.v4.1 // Pavir.4KG114900.v4.1	// Pavir.5KG557800.v4.1 // Pavir.1NG536400.v4.1 // Pavir.7KG048600.v4.1 // Pavir.1NG250100.v4.1 // Pavir.5NG100400.v4.1 // Pavir.4KG104100.v4.1 // Pavir.4KG355600.v4.1 // Pavir.9NG590700.v4.1 // Pavir.6NG300300.v4.1 // Pavir.3KG512500.v4.1 // Pavir.2NG272900.v4.1 // Pavir.2NG620800.v4.1 // Pavir.3NG239400.v4.1 // Pavir.1KG086400.v4.1 // Pavir.2KG232200.v4.1 // Pavir.2KG294000.v4.1 // Pavir.5KG594…
GO:0098772	F	molecular function regulator	14	1953	145	15902	0.84	1	// Pavir.1NG443800.v4.1 // Pavir.3KG102600.v4.1 // Pavir.3KG098000.v4.1 // Pavir.3KG098300.v4.1 // Pavir.7NG059700.v4.1 // Pavir.6KG022900.v4.1 // Pavir.8KG350000.v4.1 // Pavir.2NG357000.v4.1 // Pavir.1KG319300.v4.1 // Pavir.3KG098100.v4.1 // Pavir.4KG205500.v4.1 // Pavir.5KG626900.v4.1 // Pavir.7KG094500.v4.1 // Pavir.2KG200900.v4.1	// Pavir.9KG367500.v4.1 // Pavir.1NG359200.v4.1 // Pavir.2NG357000.v4.1 // Pavir.4NG073300.v4.1 // Pavir.4KG324300.v4.1 // Pavir.7NG201200.v4.1 // Pavir.8KG350000.v4.1 // Pavir.5KG115300.v4.1 // Pavir.5KG437700.v4.1 // Pavir.9KG438000.v4.1 // Pavir.9KG589600.v4.1 // Pavir.5KG064900.v4.1 // Pavir.7KG151200.v4.1 // Pavir.1KG120800.v4.1 // Pavir.7KG250500.v4.1 // Pavir.2KG174500.v4.1 // Pavir.2NG416…
GO:0000166	F	nucleotide binding	235	1953	2163	15902	0.98	1	// Pavir.8NG021000.v4.1 // Pavir.7NG021500.v4.1 // Pavir.5KG497300.v4.1 // Pavir.3KG119900.v4.1 // Pavir.6KG285900.v4.1 // Pavir.2NG117500.v4.1 // Pavir.9NG610800.v4.1 // Pavir.1KG055000.v4.1 // Pavir.8NG082000.v4.1 // Pavir.1NG174200.v4.1 // Pavir.9NG736300.v4.1 // Pavir.1KG508900.v4.1 // Pavir.2KG442800.v4.1 // Pavir.4KG226500.v4.1 // Pavir.9NG252700.v4.1 // Pavir.5NG552000.v4.1 // Pavir.8KG189…	// Pavir.2NG290100.v4.1 // Pavir.7KG369000.v4.1 // Pavir.9KG563500.v4.1 // Pavir.9KG211700.v4.1 // Pavir.3KG019000.v4.1 // Pavir.6NG304600.v4.1 // Pavir.1KG470700.v4.1 // Pavir.1NG082300.v4.1 // Pavir.7KG240300.v4.1 // Pavir.5NG375800.v4.1 // Pavir.5NG424400.v4.1 // Pavir.6NG237800.v4.1 // Pavir.7NG011600.v4.1 // Pavir.9KG375300.v4.1 // Pavir.3NG007500.v4.1 // Pavir.J109600.v4.1 // Pavir.2NG02970…
GO:0030597	F	RNA glycosylase activity	6	1953	20	15902	0.058	1	// Pavir.8NG042400.v4.1 // Pavir.J179000.v4.1 // Pavir.2KG142000.v4.1 // Pavir.J012200.v4.1 // Pavir.J578600.v4.1 // Pavir.8NG086600.v4.1	// Pavir.8NG042400.v4.1 // Pavir.8NG144600.v4.1 // Pavir.8KG070000.v4.1 // Pavir.J179000.v4.1 // Pavir.2KG142000.v4.1 // Pavir.8KG344300.v4.1 // Pavir.J771500.v4.1 // Pavir.8NG086600.v4.1 // Pavir.J578600.v4.1 // Pavir.8KG069000.v4.1 // Pavir.8NG086700.v4.1 // Pavir.1NG390400.v4.1 // Pavir.8KG132200.v4.1 // Pavir.8KG068700.v4.1 // Pavir.3NG236000.v4.1 // Pavir.9KG255100.v4.1 // Pavir.8NG086800.v4…
GO:0030598	F	rRNA N-glycosylase activity	6	1953	20	15902	0.058	1	// Pavir.8NG042400.v4.1 // Pavir.J179000.v4.1 // Pavir.2KG142000.v4.1 // Pavir.J012200.v4.1 // Pavir.J578600.v4.1 // Pavir.8NG086600.v4.1	// Pavir.8NG042400.v4.1 // Pavir.8NG144600.v4.1 // Pavir.8KG070000.v4.1 // Pavir.J179000.v4.1 // Pavir.2KG142000.v4.1 // Pavir.8KG344300.v4.1 // Pavir.J771500.v4.1 // Pavir.8NG086600.v4.1 // Pavir.J578600.v4.1 // Pavir.8KG069000.v4.1 // Pavir.8NG086700.v4.1 // Pavir.1NG390400.v4.1 // Pavir.8KG132200.v4.1 // Pavir.8KG068700.v4.1 // Pavir.3NG236000.v4.1 // Pavir.9KG255100.v4.1 // Pavir.8NG086800.v4…
GO:0016818	F	hydrolase activity, acting on acid anhydrides, in phosphorus-containing anhydrides	48	1953	480	15902	0.93	1	// Pavir.5NG017200.v4.1 // Pavir.3KG119900.v4.1 // Pavir.5KG406700.v4.1 // Pavir.9NG060900.v4.1 // Pavir.9NG610800.v4.1 // Pavir.J103200.v4.1 // Pavir.J290900.v4.1 // Pavir.7KG063100.v4.1 // Pavir.8KG371300.v4.1 // Pavir.2NG270500.v4.1 // Pavir.1NG555500.v4.1 // Pavir.9KG440100.v4.1 // Pavir.1NG278100.v4.1 // Pavir.1NG479100.v4.1 // Pavir.9NG017600.v4.1 // Pavir.1NG537800.v4.1 // Pavir.2KG568400.…	// Pavir.2KG514400.v4.1 // Pavir.2KG090400.v4.1 // Pavir.7KG388300.v4.1 // Pavir.1KG503900.v4.1 // Pavir.7KG373500.v4.1 // Pavir.9NG015600.v4.1 // Pavir.5NG020600.v4.1 // Pavir.5KG461200.v4.1 // Pavir.5KG237900.v4.1 // Pavir.8KG157800.v4.1 // Pavir.3NG147200.v4.1 // Pavir.5NG375800.v4.1 // Pavir.7KG159700.v4.1 // Pavir.2NG464600.v4.1 // Pavir.2NG620700.v4.1 // Pavir.9KG430900.v4.1 // Pavir.2NG558…
GO:0016810	F	hydrolase activity, acting on carbon-nitrogen (but not peptide) bonds	9	1953	62	15902	0.37	1	// Pavir.5NG190600.v4.1 // Pavir.1KG236700.v4.1 // Pavir.7NG425800.v4.1 // Pavir.2NG294600.v4.1 // Pavir.5NG244100.v4.1 // Pavir.1KG237800.v4.1 // Pavir.5NG441500.v4.1 // Pavir.5KG558600.v4.1 // Pavir.2KG261000.v4.1	// Pavir.5KG211200.v4.1 // Pavir.1KG396600.v4.1 // Pavir.1KG236700.v4.1 // Pavir.5NG270000.v4.1 // Pavir.4KG175300.v4.1 // Pavir.5NG244100.v4.1 // Pavir.1NG310000.v4.1 // Pavir.2KG415300.v4.1 // Pavir.5KG476900.v4.1 // Pavir.5KG773000.v4.1 // Pavir.2NG497100.v4.1 // Pavir.2KG415100.v4.1 // Pavir.3NG233000.v4.1 // Pavir.2KG261000.v4.1 // Pavir.5KG127600.v4.1 // Pavir.1KG396500.v4.1 // Pavir.1NG331…
GO:0016817	F	hydrolase activity, acting on acid anhydrides	48	1953	495	15902	0.95	1	// Pavir.5NG017200.v4.1 // Pavir.3KG119900.v4.1 // Pavir.5KG406700.v4.1 // Pavir.9NG060900.v4.1 // Pavir.9NG610800.v4.1 // Pavir.J103200.v4.1 // Pavir.J290900.v4.1 // Pavir.7KG063100.v4.1 // Pavir.8KG371300.v4.1 // Pavir.2NG270500.v4.1 // Pavir.1NG555500.v4.1 // Pavir.9KG440100.v4.1 // Pavir.1NG278100.v4.1 // Pavir.1NG479100.v4.1 // Pavir.9NG017600.v4.1 // Pavir.1NG537800.v4.1 // Pavir.2KG568400.…	// Pavir.2KG514400.v4.1 // Pavir.2KG090400.v4.1 // Pavir.7KG388300.v4.1 // Pavir.1KG503900.v4.1 // Pavir.7KG373500.v4.1 // Pavir.9NG015600.v4.1 // Pavir.5NG020600.v4.1 // Pavir.5KG461200.v4.1 // Pavir.5KG237900.v4.1 // Pavir.8KG157800.v4.1 // Pavir.3NG147200.v4.1 // Pavir.5NG375800.v4.1 // Pavir.7KG328400.v4.1 // Pavir.7KG159700.v4.1 // Pavir.2NG464600.v4.1 // Pavir.2NG620700.v4.1 // Pavir.1KG191…
GO:0016814	F	hydrolase activity, acting on carbon-nitrogen (but not peptide) bonds, in cyclic amidines	5	1953	21	15902	0.15	1	// Pavir.1KG236700.v4.1 // Pavir.1KG237800.v4.1 // Pavir.5NG441500.v4.1 // Pavir.7NG425800.v4.1 // Pavir.5NG190600.v4.1	// Pavir.2KG111900.v4.1 // Pavir.6NG097200.v4.1 // Pavir.5NG190600.v4.1 // Pavir.2NG613400.v4.1 // Pavir.6KG104100.v4.1 // Pavir.1KG236700.v4.1 // Pavir.3KG505200.v4.1 // Pavir.7NG425800.v4.1 // Pavir.1NG310000.v4.1 // Pavir.5KG476900.v4.1 // Pavir.2NG495700.v4.1 // Pavir.1KG237800.v4.1 // Pavir.2NG160100.v4.1 // Pavir.5NG441500.v4.1 // Pavir.6NG279400.v4.1 // Pavir.2KG415300.v4.1 // Pavir.2KG415…
GO:0016874	F	ligase activity	29	1953	222	15902	0.41	1	// Pavir.5KG414400.v4.1 // Pavir.3NG244900.v4.1 // Pavir.5KG461000.v4.1 // Pavir.9KG038400.v4.1 // Pavir.3NG023800.v4.1 // Pavir.8NG012800.v4.1 // Pavir.6NG319700.v4.1 // Pavir.3NG028600.v4.1 // Pavir.6NG218300.v4.1 // Pavir.4NG174500.v4.1 // Pavir.9NG012000.v4.1 // Pavir.8NG262600.v4.1 // Pavir.3KG061200.v4.1 // Pavir.4KG113100.v4.1 // Pavir.5NG284700.v4.1 // Pavir.7KG075300.v4.1 // Pavir.6KG384…	// Pavir.9NG136300.v4.1 // Pavir.4KG344900.v4.1 // Pavir.8KG176700.v4.1 // Pavir.9NG685100.v4.1 // Pavir.9NG452300.v4.1 // Pavir.8KG368900.v4.1 // Pavir.5KG428300.v4.1 // Pavir.6KG120900.v4.1 // Pavir.5KG415200.v4.1 // Pavir.2NG564400.v4.1 // Pavir.8NG020800.v4.1 // Pavir.3KG007200.v4.1 // Pavir.9KG132600.v4.1 // Pavir.2KG513600.v4.1 // Pavir.5NG329300.v4.1 // Pavir.3KG151100.v4.1 // Pavir.5NG158…
GO:0003993	F	acid phosphatase activity	5	1953	16	15902	0.072	1	// Pavir.9NG520600.v4.1 // Pavir.5NG632400.v4.1 // Pavir.1KG426800.v4.1 // Pavir.3KG194700.v4.1 // Pavir.3KG166000.v4.1	// Pavir.9NG520600.v4.1 // Pavir.6NG097700.v4.1 // Pavir.9NG038200.v4.1 // Pavir.3KG166200.v4.1 // Pavir.9NG154100.v4.1 // Pavir.5NG632400.v4.1 // Pavir.6NG097500.v4.1 // Pavir.3KG194700.v4.1 // Pavir.9NG081600.v4.1 // Pavir.5KG134700.v4.1 // Pavir.J455300.v4.1 // Pavir.1KG426800.v4.1 // Pavir.3KG166000.v4.1 // Pavir.4KG270000.v4.1 // Pavir.9KG045700.v4.1 // Pavir.3KG188700.v4.1
GO:0005488	F	binding	833	1953	7785	15902	1	1	// Pavir.3NG070200.v4.1 // Pavir.9NG307000.v4.1 // Pavir.8KG136300.v4.1 // Pavir.6KG285900.v4.1 // Pavir.5KG330300.v4.1 // Pavir.5NG172100.v4.1 // Pavir.9NG173900.v4.1 // Pavir.7NG157000.v4.1 // Pavir.1NG453300.v4.1 // Pavir.9KG272500.v4.1 // Pavir.1KG540000.v4.1 // Pavir.1NG174200.v4.1 // Pavir.9NG736300.v4.1 // Pavir.6NG207900.v4.1 // Pavir.7KG360200.v4.1 // Pavir.5KG558200.v4.1 // Pavir.7KG240…	// Pavir.2KG519800.v4.1 // Pavir.2NG290100.v4.1 // Pavir.3KG512900.v4.1 // Pavir.2NG436700.v4.1 // Pavir.6NG207900.v4.1 // Pavir.1NG082300.v4.1 // Pavir.7KG240300.v4.1 // Pavir.4NG215500.v4.1 // Pavir.8NG096300.v4.1 // Pavir.4KG363300.v4.1 // Pavir.9NG134600.v4.1 // Pavir.2KG110300.v4.1 // Pavir.J372800.v4.1 // Pavir.9NG624000.v4.1 // Pavir.3KG385100.v4.1 // Pavir.J408500.v4.1 // Pavir.2NG549400.…
GO:1901265	F	nucleoside phosphate binding	235	1953	2163	15902	0.98	1	// Pavir.8NG021000.v4.1 // Pavir.7NG021500.v4.1 // Pavir.5KG497300.v4.1 // Pavir.3KG119900.v4.1 // Pavir.6KG285900.v4.1 // Pavir.2NG117500.v4.1 // Pavir.9NG610800.v4.1 // Pavir.1KG055000.v4.1 // Pavir.8NG082000.v4.1 // Pavir.1NG174200.v4.1 // Pavir.9NG736300.v4.1 // Pavir.1KG508900.v4.1 // Pavir.2KG442800.v4.1 // Pavir.4KG226500.v4.1 // Pavir.9NG252700.v4.1 // Pavir.5NG552000.v4.1 // Pavir.8KG189…	// Pavir.2NG290100.v4.1 // Pavir.7KG369000.v4.1 // Pavir.9KG563500.v4.1 // Pavir.9KG211700.v4.1 // Pavir.3KG019000.v4.1 // Pavir.6NG304600.v4.1 // Pavir.1KG470700.v4.1 // Pavir.1NG082300.v4.1 // Pavir.7KG240300.v4.1 // Pavir.5NG375800.v4.1 // Pavir.5NG424400.v4.1 // Pavir.6NG237800.v4.1 // Pavir.7NG011600.v4.1 // Pavir.9KG375300.v4.1 // Pavir.3NG007500.v4.1 // Pavir.J109600.v4.1 // Pavir.2NG02970…
GO:0015399	F	primary active transmembrane transporter activity	16	1953	92	15902	0.13	1	// Pavir.4KG090000.v4.1 // Pavir.7NG396900.v4.1 // Pavir.5KG348500.v4.1 // Pavir.6KG414900.v4.1 // Pavir.J290900.v4.1 // Pavir.1NG081300.v4.1 // Pavir.1NG537800.v4.1 // Pavir.J290500.v4.1 // Pavir.2NG270500.v4.1 // Pavir.7KG063100.v4.1 // Pavir.9KG430900.v4.1 // Pavir.9NG353300.v4.1 // Pavir.2NG510900.v4.1 // Pavir.J103200.v4.1 // Pavir.2KG414200.v4.1 // Pavir.J057800.v4.1	// Pavir.5KG775700.v4.1 // Pavir.5NG451300.v4.1 // Pavir.2KG478100.v4.1 // Pavir.4NG344600.v4.1 // Pavir.5NG020600.v4.1 // Pavir.4KG049200.v4.1 // Pavir.2KG470800.v4.1 // Pavir.3NG147200.v4.1 // Pavir.7NG311700.v4.1 // Pavir.9NG096000.v4.1 // Pavir.7NG063900.v4.1 // Pavir.5KG216000.v4.1 // Pavir.1NG081300.v4.1 // Pavir.9NG643600.v4.1 // Pavir.9KG430900.v4.1 // Pavir.3KG230800.v4.1 // Pavir.5NG011…
GO:0017076	F	purine nucleotide binding	185	1953	1911	15902	1	1	// Pavir.6KG285900.v4.1 // Pavir.7NG021500.v4.1 // Pavir.5KG497300.v4.1 // Pavir.3KG119900.v4.1 // Pavir.2NG117500.v4.1 // Pavir.9NG610800.v4.1 // Pavir.1KG055000.v4.1 // Pavir.8NG082000.v4.1 // Pavir.1NG174200.v4.1 // Pavir.9NG736300.v4.1 // Pavir.1KG368100.v4.1 // Pavir.7KG240300.v4.1 // Pavir.8KG189000.v4.1 // Pavir.1NG278100.v4.1 // Pavir.8NG071800.v4.1 // Pavir.8NG128800.v4.1 // Pavir.9NG072…	// Pavir.2NG290100.v4.1 // Pavir.7KG369000.v4.1 // Pavir.9KG563500.v4.1 // Pavir.9KG211700.v4.1 // Pavir.1KG470700.v4.1 // Pavir.1NG082300.v4.1 // Pavir.7KG240300.v4.1 // Pavir.5NG375800.v4.1 // Pavir.5NG424400.v4.1 // Pavir.6NG237800.v4.1 // Pavir.9KG375300.v4.1 // Pavir.J109600.v4.1 // Pavir.2NG029700.v4.1 // Pavir.2NG464600.v4.1 // Pavir.2NG620700.v4.1 // Pavir.9KG430900.v4.1 // Pavir.9NG28670…
GO:0016860	F	intramolecular oxidoreductase activity	9	1953	36	15902	0.052	1	// Pavir.2KG468100.v4.1 // Pavir.2NG525600.v4.1 // Pavir.2KG381700.v4.1 // Pavir.2NG216500.v4.1 // Pavir.2NG450900.v4.1 // Pavir.2KG062200.v4.1 // Pavir.9NG082500.v4.1 // Pavir.9NG115400.v4.1 // Pavir.2NG054800.v4.1	// Pavir.2NG525600.v4.1 // Pavir.9NG115400.v4.1 // Pavir.7KG080700.v4.1 // Pavir.5KG152500.v4.1 // Pavir.9NG082500.v4.1 // Pavir.1NG254300.v4.1 // Pavir.7NG037400.v4.1 // Pavir.5NG089900.v4.1 // Pavir.5NG154500.v4.1 // Pavir.5KG089300.v4.1 // Pavir.2NG054800.v4.1 // Pavir.2KG357400.v4.1 // Pavir.2NG450900.v4.1 // Pavir.5NG155300.v4.1 // Pavir.9NG067700.v4.1 // Pavir.9NG068600.v4.1 // Pavir.1KG182…
GO:0003774	F	motor activity	6	1953	58	15902	0.71	1	// Pavir.8NG141900.v4.1 // Pavir.1KG186200.v4.1 // Pavir.3KG119900.v4.1 // Pavir.3KG340200.v4.1 // Pavir.8KG371300.v4.1 // Pavir.4KG212200.v4.1	// Pavir.7NG429700.v4.1 // Pavir.4KG266800.v4.1 // Pavir.3KG119900.v4.1 // Pavir.2NG326400.v4.1 // Pavir.2NG161300.v4.1 // Pavir.7KG267700.v4.1 // Pavir.J788100.v4.1 // Pavir.9KG593600.v4.1 // Pavir.9KG157500.v4.1 // Pavir.4KG021100.v4.1 // Pavir.5NG376500.v4.1 // Pavir.1NG527300.v4.1 // Pavir.8KG371300.v4.1 // Pavir.9NG102000.v4.1 // Pavir.1NG525800.v4.1 // Pavir.2NG533600.v4.1 // Pavir.2KG48850…
GO:0003777	F	microtubule motor activity	6	1953	44	15902	0.47	1	// Pavir.8NG141900.v4.1 // Pavir.1KG186200.v4.1 // Pavir.3KG119900.v4.1 // Pavir.3KG340200.v4.1 // Pavir.8KG371300.v4.1 // Pavir.4KG212200.v4.1	// Pavir.7NG429700.v4.1 // Pavir.4KG266800.v4.1 // Pavir.3KG119900.v4.1 // Pavir.2NG326400.v4.1 // Pavir.2NG161300.v4.1 // Pavir.7KG267700.v4.1 // Pavir.J788100.v4.1 // Pavir.9KG593600.v4.1 // Pavir.1KG492500.v4.1 // Pavir.4KG021100.v4.1 // Pavir.8KG371300.v4.1 // Pavir.7KG413400.v4.1 // Pavir.9KG137900.v4.1 // Pavir.1KG412900.v4.1 // Pavir.6KG012900.v4.1 // Pavir.6NG351900.v4.1 // Pavir.6NG36200…
GO:0004842	F	ubiquitin-protein transferase activity	8	1953	97	15902	0.9	1	// Pavir.2NG335400.v4.1 // Pavir.2KG314200.v4.1 // Pavir.1NG386000.v4.1 // Pavir.1KG234200.v4.1 // Pavir.9NG479800.v4.1 // Pavir.5KG699800.v4.1 // Pavir.9KG491200.v4.1 // Pavir.4KG065900.v4.1	// Pavir.4NG001700.v4.1 // Pavir.9KG195000.v4.1 // Pavir.9NG282800.v4.1 // Pavir.9NG157200.v4.1 // Pavir.1NG386000.v4.1 // Pavir.4KG162600.v4.1 // Pavir.2NG238300.v4.1 // Pavir.9KG379900.v4.1 // Pavir.3NG214900.v4.1 // Pavir.9KG614700.v4.1 // Pavir.2NG239600.v4.1 // Pavir.3KG494900.v4.1 // Pavir.3KG507900.v4.1 // Pavir.5KG677500.v4.1 // Pavir.9NG479800.v4.1 // Pavir.2NG643100.v4.1 // Pavir.9KG081…
GO:0032555	F	purine ribonucleotide binding	184	1953	1892	15902	1	1	// Pavir.6KG285900.v4.1 // Pavir.7NG021500.v4.1 // Pavir.5KG497300.v4.1 // Pavir.3KG119900.v4.1 // Pavir.2NG117500.v4.1 // Pavir.9NG610800.v4.1 // Pavir.1KG055000.v4.1 // Pavir.8NG082000.v4.1 // Pavir.1NG174200.v4.1 // Pavir.9NG736300.v4.1 // Pavir.1KG368100.v4.1 // Pavir.7KG240300.v4.1 // Pavir.8KG189000.v4.1 // Pavir.1NG278100.v4.1 // Pavir.8NG071800.v4.1 // Pavir.8NG128800.v4.1 // Pavir.9NG072…	// Pavir.2NG290100.v4.1 // Pavir.7KG369000.v4.1 // Pavir.9KG563500.v4.1 // Pavir.9KG211700.v4.1 // Pavir.1KG470700.v4.1 // Pavir.1NG082300.v4.1 // Pavir.7KG240300.v4.1 // Pavir.5NG375800.v4.1 // Pavir.5NG424400.v4.1 // Pavir.6NG237800.v4.1 // Pavir.9KG375300.v4.1 // Pavir.J109600.v4.1 // Pavir.2NG029700.v4.1 // Pavir.2NG464600.v4.1 // Pavir.2NG620700.v4.1 // Pavir.9KG430900.v4.1 // Pavir.9NG28670…
GO:0016779	F	nucleotidyltransferase activity	14	1953	167	15902	0.94	1	// Pavir.2KG311800.v4.1 // Pavir.1KG384900.v4.1 // Pavir.7KG095600.v4.1 // Pavir.J727300.v4.1 // Pavir.9NG757200.v4.1 // Pavir.7KG196400.v4.1 // Pavir.3KG512600.v4.1 // Pavir.9NG222500.v4.1 // Pavir.3KG510600.v4.1 // Pavir.4KG308900.v4.1 // Pavir.9NG114300.v4.1 // Pavir.7NG108200.v4.1 // Pavir.9NG769500.v4.1 // Pavir.7NG058800.v4.1	// Pavir.2KG192600.v4.1 // Pavir.6KG157000.v4.1 // Pavir.9KG275900.v4.1 // Pavir.2NG480200.v4.1 // Pavir.5KG002400.v4.1 // Pavir.7KG407600.v4.1 // Pavir.2KG222000.v4.1 // Pavir.9KG549800.v4.1 // Pavir.2NG157000.v4.1 // Pavir.1NG021700.v4.1 // Pavir.1NG466300.v4.1 // Pavir.J727300.v4.1 // Pavir.9KG070600.v4.1 // Pavir.1KG538800.v4.1 // Pavir.3KG512600.v4.1 // Pavir.6KG132100.v4.1 // Pavir.J457000.…
GO:0016773	F	phosphotransferase activity, alcohol group as acceptor	122	1953	1173	15902	0.97	1	// Pavir.6KG285900.v4.1 // Pavir.2NG544700.v4.1 // Pavir.5KG497300.v4.1 // Pavir.9KG615800.v4.1 // Pavir.7NG398000.v4.1 // Pavir.1NG174200.v4.1 // Pavir.9NG736300.v4.1 // Pavir.7KG240300.v4.1 // Pavir.5NG265500.v4.1 // Pavir.3KG551700.v4.1 // Pavir.8NG071800.v4.1 // Pavir.4KG199400.v4.1 // Pavir.5KG768900.v4.1 // Pavir.9NG072300.v4.1 // Pavir.5NG531800.v4.1 // Pavir.5KG498200.v4.1 // Pavir.7KG360…	// Pavir.1KG527900.v4.1 // Pavir.6KG285900.v4.1 // Pavir.6KG015300.v4.1 // Pavir.9KG539200.v4.1 // Pavir.1KG168900.v4.1 // Pavir.7KG369000.v4.1 // Pavir.8NG217300.v4.1 // Pavir.8NG047800.v4.1 // Pavir.2NG045100.v4.1 // Pavir.5KG601500.v4.1 // Pavir.5NG299400.v4.1 // Pavir.7NG398000.v4.1 // Pavir.8KG334700.v4.1 // Pavir.2KG214300.v4.1 // Pavir.9NG391900.v4.1 // Pavir.1KG175800.v4.1 // Pavir.4NG090…
GO:0016772	F	transferase activity, transferring phosphorus-containing groups	157	1953	1442	15902	0.94	1	// Pavir.6KG285900.v4.1 // Pavir.2NG544700.v4.1 // Pavir.5KG497300.v4.1 // Pavir.2NG117500.v4.1 // Pavir.9KG615800.v4.1 // Pavir.7NG398000.v4.1 // Pavir.1NG174200.v4.1 // Pavir.9NG736300.v4.1 // Pavir.7KG240300.v4.1 // Pavir.J727300.v4.1 // Pavir.5NG265500.v4.1 // Pavir.3KG551700.v4.1 // Pavir.8NG071800.v4.1 // Pavir.3KG512600.v4.1 // Pavir.3KG229900.v4.1 // Pavir.5KG768900.v4.1 // Pavir.2NG34480…	// Pavir.7KG369000.v4.1 // Pavir.9NG003600.v4.1 // Pavir.6KG291000.v4.1 // Pavir.1KG470700.v4.1 // Pavir.5KG453800.v4.1 // Pavir.1NG082300.v4.1 // Pavir.7KG240300.v4.1 // Pavir.2KG065000.v4.1 // Pavir.2NG262500.v4.1 // Pavir.6NG237800.v4.1 // Pavir.5NG531800.v4.1 // Pavir.9KG375300.v4.1 // Pavir.3NG241000.v4.1 // Pavir.1KG048700.v4.1 // Pavir.9NG496000.v4.1 // Pavir.9NG286700.v4.1 // Pavir.9NG713…
GO:0015075	F	ion transmembrane transporter activity	28	1953	319	15902	0.97	1	// Pavir.7NG422800.v4.1 // Pavir.7NG222300.v4.1 // Pavir.5KG068100.v4.1 // Pavir.J290900.v4.1 // Pavir.3NG276500.v4.1 // Pavir.J290500.v4.1 // Pavir.7KG345000.v4.1 // Pavir.7KG307100.v4.1 // Pavir.9NG239400.v4.1 // Pavir.7NG372100.v4.1 // Pavir.1NG517400.v4.1 // Pavir.9KG496100.v4.1 // Pavir.1NG537800.v4.1 // Pavir.9NG695300.v4.1 // Pavir.3KG513300.v4.1 // Pavir.9KG218000.v4.1 // Pavir.5KG430600.…	// Pavir.1NG274800.v4.1 // Pavir.9KG119000.v4.1 // Pavir.5NG295100.v4.1 // Pavir.6KG279800.v4.1 // Pavir.7NG300000.v4.1 // Pavir.1NG544000.v4.1 // Pavir.1NG091000.v4.1 // Pavir.9NG583100.v4.1 // Pavir.3KG576900.v4.1 // Pavir.9NG661500.v4.1 // Pavir.6NG159200.v4.1 // Pavir.4KG082100.v4.1 // Pavir.3NG276500.v4.1 // Pavir.9KG587600.v4.1 // Pavir.7NG413900.v4.1 // Pavir.4KG028900.v4.1 // Pavir.2KG478…
GO:0015077	F	monovalent inorganic cation transmembrane transporter activity	10	1953	149	15902	0.98	1	// Pavir.9KG496100.v4.1 // Pavir.1NG537800.v4.1 // Pavir.J290500.v4.1 // Pavir.J290900.v4.1 // Pavir.9NG695300.v4.1 // Pavir.2NG510900.v4.1 // Pavir.3NG276500.v4.1 // Pavir.2KG414200.v4.1 // Pavir.2NG637400.v4.1 // Pavir.7KG345000.v4.1	// Pavir.9KG119000.v4.1 // Pavir.5NG295100.v4.1 // Pavir.6KG279800.v4.1 // Pavir.3KG576900.v4.1 // Pavir.2NG533100.v4.1 // Pavir.9NG111500.v4.1 // Pavir.2NG594100.v4.1 // Pavir.4KG028900.v4.1 // Pavir.2KG478100.v4.1 // Pavir.6KG116000.v4.1 // Pavir.4NG344600.v4.1 // Pavir.6KG103900.v4.1 // Pavir.5NG020600.v4.1 // Pavir.6NG284300.v4.1 // Pavir.2KG470800.v4.1 // Pavir.9NG058500.v4.1 // Pavir.2NG005…
GO:0032559	F	adenyl ribonucleotide binding	160	1953	1625	15902	1	1	// Pavir.6KG285900.v4.1 // Pavir.7NG021500.v4.1 // Pavir.5KG497300.v4.1 // Pavir.3KG119900.v4.1 // Pavir.2NG117500.v4.1 // Pavir.9NG610800.v4.1 // Pavir.8NG082000.v4.1 // Pavir.1NG174200.v4.1 // Pavir.9NG736300.v4.1 // Pavir.7KG240300.v4.1 // Pavir.8KG189000.v4.1 // Pavir.1NG278100.v4.1 // Pavir.8NG071800.v4.1 // Pavir.8NG128800.v4.1 // Pavir.9NG072300.v4.1 // Pavir.5KG498200.v4.1 // Pavir.J10960…	// Pavir.2NG290100.v4.1 // Pavir.7KG369000.v4.1 // Pavir.9KG563500.v4.1 // Pavir.9KG211700.v4.1 // Pavir.1KG470700.v4.1 // Pavir.1NG082300.v4.1 // Pavir.7KG240300.v4.1 // Pavir.5NG375800.v4.1 // Pavir.6NG237800.v4.1 // Pavir.9KG375300.v4.1 // Pavir.J109600.v4.1 // Pavir.2NG029700.v4.1 // Pavir.2NG464600.v4.1 // Pavir.2NG620700.v4.1 // Pavir.9KG430900.v4.1 // Pavir.9NG286700.v4.1 // Pavir.2NG55830…
GO:0090484	F	drug transporter activity	8	1953	50	15902	0.3	1	// Pavir.6NG277600.v4.1 // Pavir.9NG228400.v4.1 // Pavir.9NG001200.v4.1 // Pavir.7KG291700.v4.1 // Pavir.9KG080600.v4.1 // Pavir.2KG291200.v4.1 // Pavir.2NG502000.v4.1 // Pavir.1KG024500.v4.1	// Pavir.6NG286200.v4.1 // Pavir.9KG534800.v4.1 // Pavir.9NG228400.v4.1 // Pavir.6NG355100.v4.1 // Pavir.7KG291700.v4.1 // Pavir.J018600.v4.1 // Pavir.3KG290300.v4.1 // Pavir.6NG164200.v4.1 // Pavir.1NG047300.v4.1 // Pavir.9KG120000.v4.1 // Pavir.5NG221500.v4.1 // Pavir.1KG024500.v4.1 // Pavir.9NG228000.v4.1 // Pavir.9NG071100.v4.1 // Pavir.J759800.v4.1 // Pavir.J022600.v4.1 // Pavir.9KG120100.v4…
GO:0032553	F	ribonucleotide binding	187	1953	1917	15902	1	1	// Pavir.6KG285900.v4.1 // Pavir.7NG021500.v4.1 // Pavir.5KG497300.v4.1 // Pavir.3KG119900.v4.1 // Pavir.2NG117500.v4.1 // Pavir.9NG610800.v4.1 // Pavir.1KG055000.v4.1 // Pavir.8NG082000.v4.1 // Pavir.1NG174200.v4.1 // Pavir.9NG736300.v4.1 // Pavir.1KG368100.v4.1 // Pavir.7KG240300.v4.1 // Pavir.8KG189000.v4.1 // Pavir.1NG278100.v4.1 // Pavir.8NG071800.v4.1 // Pavir.8NG128800.v4.1 // Pavir.9NG072…	// Pavir.2NG290100.v4.1 // Pavir.7KG369000.v4.1 // Pavir.9KG563500.v4.1 // Pavir.9KG211700.v4.1 // Pavir.1KG470700.v4.1 // Pavir.1NG082300.v4.1 // Pavir.7KG240300.v4.1 // Pavir.5NG375800.v4.1 // Pavir.5NG424400.v4.1 // Pavir.6NG237800.v4.1 // Pavir.9KG375300.v4.1 // Pavir.J109600.v4.1 // Pavir.2NG029700.v4.1 // Pavir.2NG464600.v4.1 // Pavir.2NG620700.v4.1 // Pavir.9KG430900.v4.1 // Pavir.9NG28670…
GO:0000287	F	magnesium ion binding	19	1953	123	15902	0.21	1	// Pavir.7NG405000.v4.1 // Pavir.1KG032200.v4.1 // Pavir.5NG265500.v4.1 // Pavir.9KG170400.v4.1 // Pavir.1NG479100.v4.1 // Pavir.8KG161600.v4.1 // Pavir.4NG033600.v4.1 // Pavir.3KG446600.v4.1 // Pavir.9NG337600.v4.1 // Pavir.4KG020600.v4.1 // Pavir.1NG040400.v4.1 // Pavir.5NG081200.v4.1 // Pavir.2NG060800.v4.1 // Pavir.1KG265500.v4.1 // Pavir.9KG578200.v4.1 // Pavir.8NG181800.v4.1 // Pavir.9NG714…	// Pavir.7KG337500.v4.1 // Pavir.2KG514400.v4.1 // Pavir.J266400.v4.1 // Pavir.1NG449300.v4.1 // Pavir.1NG210600.v4.1 // Pavir.1KG250100.v4.1 // Pavir.1KG292200.v4.1 // Pavir.2KG163100.v4.1 // Pavir.9NG382100.v4.1 // Pavir.2NG377000.v4.1 // Pavir.3KG024400.v4.1 // Pavir.9KG476100.v4.1 // Pavir.3KG151100.v4.1 // Pavir.3KG325300.v4.1 // Pavir.7NG404900.v4.1 // Pavir.3KG362000.v4.1 // Pavir.9KG06770…
GO:0016410	F	N-acyltransferase activity	9	1953	71	15902	0.52	1	// Pavir.9NG444200.v4.1 // Pavir.9NG506900.v4.1 // Pavir.3KG388000.v4.1 // Pavir.9KG614600.v4.1 // Pavir.3NG282600.v4.1 // Pavir.J078300.v4.1 // Pavir.5KG686500.v4.1 // Pavir.7KG211200.v4.1 // Pavir.1NG460800.v4.1	// Pavir.3KG079600.v4.1 // Pavir.3NG162000.v4.1 // Pavir.9KG495700.v4.1 // Pavir.7KG405900.v4.1 // Pavir.9NG506900.v4.1 // Pavir.9KG064300.v4.1 // Pavir.3KG388000.v4.1 // Pavir.6KG065400.v4.1 // Pavir.9KG614600.v4.1 // Pavir.2NG122800.v4.1 // Pavir.1NG485300.v4.1 // Pavir.9KG641600.v4.1 // Pavir.9KG294000.v4.1 // Pavir.4NG086800.v4.1 // Pavir.6NG001200.v4.1 // Pavir.J774300.v4.1 // Pavir.5KG68650…
GO:0022891	F	substrate-specific transmembrane transporter activity	33	1953	359	15902	0.96	1	// Pavir.7NG422800.v4.1 // Pavir.7NG222300.v4.1 // Pavir.5KG068100.v4.1 // Pavir.J290900.v4.1 // Pavir.3NG276500.v4.1 // Pavir.J683500.v4.1 // Pavir.3KG481100.v4.1 // Pavir.6KG065500.v4.1 // Pavir.9NG239400.v4.1 // Pavir.7NG372100.v4.1 // Pavir.1NG517400.v4.1 // Pavir.9KG496100.v4.1 // Pavir.9KG408900.v4.1 // Pavir.1NG537800.v4.1 // Pavir.7KG307100.v4.1 // Pavir.9NG695300.v4.1 // Pavir.3KG513300.…	// Pavir.1NG274800.v4.1 // Pavir.9NG661500.v4.1 // Pavir.6NG159200.v4.1 // Pavir.3NG147900.v4.1 // Pavir.7NG375800.v4.1 // Pavir.2NG004900.v4.1 // Pavir.5NG020600.v4.1 // Pavir.9NG147200.v4.1 // Pavir.4KG150200.v4.1 // Pavir.2NG005900.v4.1 // Pavir.2KG485400.v4.1 // Pavir.4NG111400.v4.1 // Pavir.5KG199400.v4.1 // Pavir.5NG404800.v4.1 // Pavir.4NG048700.v4.1 // Pavir.1NG273600.v4.1 // Pavir.5NG314…
GO:0022890	F	inorganic cation transmembrane transporter activity	13	1953	192	15902	0.99	1	// Pavir.3KG513300.v4.1 // Pavir.9KG496100.v4.1 // Pavir.1NG537800.v4.1 // Pavir.J683500.v4.1 // Pavir.J290900.v4.1 // Pavir.9NG695300.v4.1 // Pavir.2NG510900.v4.1 // Pavir.3NG240800.v4.1 // Pavir.3NG276500.v4.1 // Pavir.2KG414200.v4.1 // Pavir.2NG637400.v4.1 // Pavir.J290500.v4.1 // Pavir.7KG345000.v4.1	// Pavir.1NG274800.v4.1 // Pavir.9KG119000.v4.1 // Pavir.5NG295100.v4.1 // Pavir.6KG279800.v4.1 // Pavir.1NG091000.v4.1 // Pavir.3KG576900.v4.1 // Pavir.2NG533100.v4.1 // Pavir.3NG276500.v4.1 // Pavir.7NG413900.v4.1 // Pavir.4KG028900.v4.1 // Pavir.2KG478100.v4.1 // Pavir.6KG116000.v4.1 // Pavir.4NG344600.v4.1 // Pavir.6KG103900.v4.1 // Pavir.5NG020600.v4.1 // Pavir.7KG371300.v4.1 // Pavir.6NG284…
GO:0008324	F	cation transmembrane transporter activity	14	1953	231	15902	1	1	// Pavir.3KG513300.v4.1 // Pavir.9KG496100.v4.1 // Pavir.1NG537800.v4.1 // Pavir.J683500.v4.1 // Pavir.7NG222300.v4.1 // Pavir.J290900.v4.1 // Pavir.9NG695300.v4.1 // Pavir.2NG510900.v4.1 // Pavir.3NG240800.v4.1 // Pavir.3NG276500.v4.1 // Pavir.2KG414200.v4.1 // Pavir.2NG637400.v4.1 // Pavir.J290500.v4.1 // Pavir.7KG345000.v4.1	// Pavir.1NG274800.v4.1 // Pavir.9KG119000.v4.1 // Pavir.5NG295100.v4.1 // Pavir.6KG279800.v4.1 // Pavir.1NG544000.v4.1 // Pavir.1NG091000.v4.1 // Pavir.9NG583100.v4.1 // Pavir.3KG576900.v4.1 // Pavir.6NG159200.v4.1 // Pavir.3NG276500.v4.1 // Pavir.2KG504400.v4.1 // Pavir.7NG413900.v4.1 // Pavir.4KG028900.v4.1 // Pavir.2KG478100.v4.1 // Pavir.7KG243500.v4.1 // Pavir.6KG116000.v4.1 // Pavir.7NG151…
GO:0008289	F	lipid binding	10	1953	74	15902	0.44	1	// Pavir.6NG124900.v4.1 // Pavir.3NG283000.v4.1 // Pavir.5KG046400.v4.1 // Pavir.8KG136300.v4.1 // Pavir.4NG029500.v4.1 // Pavir.8NG196300.v4.1 // Pavir.9NG134600.v4.1 // Pavir.6KG254700.v4.1 // Pavir.3NG114800.v4.1 // Pavir.J768100.v4.1	// Pavir.9NG134600.v4.1 // Pavir.8KG071800.v4.1 // Pavir.7NG364900.v4.1 // Pavir.5NG136300.v4.1 // Pavir.5NG240400.v4.1 // Pavir.3NG127900.v4.1 // Pavir.7NG022100.v4.1 // Pavir.3KG244900.v4.1 // Pavir.8KG136300.v4.1 // Pavir.4NG247400.v4.1 // Pavir.4NG029500.v4.1 // Pavir.4KG217200.v4.1 // Pavir.4KG088000.v4.1 // Pavir.9NG297100.v4.1 // Pavir.5KG046400.v4.1 // Pavir.9NG377100.v4.1 // Pavir.4NG218…
GO:0022892	F	substrate-specific transporter activity	35	1953	415	15902	0.99	1	// Pavir.7NG422800.v4.1 // Pavir.7NG222300.v4.1 // Pavir.5KG068100.v4.1 // Pavir.J290900.v4.1 // Pavir.3NG240800.v4.1 // Pavir.J290500.v4.1 // Pavir.3KG481100.v4.1 // Pavir.6KG065500.v4.1 // Pavir.9NG239400.v4.1 // Pavir.7NG372100.v4.1 // Pavir.7KG345000.v4.1 // Pavir.9KG496100.v4.1 // Pavir.9KG408900.v4.1 // Pavir.1NG537800.v4.1 // Pavir.7KG307100.v4.1 // Pavir.9NG134600.v4.1 // Pavir.9NG695300.…	// Pavir.1NG274800.v4.1 // Pavir.2KG514400.v4.1 // Pavir.9NG080200.v4.1 // Pavir.9NG661500.v4.1 // Pavir.6NG159200.v4.1 // Pavir.3NG147900.v4.1 // Pavir.7NG375800.v4.1 // Pavir.2NG004900.v4.1 // Pavir.5NG020600.v4.1 // Pavir.9NG147200.v4.1 // Pavir.8KG138000.v4.1 // Pavir.4KG150200.v4.1 // Pavir.2NG005900.v4.1 // Pavir.9NG134600.v4.1 // Pavir.2KG485400.v4.1 // Pavir.4NG111400.v4.1 // Pavir.5KG199…
GO:0070008	F	serine-type exopeptidase activity	8	1953	48	15902	0.27	1	// Pavir.5NG085700.v4.1 // Pavir.9NG368500.v4.1 // Pavir.9KG377600.v4.1 // Pavir.5NG347400.v4.1 // Pavir.2NG360100.v4.1 // Pavir.9KG358700.v4.1 // Pavir.2KG354800.v4.1 // Pavir.8NG138700.v4.1	// Pavir.3KG268600.v4.1 // Pavir.9NG538800.v4.1 // Pavir.J736300.v4.1 // Pavir.9KG358700.v4.1 // Pavir.1NG031900.v4.1 // Pavir.9NG368500.v4.1 // Pavir.7NG283700.v4.1 // Pavir.5NG085800.v4.1 // Pavir.2KG234000.v4.1 // Pavir.2NG360100.v4.1 // Pavir.2NG269300.v4.1 // Pavir.2NG640100.v4.1 // Pavir.7KG015100.v4.1 // Pavir.2NG480800.v4.1 // Pavir.7NG332800.v4.1 // Pavir.5NG085700.v4.1 // Pavir.7KG35310…
GO:0016859	F	cis-trans isomerase activity	9	1953	52	15902	0.22	1	// Pavir.5NG147600.v4.1 // Pavir.2NG535700.v4.1 // Pavir.3KG199900.v4.1 // Pavir.6KG233200.v4.1 // Pavir.1KG109700.v4.1 // Pavir.8NG010400.v4.1 // Pavir.5KG250500.v4.1 // Pavir.6NG213600.v4.1 // Pavir.2KG267700.v4.1	// Pavir.6KG407200.v4.1 // Pavir.5NG371600.v4.1 // Pavir.2NG535700.v4.1 // Pavir.9KG635900.v4.1 // Pavir.6NG360100.v4.1 // Pavir.2NG452200.v4.1 // Pavir.6NG369500.v4.1 // Pavir.2KG254200.v4.1 // Pavir.6KG409900.v4.1 // Pavir.4NG188500.v4.1 // Pavir.1NG108700.v4.1 // Pavir.5KG406000.v4.1 // Pavir.1NG049000.v4.1 // Pavir.J143700.v4.1 // Pavir.9NG656600.v4.1 // Pavir.1KG125200.v4.1 // Pavir.1KG31220…
GO:0032550	F	purine ribonucleoside binding	184	1953	1892	15902	1	1	// Pavir.6KG285900.v4.1 // Pavir.7NG021500.v4.1 // Pavir.5KG497300.v4.1 // Pavir.3KG119900.v4.1 // Pavir.2NG117500.v4.1 // Pavir.9NG610800.v4.1 // Pavir.1KG055000.v4.1 // Pavir.8NG082000.v4.1 // Pavir.1NG174200.v4.1 // Pavir.9NG736300.v4.1 // Pavir.1KG368100.v4.1 // Pavir.7KG240300.v4.1 // Pavir.8KG189000.v4.1 // Pavir.1NG278100.v4.1 // Pavir.8NG071800.v4.1 // Pavir.8NG128800.v4.1 // Pavir.9NG072…	// Pavir.2NG290100.v4.1 // Pavir.7KG369000.v4.1 // Pavir.9KG563500.v4.1 // Pavir.9KG211700.v4.1 // Pavir.1KG470700.v4.1 // Pavir.1NG082300.v4.1 // Pavir.7KG240300.v4.1 // Pavir.5NG375800.v4.1 // Pavir.5NG424400.v4.1 // Pavir.6NG237800.v4.1 // Pavir.9KG375300.v4.1 // Pavir.J109600.v4.1 // Pavir.2NG029700.v4.1 // Pavir.2NG464600.v4.1 // Pavir.2NG620700.v4.1 // Pavir.9KG430900.v4.1 // Pavir.9NG28670…
GO:0004190	F	aspartic-type endopeptidase activity	14	1953	74	15902	0.097	1	// Pavir.4KG256000.v4.1 // Pavir.5NG244400.v4.1 // Pavir.J204700.v4.1 // Pavir.6KG211800.v4.1 // Pavir.3KG293400.v4.1 // Pavir.3KG204100.v4.1 // Pavir.9NG701200.v4.1 // Pavir.5KG217000.v4.1 // Pavir.7KG219800.v4.1 // Pavir.4NG183700.v4.1 // Pavir.4KG235600.v4.1 // Pavir.5KG623900.v4.1 // Pavir.5NG585800.v4.1 // Pavir.2KG389000.v4.1	// Pavir.3KG137400.v4.1 // Pavir.9NG319600.v4.1 // Pavir.1NG404900.v4.1 // Pavir.6KG211800.v4.1 // Pavir.5KG570600.v4.1 // Pavir.J342400.v4.1 // Pavir.6NG172400.v4.1 // Pavir.1KG038700.v4.1 // Pavir.7KG178200.v4.1 // Pavir.4KG170400.v4.1 // Pavir.2NG455500.v4.1 // Pavir.7KG219800.v4.1 // Pavir.8NG074100.v4.1 // Pavir.4NG172200.v4.1 // Pavir.1NG551700.v4.1 // Pavir.4KG256000.v4.1 // Pavir.6KG30500…
GO:0003899	F	DNA-directed RNA polymerase activity	5	1953	76	15902	0.95	1	// Pavir.2KG311800.v4.1 // Pavir.9NG222500.v4.1 // Pavir.3KG510600.v4.1 // Pavir.4KG308900.v4.1 // Pavir.3KG512600.v4.1	// Pavir.6NG068200.v4.1 // Pavir.1KG454100.v4.1 // Pavir.2KG222000.v4.1 // Pavir.8KG033700.v4.1 // Pavir.4KG365200.v4.1 // Pavir.3NG010200.v4.1 // Pavir.9KG370500.v4.1 // Pavir.6KG157000.v4.1 // Pavir.2KG280800.v4.1 // Pavir.2KG242300.v4.1 // Pavir.5KG002400.v4.1 // Pavir.4NG182800.v4.1 // Pavir.4KG350200.v4.1 // Pavir.9KG468900.v4.1 // Pavir.9NG732800.v4.1 // Pavir.7NG370900.v4.1 // Pavir.8KG350…
GO:0001882	F	nucleoside binding	185	1953	1901	15902	1	1	// Pavir.6KG285900.v4.1 // Pavir.7NG021500.v4.1 // Pavir.5KG497300.v4.1 // Pavir.3KG119900.v4.1 // Pavir.2NG117500.v4.1 // Pavir.9NG610800.v4.1 // Pavir.1KG055000.v4.1 // Pavir.8NG082000.v4.1 // Pavir.1NG174200.v4.1 // Pavir.9NG736300.v4.1 // Pavir.1KG368100.v4.1 // Pavir.7KG240300.v4.1 // Pavir.8KG189000.v4.1 // Pavir.1NG278100.v4.1 // Pavir.8NG071800.v4.1 // Pavir.8NG128800.v4.1 // Pavir.9NG072…	// Pavir.2NG290100.v4.1 // Pavir.7KG369000.v4.1 // Pavir.9KG563500.v4.1 // Pavir.9KG211700.v4.1 // Pavir.1KG470700.v4.1 // Pavir.1NG082300.v4.1 // Pavir.7KG240300.v4.1 // Pavir.5NG375800.v4.1 // Pavir.5NG424400.v4.1 // Pavir.6NG237800.v4.1 // Pavir.9KG375300.v4.1 // Pavir.J109600.v4.1 // Pavir.2NG029700.v4.1 // Pavir.2NG464600.v4.1 // Pavir.2NG620700.v4.1 // Pavir.9KG430900.v4.1 // Pavir.9NG28670…
GO:0003735	F	structural constituent of ribosome	22	1953	497	15902	1	1	// Pavir.6NG020000.v4.1 // Pavir.2NG628300.v4.1 // Pavir.2KG595500.v4.1 // Pavir.9NG022500.v4.1 // Pavir.4KG347300.v4.1 // Pavir.1KG316100.v4.1 // Pavir.5KG607200.v4.1 // Pavir.5NG272300.v4.1 // Pavir.1KG548700.v4.1 // Pavir.1KG416800.v4.1 // Pavir.9KG575300.v4.1 // Pavir.5KG205500.v4.1 // Pavir.6NG206700.v4.1 // Pavir.2NG215400.v4.1 // Pavir.1KG481100.v4.1 // Pavir.7NG415700.v4.1 // Pavir.9KG102…	// Pavir.9NG761500.v4.1 // Pavir.6KG136000.v4.1 // Pavir.2NG461500.v4.1 // Pavir.9NG482600.v4.1 // Pavir.9KG192900.v4.1 // Pavir.1NG155500.v4.1 // Pavir.5KG607200.v4.1 // Pavir.4KG377000.v4.1 // Pavir.9NG287900.v4.1 // Pavir.9NG237200.v4.1 // Pavir.9KG507200.v4.1 // Pavir.5KG237100.v4.1 // Pavir.9NG321600.v4.1 // Pavir.2NG410800.v4.1 // Pavir.3KG347800.v4.1 // Pavir.5KG205500.v4.1 // Pavir.9NG283…
GO:0015267	F	channel activity	6	1953	54	15902	0.65	1	// Pavir.7NG422800.v4.1 // Pavir.1NG484100.v4.1 // Pavir.4NG111300.v4.1 // Pavir.5KG430600.v4.1 // Pavir.1NG517400.v4.1 // Pavir.7KG307100.v4.1	// Pavir.7NG422800.v4.1 // Pavir.7NG300000.v4.1 // Pavir.1NG292800.v4.1 // Pavir.2NG471900.v4.1 // Pavir.4NG111300.v4.1 // Pavir.7KG169400.v4.1 // Pavir.1KG387100.v4.1 // Pavir.7NG192900.v4.1 // Pavir.2KG015600.v4.1 // Pavir.4KG082100.v4.1 // Pavir.4KG253200.v4.1 // Pavir.1KG152500.v4.1 // Pavir.7NG375800.v4.1 // Pavir.7KG307100.v4.1 // Pavir.1NG531500.v4.1 // Pavir.6NG265300.v4.1 // Pavir.5KG007…
GO:0001883	F	purine nucleoside binding	184	1953	1892	15902	1	1	// Pavir.6KG285900.v4.1 // Pavir.7NG021500.v4.1 // Pavir.5KG497300.v4.1 // Pavir.3KG119900.v4.1 // Pavir.2NG117500.v4.1 // Pavir.9NG610800.v4.1 // Pavir.1KG055000.v4.1 // Pavir.8NG082000.v4.1 // Pavir.1NG174200.v4.1 // Pavir.9NG736300.v4.1 // Pavir.1KG368100.v4.1 // Pavir.7KG240300.v4.1 // Pavir.8KG189000.v4.1 // Pavir.1NG278100.v4.1 // Pavir.8NG071800.v4.1 // Pavir.8NG128800.v4.1 // Pavir.9NG072…	// Pavir.2NG290100.v4.1 // Pavir.7KG369000.v4.1 // Pavir.9KG563500.v4.1 // Pavir.9KG211700.v4.1 // Pavir.1KG470700.v4.1 // Pavir.1NG082300.v4.1 // Pavir.7KG240300.v4.1 // Pavir.5NG375800.v4.1 // Pavir.5NG424400.v4.1 // Pavir.6NG237800.v4.1 // Pavir.9KG375300.v4.1 // Pavir.J109600.v4.1 // Pavir.2NG029700.v4.1 // Pavir.2NG464600.v4.1 // Pavir.2NG620700.v4.1 // Pavir.9KG430900.v4.1 // Pavir.9NG28670…
GO:0046983	F	protein dimerization activity	25	1953	158	15902	0.14	1	// Pavir.7KG065200.v4.1 // Pavir.9KG404800.v4.1 // Pavir.6NG327900.v4.1 // Pavir.5KG146500.v4.1 // Pavir.9NG173900.v4.1 // Pavir.4NG067300.v4.1 // Pavir.5KG667500.v4.1 // Pavir.5NG443900.v4.1 // Pavir.7NG041200.v4.1 // Pavir.7NG041300.v4.1 // Pavir.3NG286100.v4.1 // Pavir.3NG044100.v4.1 // Pavir.6NG235200.v4.1 // Pavir.2KG400500.v4.1 // Pavir.9KG354500.v4.1 // Pavir.9KG564100.v4.1 // Pavir.8KG265…	// Pavir.9NG206900.v4.1 // Pavir.7NG102900.v4.1 // Pavir.4KG233600.v4.1 // Pavir.7NG201200.v4.1 // Pavir.9NG097300.v4.1 // Pavir.9NG173900.v4.1 // Pavir.5KG002400.v4.1 // Pavir.4KG095900.v4.1 // Pavir.2KG257200.v4.1 // Pavir.5NG006800.v4.1 // Pavir.9KG196000.v4.1 // Pavir.9NG813700.v4.1 // Pavir.7KG151200.v4.1 // Pavir.9KG563700.v4.1 // Pavir.J493200.v4.1 // Pavir.7NG041200.v4.1 // Pavir.5KG67650…
GO:0044769	F	ATPase activity, coupled to transmembrane movement of ions, rotational mechanism	5	1953	31	15902	0.36	1	// Pavir.2KG414200.v4.1 // Pavir.J290900.v4.1 // Pavir.2NG510900.v4.1 // Pavir.1NG537800.v4.1 // Pavir.J290500.v4.1	// Pavir.1KG471800.v4.1 // Pavir.5KG002500.v4.1 // Pavir.4NG177900.v4.1 // Pavir.2NG539000.v4.1 // Pavir.5KG375600.v4.1 // Pavir.5NG315500.v4.1 // Pavir.4NG345000.v4.1 // Pavir.2KG478100.v4.1 // Pavir.4NG344600.v4.1 // Pavir.5NG020600.v4.1 // Pavir.2KG470800.v4.1 // Pavir.6KG113900.v4.1 // Pavir.1NG537800.v4.1 // Pavir.2KG478000.v4.1 // Pavir.1KG550400.v4.1 // Pavir.9NG643600.v4.1 // Pavir.5KG412…
GO:0070011	F	peptidase activity, acting on L-amino acid peptides	54	1953	454	15902	0.61	1	// Pavir.1KG088300.v4.1 // Pavir.1NG412300.v4.1 // Pavir.2KG114600.v4.1 // Pavir.5NG550400.v4.1 // Pavir.6KG211800.v4.1 // Pavir.9NG368500.v4.1 // Pavir.1KG541700.v4.1 // Pavir.1NG115800.v4.1 // Pavir.5KG534000.v4.1 // Pavir.2NG360100.v4.1 // Pavir.7NG269700.v4.1 // Pavir.9KG377600.v4.1 // Pavir.4KG256000.v4.1 // Pavir.5KG096000.v4.1 // Pavir.J204700.v4.1 // Pavir.5NG347400.v4.1 // Pavir.5NG08570…	// Pavir.4KG376500.v4.1 // Pavir.9KG358700.v4.1 // Pavir.2NG104200.v4.1 // Pavir.9KG040400.v4.1 // Pavir.7NG430200.v4.1 // Pavir.6NG353800.v4.1 // Pavir.8KG157800.v4.1 // Pavir.6NG064300.v4.1 // Pavir.8KG350600.v4.1 // Pavir.8NG196000.v4.1 // Pavir.4KG337000.v4.1 // Pavir.2KG384600.v4.1 // Pavir.3NG325400.v4.1 // Pavir.3KG394500.v4.1 // Pavir.8KG103700.v4.1 // Pavir.1KG414300.v4.1 // Pavir.2NG329…
GO:0022853	F	active ion transmembrane transporter activity	5	1953	31	15902	0.36	1	// Pavir.2KG414200.v4.1 // Pavir.J290900.v4.1 // Pavir.2NG510900.v4.1 // Pavir.1NG537800.v4.1 // Pavir.J290500.v4.1	// Pavir.1KG471800.v4.1 // Pavir.5KG002500.v4.1 // Pavir.4NG177900.v4.1 // Pavir.2NG539000.v4.1 // Pavir.5KG375600.v4.1 // Pavir.5NG315500.v4.1 // Pavir.4NG345000.v4.1 // Pavir.2KG478100.v4.1 // Pavir.4NG344600.v4.1 // Pavir.5NG020600.v4.1 // Pavir.2KG470800.v4.1 // Pavir.6KG113900.v4.1 // Pavir.1NG537800.v4.1 // Pavir.2KG478000.v4.1 // Pavir.1KG550400.v4.1 // Pavir.9NG643600.v4.1 // Pavir.5KG412…
GO:0016597	F	amino acid binding	6	1953	31	15902	0.21	1	// Pavir.9KG525500.v4.1 // Pavir.9NG569500.v4.1 // Pavir.7NG382900.v4.1 // Pavir.5KG198800.v4.1 // Pavir.2NG221500.v4.1 // Pavir.1KG336400.v4.1	// Pavir.1NG445600.v4.1 // Pavir.2KG390900.v4.1 // Pavir.6KG002200.v4.1 // Pavir.7KG117100.v4.1 // Pavir.9NG215400.v4.1 // Pavir.6NG180600.v4.1 // Pavir.J030800.v4.1 // Pavir.1KG468100.v4.1 // Pavir.6KG284800.v4.1 // Pavir.6KG381600.v4.1 // Pavir.9NG528700.v4.1 // Pavir.6NG329400.v4.1 // Pavir.6KG176800.v4.1 // Pavir.2NG221500.v4.1 // Pavir.4KG361900.v4.1 // Pavir.4NG268700.v4.1 // Pavir.9NG12020…
GO:0005543	F	phospholipid binding	5	1953	38	15902	0.51	1	// Pavir.8KG136300.v4.1 // Pavir.6KG254700.v4.1 // Pavir.6NG124900.v4.1 // Pavir.3NG114800.v4.1 // Pavir.8NG196300.v4.1	// Pavir.8KG071800.v4.1 // Pavir.5NG240400.v4.1 // Pavir.3NG127900.v4.1 // Pavir.3KG244900.v4.1 // Pavir.8KG136300.v4.1 // Pavir.4NG247400.v4.1 // Pavir.4KG217200.v4.1 // Pavir.4KG088000.v4.1 // Pavir.8KG182900.v4.1 // Pavir.6NG124900.v4.1 // Pavir.3KG206500.v4.1 // Pavir.4KG336900.v4.1 // Pavir.4KG217000.v4.1 // Pavir.8NG049800.v4.1 // Pavir.6NG150200.v4.1 // Pavir.1NG070100.v4.1 // Pavir.9KG491…
GO:0035639	F	purine ribonucleoside triphosphate binding	167	1953	1712	15902	1	1	// Pavir.6KG285900.v4.1 // Pavir.5KG497300.v4.1 // Pavir.3KG119900.v4.1 // Pavir.2NG117500.v4.1 // Pavir.9NG610800.v4.1 // Pavir.1KG055000.v4.1 // Pavir.1NG174200.v4.1 // Pavir.9NG736300.v4.1 // Pavir.1KG368100.v4.1 // Pavir.7KG240300.v4.1 // Pavir.1NG278100.v4.1 // Pavir.8NG071800.v4.1 // Pavir.8NG128800.v4.1 // Pavir.9NG072300.v4.1 // Pavir.5KG498200.v4.1 // Pavir.7KG360400.v4.1 // Pavir.J00010…	// Pavir.2NG290100.v4.1 // Pavir.7KG369000.v4.1 // Pavir.9KG563500.v4.1 // Pavir.9KG211700.v4.1 // Pavir.1KG470700.v4.1 // Pavir.1NG082300.v4.1 // Pavir.7KG240300.v4.1 // Pavir.5NG375800.v4.1 // Pavir.5NG424400.v4.1 // Pavir.6NG237800.v4.1 // Pavir.9KG375300.v4.1 // Pavir.2NG029700.v4.1 // Pavir.2NG464600.v4.1 // Pavir.2NG620700.v4.1 // Pavir.9KG430900.v4.1 // Pavir.9NG286700.v4.1 // Pavir.2NG558…
GO:0016740	F	transferase activity	323	1953	2690	15902	0.67	1	// Pavir.6KG285900.v4.1 // Pavir.1KG026900.v4.1 // Pavir.2NG544700.v4.1 // Pavir.5KG497300.v4.1 // Pavir.2KG120800.v4.1 // Pavir.2NG117500.v4.1 // Pavir.2NG159000.v4.1 // Pavir.1NG386000.v4.1 // Pavir.3NG282600.v4.1 // Pavir.9KG615800.v4.1 // Pavir.J606800.v4.1 // Pavir.7NG398000.v4.1 // Pavir.6NG170300.v4.1 // Pavir.5NG574400.v4.1 // Pavir.1NG174200.v4.1 // Pavir.9NG736300.v4.1 // Pavir.5NG50700…	// Pavir.7KG369000.v4.1 // Pavir.4KG016900.v4.1 // Pavir.9NG003600.v4.1 // Pavir.6KG291000.v4.1 // Pavir.1KG470700.v4.1 // Pavir.3NG214900.v4.1 // Pavir.9NG251800.v4.1 // Pavir.6KG012300.v4.1 // Pavir.5KG453800.v4.1 // Pavir.5NG020600.v4.1 // Pavir.1NG082300.v4.1 // Pavir.7KG240300.v4.1 // Pavir.2KG065000.v4.1 // Pavir.7NG361900.v4.1 // Pavir.2NG262500.v4.1 // Pavir.3NG317300.v4.1 // Pavir.5KG656…
GO:0016741	F	transferase activity, transferring one-carbon groups	33	1953	291	15902	0.7	1	// Pavir.9KG404800.v4.1 // Pavir.2KG120800.v4.1 // Pavir.2NG092600.v4.1 // Pavir.9NG384500.v4.1 // Pavir.5NG441600.v4.1 // Pavir.5KG448500.v4.1 // Pavir.2NG173200.v4.1 // Pavir.7KG058100.v4.1 // Pavir.9KG343000.v4.1 // Pavir.1KG465500.v4.1 // Pavir.1NG553300.v4.1 // Pavir.9KG634800.v4.1 // Pavir.4NG139000.v4.1 // Pavir.6KG283400.v4.1 // Pavir.5KG482500.v4.1 // Pavir.5NG235900.v4.1 // Pavir.9KG139…	// Pavir.2NG292200.v4.1 // Pavir.7NG294500.v4.1 // Pavir.3NG327600.v4.1 // Pavir.2KG120800.v4.1 // Pavir.2NG315600.v4.1 // Pavir.3NG150300.v4.1 // Pavir.1NG445600.v4.1 // Pavir.7NG409700.v4.1 // Pavir.5KG185800.v4.1 // Pavir.9NG658300.v4.1 // Pavir.3KG200600.v4.1 // Pavir.9KG579400.v4.1 // Pavir.1NG453200.v4.1 // Pavir.9KG084300.v4.1 // Pavir.1NG419900.v4.1 // Pavir.6KG054900.v4.1 // Pavir.9KG196…
GO:0016746	F	transferase activity, transferring acyl groups	40	1953	268	15902	0.14	1	// Pavir.J115000.v4.1 // Pavir.3NG072400.v4.1 // Pavir.9NG506900.v4.1 // Pavir.3KG388000.v4.1 // Pavir.6NG137700.v4.1 // Pavir.9KG614600.v4.1 // Pavir.3NG282600.v4.1 // Pavir.7NG375000.v4.1 // Pavir.5KG686500.v4.1 // Pavir.9NG552000.v4.1 // Pavir.6KG269100.v4.1 // Pavir.9NG781600.v4.1 // Pavir.9NG638900.v4.1 // Pavir.6NG138200.v4.1 // Pavir.2NG424900.v4.1 // Pavir.5NG230800.v4.1 // Pavir.J298100.…	// Pavir.3KG079600.v4.1 // Pavir.5NG149700.v4.1 // Pavir.1KG539900.v4.1 // Pavir.1NG087700.v4.1 // Pavir.7KG405900.v4.1 // Pavir.1KG458700.v4.1 // Pavir.2KG297000.v4.1 // Pavir.2NG122800.v4.1 // Pavir.7KG360800.v4.1 // Pavir.3NG009600.v4.1 // Pavir.5KG468800.v4.1 // Pavir.J377900.v4.1 // Pavir.3KG366700.v4.1 // Pavir.5NG323500.v4.1 // Pavir.4KG222900.v4.1 // Pavir.5KG195800.v4.1 // Pavir.9NG25180…
GO:0004222	F	metalloendopeptidase activity	6	1953	41	15902	0.41	1	// Pavir.1NG412300.v4.1 // Pavir.5NG283100.v4.1 // Pavir.1KG505300.v4.1 // Pavir.9NG474300.v4.1 // Pavir.9KG327800.v4.1 // Pavir.5KG096000.v4.1	// Pavir.8KG103700.v4.1 // Pavir.7NG229100.v4.1 // Pavir.4KG199500.v4.1 // Pavir.1NG412300.v4.1 // Pavir.1KG448300.v4.1 // Pavir.7KG196800.v4.1 // Pavir.1NG231000.v4.1 // Pavir.9NG474300.v4.1 // Pavir.1NG422900.v4.1 // Pavir.3KG205700.v4.1 // Pavir.5KG340300.v4.1 // Pavir.4NG100800.v4.1 // Pavir.5KG153700.v4.1 // Pavir.1NG374500.v4.1 // Pavir.1KG050300.v4.1 // Pavir.1NG409800.v4.1 // Pavir.5KG429…
GO:0004386	F	helicase activity	5	1953	91	15902	0.98	1	// Pavir.2NG357900.v4.1 // Pavir.9KG440100.v4.1 // Pavir.5NG017200.v4.1 // Pavir.5KG435200.v4.1 // Pavir.5KG550300.v4.1	// Pavir.3KG146500.v4.1 // Pavir.3KG488900.v4.1 // Pavir.2KG090400.v4.1 // Pavir.9NG101000.v4.1 // Pavir.8KG377800.v4.1 // Pavir.7KG373500.v4.1 // Pavir.9NG015600.v4.1 // Pavir.4NG208500.v4.1 // Pavir.6KG320800.v4.1 // Pavir.2KG508600.v4.1 // Pavir.2NG558300.v4.1 // Pavir.5KG416300.v4.1 // Pavir.5KG508600.v4.1 // Pavir.4NG199300.v4.1 // Pavir.J458700.v4.1 // Pavir.4KG006600.v4.1 // Pavir.4KG24050…
GO:0019829	F	cation-transporting ATPase activity	5	1953	31	15902	0.36	1	// Pavir.2KG414200.v4.1 // Pavir.J290900.v4.1 // Pavir.2NG510900.v4.1 // Pavir.1NG537800.v4.1 // Pavir.J290500.v4.1	// Pavir.1KG471800.v4.1 // Pavir.5KG002500.v4.1 // Pavir.4NG177900.v4.1 // Pavir.2NG539000.v4.1 // Pavir.5KG375600.v4.1 // Pavir.5NG315500.v4.1 // Pavir.4NG345000.v4.1 // Pavir.2KG478100.v4.1 // Pavir.4NG344600.v4.1 // Pavir.5NG020600.v4.1 // Pavir.2KG470800.v4.1 // Pavir.6KG113900.v4.1 // Pavir.1NG537800.v4.1 // Pavir.2KG478000.v4.1 // Pavir.1KG550400.v4.1 // Pavir.9NG643600.v4.1 // Pavir.5KG412…
GO:0034062	F	RNA polymerase activity	9	1953	89	15902	0.76	1	// Pavir.2KG311800.v4.1 // Pavir.7KG095600.v4.1 // Pavir.J727300.v4.1 // Pavir.9NG222500.v4.1 // Pavir.7KG196400.v4.1 // Pavir.3KG512600.v4.1 // Pavir.3KG510600.v4.1 // Pavir.4KG308900.v4.1 // Pavir.7NG058800.v4.1	// Pavir.9KG070600.v4.1 // Pavir.6KG157000.v4.1 // Pavir.J780500.v4.1 // Pavir.5KG002400.v4.1 // Pavir.1NG021700.v4.1 // Pavir.1NG466300.v4.1 // Pavir.J727300.v4.1 // Pavir.3KG512600.v4.1 // Pavir.3KG393800.v4.1 // Pavir.1KG454100.v4.1 // Pavir.8KG087700.v4.1 // Pavir.9NG184700.v4.1 // Pavir.9NG496000.v4.1 // Pavir.7NG370900.v4.1 // Pavir.5NG543000.v4.1 // Pavir.7NG071000.v4.1 // Pavir.2NG480200.…
GO:0016757	F	transferase activity, transferring glycosyl groups	66	1953	476	15902	0.19	1	// Pavir.7NG203100.v4.1 // Pavir.6KG186100.v4.1 // Pavir.J034800.v4.1 // Pavir.J594900.v4.1 // Pavir.1NG463900.v4.1 // Pavir.7KG346900.v4.1 // Pavir.7KG285100.v4.1 // Pavir.9NG610900.v4.1 // Pavir.6NG195500.v4.1 // Pavir.J606800.v4.1 // Pavir.6NG195400.v4.1 // Pavir.7KG253400.v4.1 // Pavir.4NG148400.v4.1 // Pavir.5NG481800.v4.1 // Pavir.4NG148200.v4.1 // Pavir.2KG429400.v4.1 // Pavir.9KG498800.v4…	// Pavir.5NG134500.v4.1 // Pavir.5KG529500.v4.1 // Pavir.3KG331900.v4.1 // Pavir.7NG233300.v4.1 // Pavir.9NG811800.v4.1 // Pavir.9NG647000.v4.1 // Pavir.5NG450200.v4.1 // Pavir.2NG448300.v4.1 // Pavir.2NG074500.v4.1 // Pavir.5KG123100.v4.1 // Pavir.9NG488300.v4.1 // Pavir.6KG308400.v4.1 // Pavir.8NG065600.v4.1 // Pavir.3KG468800.v4.1 // Pavir.J463000.v4.1 // Pavir.8KG306100.v4.1 // Pavir.7NG32390…
GO:0016301	F	kinase activity	126	1953	1179	15902	0.95	1	// Pavir.6KG285900.v4.1 // Pavir.2NG544700.v4.1 // Pavir.5KG497300.v4.1 // Pavir.2NG117500.v4.1 // Pavir.9KG615800.v4.1 // Pavir.7NG398000.v4.1 // Pavir.1NG174200.v4.1 // Pavir.9NG736300.v4.1 // Pavir.7KG240300.v4.1 // Pavir.3KG551700.v4.1 // Pavir.8NG071800.v4.1 // Pavir.4KG199400.v4.1 // Pavir.5KG768900.v4.1 // Pavir.2NG344800.v4.1 // Pavir.5NG531800.v4.1 // Pavir.5KG498200.v4.1 // Pavir.7KG360…	// Pavir.1KG527900.v4.1 // Pavir.6KG285900.v4.1 // Pavir.6KG015300.v4.1 // Pavir.9KG539200.v4.1 // Pavir.1KG168900.v4.1 // Pavir.7KG369000.v4.1 // Pavir.8NG217300.v4.1 // Pavir.8NG047800.v4.1 // Pavir.6NG011200.v4.1 // Pavir.2NG045100.v4.1 // Pavir.5KG601500.v4.1 // Pavir.5NG299400.v4.1 // Pavir.7NG398000.v4.1 // Pavir.8KG334700.v4.1 // Pavir.2KG214300.v4.1 // Pavir.9NG391900.v4.1 // Pavir.1KG175…
GO:0019001	F	guanyl nucleotide binding	25	1953	277	15902	0.95	1	// Pavir.J000100.v4.1 // Pavir.1KG055000.v4.1 // Pavir.7KG267200.v4.1 // Pavir.9NG336300.v4.1 // Pavir.9KG017200.v4.1 // Pavir.2KG450300.v4.1 // Pavir.2NG393200.v4.1 // Pavir.1NG329100.v4.1 // Pavir.1NG377800.v4.1 // Pavir.4KG158000.v4.1 // Pavir.1NG413600.v4.1 // Pavir.9KG277500.v4.1 // Pavir.1KG368100.v4.1 // Pavir.5KG289600.v4.1 // Pavir.3KG274200.v4.1 // Pavir.1KG506500.v4.1 // Pavir.8NG32250…	// Pavir.1NG268000.v4.1 // Pavir.5KG442800.v4.1 // Pavir.J783200.v4.1 // Pavir.2KG542200.v4.1 // Pavir.1KG236400.v4.1 // Pavir.9NG122600.v4.1 // Pavir.3KG309700.v4.1 // Pavir.J000100.v4.1 // Pavir.5KG420700.v4.1 // Pavir.1KG055000.v4.1 // Pavir.7NG036100.v4.1 // Pavir.9NG095300.v4.1 // Pavir.1KG503900.v4.1 // Pavir.2KG272500.v4.1 // Pavir.3KG214100.v4.1 // Pavir.1NG039600.v4.1 // Pavir.2NG046200.…
GO:0016701	F	oxidoreductase activity, acting on single donors with incorporation of molecular oxygen	9	1953	44	15902	0.12	1	// Pavir.9NG058800.v4.1 // Pavir.6KG314600.v4.1 // Pavir.9KG226100.v4.1 // Pavir.3NG273000.v4.1 // Pavir.9NG317000.v4.1 // Pavir.5KG772800.v4.1 // Pavir.9KG616000.v4.1 // Pavir.9KG208100.v4.1 // Pavir.5NG640200.v4.1	// Pavir.1KG230700.v4.1 // Pavir.9NG317300.v4.1 // Pavir.1KG101800.v4.1 // Pavir.9KG038100.v4.1 // Pavir.9KG586900.v4.1 // Pavir.5KG551600.v4.1 // Pavir.9NG150900.v4.1 // Pavir.4KG270600.v4.1 // Pavir.4NG002300.v4.1 // Pavir.5NG640200.v4.1 // Pavir.6KG314700.v4.1 // Pavir.9KG195700.v4.1 // Pavir.9NG739500.v4.1 // Pavir.7KG176900.v4.1 // Pavir.1NG511400.v4.1 // Pavir.1KG532700.v4.1 // Pavir.9NG717…
[truncated: 173 more rows]

## Sheet: DTHTvsCtrl
GO_acc	term_type	Term	queryitem	querytotal	refitem	reftotal	pvalue	FDR	entries	entries_ref
[truncated: 751 more rows]

## Sheet: DTHTvsDT
GO enrichment analysis using agriGO
GO_acc	term_type	Term	queryitem	querytotal	refitem	reftotal	pvalue	FDR	entries	entries_ref
[truncated: 483 more rows]
