# Supplementary material for: Global analysis of switchgrass (Panicum virgatum L.) transcriptomes in response to interactive effects of drought and heat stresses
Source: BMC Plant Biol. 2022 Mar 8;22:107. doi: 10.1186/s12870-022-03477-0 (PMC8903725; doi:10.1186/s12870-022-03477-0)
Supplement: Supplementary file 7 — Additional file 7. KEGG enrichment analysis using clusterProfiler. [file 12870_2022_3477_MOESM7_ESM.xlsx]

## Sheet: Description of data
KEGG enrichment analysis using cluterProfiler
Description of each column in the table
Columns	Descriptions
1	KEGG term
2	Description of KEGG term
3	GeneRatio: number of responsive genes in this term and number of total responsive genes
4	BgRatio: number of genes in this term and number of total background genes.
5	P-value
6	Adjusted P-value
7	Qvalue
8	Gene IDs
9	Number of responsive genes in this term

## Sheet: DTvsCtrl
KEGG enrichment analysis using clusterProfiler
ID	Description	GeneRatio	BgRatio	pvalue	p.adjust	qvalue	geneID	Count
K14497	PP2C; protein phosphatase 2C [EC:3.1.3.16]	10/1154	11/9983	4.05497e-09	3.32508e-07	2.81714e-07	Pavir.7KG093600.v4.1/Pavir.5NG586400.v4.1/Pavir.8NG117400.v4.1/Pavir.1NG255300.v4.1/Pavir.5KG405500.v4.1/Pavir.5KG624900.v4.1/Pavir.5NG372600.v4.1/Pavir.9NG704400.v4.1/Pavir.9KG499400.v4.1/Pavir.2KG215700.v4.1	10
K03676	grxC, GLRX, GLRX2; glutaredoxin 3	12/1154	24/9983	3.84755e-06	0.00015775	0.000133652	Pavir.5KG238200.v4.1/Pavir.5KG238500.v4.1/Pavir.3KG449800.v4.1/Pavir.8NG323500.v4.1/Pavir.4NG267800.v4.1/Pavir.3KG449300.v4.1/Pavir.5NG234600.v4.1/Pavir.3NG186700.v4.1/Pavir.5KG754700.v4.1/Pavir.1KG385200.v4.1/Pavir.J701200.v4.1/Pavir.3KG449500.v4.1	12
K09338	HD-ZIP;homeobox-leucine zipper protein	11/1154	24/9983	2.80319e-05	0.000766204	0.000649159	Pavir.2NG401700.v4.1/Pavir.5KG046400.v4.1/Pavir.2NG446200.v4.1/Pavir.2NG348500.v4.1/Pavir.9KG100100.v4.1/Pavir.1KG361200.v4.1/Pavir.9KG334700.v4.1/Pavir.3NG283000.v4.1/Pavir.9KG239900.v4.1/Pavir.6NG280000.v4.1/Pavir.6KG312500.v4.1	11
K13464	JAZ; jasmonate ZIM domain-containing protein	9/1154	19/9983	0.000111939	0.00207859	0.00176107	Pavir.2NG339200.v4.1/Pavir.9KG617200.v4.1/Pavir.9KG268400.v4.1/Pavir.9NG796500.v4.1/Pavir.9KG616800.v4.1/Pavir.9NG796100.v4.1/Pavir.9KG268200.v4.1/Pavir.2NG586800.v4.1/Pavir.2KG554300.v4.1	9
K15283	SLC35E1; solute carrier family 35, member E1	7/1154	12/9983	0.000126743	0.00207859	0.00176107	Pavir.6KG148700.v4.1/Pavir.5NG008900.v4.1/Pavir.2NG155800.v4.1/Pavir.6NG185900.v4.1/Pavir.2NG198200.v4.1/Pavir.5KG001400.v4.1/Pavir.9NG627000.v4.1	7
K08235	E2.4.1.207; xyloglucan:xyloglucosyl transferase [EC:2.4.1.207]	8/1154	17/9983	0.000289359	0.00395457	0.00335047	Pavir.1KG460000.v4.1/Pavir.6KG185200.v4.1/Pavir.6NG195500.v4.1/Pavir.1NG437300.v4.1/Pavir.6KG186100.v4.1/Pavir.6NG195400.v4.1/Pavir.9KG021100.v4.1/Pavir.J060400.v4.1	8
K13993	HSP20; HSP20 family protein	11/1154	31/9983	0.000442	0.00517771	0.00438676	Pavir.1NG521900.v4.1/Pavir.9NG570500.v4.1/Pavir.5NG133300.v4.1/Pavir.5KG104000.v4.1/Pavir.1KG194500.v4.1/Pavir.5KG104100.v4.1/Pavir.5KG104200.v4.1/Pavir.9NG706200.v4.1/Pavir.1NG519200.v4.1/Pavir.5NG105400.v4.1/Pavir.5NG105600.v4.1	11
K00939	adk, AK; adenylate kinase [EC:2.7.4.3]	5/1154	11/9983	0.00519102	0.0472959	0.040071	Pavir.6NG012000.v4.1/Pavir.7KG383200.v4.1/Pavir.6NG170300.v4.1/Pavir.6KG006500.v4.1/Pavir.6KG021200.v4.1	5
K08678	UXS1, uxs; UDP-glucuronate decarboxylase [EC:4.1.1.35]	5/1154	11/9983	0.00519102	0.0472959	0.040071	Pavir.J042100.v4.1/Pavir.9NG693500.v4.1/Pavir.9KG487800.v4.1/Pavir.3NG136500.v4.1/Pavir.9KG486300.v4.1	5
K14492	ARR-A; two-component response regulator ARR-A family	5/1154	12/9983	0.00806088	0.0660992	0.0560019	Pavir.3NG010100.v4.1/Pavir.1KG338200.v4.1/Pavir.5NG632500.v4.1/Pavir.1NG291000.v4.1/Pavir.8KG033800.v4.1	5
K16297	SCPL-II; serine carboxypeptidase-like clade II [EC:3.4.16.-]	5/1154	15/9983	0.0227662	0.164584	0.139442	Pavir.9KG377600.v4.1/Pavir.5NG085700.v4.1/Pavir.2KG354800.v4.1/Pavir.2NG360100.v4.1/Pavir.5NG347400.v4.1	5
K13448	CML; calcium-binding protein CML	8/1154	32/9983	0.0259655	0.164584	0.139442	Pavir.7KG220200.v4.1/Pavir.2NG592100.v4.1/Pavir.5NG629200.v4.1/Pavir.3KG017700.v4.1/Pavir.5KG761500.v4.1/Pavir.3KG147600.v4.1/Pavir.5KG104600.v4.1/Pavir.3NG118400.v4.1	8
K00434	E1.11.1.11; L-ascorbate peroxidase [EC:1.11.1.11]	5/1154	16/9983	0.0300399	0.164584	0.139442	Pavir.7KG143400.v4.1/Pavir.7NG166900.v4.1/Pavir.7KG328600.v4.1/Pavir.7KG159800.v4.1/Pavir.9NG689200.v4.1	5
K14803	PTC2_3; protein phosphatase PTC2/3 [EC:3.1.3.16]	4/1154	11/9983	0.0300765	0.164584	0.139442	Pavir.5KG213800.v4.1/Pavir.J033100.v4.1/Pavir.5NG196300.v4.1/Pavir.1NG504200.v4.1	4
K09286	EREBP;EREBP-like factor	7/1154	27/9983	0.0301069	0.164584	0.139442	Pavir.9KG644100.v4.1/Pavir.1NG378700.v4.1/Pavir.9KG652100.v4.1/Pavir.9NG798900.v4.1/Pavir.1KG418200.v4.1/Pavir.4KG215800.v4.1/Pavir.4NG075700.v4.1	7
K16055	TPS; trehalose 6-phosphate synthase/phosphatase [EC:2.4.1.15 3.1.3.12]	4/1154	12/9983	0.0410843	0.210557	0.178392	Pavir.2KG302400.v4.1/Pavir.1KG530100.v4.1/Pavir.5NG496700.v4.1/Pavir.9NG840900.v4.1	4
K01177	E3.2.1.2; beta-amylase [EC:3.2.1.2]	4/1154	13/9983	0.0540686	0.246313	0.208686	Pavir.5NG007900.v4.1/Pavir.9NG761400.v4.1/Pavir.9KG214700.v4.1/Pavir.9KG575500.v4.1	4
K02639	petF; ferredoxin	4/1154	13/9983	0.0540686	0.246313	0.208686	Pavir.7NG173700.v4.1/Pavir.7KG189000.v4.1/Pavir.6KG235800.v4.1/Pavir.9NG156000.v4.1	4
K15382	SLC50A, SWEET; solute carrier family 50 (sugar transporter)	5/1154	19/9983	0.0598385	0.25825	0.2188	Pavir.1NG250600.v4.1/Pavir.5KG481400.v4.1/Pavir.9NG588600.v4.1/Pavir.5KG196000.v4.1/Pavir.5NG249000.v4.1	5
K15397	KCS; 3-ketoacyl-CoA synthase [EC:2.3.1.199]	4/1154	15/9983	0.0858139	0.351837	0.298091	Pavir.1NG106000.v4.1/Pavir.1KG123700.v4.1/Pavir.9NG552000.v4.1/Pavir.9NG638900.v4.1	4
K09422	MYBP;myb proto-oncogene protein, plant	11/1154	64/9983	0.115014	0.444393	0.376508	Pavir.5KG489300.v4.1/Pavir.7NG354300.v4.1/Pavir.2NG248100.v4.1/Pavir.3KG276700.v4.1/Pavir.9NG301500.v4.1/Pavir.2KG306600.v4.1/Pavir.4NG115300.v4.1/Pavir.4KG186500.v4.1/Pavir.4KG333800.v4.1/Pavir.2NG316800.v4.1/Pavir.J040300.v4.1	11
K00873	PK, pyk; pyruvate kinase [EC:2.7.1.40]	4/1154	17/9983	0.124647	0.444393	0.376508	Pavir.8NG181800.v4.1/Pavir.2NG060800.v4.1/Pavir.8KG161600.v4.1/Pavir.5NG265500.v4.1	4
K02183	CALM; calmodulin	4/1154	17/9983	0.124647	0.444393	0.376508	Pavir.9KG423400.v4.1/Pavir.9NG667600.v4.1/Pavir.5NG177700.v4.1/Pavir.9NG090400.v4.1	4
K10581	UBE2O; ubiquitin-conjugating enzyme E2 O [EC:2.3.2.24]	3/1154	12/9983	0.153566	0.503697	0.426752	Pavir.5NG005700.v4.1/Pavir.5NG127900.v4.1/Pavir.5KG004400.v4.1	3
K14945	QKI;protein quaking	3/1154	12/9983	0.153566	0.503697	0.426752	Pavir.8KG395000.v4.1/Pavir.5KG600500.v4.1/Pavir.5NG559300.v4.1	3
K03327	TC.MATE, SLC47A, norM, mdtK, dinF; multidrug resistance protein, MATE family	6/1154	34/9983	0.193173	0.59845	0.507031	Pavir.9KG080600.v4.1/Pavir.6NG277600.v4.1/Pavir.9NG001200.v4.1/Pavir.2NG502000.v4.1/Pavir.7KG291700.v4.1/Pavir.9NG228400.v4.1	6
K00430	E1.11.1.7; peroxidase [EC:1.11.1.7]	8/1154	49/9983	0.199749	0.59845	0.507031	Pavir.5KG773800.v4.1/Pavir.3KG130700.v4.1/Pavir.2NG400700.v4.1/Pavir.5KG171800.v4.1/Pavir.4KG245500.v4.1/Pavir.5KG262900.v4.1/Pavir.3KG228400.v4.1/Pavir.J328700.v4.1	8
K11254	H4; histone H4	3/1154	14/9983	0.214619	0.59845	0.507031	Pavir.8NG098100.v4.1/Pavir.5NG286500.v4.1/Pavir.2KG358200.v4.1	3
K11593	ELF2C, AGO; eukaryotic translation initiation factor 2C	3/1154	14/9983	0.214619	0.59845	0.507031	Pavir.7KG296100.v4.1/Pavir.5KG186400.v4.1/Pavir.7NG287700.v4.1	3
K09419	HSFF;heat shock transcription factor, other eukaryote	4/1154	21/9983	0.218945	0.59845	0.507031	Pavir.5NG480100.v4.1/Pavir.9KG599500.v4.1/Pavir.5KG529800.v4.1/Pavir.2KG350700.v4.1	4
K00799	GST, gst; glutathione S-transferase [EC:2.5.1.18]	8/1154	51/9983	0.231699	0.612881	0.519258	Pavir.9KG306600.v4.1/Pavir.5KG485700.v4.1/Pavir.5NG455100.v4.1/Pavir.9KG029200.v4.1/Pavir.9KG309600.v4.1/Pavir.9KG308600.v4.1/Pavir.5NG617300.v4.1/Pavir.5KG485600.v4.1	8
K10355	ACTF;actin, other eukaryote	3/1154	15/9983	0.24682	0.613311	0.519622	Pavir.3KG038800.v4.1/Pavir.3NG024900.v4.1/Pavir.3NG032800.v4.1	3
K17086	TM9SF2_4; transmembrane 9 superfamily member 2/4	3/1154	15/9983	0.24682	0.613311	0.519622	Pavir.4KG341100.v4.1/Pavir.6NG358600.v4.1/Pavir.4NG259600.v4.1	3
K01507	ppa; inorganic pyrophosphatase [EC:3.6.1.1]	3/1154	16/9983	0.279685	0.674535	0.571493	Pavir.4KG090000.v4.1/Pavir.1NG479100.v4.1/Pavir.1NG081300.v4.1	3
K15095	E1.1.1.208; (+)-neomenthol dehydrogenase [EC:1.1.1.208]	2/1154	11/9983	0.368863	0.864194	0.732179	Pavir.7KG263600.v4.1/Pavir.J029100.v4.1	2
K14484	IAA; auxin-responsive protein IAA	5/1154	35/9983	0.380425	0.866523	0.734153	Pavir.5NG489400.v4.1/Pavir.4KG314200.v4.1/Pavir.5NG205700.v4.1/Pavir.1NG500500.v4.1/Pavir.5KG527600.v4.1	5
K04506	SIAH1; E3 ubiquitin-protein ligase SIAH1 [EC:2.3.2.27]	2/1154	12/9983	0.411923	0.88393	0.748901	Pavir.9NG303400.v4.1/Pavir.5NG006200.v4.1	2
K07904	RAB11A; Ras-related protein Rab-11A	3/1154	20/9983	0.41211	0.88393	0.748901	Pavir.2NG603600.v4.1/Pavir.4KG264000.v4.1/Pavir.2NG393200.v4.1	3
K14488	SAUR; SAUR family protein	2/1154	14/9983	0.493278	0.88393	0.748901	Pavir.7KG432400.v4.1/Pavir.9NG242900.v4.1	2
K09872	PIP; aquaporin PIP	2/1154	15/9983	0.531194	0.88393	0.748901	Pavir.1NG392600.v4.1/Pavir.7NG358700.v4.1	2
K14498	SNRK2; serine/threonine-protein kinase SRK2 [EC:2.7.11.1]	2/1154	15/9983	0.531194	0.88393	0.748901	Pavir.2KG548500.v4.1/Pavir.9NG459300.v4.1	2
K01358	clpP, CLPP; ATP-dependent Clp protease, protease subunit [EC:3.4.21.92]	2/1154	16/9983	0.567124	0.88393	0.748901	Pavir.9KG464000.v4.1/Pavir.4NG033800.v4.1	2
K01188	E3.2.1.21; beta-glucosidase [EC:3.2.1.21]	2/1154	17/9983	0.601019	0.88393	0.748901	Pavir.3KG315300.v4.1/Pavir.5KG166400.v4.1	2
K01537	E3.6.3.8; Ca2+-transporting ATPase [EC:3.6.3.8]	2/1154	17/9983	0.601019	0.88393	0.748901	Pavir.7NG326700.v4.1/Pavir.7KG346000.v4.1	2
K08869	ADCK, ABC1; aarF domain-containing kinase	2/1154	17/9983	0.601019	0.88393	0.748901	Pavir.1NG558300.v4.1/Pavir.2NG104400.v4.1	2
K10268	FBXL2_20;F-box and leucine-rich repeat protein 2/20	2/1154	17/9983	0.601019	0.88393	0.748901	Pavir.7KG376800.v4.1/Pavir.7NG437400.v4.1	2
K15032	MTERFD; mTERF domain-containing protein, mitochondrial	3/1154	27/9983	0.618537	0.88393	0.748901	Pavir.9NG519200.v4.1/Pavir.4KG217100.v4.1/Pavir.4KG216500.v4.1	3
K07198	PRKAA, AMPK; 5'-AMP-activated protein kinase, catalytic alpha subunit [EC:2.7.11.11]	2/1154	20/9983	0.690539	0.88393	0.748901	Pavir.2NG334300.v4.1/Pavir.3KG358600.v4.1	2
K17506	PPM1L, PP2CE; protein phosphatase 1L [EC:3.1.3.16]	2/1154	20/9983	0.690539	0.88393	0.748901	Pavir.9KG477100.v4.1/Pavir.9NG715000.v4.1	2
K04371	MAPK1_3; mitogen-activated protein kinase 1/3 [EC:2.7.11.24]	2/1154	21/9983	0.716459	0.88393	0.748901	Pavir.3KG308800.v4.1/Pavir.2NG146500.v4.1	2
K18932	ZDHHC; palmitoyltransferase [EC:2.3.1.225]	2/1154	21/9983	0.716459	0.88393	0.748901	Pavir.1KG232600.v4.1/Pavir.5KG623700.v4.1	2
K00472	E1.14.11.2; prolyl 4-hydroxylase [EC:1.14.11.2]	1/1154	11/9983	0.741273	0.88393	0.748901	Pavir.6KG117500.v4.1	1
K00850	pfkA, PFK; 6-phosphofructokinase 1 [EC:2.7.1.11]	1/1154	11/9983	0.741273	0.88393	0.748901	Pavir.7KG200400.v4.1	1
K01738	cysK; cysteine synthase A [EC:2.5.1.47]	1/1154	11/9983	0.741273	0.88393	0.748901	Pavir.3KG556500.v4.1	1
K02935	RP-L7, MRPL12, rplL; large subunit ribosomal protein L7/L12	1/1154	11/9983	0.741273	0.88393	0.748901	Pavir.2NG215400.v4.1	1
K05909	E1.10.3.2; laccase [EC:1.10.3.2]	1/1154	11/9983	0.741273	0.88393	0.748901	Pavir.5KG622300.v4.1	1
K07052	K07052;uncharacterized protein	1/1154	11/9983	0.741273	0.88393	0.748901	Pavir.2KG432400.v4.1	1
K08064	NFYA; nuclear transcription factor Y, alpha	1/1154	11/9983	0.741273	0.88393	0.748901	Pavir.9KG040100.v4.1	1
K12896	SFRS7; splicing factor, arginine/serine-rich 7	1/1154	11/9983	0.741273	0.88393	0.748901	Pavir.3KG185600.v4.1	1
K16675	ZDHHC9_14_18; palmitoyltransferase ZDHHC9/14/18 [EC:2.3.1.225]	1/1154	11/9983	0.741273	0.88393	0.748901	Pavir.9NG434800.v4.1	1
K03671	trxA; thioredoxin 1	2/1154	23/9983	0.762825	0.88393	0.748901	Pavir.7NG338200.v4.1/Pavir.5NG077300.v4.1	2
K13412	CPK; calcium-dependent protein kinase [EC:2.7.11.1]	3/1154	34/9983	0.7698	0.88393	0.748901	Pavir.2KG498300.v4.1/Pavir.5NG574400.v4.1/Pavir.2NG544700.v4.1	3
K01897	ACSL, fadD; long-chain acyl-CoA synthetase [EC:6.2.1.3]	1/1154	12/9983	0.771214	0.88393	0.748901	Pavir.3KG129100.v4.1	1
K07195	EXOC7, EXO70; exocyst complex component 7	1/1154	12/9983	0.771214	0.88393	0.748901	Pavir.4KG379100.v4.1	1
K08360	CYB561; cytochrome b-561 [EC:1.16.5.1]	1/1154	12/9983	0.771214	0.88393	0.748901	Pavir.2KG363200.v4.1	1
K11855	USP36_42; ubiquitin carboxyl-terminal hydrolase 36/42 [EC:3.4.19.12]	1/1154	12/9983	0.771214	0.88393	0.748901	Pavir.1KG516500.v4.1	1
K11982	RNF115_126; E3 ubiquitin-protein ligase RNF115/126 [EC:2.3.2.27]	1/1154	12/9983	0.771214	0.88393	0.748901	Pavir.1NG476100.v4.1	1
K13457	RPM1, RPS3; disease resistance protein RPM1	1/1154	12/9983	0.771214	0.88393	0.748901	Pavir.8NG067100.v4.1	1
K00901	dgkA, DGK; diacylglycerol kinase (ATP) [EC:2.7.1.107]	1/1154	13/9983	0.797693	0.88393	0.748901	Pavir.5NG531800.v4.1	1
K03283	HSPA1_8; heat shock 70kDa protein 1/8	1/1154	13/9983	0.797693	0.88393	0.748901	Pavir.9NG696800.v4.1	1
K10666	RNF5; E3 ubiquitin-protein ligase RNF5 [EC:2.3.2.27]	1/1154	13/9983	0.797693	0.88393	0.748901	Pavir.5NG513700.v4.1	1
K11253	H3; histone H3	1/1154	13/9983	0.797693	0.88393	0.748901	Pavir.5KG658100.v4.1	1
K13162	PCBP2_3_4; poly(rC)-binding protein 2/3/4	1/1154	13/9983	0.797693	0.88393	0.748901	Pavir.5KG006200.v4.1	1
K13436	PTI1; pto-interacting protein 1 [EC:2.7.11.1]	1/1154	13/9983	0.797693	0.88393	0.748901	Pavir.5KG698200.v4.1	1
K05391	CNGF; cyclic nucleotide gated channel, other eukaryote	1/1154	14/9983	0.821109	0.884987	0.749797	Pavir.1NG484100.v4.1	1
K04733	IRAK4; interleukin-1 receptor-associated kinase 4 [EC:2.7.11.1]	1/1154	15/9983	0.841817	0.884987	0.749797	Pavir.9KG608400.v4.1	1
K07466	RFA1, RPA1, rpa; replication factor A1	1/1154	15/9983	0.841817	0.884987	0.749797	Pavir.5KG713900.v4.1	1
K15285	SLC35E3; solute carrier family 35, member E3	1/1154	15/9983	0.841817	0.884987	0.749797	Pavir.9NG297200.v4.1	1
K11584	PPP2R5; serine/threonine-protein phosphatase 2A regulatory subunit B'	1/1154	16/9983	0.86013	0.892793	0.75641	Pavir.6KG022900.v4.1	1
K01802	E5.2.1.8; peptidylprolyl isomerase [EC:5.2.1.8]	1/1154	19/9983	0.903309	0.925892	0.784453	Pavir.8NG010400.v4.1	1
K14638	SLC15A3_4, PHT; solute carrier family 15 (peptide/histidine transporter), member 3/4	1/1154	23/9983	0.940909	0.947756	0.802977	Pavir.1KG300300.v4.1	1
K03549	kup; KUP system potassium uptake protein	1/1154	24/9983	0.947756	0.947756	0.802977	Pavir.2NG637400.v4.1	1

## Sheet: DTHTvsCtrl
ID	Description	GeneRatio	BgRatio	pvalue	p.adjust	qvalue	geneID	Count
K00939	adk, AK; adenylate kinase [EC:2.7.4.3]	8/1647	11/9983	5.5657e-05	0.0023376	0.00222628	Pavir.6NG012000.v4.1/Pavir.6NG170300.v4.1/Pavir.6KG006500.v4.1/Pavir.6NG011200.v4.1/Pavir.9NG758700.v4.1/Pavir.7NG434300.v4.1/Pavir.6KG021200.v4.1/Pavir.9KG571100.v4.1	8
K14497	PP2C; protein phosphatase 2C [EC:3.1.3.16]	8/1647	11/9983	5.5657e-05	0.0023376	0.00222628	Pavir.7KG093600.v4.1/Pavir.5NG586400.v4.1/Pavir.8NG117400.v4.1/Pavir.1NG255300.v4.1/Pavir.5KG624900.v4.1/Pavir.9NG704400.v4.1/Pavir.9KG499400.v4.1/Pavir.2KG215700.v4.1	8
K13448	CML; calcium-binding protein CML	11/1647	32/9983	0.01061	0.29708	0.282933	Pavir.2NG589700.v4.1/Pavir.7KG220200.v4.1/Pavir.3KG144600.v4.1/Pavir.5NG629200.v4.1/Pavir.9KG430500.v4.1/Pavir.5KG761500.v4.1/Pavir.9KG263500.v4.1/Pavir.9NG598400.v4.1/Pavir.3KG147600.v4.1/Pavir.5KG104600.v4.1/Pavir.9KG317000.v4.1	11
K13993	HSP20; HSP20 family protein	10/1647	31/9983	0.0230905	0.393887	0.37513	Pavir.1NG493300.v4.1/Pavir.5KG106100.v4.1/Pavir.9NG570500.v4.1/Pavir.6KG152000.v4.1/Pavir.6NG207200.v4.1/Pavir.4NG112500.v4.1/Pavir.1KG194500.v4.1/Pavir.4NG090200.v4.1/Pavir.1NG519200.v4.1/Pavir.5NG105600.v4.1	10
K00850	pfkA, PFK; 6-phosphofructokinase 1 [EC:2.7.1.11]	5/1647	11/9983	0.0234457	0.393887	0.37513	Pavir.2KG032700.v4.1/Pavir.3KG335500.v4.1/Pavir.7KG200400.v4.1/Pavir.3KG333700.v4.1/Pavir.5NG034100.v4.1	5
K15283	SLC35E1; solute carrier family 35, member E1	5/1647	12/9983	0.0348401	0.432115	0.411539	Pavir.6KG148700.v4.1/Pavir.6KG084400.v4.1/Pavir.6NG185900.v4.1/Pavir.5KG001400.v4.1/Pavir.5NG073400.v4.1	5
K01358	clpP, CLPP; ATP-dependent Clp protease, protease subunit [EC:3.4.21.92]	6/1647	16/9983	0.0360096	0.432115	0.411539	Pavir.4KG020100.v4.1/Pavir.9NG675400.v4.1/Pavir.9KG464000.v4.1/Pavir.7KG255300.v4.1/Pavir.5NG185100.v4.1/Pavir.4NG033800.v4.1	6
K03283	HSPA1_8; heat shock 70kDa protein 1/8	5/1647	13/9983	0.0491171	0.515729	0.491171	Pavir.9NG697800.v4.1/Pavir.9KG488300.v4.1/Pavir.9KG490200.v4.1/Pavir.9KG491000.v4.1/Pavir.9NG696800.v4.1	5
K13464	JAZ; jasmonate ZIM domain-containing protein	6/1647	19/9983	0.0789753	0.707148	0.673474	Pavir.2NG339200.v4.1/Pavir.9KG617200.v4.1/Pavir.9KG268400.v4.1/Pavir.9NG796500.v4.1/Pavir.9KG268200.v4.1/Pavir.2KG554300.v4.1	6
K07052	K07052;uncharacterized protein	4/1647	11/9983	0.0926027	0.707148	0.673474	Pavir.2NG268100.v4.1/Pavir.5KG533100.v4.1/Pavir.6NG140500.v4.1/Pavir.2KG223900.v4.1	4
K14803	PTC2_3; protein phosphatase PTC2/3 [EC:3.1.3.16]	4/1647	11/9983	0.0926027	0.707148	0.673474	Pavir.9NG759900.v4.1/Pavir.5NG196300.v4.1/Pavir.1NG504200.v4.1/Pavir.4KG077900.v4.1	4
K01897	ACSL, fadD; long-chain acyl-CoA synthetase [EC:6.2.1.3]	4/1647	12/9983	0.121484	0.850388	0.809893	Pavir.5KG427800.v4.1/Pavir.3KG129100.v4.1/Pavir.3NG011600.v4.1/Pavir.8KG031500.v4.1	4
K01177	E3.2.1.2; beta-amylase [EC:3.2.1.2]	4/1647	13/9983	0.153647	0.899576	0.856739	Pavir.9NG458100.v4.1/Pavir.2NG523500.v4.1/Pavir.9KG214700.v4.1/Pavir.9KG575500.v4.1	4
K09422	MYBP;myb proto-oncogene protein, plant	14/1647	64/9983	0.159578	0.899576	0.856739	Pavir.3KG107500.v4.1/Pavir.6KG401200.v4.1/Pavir.8KG077400.v4.1/Pavir.5KG668900.v4.1/Pavir.6KG350800.v4.1/Pavir.8KG391400.v4.1/Pavir.J611200.v4.1/Pavir.5NG281700.v4.1/Pavir.2NG599500.v4.1/Pavir.9NG301500.v4.1/Pavir.4NG115300.v4.1/Pavir.4KG186500.v4.1/Pavir.6NG347500.v4.1/Pavir.8NG070500.v4.1	14
K14638	SLC15A3_4, PHT; solute carrier family 15 (peptide/histidine transporter), member 3/4	6/1647	23/9983	0.166331	0.899576	0.856739	Pavir.9KG331800.v4.1/Pavir.8KG396600.v4.1/Pavir.5NG598500.v4.1/Pavir.9NG481000.v4.1/Pavir.6KG067100.v4.1/Pavir.9NG845400.v4.1	6
K03327	TC.MATE, SLC47A, norM, mdtK, dinF; multidrug resistance protein, MATE family	8/1647	34/9983	0.186981	0.899576	0.856739	Pavir.2NG364700.v4.1/Pavir.9NG228300.v4.1/Pavir.6KG414000.v4.1/Pavir.6NG355100.v4.1/Pavir.9KG647300.v4.1/Pavir.2NG502000.v4.1/Pavir.7KG291700.v4.1/Pavir.5NG460500.v4.1	8
K11593	ELF2C, AGO; eukaryotic translation initiation factor 2C	4/1647	14/9983	0.188569	0.899576	0.856739	Pavir.7KG296100.v4.1/Pavir.1NG545200.v4.1/Pavir.5KG186400.v4.1/Pavir.4KG314400.v4.1	4
K03549	kup; KUP system potassium uptake protein	6/1647	24/9983	0.192766	0.899576	0.856739	Pavir.2NG637400.v4.1/Pavir.7NG403000.v4.1/Pavir.2KG314600.v4.1/Pavir.4KG328000.v4.1/Pavir.2KG588400.v4.1/Pavir.2KG016900.v4.1	6
K04371	MAPK1_3; mitogen-activated protein kinase 1/3 [EC:2.7.11.24]	5/1647	21/9983	0.257673	0.983334	0.936508	Pavir.4KG377300.v4.1/Pavir.5NG421200.v4.1/Pavir.9NG620000.v4.1/Pavir.1KG039700.v4.1/Pavir.2NG146500.v4.1	5
K00472	E1.14.11.2; prolyl 4-hydroxylase [EC:1.14.11.2]	3/1647	11/9983	0.267788	0.983334	0.936508	Pavir.9NG257100.v4.1/Pavir.6KG117500.v4.1/Pavir.9KG148100.v4.1	3
K01188	E3.2.1.21; beta-glucosidase [EC:3.2.1.21]	4/1647	17/9983	0.304275	0.983334	0.936508	Pavir.2NG427000.v4.1/Pavir.6KG344700.v4.1/Pavir.2NG426900.v4.1/Pavir.8NG056600.v4.1	4
K08235	E2.4.1.207; xyloglucan:xyloglucosyl transferase [EC:2.4.1.207]	4/1647	17/9983	0.304275	0.983334	0.936508	Pavir.6KG185200.v4.1/Pavir.6NG195500.v4.1/Pavir.6NG195400.v4.1/Pavir.9KG021100.v4.1	4
K14492	ARR-A; two-component response regulator ARR-A family	3/1647	12/9983	0.316556	0.983334	0.936508	Pavir.1KG338200.v4.1/Pavir.7NG190900.v4.1/Pavir.1NG291000.v4.1	3
K14945	QKI;protein quaking	3/1647	12/9983	0.316556	0.983334	0.936508	Pavir.5KG680200.v4.1/Pavir.8KG395000.v4.1/Pavir.5NG559300.v4.1	3
K14488	SAUR; SAUR family protein	3/1647	14/9983	0.413663	0.983334	0.936508	Pavir.7KG432400.v4.1/Pavir.9NG242900.v4.1/Pavir.7KG266600.v4.1	3
K00430	E1.11.1.7; peroxidase [EC:1.11.1.7]	9/1647	49/9983	0.419884	0.983334	0.936508	Pavir.9NG044400.v4.1/Pavir.6NG328400.v4.1/Pavir.7KG195400.v4.1/Pavir.4KG245500.v4.1/Pavir.9NG051700.v4.1/Pavir.9NG051400.v4.1/Pavir.5NG424000.v4.1/Pavir.5KG263100.v4.1/Pavir.J328700.v4.1	9
K07904	RAB11A; Ras-related protein Rab-11A	4/1647	20/9983	0.425296	0.983334	0.936508	Pavir.2NG430500.v4.1/Pavir.5KG627500.v4.1/Pavir.9KG266800.v4.1/Pavir.2NG393200.v4.1	4
K12741	HNRNPA1_3; heterogeneous nuclear ribonucleoprotein A1/A3	4/1647	20/9983	0.425296	0.983334	0.936508	Pavir.2KG228500.v4.1/Pavir.3KG457800.v4.1/Pavir.2NG577600.v4.1/Pavir.3NG228600.v4.1	4
K15397	KCS; 3-ketoacyl-CoA synthase [EC:2.3.1.199]	3/1647	15/9983	0.460656	0.983334	0.936508	Pavir.1NG106000.v4.1/Pavir.1KG123700.v4.1/Pavir.9NG552000.v4.1	3
K09419	HSFF;heat shock transcription factor, other eukaryote	4/1647	21/9983	0.464737	0.983334	0.936508	Pavir.5NG480100.v4.1/Pavir.9KG599500.v4.1/Pavir.5KG529800.v4.1/Pavir.9NG841200.v4.1	4
K09286	EREBP;EREBP-like factor	5/1647	27/9983	0.467003	0.983334	0.936508	Pavir.9KG336200.v4.1/Pavir.9NG356100.v4.1/Pavir.7NG431600.v4.1/Pavir.1KG418200.v4.1/Pavir.4NG075700.v4.1	5
K15032	MTERFD; mTERF domain-containing protein, mitochondrial	5/1647	27/9983	0.467003	0.983334	0.936508	Pavir.1KG346500.v4.1/Pavir.4KG216600.v4.1/Pavir.4KG217100.v4.1/Pavir.1KG526700.v4.1/Pavir.4KG216500.v4.1	5
K00799	GST, gst; glutathione S-transferase [EC:2.5.1.18]	9/1647	51/9983	0.47017	0.983334	0.936508	Pavir.9NG493600.v4.1/Pavir.9NG495400.v4.1/Pavir.5KG220300.v4.1/Pavir.9NG079600.v4.1/Pavir.4KG108900.v4.1/Pavir.9NG767600.v4.1/Pavir.9KG118700.v4.1/Pavir.9NG691500.v4.1/Pavir.5NG226700.v4.1	9
K00434	E1.11.1.11; L-ascorbate peroxidase [EC:1.11.1.11]	3/1647	16/9983	0.505937	0.983334	0.936508	Pavir.7KG143400.v4.1/Pavir.9KG480900.v4.1/Pavir.7KG159800.v4.1	3
K01507	ppa; inorganic pyrophosphatase [EC:3.6.1.1]	3/1647	16/9983	0.505937	0.983334	0.936508	Pavir.3KG106800.v4.1/Pavir.1NG081300.v4.1/Pavir.3KG105000.v4.1	3
K06689	UBE2D, UBC4, UBC5; ubiquitin-conjugating enzyme E2 D [EC:2.3.2.23]	3/1647	16/9983	0.505937	0.983334	0.936508	Pavir.1KG014300.v4.1/Pavir.1NG049800.v4.1/Pavir.5NG410600.v4.1	3
K02183	CALM; calmodulin	3/1647	17/9983	0.54915	0.983334	0.936508	Pavir.9KG423400.v4.1/Pavir.2KG569900.v4.1/Pavir.9NG090400.v4.1	3
K01530	E3.6.3.1; phospholipid-translocating ATPase [EC:3.6.3.1]	2/1647	11/9983	0.56342	0.983334	0.936508	Pavir.4KG225900.v4.1/Pavir.4NG082000.v4.1	2
K02935	RP-L7, MRPL12, rplL; large subunit ribosomal protein L7/L12	2/1647	11/9983	0.56342	0.983334	0.936508	Pavir.2NG215400.v4.1/Pavir.3KG310900.v4.1	2
K15095	E1.1.1.208; (+)-neomenthol dehydrogenase [EC:1.1.1.208]	2/1647	11/9983	0.56342	0.983334	0.936508	Pavir.J029100.v4.1/Pavir.7KG263200.v4.1	2
K09338	HD-ZIP;homeobox-leucine zipper protein	4/1647	24/9983	0.575995	0.983334	0.936508	Pavir.1NG403300.v4.1/Pavir.1KG361200.v4.1/Pavir.9KG334700.v4.1/Pavir.3NG283000.v4.1	4
K08360	CYB561; cytochrome b-561 [EC:1.16.5.1]	2/1647	12/9983	0.612792	0.983334	0.936508	Pavir.2KG363200.v4.1/Pavir.6KG000600.v4.1	2
K11982	RNF115_126; E3 ubiquitin-protein ligase RNF115/126 [EC:2.3.2.27]	2/1647	12/9983	0.612792	0.983334	0.936508	Pavir.1NG476100.v4.1/Pavir.4KG012200.v4.1	2
K16055	TPS; trehalose 6-phosphate synthase/phosphatase [EC:2.4.1.15 3.1.3.12]	2/1647	12/9983	0.612792	0.983334	0.936508	Pavir.2KG302400.v4.1/Pavir.3KG350100.v4.1	2
K15382	SLC50A, SWEET; solute carrier family 50 (sugar transporter)	3/1647	19/9983	0.628464	0.983334	0.936508	Pavir.3KG083400.v4.1/Pavir.5NG610400.v4.1/Pavir.5KG196000.v4.1	3
K00901	dgkA, DGK; diacylglycerol kinase (ATP) [EC:2.7.1.107]	2/1647	13/9983	0.657768	0.983334	0.936508	Pavir.6NG081700.v4.1/Pavir.5NG531800.v4.1	2
K13436	PTI1; pto-interacting protein 1 [EC:2.7.11.1]	2/1647	13/9983	0.657768	0.983334	0.936508	Pavir.5NG344300.v4.1/Pavir.5KG698200.v4.1	2
K07198	PRKAA, AMPK; 5'-AMP-activated protein kinase, catalytic alpha subunit [EC:2.7.11.11]	3/1647	20/9983	0.664317	0.983334	0.936508	Pavir.J072700.v4.1/Pavir.3KG132800.v4.1/Pavir.2NG334300.v4.1	3
K05391	CNGF; cyclic nucleotide gated channel, other eukaryote	2/1647	14/9983	0.698452	0.983334	0.936508	Pavir.4KG150200.v4.1/Pavir.9NG047900.v4.1	2
K14484	IAA; auxin-responsive protein IAA	5/1647	35/9983	0.707133	0.983334	0.936508	Pavir.5NG489400.v4.1/Pavir.5NG205700.v4.1/Pavir.1NG500500.v4.1/Pavir.5KG522900.v4.1/Pavir.5KG527600.v4.1	5
K09872	PIP; aquaporin PIP	2/1647	15/9983	0.735036	0.983334	0.936508	Pavir.1NG551600.v4.1/Pavir.2KG232300.v4.1	2
K10355	ACTF;actin, other eukaryote	2/1647	15/9983	0.735036	0.983334	0.936508	Pavir.5KG290000.v4.1/Pavir.3NG024900.v4.1	2
K14498	SNRK2; serine/threonine-protein kinase SRK2 [EC:2.7.11.1]	2/1647	15/9983	0.735036	0.983334	0.936508	Pavir.7NG416500.v4.1/Pavir.2KG547700.v4.1	2
K17086	TM9SF2_4; transmembrane 9 superfamily member 2/4	2/1647	15/9983	0.735036	0.983334	0.936508	Pavir.6NG358600.v4.1/Pavir.4NG259600.v4.1	2
K11584	PPP2R5; serine/threonine-protein phosphatase 2A regulatory subunit B'	2/1647	16/9983	0.767764	0.983334	0.936508	Pavir.9KG007000.v4.1/Pavir.6KG022900.v4.1	2
K03676	grxC, GLRX, GLRX2; glutaredoxin 3	3/1647	24/9983	0.782254	0.983334	0.936508	Pavir.5KG754700.v4.1/Pavir.1KG385200.v4.1/Pavir.5KG051500.v4.1	3
K08869	ADCK, ABC1; aarF domain-containing kinase	2/1647	17/9983	0.796913	0.983334	0.936508	Pavir.1NG558300.v4.1/Pavir.7KG410600.v4.1	2
K10268	FBXL2_20;F-box and leucine-rich repeat protein 2/20	2/1647	17/9983	0.796913	0.983334	0.936508	Pavir.7KG376800.v4.1/Pavir.7NG437400.v4.1	2
K10523	SPOP; speckle-type POZ protein	2/1647	18/9983	0.822771	0.983334	0.936508	Pavir.9KG291300.v4.1/Pavir.9KG291600.v4.1	2
K01738	cysK; cysteine synthase A [EC:2.5.1.47]	1/1647	11/9983	0.862536	0.983334	0.936508	Pavir.5KG439000.v4.1	1
K08064	NFYA; nuclear transcription factor Y, alpha	1/1647	11/9983	0.862536	0.983334	0.936508	Pavir.3NG282900.v4.1	1
K08678	UXS1, uxs; UDP-glucuronate decarboxylase [EC:4.1.1.35]	1/1647	11/9983	0.862536	0.983334	0.936508	Pavir.9KG486300.v4.1	1
K12881	THOC4, ALY; THO complex subunit 4	1/1647	11/9983	0.862536	0.983334	0.936508	Pavir.2KG143900.v4.1	1
K12896	SFRS7; splicing factor, arginine/serine-rich 7	1/1647	11/9983	0.862536	0.983334	0.936508	Pavir.3KG185600.v4.1	1
K17506	PPM1L, PP2CE; protein phosphatase 1L [EC:3.1.3.16]	2/1647	20/9983	0.865777	0.983334	0.936508	Pavir.9KG477100.v4.1/Pavir.9NG715000.v4.1	2
K18932	ZDHHC; palmitoyltransferase [EC:2.3.1.225]	2/1647	21/9983	0.883482	0.983334	0.936508	Pavir.1KG232600.v4.1/Pavir.9NG698400.v4.1	2
K04506	SIAH1; E3 ubiquitin-protein ligase SIAH1 [EC:2.3.2.27]	1/1647	12/9983	0.88524	0.983334	0.936508	Pavir.2NG620500.v4.1	1
K07375	TUBB; tubulin beta	1/1647	12/9983	0.88524	0.983334	0.936508	Pavir.4KG370400.v4.1	1
K10581	UBE2O; ubiquitin-conjugating enzyme E2 O [EC:2.3.2.24]	1/1647	12/9983	0.88524	0.983334	0.936508	Pavir.3KG295800.v4.1	1
K02639	petF; ferredoxin	1/1647	13/9983	0.904196	0.983334	0.936508	Pavir.7KG087200.v4.1	1
K03231	EEF1A; elongation factor 1-alpha	1/1647	13/9983	0.904196	0.983334	0.936508	Pavir.2KG578800.v4.1	1
K06268	PPP3R, CNB; serine/threonine-protein phosphatase 2B regulatory subunit	1/1647	13/9983	0.904196	0.983334	0.936508	Pavir.3KG038200.v4.1	1
K11253	H3; histone H3	1/1647	13/9983	0.904196	0.983334	0.936508	Pavir.1NG295900.v4.1	1
K13162	PCBP2_3_4; poly(rC)-binding protein 2/3/4	1/1647	13/9983	0.904196	0.983334	0.936508	Pavir.2NG408200.v4.1	1
K03671	trxA; thioredoxin 1	2/1647	23/9983	0.912576	0.983334	0.936508	Pavir.7KG413300.v4.1/Pavir.9NG443200.v4.1	2
K11420	EHMT; euchromatic histone-lysine N-methyltransferase [EC:2.1.1.43]	1/1647	14/9983	0.920022	0.983334	0.936508	Pavir.5NG547600.v4.1	1
K04733	IRAK4; interleukin-1 receptor-associated kinase 4 [EC:2.7.11.1]	1/1647	15/9983	0.933235	0.983334	0.936508	Pavir.2KG315800.v4.1	1
K07466	RFA1, RPA1, rpa; replication factor A1	1/1647	15/9983	0.933235	0.983334	0.936508	Pavir.5KG713900.v4.1	1
K16297	SCPL-II; serine carboxypeptidase-like clade II [EC:3.4.16.-]	1/1647	15/9983	0.933235	0.983334	0.936508	Pavir.9KG377600.v4.1	1
K11251	H2A; histone H2A	1/1647	16/9983	0.944267	0.983334	0.936508	Pavir.9NG127700.v4.1	1
K00873	PK, pyk; pyruvate kinase [EC:2.7.1.40]	1/1647	17/9983	0.953476	0.983334	0.936508	Pavir.8NG181800.v4.1	1
K01802	E5.2.1.8; peptidylprolyl isomerase [EC:5.2.1.8]	1/1647	19/9983	0.967584	0.983334	0.936508	Pavir.1KG018400.v4.1	1
K08770	UBC; ubiquitin C	1/1647	21/9983	0.977415	0.983334	0.936508	Pavir.9KG189300.v4.1	1
K13412	CPK; calcium-dependent protein kinase [EC:2.7.11.1]	2/1647	34/9983	0.983334	0.983334	0.936508	Pavir.2NG544700.v4.1/Pavir.9NG154500.v4.1	2

## Sheet: DTHTvsDT
ID	Description	GeneRatio	BgRatio	pvalue	p.adjust	qvalue	geneID	Count
K13464	JAZ; jasmonate ZIM domain-containing protein	8/687	19/9983	1.84675e-05	0.00116345	0.00108861	Pavir.9KG617200.v4.1/Pavir.9KG268400.v4.1/Pavir.9NG796500.v4.1/Pavir.9KG616800.v4.1/Pavir.9NG716900.v4.1/Pavir.9NG796100.v4.1/Pavir.9KG268200.v4.1/Pavir.2NG586800.v4.1	8
K14803	PTC2_3; protein phosphatase PTC2/3 [EC:3.1.3.16]	4/687	11/9983	0.00496395	0.156364	0.146306	Pavir.9NG759900.v4.1/Pavir.1KG520700.v4.1/Pavir.9NG491100.v4.1/Pavir.4KG077900.v4.1	4
K14498	SNRK2; serine/threonine-protein kinase SRK2 [EC:2.7.11.1]	4/687	15/9983	0.0164709	0.327467	0.306402	Pavir.2KG548500.v4.1/Pavir.2KG547700.v4.1/Pavir.9NG459300.v4.1/Pavir.9KG401100.v4.1	4
K01358	clpP, CLPP; ATP-dependent Clp protease, protease subunit [EC:3.4.21.92]	4/687	16/9983	0.0207916	0.327467	0.306402	Pavir.9NG675400.v4.1/Pavir.9KG464000.v4.1/Pavir.7KG255300.v4.1/Pavir.9KG508000.v4.1	4
K01802	E5.2.1.8; peptidylprolyl isomerase [EC:5.2.1.8]	4/687	19/9983	0.0376099	0.394904	0.3695	Pavir.4NG272600.v4.1/Pavir.1NG277800.v4.1/Pavir.6NG340300.v4.1/Pavir.6KG391000.v4.1	4
K15382	SLC50A, SWEET; solute carrier family 50 (sugar transporter)	4/687	19/9983	0.0376099	0.394904	0.3695	Pavir.3KG083400.v4.1/Pavir.9NG274100.v4.1/Pavir.9NG588600.v4.1/Pavir.5NG249000.v4.1	4
K15283	SLC35E1; solute carrier family 35, member E1	3/687	12/9983	0.0447256	0.40253	0.376637	Pavir.6KG084400.v4.1/Pavir.6NG085800.v4.1/Pavir.5NG073400.v4.1	3
K00799	GST, gst; glutathione S-transferase [EC:2.5.1.18]	7/687	51/9983	0.0586804	0.462109	0.432382	Pavir.5KG240300.v4.1/Pavir.9NG495400.v4.1/Pavir.6NG054200.v4.1/Pavir.9KG118700.v4.1/Pavir.5NG455100.v4.1/Pavir.5NG617300.v4.1/Pavir.5NG226700.v4.1	7
K14638	SLC15A3_4, PHT; solute carrier family 15 (peptide/histidine transporter), member 3/4	4/687	23/9983	0.0692714	0.4849	0.453707	Pavir.3NG261500.v4.1/Pavir.8KG396600.v4.1/Pavir.6NG072000.v4.1/Pavir.6KG067100.v4.1	4
K03549	kup; KUP system potassium uptake protein	4/687	24/9983	0.0788001	0.496441	0.464506	Pavir.7KG339100.v4.1/Pavir.2NG637400.v4.1/Pavir.7NG403000.v4.1/Pavir.9KG436000.v4.1	4
K06689	UBE2D, UBC4, UBC5; ubiquitin-conjugating enzyme E2 D [EC:2.3.2.23]	3/687	16/9983	0.0929703	0.520359	0.486886	Pavir.1KG014300.v4.1/Pavir.1NG049800.v4.1/Pavir.5NG410600.v4.1	3
K00873	PK, pyk; pyruvate kinase [EC:2.7.1.40]	3/687	17/9983	0.107376	0.520359	0.486886	Pavir.3NG013000.v4.1/Pavir.7KG374600.v4.1/Pavir.7NG439400.v4.1	3
K08235	E2.4.1.207; xyloglucan:xyloglucosyl transferase [EC:2.4.1.207]	3/687	17/9983	0.107376	0.520359	0.486886	Pavir.6KG185200.v4.1/Pavir.6NG195500.v4.1/Pavir.9KG021100.v4.1	3
K09422	MYBP;myb proto-oncogene protein, plant	7/687	64/9983	0.149033	0.613385	0.573927	Pavir.3KG107500.v4.1/Pavir.7NG354300.v4.1/Pavir.2NG248100.v4.1/Pavir.5KG668900.v4.1/Pavir.8KG391400.v4.1/Pavir.J611200.v4.1/Pavir.6NG347500.v4.1	7
K09419	HSFF;heat shock transcription factor, other eukaryote	3/687	21/9983	0.172259	0.613385	0.573927	Pavir.1NG278900.v4.1/Pavir.7NG292300.v4.1/Pavir.2KG350700.v4.1	3
K00850	pfkA, PFK; 6-phosphofructokinase 1 [EC:2.7.1.11]	2/687	11/9983	0.17244	0.613385	0.573927	Pavir.5NG037200.v4.1/Pavir.5KG054000.v4.1	2
K10581	UBE2O; ubiquitin-conjugating enzyme E2 O [EC:2.3.2.24]	2/687	12/9983	0.197983	0.613385	0.573927	Pavir.5NG005700.v4.1/Pavir.5KG004400.v4.1	2
K11982	RNF115_126; E3 ubiquitin-protein ligase RNF115/126 [EC:2.3.2.27]	2/687	12/9983	0.197983	0.613385	0.573927	Pavir.1NG476100.v4.1/Pavir.9KG445500.v4.1	2
K14492	ARR-A; two-component response regulator ARR-A family	2/687	12/9983	0.197983	0.613385	0.573927	Pavir.7KG168600.v4.1/Pavir.8NG029800.v4.1	2
K03327	TC.MATE, SLC47A, norM, mdtK, dinF; multidrug resistance protein, MATE family	4/687	34/9983	0.203495	0.613385	0.573927	Pavir.6NG355100.v4.1/Pavir.9KG647300.v4.1/Pavir.2NG502000.v4.1/Pavir.9NG815000.v4.1	4
K01177	E3.2.1.2; beta-amylase [EC:3.2.1.2]	2/687	13/9983	0.223934	0.613385	0.573927	Pavir.9NG458100.v4.1/Pavir.9KG214700.v4.1	2
K03283	HSPA1_8; heat shock 70kDa protein 1/8	2/687	13/9983	0.223934	0.613385	0.573927	Pavir.9KG490200.v4.1/Pavir.9KG491000.v4.1	2
K13436	PTI1; pto-interacting protein 1 [EC:2.7.11.1]	2/687	13/9983	0.223934	0.613385	0.573927	Pavir.5NG344300.v4.1/Pavir.6NG338000.v4.1	2
K11254	H4; histone H4	2/687	14/9983	0.250116	0.656554	0.614319	Pavir.5NG286500.v4.1/Pavir.9KG570600.v4.1	2
K09286	EREBP;EREBP-like factor	3/687	27/9983	0.283381	0.680793	0.636999	Pavir.9KG644100.v4.1/Pavir.1NG378700.v4.1/Pavir.1KG418200.v4.1	3
K15032	MTERFD; mTERF domain-containing protein, mitochondrial	3/687	27/9983	0.283381	0.680793	0.636999	Pavir.2NG141700.v4.1/Pavir.1KG526700.v4.1/Pavir.5KG007200.v4.1	3
K01507	ppa; inorganic pyrophosphatase [EC:3.6.1.1]	2/687	16/9983	0.302575	0.680793	0.636999	Pavir.3KG106800.v4.1/Pavir.3KG105000.v4.1	2
K11251	H2A; histone H2A	2/687	16/9983	0.302575	0.680793	0.636999	Pavir.2NG524300.v4.1/Pavir.3NG190900.v4.1	2
K01188	E3.2.1.21; beta-glucosidase [EC:3.2.1.21]	2/687	17/9983	0.328601	0.690062	0.645672	Pavir.6KG148400.v4.1/Pavir.8NG056600.v4.1	2
K02183	CALM; calmodulin	2/687	17/9983	0.328601	0.690062	0.645672	Pavir.9NG446800.v4.1/Pavir.5NG547200.v4.1	2
K12741	HNRNPA1_3; heterogeneous nuclear ribonucleoprotein A1/A3	2/687	20/9983	0.404708	0.74693	0.698882	Pavir.2KG228500.v4.1/Pavir.3NG228600.v4.1	2
K04371	MAPK1_3; mitogen-activated protein kinase 1/3 [EC:2.7.11.24]	2/687	21/9983	0.429176	0.74693	0.698882	Pavir.9KG480800.v4.1/Pavir.6NG059700.v4.1	2
K08770	UBC; ubiquitin C	2/687	21/9983	0.429176	0.74693	0.698882	Pavir.1KG054600.v4.1/Pavir.9KG189300.v4.1	2
K03676	grxC, GLRX, GLRX2; glutaredoxin 3	2/687	24/9983	0.499165	0.74693	0.698882	Pavir.3NG186700.v4.1/Pavir.J701200.v4.1	2
K09338	HD-ZIP;homeobox-leucine zipper protein	2/687	24/9983	0.499165	0.74693	0.698882	Pavir.2NG446200.v4.1/Pavir.9KG100100.v4.1	2
K01530	E3.6.3.1; phospholipid-translocating ATPase [EC:3.6.3.1]	1/687	11/9983	0.543744	0.74693	0.698882	Pavir.4NG082000.v4.1	1
K02935	RP-L7, MRPL12, rplL; large subunit ribosomal protein L7/L12	1/687	11/9983	0.543744	0.74693	0.698882	Pavir.5NG418600.v4.1	1
K08064	NFYA; nuclear transcription factor Y, alpha	1/687	11/9983	0.543744	0.74693	0.698882	Pavir.3NG282900.v4.1	1
K08678	UXS1, uxs; UDP-glucuronate decarboxylase [EC:4.1.1.35]	1/687	11/9983	0.543744	0.74693	0.698882	Pavir.9NG693500.v4.1	1
K15095	E1.1.1.208; (+)-neomenthol dehydrogenase [EC:1.1.1.208]	1/687	11/9983	0.543744	0.74693	0.698882	Pavir.7NG329400.v4.1	1
K01897	ACSL, fadD; long-chain acyl-CoA synthetase [EC:6.2.1.3]	1/687	12/9983	0.575177	0.74693	0.698882	Pavir.8KG031500.v4.1	1
K07375	TUBB; tubulin beta	1/687	12/9983	0.575177	0.74693	0.698882	Pavir.5NG543100.v4.1	1
K08360	CYB561; cytochrome b-561 [EC:1.16.5.1]	1/687	12/9983	0.575177	0.74693	0.698882	Pavir.6KG000600.v4.1	1
K16055	TPS; trehalose 6-phosphate synthase/phosphatase [EC:2.4.1.15 3.1.3.12]	1/687	12/9983	0.575177	0.74693	0.698882	Pavir.5KG522100.v4.1	1
K02639	petF; ferredoxin	1/687	13/9983	0.604447	0.74693	0.698882	Pavir.7NG173700.v4.1	1
K06268	PPP3R, CNB; serine/threonine-protein phosphatase 2B regulatory subunit	1/687	13/9983	0.604447	0.74693	0.698882	Pavir.3KG326100.v4.1	1
K11420	EHMT; euchromatic histone-lysine N-methyltransferase [EC:2.1.1.43]	1/687	14/9983	0.631703	0.74693	0.698882	Pavir.5NG547600.v4.1	1
K13448	CML; calcium-binding protein CML	2/687	32/9983	0.656826	0.74693	0.698882	Pavir.6NG323200.v4.1/Pavir.3NG044300.v4.1	2
K04733	IRAK4; interleukin-1 receptor-associated kinase 4 [EC:2.7.11.1]	1/687	15/9983	0.657084	0.74693	0.698882	Pavir.1KG134800.v4.1	1
K07466	RFA1, RPA1, rpa; replication factor A1	1/687	15/9983	0.657084	0.74693	0.698882	Pavir.5KG713900.v4.1	1
K10355	ACTF;actin, other eukaryote	1/687	15/9983	0.657084	0.74693	0.698882	Pavir.3NG024900.v4.1	1
K15285	SLC35E3; solute carrier family 35, member E3	1/687	15/9983	0.657084	0.74693	0.698882	Pavir.9NG297200.v4.1	1
K15397	KCS; 3-ketoacyl-CoA synthase [EC:2.3.1.199]	1/687	15/9983	0.657084	0.74693	0.698882	Pavir.1NG106000.v4.1	1
K16297	SCPL-II; serine carboxypeptidase-like clade II [EC:3.4.16.-]	1/687	15/9983	0.657084	0.74693	0.698882	Pavir.2KG354800.v4.1	1
K00430	E1.11.1.7; peroxidase [EC:1.11.1.7]	3/687	49/9983	0.665025	0.74693	0.698882	Pavir.2NG002300.v4.1/Pavir.9NG051700.v4.1/Pavir.5KG263100.v4.1	3
K13412	CPK; calcium-dependent protein kinase [EC:2.7.11.1]	2/687	34/9983	0.689452	0.74693	0.698882	Pavir.9KG550200.v4.1/Pavir.9NG154500.v4.1	2
K08869	ADCK, ABC1; aarF domain-containing kinase	1/687	17/9983	0.702725	0.74693	0.698882	Pavir.1NG558300.v4.1	1
K10268	FBXL2_20;F-box and leucine-rich repeat protein 2/20	1/687	17/9983	0.702725	0.74693	0.698882	Pavir.9NG788100.v4.1	1
K14484	IAA; auxin-responsive protein IAA	2/687	35/9983	0.704784	0.74693	0.698882	Pavir.5NG205700.v4.1/Pavir.5KG522900.v4.1	2
K10523	SPOP; speckle-type POZ protein	1/687	18/9983	0.723218	0.74693	0.698882	Pavir.9KG291300.v4.1	1
K13648	GAUT; alpha-1,4-galacturonosyltransferase [EC:2.4.1.43]	1/687	18/9983	0.723218	0.74693	0.698882	Pavir.7KG251600.v4.1	1
K17506	PPM1L, PP2CE; protein phosphatase 1L [EC:3.1.3.16]	1/687	20/9983	0.760067	0.772327	0.722645	Pavir.1KG047100.v4.1	1
K13993	HSP20; HSP20 family protein	1/687	31/9983	0.890708	0.890708	0.833411	Pavir.4NG112500.v4.1	1
