# Supplementary material for: Global analysis of switchgrass (Panicum virgatum L.) transcriptomes in response to interactive effects of drought and heat stresses
Source: BMC Plant Biol. 2022 Mar 8;22:107. doi: 10.1186/s12870-022-03477-0 (PMC8903725; doi:10.1186/s12870-022-03477-0)
Supplement: Supplementary file 8 — Additional file 8. List of TFs in switchgrass. [file 12870_2022_3477_MOESM8_ESM.xlsx]

## Sheet: Description of data
List of transcription factors in switchgrass
Description of each column in the table
Columns	Descriptions
1	Gene ID
2	TF types
3	Best hits in Arabidopsis
4	E-values of the best hits
5	Description of the gene function

## Sheet: Sheet1
GeneID	TFtype	Best_hit_arabi	E-value	Description
Pavir.5NG098400.v4.1	RAV	AT1G68840.2	1e-112	related to ABI3/VP1 2
Pavir.5KG097700.v4.1	RAV	AT1G68840.2	1e-109	related to ABI3/VP1 2
Pavir.5NG454300.v4.1	RAV	AT1G25560.1	1e-119	RAV family protein
Pavir.5NG098700.v4.1	RAV	AT1G13260.1	4e-99	related to ABI3/VP1 1
Pavir.3KG280900.v4.1	RAV	AT1G68840.2	1e-112	related to ABI3/VP1 2
Pavir.9NG290100.v4.1	RAV	AT1G68840.2	1e-118	related to ABI3/VP1 2
Pavir.5KG484500.v4.1	RAV	AT1G68840.2	1e-117	related to ABI3/VP1 2
Pavir.5KG097500.v4.1	RAV	AT1G68840.2	1e-95	related to ABI3/VP1 2
Pavir.J314000.v4.1	RAV	AT3G25730.1	9e-88	ethylene response DNA binding factor 3
Pavir.5KG097800.v4.1	RAV	AT1G68840.2	2e-93	related to ABI3/VP1 2
Pavir.1KG005500.v4.1	Trihelix	AT1G76890.2	5e-63	Trihelix family protein
Pavir.1KG014800.v4.1	bHLH	AT2G16910.1	7e-89	bHLH family protein
Pavir.1KG015400.v4.1	GATA	AT4G16141.1	1e-19	GATA family protein
Pavir.1KG019800.v4.1	bHLH	AT5G54680.1	1e-61	bHLH family protein
Pavir.1KG029600.v4.1	GATA	AT4G36240.1	6e-30	GATA transcription factor 7
Pavir.1KG032700.v4.1	bZIP	AT1G32150.1	9e-89	basic region/leucine zipper transcription factor 68
Pavir.1KG034400.v4.1	BES1	AT5G45300.1	0	beta-amylase 2
Pavir.1KG037800.v4.1	bZIP	AT1G75390.1	3e-36	basic leucine-zipper 44
Pavir.1KG040700.v4.1	Nin-like	AT1G64530.1	3e-86	Nin-like family protein
Pavir.1KG043600.v4.1	SBP	AT1G27370.3	7e-54	squamosa promoter binding protein-like 10
Pavir.1KG056900.v4.1	FAR1	AT1G10240.1	6e-23	FAR1-related sequence 11
Pavir.1KG062100.v4.1	Whirly	AT1G71260.1	4e-76	WHIRLY 2
Pavir.1KG073400.v4.1	NF-YC	AT1G56170.1	5e-76	nuclear factor Y, subunit C2
Pavir.1KG076500.v4.1	SBP	AT5G43270.1	9e-46	squamosa promoter binding protein-like 2
Pavir.1KG077100.v4.1	bZIP	AT5G24800.1	2e-49	basic leucine zipper 9
Pavir.1KG078500.v4.1	SBP	AT1G02065.1	1e-49	squamosa promoter binding protein-like 8
Pavir.1KG080400.v4.1	SBP	AT1G02065.1	1e-49	squamosa promoter binding protein-like 8
Pavir.1KG087300.v4.1	WRKY	AT1G80840.1	6e-60	WRKY DNA-binding protein 40
Pavir.1KG088700.v4.1	bZIP	AT4G36730.2	1e-05	G-box binding factor 1
Pavir.1KG090300.v4.1	bZIP	AT4G36730.2	3e-06	G-box binding factor 1
Pavir.1KG098200.v4.1	bZIP	AT3G30530.1	2e-24	basic leucine-zipper 42
Pavir.1KG100200.v4.1	bZIP	AT1G42990.1	2e-13	basic region/leucine zipper motif 60
Pavir.1KG103600.v4.1	GRAS	AT1G55580.1	7e-40	GRAS family protein
Pavir.1KG113100.v4.1	bHLH	AT1G32640.1	1e-23	bHLH family protein
Pavir.1KG121100.v4.1	bHLH	AT1G06170.2	6e-27	bHLH family protein
Pavir.1KG126100.v4.1	bZIP	AT5G11260.1	2e-55	bZIP family protein
Pavir.1KG128700.v4.1	NF-YB	AT2G38880.3	2e-59	nuclear factor Y, subunit B1
Pavir.1KG133800.v4.1	GRAS	AT2G37650.1	1e-163	GRAS family protein
Pavir.1KG133900.v4.1	GRAS	AT2G37650.1	1e-161	GRAS family protein
Pavir.1KG134100.v4.1	GRAS	AT2G37650.1	1e-143	GRAS family protein
Pavir.1KG140800.v4.1	NAC	AT5G17260.1	4e-12	NAC domain containing protein 86
Pavir.1KG142300.v4.1	GeBP	AT4G00390.1	0.003	DNA-binding storekeeper protein-related transcriptional regulator
Pavir.1KG150700.v4.1	NAC	AT1G79580.1	1e-101	NAC family protein
Pavir.1KG158700.v4.1	NAC	AT3G44290.1	3e-05	NAC domain containing protein 60
Pavir.1KG159300.v4.1	HSF	AT3G24520.1	1e-44	heat shock transcription factor C1
Pavir.1KG163300.v4.1	NAC	AT3G44290.1	8e-12	NAC domain containing protein 60
Pavir.1KG166500.v4.1	FAR1	AT5G18960.1	1e-07	FAR1-related sequence 12
Pavir.1KG168100.v4.1	NAC	AT1G54330.1	2e-10	NAC domain containing protein 20
Pavir.1KG170700.v4.1	CPP	AT4G29000.1	2e-95	Tesmin/TSO1-like CXC domain-containing protein
Pavir.1KG175300.v4.1	bZIP	AT3G58120.1	2e-60	bZIP family protein
Pavir.1KG175400.v4.1	bZIP	AT2G42380.2	3e-73	bZIP family protein
Pavir.1KG181400.v4.1	BES1	AT1G78700.1	1e-31	BES1/BZR1 homolog 4
Pavir.1KG182100.v4.1	HSF	AT3G24520.1	1e-61	heat shock transcription factor C1
Pavir.1KG184800.v4.1	bHLH	AT4G20970.1	2e-21	bHLH family protein
Pavir.1KG192100.v4.1	bHLH	AT5G56960.1	2e-27	bHLH family protein
Pavir.1KG192800.v4.1	GATA	AT4G26150.1	1e-20	cytokinin-responsive gata factor 1
Pavir.1KG195600.v4.1	FAR1	AT4G12850.2	3e-06	FAR1 family protein
Pavir.1KG200500.v4.1	WRKY	AT5G52830.1	3e-43	WRKY DNA-binding protein 27
Pavir.1KG214800.v4.1	FAR1	AT4G38180.1	1e-12	FAR1-related sequence 5
Pavir.1KG218300.v4.1	bZIP	AT3G12250.1	1e-153	TGACG motif-binding factor 6
Pavir.1KG229300.v4.1	bZIP	AT2G40950.1	1e-101	bZIP family protein
Pavir.1KG240700.v4.1	bZIP	AT1G08320.3	1e-127	bZIP family protein
Pavir.1KG243200.v4.1	FAR1	AT1G80010.1	3e-10	FAR1-related sequence 8
Pavir.1KG248100.v4.1	bHLH	AT5G57150.1	4e-41	bHLH family protein
Pavir.1KG250800.v4.1	WRKY	AT4G31550.1	9e-62	WRKY DNA-binding protein 11
Pavir.1KG252700.v4.1	bHLH	AT5G53210.1	4e-31	bHLH family protein
Pavir.1KG260900.v4.1	Nin-like	AT3G59580.1	3e-10	Nin-like family protein
Pavir.1KG263500.v4.1	bHLH	AT3G19860.1	1e-18	bHLH family protein
Pavir.1KG280600.v4.1	bHLH	AT2G24260.1	3e-72	LJRHL1-like 1
Pavir.1KG287900.v4.1	WRKY	AT2G38470.1	9e-14	WRKY DNA-binding protein 33
Pavir.1KG297000.v4.1	Trihelix	AT2G33550.1	9e-70	Trihelix family protein
Pavir.1KG298000.v4.1	NAC	AT5G61430.1	3e-52	NAC domain containing protein 100
Pavir.1KG300000.v4.1	bHLH	AT4G02590.3	7e-79	bHLH family protein
Pavir.1KG309400.v4.1	HSF	AT5G03720.1	5e-73	heat shock transcription factor A3
Pavir.1KG313500.v4.1	HSF	AT5G03720.1	5e-73	heat shock transcription factor A3
Pavir.1KG322500.v4.1	NAC	AT5G13180.1	3e-14	NAC domain containing protein 83
Pavir.1KG322900.v4.1	E2F/DP	AT2G36010.1	1e-140	E2F transcription factor 3
Pavir.1KG323800.v4.1	Trihelix	AT5G63420.1	0	Trihelix family protein
Pavir.1KG324800.v4.1	bHLH	AT1G49770.1	2e-21	bHLH family protein
Pavir.1KG324900.v4.1	bHLH	AT1G49770.1	3e-26	bHLH family protein
Pavir.1KG325000.v4.1	bHLH	AT1G49770.1	3e-27	bHLH family protein
Pavir.1KG326400.v4.1	Trihelix	AT1G21200.1	7e-75	sequence-specific DNA binding transcription factors
Pavir.1KG331500.v4.1	FAR1	AT4G38180.1	3e-89	FAR1-related sequence 5
Pavir.1KG336200.v4.1	NAC	AT5G64530.1	8e-64	xylem NAC domain 1
Pavir.1KG340400.v4.1	GRAS	AT1G14920.1	5e-90	GRAS family protein
Pavir.1KG340600.v4.1	bHLH	AT5G58010.1	3e-57	LJRHL1-like 3
Pavir.1KG341000.v4.1	Trihelix	AT3G58630.1	6e-48	sequence-specific DNA binding transcription factors
Pavir.1KG344400.v4.1	EIL	AT2G27050.1	3e-92	ETHYLENE-INSENSITIVE3-like 1
Pavir.1KG348000.v4.1	NAC	AT5G61430.1	5e-88	NAC domain containing protein 100
Pavir.1KG354000.v4.1	bZIP	AT3G58120.1	9e-18	bZIP family protein
Pavir.1KG361100.v4.1	NAC	AT1G25580.1	2e-73	NAC family protein
Pavir.1KG366900.v4.1	NAC	AT1G25580.1	4e-86	NAC family protein
Pavir.1KG368400.v4.1	FAR1	AT1G52520.1	1e-148	FAR1-related sequence 6
Pavir.1KG371500.v4.1	bHLH	AT1G05805.1	2e-53	bHLH family protein
Pavir.1KG375500.v4.1	FAR1	AT1G52520.1	1e-114	FAR1-related sequence 6
Pavir.1KG397100.v4.1	TCP	AT5G23280.1	4e-46	TCP family protein
Pavir.1KG401700.v4.1	NAC	AT4G28530.1	5e-73	NAC domain containing protein 74
Pavir.1KG403900.v4.1	FAR1	AT4G38180.1	8e-23	FAR1-related sequence 5
Pavir.1KG409600.v4.1	FAR1	AT4G38180.1	5e-13	FAR1-related sequence 5
Pavir.1KG411500.v4.1	YABBY	AT2G45190.1	5e-74	YABBY family protein
Pavir.1KG411800.v4.1	NAC	AT1G12260.1	1e-128	NAC 007
Pavir.1KG413300.v4.1	GATA	AT5G66320.2	3e-42	GATA transcription factor 5
Pavir.1KG414000.v4.1	Trihelix	AT1G76890.2	1e-105	Trihelix family protein
Pavir.1KG416400.v4.1	WRKY	AT2G44745.1	8e-63	WRKY family protein
Pavir.1KG420200.v4.1	FAR1	AT4G38180.1	5e-27	FAR1-related sequence 5
Pavir.1KG423200.v4.1	HSF	AT3G24520.1	1e-62	heat shock transcription factor C1
Pavir.1KG431100.v4.1	GRAS	AT4G00150.1	1e-93	GRAS family protein
Pavir.1KG434500.v4.1	GRAS	AT4G00150.1	2e-84	GRAS family protein
Pavir.1KG435200.v4.1	LBD	AT2G42430.1	7e-61	lateral organ boundaries-domain 16
Pavir.1KG439400.v4.1	bHLH	AT1G31050.1	1e-39	bHLH family protein
Pavir.1KG441000.v4.1	bHLH	AT1G72210.1	9e-70	bHLH family protein
Pavir.1KG444600.v4.1	Dof	AT3G61850.4	3e-56	Dof family protein
Pavir.1KG445000.v4.1	NAC	AT1G02230.1	3e-13	NAC domain containing protein 4
Pavir.1KG447600.v4.1	bHLH	AT5G54680.1	2e-61	bHLH family protein
Pavir.1KG449300.v4.1	GRAS	AT5G52510.1	3e-99	SCARECROW-like 8
Pavir.1KG462800.v4.1	WRKY	AT1G30650.1	3e-71	WRKY DNA-binding protein 14
Pavir.1KG464200.v4.1	bHLH	AT1G06170.2	3e-57	bHLH family protein
Pavir.1KG469000.v4.1	bHLH	AT4G34530.1	7e-53	cryptochrome-interacting basic-helix-loop-helix 1
Pavir.1KG469600.v4.1	ZF-HD	AT4G24660.1	1e-46	homeobox protein 22
Pavir.1KG470100.v4.1	Dof	AT5G62940.1	1e-41	Dof family protein
Pavir.1KG472800.v4.1	bHLH	AT1G66470.1	2e-54	ROOT HAIR DEFECTIVE6
Pavir.1KG472900.v4.1	bHLH	AT1G66470.1	8e-52	ROOT HAIR DEFECTIVE6
Pavir.1KG488700.v4.1	NF-YB	AT5G47670.2	2e-65	nuclear factor Y, subunit B6
Pavir.1KG488800.v4.1	NF-YB	AT4G14540.1	5e-25	nuclear factor Y, subunit B3
Pavir.1KG489100.v4.1	Dof	AT5G60850.1	1e-38	OBF binding protein 4
Pavir.1KG489900.v4.1	bHLH	AT1G69010.1	1e-40	BES1-interacting Myc-like protein 2
Pavir.1KG490500.v4.1	bZIP	AT3G30530.1	9e-27	basic leucine-zipper 42
Pavir.1KG497700.v4.1	NAC	AT1G25580.1	1e-135	NAC family protein
Pavir.1KG498600.v4.1	FAR1	AT5G18960.1	2e-10	FAR1-related sequence 12
Pavir.1KG509000.v4.1	Nin-like	AT1G18790.1	3e-40	RWP-RK domain-containing protein
Pavir.1KG509500.v4.1	NAC	AT1G26870.1	1e-106	NAC family protein
Pavir.1KG510200.v4.1	TCP	AT3G47620.1	8e-55	TEOSINTE BRANCHED, cycloidea and PCF (TCP) 14
Pavir.1KG510700.v4.1	bHLH	AT1G26945.1	1e-28	bHLH family protein
Pavir.1KG511200.v4.1	E2F/DP	AT3G48160.2	3e-43	DP-E2F-like 1
Pavir.1KG516800.v4.1	bHLH	AT5G58010.1	1e-76	LJRHL1-like 3
Pavir.1KG525100.v4.1	bHLH	AT1G09530.2	6e-35	phytochrome interacting factor 3
Pavir.1KG534500.v4.1	GATA	AT1G08010.2	2e-40	GATA transcription factor 11
Pavir.1KG536800.v4.1	NAC	AT4G28530.1	1e-80	NAC domain containing protein 74
Pavir.1KG548600.v4.1	NAC	AT5G04410.1	5e-77	NAC domain containing protein 2
Pavir.1KG552700.v4.1	TCP	AT5G23280.1	1e-73	TCP family protein
Pavir.1KG557700.v4.1	bZIP	AT4G35900.1	1e-06	bZIP family protein
Pavir.1KG557800.v4.1	bZIP	AT3G56850.1	3e-06	ABA-responsive element binding protein 3
Pavir.1KG558400.v4.1	bZIP	AT4G35900.1	1e-06	bZIP family protein
Pavir.1NG002300.v4.1	Trihelix	AT1G76890.2	5e-60	Trihelix family protein
Pavir.1NG011300.v4.1	bHLH	AT5G54680.1	5e-62	bHLH family protein
Pavir.1NG015000.v4.1	WRKY	AT5G28650.1	4e-53	WRKY DNA-binding protein 74
Pavir.1NG016000.v4.1	bHLH	AT4G02590.3	4e-77	bHLH family protein
Pavir.1NG019900.v4.1	Whirly	AT1G71260.1	3e-77	WHIRLY 2
Pavir.1NG028400.v4.1	SBP	AT1G27370.3	1e-56	squamosa promoter binding protein-like 10
Pavir.1NG030400.v4.1	Nin-like	AT1G64530.1	5e-91	Nin-like family protein
Pavir.1NG030900.v4.1	TCP	AT5G23280.1	2e-39	TCP family protein
Pavir.1NG039000.v4.1	BES1	AT5G45300.1	0	beta-amylase 2
Pavir.1NG039900.v4.1	bZIP	AT2G35530.1	2e-87	basic region/leucine zipper transcription factor 16
Pavir.1NG042700.v4.1	GATA	AT4G36240.1	3e-29	GATA transcription factor 7
Pavir.1NG050500.v4.1	bHLH	AT2G16910.1	4e-90	bHLH family protein
Pavir.1NG054900.v4.1	bZIP	AT1G42990.1	2e-13	basic region/leucine zipper motif 60
Pavir.1NG057900.v4.1	E2F/DP	AT2G36010.1	1e-129	E2F transcription factor 3
Pavir.1NG065700.v4.1	NF-YC	AT1G56170.1	8e-76	nuclear factor Y, subunit C2
Pavir.1NG068600.v4.1	SBP	AT5G43270.1	2e-16	squamosa promoter binding protein-like 2
Pavir.1NG069400.v4.1	Trihelix	AT4G31270.1	6e-27	sequence-specific DNA binding transcription factors
Pavir.1NG069600.v4.1	bZIP	AT5G24800.1	1e-49	basic leucine zipper 9
Pavir.1NG071900.v4.1	SBP	AT1G02065.1	2e-47	squamosa promoter binding protein-like 8
Pavir.1NG078900.v4.1	WRKY	AT1G80840.1	2e-64	WRKY DNA-binding protein 40
Pavir.1NG080200.v4.1	bZIP	AT4G36730.2	4e-06	G-box binding factor 1
Pavir.1NG084600.v4.1	NAC	AT1G33060.2	2e-07	NAC 014
Pavir.1NG087300.v4.1	bZIP	AT3G30530.1	2e-23	basic leucine-zipper 42
Pavir.1NG088700.v4.1	bZIP	AT5G06839.1	1e-121	bZIP family protein
Pavir.1NG090100.v4.1	bZIP	AT5G06839.3	1e-124	bZIP family protein
Pavir.1NG093700.v4.1	GRAS	AT1G55580.1	5e-39	GRAS family protein
Pavir.1NG098400.v4.1	GATA	AT4G24470.2	2e-12	GATA-type zinc finger protein with TIFY domain
Pavir.1NG107800.v4.1	bZIP	AT5G24800.1	2e-23	basic leucine zipper 9
Pavir.1NG109300.v4.1	bZIP	AT5G11260.1	3e-55	bZIP family protein
Pavir.1NG116500.v4.1	bHLH	AT5G56960.1	3e-30	bHLH family protein
Pavir.1NG116900.v4.1	GATA	AT4G26150.1	9e-21	cytokinin-responsive gata factor 1
Pavir.1NG124800.v4.1	FAR1	AT4G38180.1	1e-52	FAR1-related sequence 5
Pavir.1NG128300.v4.1	bHLH	AT4G20970.1	9e-20	bHLH family protein
Pavir.1NG129100.v4.1	BES1	AT1G78700.1	1e-31	BES1/BZR1 homolog 4
Pavir.1NG133800.v4.1	bZIP	AT3G58120.1	2e-74	bZIP family protein
Pavir.1NG137200.v4.1	CPP	AT4G29000.1	6e-94	Tesmin/TSO1-like CXC domain-containing protein
Pavir.1NG142600.v4.1	bHLH	AT5G53210.1	2e-80	bHLH family protein
Pavir.1NG143300.v4.1	FAR1	AT4G38180.1	1e-14	FAR1-related sequence 5
Pavir.1NG145800.v4.1	NAC	AT1G79580.1	2e-99	NAC family protein
Pavir.1NG154000.v4.1	HSF	AT3G22830.1	1e-108	heat shock transcription factor A6B
Pavir.1NG166200.v4.1	WRKY	AT4G31550.1	5e-64	WRKY DNA-binding protein 11
Pavir.1NG169100.v4.1	bHLH	AT5G57150.2	3e-38	bHLH family protein
Pavir.1NG180100.v4.1	Nin-like	AT4G38340.1	9e-10	Nin-like family protein
Pavir.1NG186200.v4.1	WRKY	AT5G52830.1	2e-41	WRKY DNA-binding protein 27
Pavir.1NG186700.v4.1	NAC	AT5G62380.1	3e-14	NAC-domain protein 101
Pavir.1NG194500.v4.1	NAC	AT3G44290.1	3e-09	NAC domain containing protein 60
Pavir.1NG201500.v4.1	bHLH	AT3G19860.1	6e-68	bHLH family protein
Pavir.1NG212500.v4.1	HSF	AT1G46264.1	9e-29	heat shock transcription factor B4
Pavir.1NG214100.v4.1	Trihelix	AT1G76870.1	1e-57
Pavir.1NG214400.v4.1	HSF	AT1G46264.1	5e-30	heat shock transcription factor B4
Pavir.1NG216400.v4.1	NAC	AT2G02450.1	4e-96	NAC domain containing protein 35
Pavir.1NG221300.v4.1	NAC	AT3G03200.1	8e-13	NAC domain containing protein 45
Pavir.1NG222100.v4.1	NAC	AT5G17260.1	4e-12	NAC domain containing protein 86
Pavir.1NG232600.v4.1	LBD	AT3G02550.1	3e-68	LOB domain-containing protein 41
Pavir.1NG257900.v4.1	WRKY	AT4G11070.2	3e-34	WRKY family protein
Pavir.1NG259200.v4.1	bZIP	AT2G46270.1	5e-59	G-box binding factor 3
Pavir.1NG261300.v4.1	GATA	AT4G36620.1	3e-31	GATA transcription factor 19
Pavir.1NG278900.v4.1	HSF	AT5G03720.1	3e-73	heat shock transcription factor A3
Pavir.1NG284800.v4.1	NAC	AT2G18060.1	2e-12	vascular related NAC-domain protein 1
Pavir.1NG289200.v4.1	NAC	AT5G64530.1	3e-62	xylem NAC domain 1
Pavir.1NG296100.v4.1	Trihelix	AT1G21200.1	8e-80	sequence-specific DNA binding transcription factors
Pavir.1NG298500.v4.1	bHLH	AT1G49770.1	2e-30	bHLH family protein
Pavir.1NG298700.v4.1	bHLH	AT1G49770.1	4e-31	bHLH family protein
Pavir.1NG298900.v4.1	bHLH	AT1G49770.1	2e-29	bHLH family protein
Pavir.1NG302700.v4.1	bHLH	AT5G58010.1	3e-59	LJRHL1-like 3
Pavir.1NG303700.v4.1	Dof	AT4G24060.1	2e-55	Dof family protein
Pavir.1NG304200.v4.1	Trihelix	AT3G58630.1	1e-47	sequence-specific DNA binding transcription factors
Pavir.1NG307700.v4.1	FAR1	AT4G38180.1	2e-91	FAR1-related sequence 5
Pavir.1NG315400.v4.1	EIL	AT5G10120.1	3e-86	EIL family protein
Pavir.1NG319100.v4.1	NAC	AT5G07680.1	5e-87	NAC domain containing protein 80
Pavir.1NG328200.v4.1	NAC	AT1G25580.1	6e-89	NAC family protein
Pavir.1NG336000.v4.1	FAR1	AT1G52520.1	1e-113	FAR1-related sequence 6
Pavir.1NG336200.v4.1	FAR1	AT1G52520.1	1e-144	FAR1-related sequence 6
Pavir.1NG340000.v4.1	bHLH	AT1G05805.1	7e-53	bHLH family protein
Pavir.1NG348800.v4.1	GRAS	AT3G54220.1	2e-29	GRAS family protein
Pavir.1NG354800.v4.1	NAC	AT4G28530.1	1e-76	NAC domain containing protein 74
Pavir.1NG370400.v4.1	YABBY	AT2G45190.1	6e-76	YABBY family protein
Pavir.1NG371100.v4.1	NAC	AT1G12260.1	1e-126	NAC 007
Pavir.1NG372500.v4.1	GATA	AT5G25830.1	6e-42	GATA transcription factor 12
Pavir.1NG373800.v4.1	Trihelix	AT1G76890.2	1e-104	Trihelix family protein
Pavir.1NG376500.v4.1	WRKY	AT2G44745.1	9e-61	WRKY family protein
Pavir.1NG382700.v4.1	GATA	AT4G36620.1	5e-28	GATA transcription factor 19
Pavir.1NG397300.v4.1	bHLH	AT1G31050.1	7e-41	bHLH family protein
Pavir.1NG400500.v4.1	bZIP	AT3G30530.1	8e-26	basic leucine-zipper 42
Pavir.1NG406100.v4.1	NAC	AT1G25580.1	1e-109	NAC family protein
Pavir.1NG410000.v4.1	NF-YB	AT5G47670.2	3e-65	nuclear factor Y, subunit B6
Pavir.1NG419000.v4.1	Nin-like	AT1G18790.1	6e-40	RWP-RK domain-containing protein
Pavir.1NG421000.v4.1	FAR1	AT3G06250.1	1e-14	FAR1-related sequence 7
Pavir.1NG434400.v4.1	bHLH	AT1G72210.1	6e-71	bHLH family protein
Pavir.1NG441300.v4.1	bHLH	AT1G06170.2	1e-56	bHLH family protein
Pavir.1NG446300.v4.1	E2F/DP	AT2G36010.1	1e-129	E2F transcription factor 3
Pavir.1NG448000.v4.1	bZIP	AT2G42380.2	2e-17	bZIP family protein
Pavir.1NG450000.v4.1	bHLH	AT4G34530.1	2e-51	cryptochrome-interacting basic-helix-loop-helix 1
Pavir.1NG450500.v4.1	ZF-HD	AT4G24660.1	1e-46	homeobox protein 22
Pavir.1NG451300.v4.1	Dof	AT5G62940.1	3e-39	Dof family protein
Pavir.1NG455000.v4.1	bHLH	AT1G66470.1	5e-57	ROOT HAIR DEFECTIVE6
Pavir.1NG467100.v4.1	NF-YB	AT5G47670.2	1e-61	nuclear factor Y, subunit B6
Pavir.1NG467300.v4.1	NF-YB	AT1G09030.1	2e-14	nuclear factor Y, subunit B4
Pavir.1NG468000.v4.1	bHLH	AT5G08130.3	4e-40	bHLH family protein
Pavir.1NG468500.v4.1	bHLH	AT1G72210.1	8e-71	bHLH family protein
Pavir.1NG475300.v4.1	bZIP	AT2G36270.1	5e-51	bZIP family protein
Pavir.1NG477100.v4.1	GeBP	AT2G01370.1	2e-08	DNA-binding storekeeper protein-related transcriptional regulator
Pavir.1NG477800.v4.1	NAC	AT5G62380.1	4e-14	NAC-domain protein 101
Pavir.1NG478700.v4.1	WRKY	AT1G68150.1	1e-71	WRKY DNA-binding protein 9
Pavir.1NG479400.v4.1	GeBP	AT2G01370.1	1e-07	DNA-binding storekeeper protein-related transcriptional regulator
Pavir.1NG480500.v4.1	WRKY	AT1G68150.1	8e-75	WRKY DNA-binding protein 9
Pavir.1NG486700.v4.1	GeBP	AT1G61730.1	7e-11	DNA-binding storekeeper protein-related transcriptional regulator
Pavir.1NG487300.v4.1	WRKY	AT1G68150.1	7e-75	WRKY DNA-binding protein 9
Pavir.1NG492300.v4.1	bHLH	AT1G72210.1	7e-68	bHLH family protein
Pavir.1NG499000.v4.1	GATA	AT1G08010.2	4e-40	GATA transcription factor 11
Pavir.1NG500000.v4.1	bHLH	AT4G36930.1	3e-34	bHLH family protein
Pavir.1NG508000.v4.1	bHLH	AT5G58010.1	4e-74	LJRHL1-like 3
Pavir.1NG526800.v4.1	NF-YA	AT1G17590.2	3e-42	nuclear factor Y, subunit A8
Pavir.1NG526900.v4.1	NAC	AT4G28530.1	1e-80	NAC domain containing protein 74
Pavir.1NG528900.v4.1	NF-YA	AT1G17590.2	2e-40	nuclear factor Y, subunit A8
Pavir.1NG534100.v4.1	GeBP	AT1G11510.1	1e-13	DNA-binding storekeeper protein-related transcriptional regulator
Pavir.1NG535400.v4.1	E2F/DP	AT3G48160.2	1e-61	DP-E2F-like 1
Pavir.1NG539200.v4.1	bHLH	AT1G26945.1	6e-28	bHLH family protein
Pavir.1NG539700.v4.1	TCP	AT3G47620.1	2e-61	TEOSINTE BRANCHED, cycloidea and PCF (TCP) 14
Pavir.1NG540500.v4.1	NAC	AT1G26870.1	1e-107	NAC family protein
Pavir.1NG543600.v4.1	bZIP	AT4G35900.1	9e-17	bZIP family protein
Pavir.1NG547900.v4.1	TCP	AT5G23280.1	4e-78	TCP family protein
Pavir.1NG552600.v4.1	NAC	AT5G04410.1	4e-78	NAC domain containing protein 2
Pavir.1NG554700.v4.1	LBD	AT2G42430.1	5e-61	lateral organ boundaries-domain 16
Pavir.1NG565200.v4.1	bZIP	AT4G35900.1	9e-17	bZIP family protein
Pavir.2KG000100.v4.1	WRKY	AT1G69310.2	2e-54	WRKY DNA-binding protein 57
Pavir.2KG010500.v4.1	WRKY	AT1G69310.2	2e-54	WRKY DNA-binding protein 57
Pavir.2KG023000.v4.1	NAC	AT3G15510.1	6e-18	NAC domain containing protein 2
Pavir.2KG040900.v4.1	bZIP	AT3G49760.1	7e-09	basic leucine-zipper 5
Pavir.2KG047300.v4.1	NAC	AT2G43000.1	7e-83	NAC domain containing protein 42
Pavir.2KG048300.v4.1	bHLH	AT2G20180.1	2e-32	phytochrome interacting factor 3-like 5
Pavir.2KG061400.v4.1	CPP	AT3G22780.1	1e-107	Tesmin/TSO1-like CXC domain-containing protein
Pavir.2KG064700.v4.1	NF-YA	AT5G06510.3	6e-34	nuclear factor Y, subunit A10
Pavir.2KG066100.v4.1	LBD	AT5G63090.2	2e-30	LBD family protein
Pavir.2KG081700.v4.1	HSF	AT3G22830.1	1e-113	heat shock transcription factor A6B
Pavir.2KG087600.v4.1	bZIP	AT5G28770.2	2e-30	bZIP family protein
Pavir.2KG088100.v4.1	bHLH	AT4G02590.3	2e-78	bHLH family protein
Pavir.2KG092000.v4.1	FAR1	AT4G19990.1	2e-05	FAR1-related sequence 1
Pavir.2KG107100.v4.1	bHLH	AT1G59640.1	5e-64	BIG PETAL P
Pavir.2KG137100.v4.1	GATA	AT5G49300.1	5e-12	GATA transcription factor 16
Pavir.2KG138100.v4.1	NAC	AT2G33480.1	2e-16	NAC domain containing protein 41
Pavir.2KG140000.v4.1	NAC	AT2G33480.1	2e-16	NAC domain containing protein 41
Pavir.2KG162000.v4.1	NAC	AT5G63790.1	4e-83	NAC domain containing protein 102
Pavir.2KG166500.v4.1	bZIP	AT4G36730.2	2e-41	G-box binding factor 1
Pavir.2KG170000.v4.1	bHLH	AT5G41315.1	3e-33	bHLH family protein
Pavir.2KG173700.v4.1	WRKY	AT4G01500.1	3e-23	B3 family protein
Pavir.2KG189400.v4.1	bZIP	AT1G75390.1	2e-31	basic leucine-zipper 44
Pavir.2KG194000.v4.1	Dof	AT3G52440.1	5e-40	Dof family protein
Pavir.2KG204000.v4.1	LBD	AT1G07900.1	2e-63	LOB domain-containing protein 1
Pavir.2KG205700.v4.1	bZIP	AT2G22850.1	6e-13	basic leucine-zipper 6
Pavir.2KG215300.v4.1	FAR1	AT3G06250.1	2e-15	FAR1-related sequence 7
Pavir.2KG223400.v4.1	WRKY	AT3G56400.1	9e-22	WRKY DNA-binding protein 70
Pavir.2KG230000.v4.1	BBR-BPC	AT2G01930.1	8e-77	basic pentacysteine1
Pavir.2KG230400.v4.1	BBR-BPC	AT2G01930.1	7e-76	basic pentacysteine1
Pavir.2KG255600.v4.1	NAC	AT5G39610.1	1e-60	NAC domain containing protein 6
Pavir.2KG257200.v4.1	bHLH	AT5G65640.1	2e-71	beta HLH protein 93
Pavir.2KG264900.v4.1	NF-YB	AT2G27470.1	6e-34	nuclear factor Y, subunit B11
Pavir.2KG267500.v4.1	LBD	AT3G58190.1	1e-60	lateral organ boundaries-domain 29
Pavir.2KG274400.v4.1	bZIP	AT5G06839.3	1e-107	bZIP family protein
Pavir.2KG285000.v4.1	WRKY	AT4G23810.1	4e-16	WRKY family protein
Pavir.2KG287200.v4.1	WRKY	AT2G46400.1	4e-35	WRKY DNA-binding protein 46
Pavir.2KG287300.v4.1	WRKY	AT4G11070.2	1e-36	WRKY family protein
Pavir.2KG291600.v4.1	FAR1	AT3G59470.2	3e-19	FAR1 family protein
Pavir.2KG294400.v4.1	NAC	AT5G07680.1	2e-77	NAC domain containing protein 80
Pavir.2KG295600.v4.1	NAC	AT5G39610.1	9e-58	NAC domain containing protein 6
Pavir.2KG296200.v4.1	bHLH	AT1G68810.1	2e-65	bHLH family protein
Pavir.2KG296300.v4.1	TCP	AT3G18550.2	6e-30	TCP family protein
Pavir.2KG304400.v4.1	WRKY	AT4G31800.2	7e-54	WRKY DNA-binding protein 18
Pavir.2KG304600.v4.1	bHLH	AT2G24260.1	3e-39	LJRHL1-like 1
Pavir.2KG306300.v4.1	ZF-HD	AT1G69600.1	5e-40	zinc finger homeodomain 1
Pavir.2KG306500.v4.1	ZF-HD	AT3G28917.1	3e-26	mini zinc finger 2
Pavir.2KG307200.v4.1	NAC	AT1G26870.1	2e-96	NAC family protein
Pavir.2KG318700.v4.1	HSF	AT3G22830.1	5e-81	heat shock transcription factor A6B
Pavir.2KG327500.v4.1	LBD	AT3G13850.1	7e-40	LOB domain-containing protein 22
Pavir.2KG335400.v4.1	WRKY	AT1G80840.1	4e-38	WRKY DNA-binding protein 40
Pavir.2KG349600.v4.1	NAC	AT3G10490.1	2e-22	NAC domain containing protein 52
Pavir.2KG349700.v4.1	HSF	AT1G46264.1	4e-85	heat shock transcription factor B4
Pavir.2KG350700.v4.1	HSF	AT4G36990.1	1e-62	heat shock factor 4
Pavir.2KG356400.v4.1	bHLH	AT3G56770.1	1e-30	bHLH family protein
Pavir.2KG358000.v4.1	NAC	AT3G17730.1	1e-118	NAC domain containing protein 57
Pavir.2KG358100.v4.1	NAC	AT3G17730.1	1e-109	NAC domain containing protein 57
Pavir.2KG366200.v4.1	bHLH	AT1G72210.1	2e-73	bHLH family protein
Pavir.2KG368100.v4.1	ZF-HD	AT4G24660.1	1e-64	homeobox protein 22
Pavir.2KG375300.v4.1	bZIP	AT1G06070.1	1e-115	bZIP family protein
Pavir.2KG377900.v4.1	SRS	AT3G51060.1	6e-52	Lateral root primordium (LRP) protein-related
Pavir.2KG386700.v4.1	bZIP	AT2G17770.2	1e-19	basic region/leucine zipper motif 27
Pavir.2KG386800.v4.1	bZIP	AT2G17770.2	2e-22	basic region/leucine zipper motif 27
Pavir.2KG395300.v4.1	Nin-like	AT1G20640.2	0	Nin-like family protein
Pavir.2KG399800.v4.1	FAR1	AT5G18960.1	3e-10	FAR1-related sequence 12
Pavir.2KG400200.v4.1	bZIP	AT3G30530.1	1e-21	basic leucine-zipper 42
Pavir.2KG400500.v4.1	bHLH	AT1G68920.3	5e-69	bHLH family protein
Pavir.2KG401900.v4.1	bHLH	AT1G69010.1	6e-61	BES1-interacting Myc-like protein 2
Pavir.2KG402600.v4.1	Dof	AT1G51700.1	7e-33	DOF zinc finger protein 1
Pavir.2KG409300.v4.1	NF-YC	AT1G56170.1	1e-64	nuclear factor Y, subunit C2
Pavir.2KG410100.v4.1	WRKY	AT5G56270.1	1e-65	WRKY DNA-binding protein 2
Pavir.2KG413900.v4.1	FAR1	AT4G38180.1	1e-100	FAR1-related sequence 5
Pavir.2KG417800.v4.1	Trihelix	AT3G54390.1	5e-48	sequence-specific DNA binding transcription factors
Pavir.2KG430000.v4.1	SBP	AT2G33810.1	7e-39	squamosa promoter binding protein-like 3
Pavir.2KG430400.v4.1	SBP	AT1G53160.1	1e-35	squamosa promoter binding protein-like 4
Pavir.2KG433300.v4.1	Dof	AT5G60200.1	2e-38	TARGET OF MONOPTEROS 6
Pavir.2KG445600.v4.1	FAR1	AT1G52520.1	1e-108	FAR1-related sequence 6
Pavir.2KG445800.v4.1	FAR1	AT4G38180.1	4e-88	FAR1-related sequence 5
Pavir.2KG455400.v4.1	NF-YB	AT2G37060.1	1e-74	nuclear factor Y, subunit B8
Pavir.2KG465000.v4.1	bHLH	AT5G54680.1	2e-76	bHLH family protein
Pavir.2KG467700.v4.1	GRAS	AT5G48150.1	1e-180	GRAS family protein
Pavir.2KG470600.v4.1	bHLH	AT2G16910.1	4e-23	bHLH family protein
Pavir.2KG477900.v4.1	bHLH	AT2G16910.1	4e-23	bHLH family protein
Pavir.2KG481600.v4.1	FAR1	AT1G80010.1	6e-31	FAR1-related sequence 8
Pavir.2KG484500.v4.1	FAR1	AT4G38180.1	3e-40	FAR1-related sequence 5
Pavir.2KG484800.v4.1	bHLH	AT2G42280.1	5e-67	bHLH family protein
Pavir.2KG489600.v4.1	FAR1	AT4G38180.1	1e-108	FAR1-related sequence 5
Pavir.2KG494200.v4.1	NAC	AT1G61110.1	1e-94	NAC domain containing protein 25
Pavir.2KG495000.v4.1	GRAS	AT5G41920.1	1e-172	GRAS family protein
Pavir.2KG500900.v4.1	YABBY	AT1G23420.1	6e-33	YABBY family protein
Pavir.2KG507900.v4.1	BES1	AT1G75080.2	5e-88	BES1 family protein
Pavir.2KG511200.v4.1	GRAS	AT5G48150.1	0	GRAS family protein
Pavir.2KG511300.v4.1	WRKY	AT4G26640.2	1e-127	WRKY family protein
Pavir.2KG514000.v4.1	HRT-like	AT5G56780.1	1e-14	effector of transcription2
Pavir.2KG514600.v4.1	GRAS	AT4G37650.1	1e-164	GRAS family protein
Pavir.2KG516100.v4.1	bHLH	AT2G14760.1	2e-52	bHLH family protein
Pavir.2KG516800.v4.1	LBD	AT4G37540.1	7e-71	LOB domain-containing protein 39
Pavir.2KG516900.v4.1	GRAS	AT3G49950.1	1e-102	GRAS family protein
Pavir.2KG529900.v4.1	NF-YA	AT1G72830.1	9e-40	nuclear factor Y, subunit A3
Pavir.2KG531100.v4.1	NF-YB	AT4G14540.1	5e-73	nuclear factor Y, subunit B3
Pavir.2KG535600.v4.1	GeBP	AT5G28040.1	1e-42	DNA-binding storekeeper protein-related transcriptional regulator
Pavir.2KG541100.v4.1	bHLH	AT3G47640.2	2e-31	bHLH family protein
Pavir.2KG546800.v4.1	CAMTA	AT2G22300.2	0	signal responsive 1
Pavir.2KG555100.v4.1	FAR1	AT4G38180.1	1e-121	FAR1-related sequence 5
Pavir.2KG556300.v4.1	FAR1	AT3G59470.2	6e-13	FAR1 family protein
Pavir.2KG557900.v4.1	GRAS	AT3G13840.1	2e-95	GRAS family protein
Pavir.2KG558700.v4.1	HSF	AT1G46264.1	2e-42	heat shock transcription factor B4
Pavir.2KG563300.v4.1	bZIP	AT2G40950.1	1e-85	bZIP family protein
Pavir.2KG569000.v4.1	bZIP	AT2G41070.3	2e-51	bZIP family protein
Pavir.2KG570300.v4.1	bZIP	AT3G12250.1	1e-176	TGACG motif-binding factor 6
Pavir.2KG583500.v4.1	Dof	AT5G39660.1	1e-75	cycling DOF factor 2
Pavir.2KG584100.v4.1	NAC	AT5G18270.2	3e-82	Arabidopsis NAC domain containing protein 87
Pavir.2KG584700.v4.1	NAC	AT1G69490.1	1e-78	NAC-like, activated by AP3/PI
Pavir.2KG586900.v4.1	WRKY	AT2G40750.1	3e-23	WRKY DNA-binding protein 54
Pavir.2KG587400.v4.1	bZIP	AT2G40620.1	7e-91	bZIP family protein
Pavir.2KG593700.v4.1	EIL	AT2G27050.1	1e-154	ETHYLENE-INSENSITIVE3-like 1
Pavir.2NG027300.v4.1	bZIP	AT3G49760.1	3e-12	basic leucine-zipper 5
Pavir.2NG033900.v4.1	NAC	AT1G26870.1	9e-23	NAC family protein
Pavir.2NG036300.v4.1	bHLH	AT1G09530.2	2e-33	phytochrome interacting factor 3
Pavir.2NG040500.v4.1	TCP	AT4G18390.1	1e-54	TEOSINTE BRANCHED 1, cycloidea and PCF transcription factor 2
Pavir.2NG042700.v4.1	NF-YA	AT5G06510.3	9e-32	nuclear factor Y, subunit A10
Pavir.2NG043900.v4.1	YABBY	AT1G08465.1	2e-56	YABBY family protein
Pavir.2NG044300.v4.1	LBD	AT5G63090.2	7e-29	LBD family protein
Pavir.2NG054200.v4.1	CPP	AT3G22780.1	1e-106	Tesmin/TSO1-like CXC domain-containing protein
Pavir.2NG055900.v4.1	HSF	AT3G22830.1	1e-112	heat shock transcription factor A6B
Pavir.2NG061800.v4.1	bZIP	AT4G02640.1	2e-30	bZIP family protein
Pavir.2NG062100.v4.1	bHLH	AT4G02590.3	4e-79	bHLH family protein
Pavir.2NG073100.v4.1	bHLH	AT1G59640.1	7e-64	BIG PETAL P
Pavir.2NG077300.v4.1	bHLH	AT3G56770.1	1e-29	bHLH family protein
Pavir.2NG086600.v4.1	bHLH	AT5G56960.1	4e-26	bHLH family protein
Pavir.2NG104300.v4.1	NAC	AT5G07680.1	3e-76	NAC domain containing protein 80
Pavir.2NG109600.v4.1	GATA	AT3G06740.1	4e-13	GATA transcription factor 15
Pavir.2NG111800.v4.1	GATA	AT5G49300.1	4e-11	GATA transcription factor 16
Pavir.2NG122400.v4.1	NAC	AT5G63790.1	1e-84	NAC domain containing protein 102
Pavir.2NG126200.v4.1	bHLH	AT4G09820.1	5e-38	bHLH family protein
Pavir.2NG126700.v4.1	bZIP	AT4G36730.1	3e-42	G-box binding factor 1
Pavir.2NG136300.v4.1	bHLH	AT3G07340.1	9e-74	bHLH family protein
Pavir.2NG147200.v4.1	WRKY	AT4G01250.1	1e-39	WRKY family protein
Pavir.2NG147500.v4.1	WRKY	AT2G47260.1	6e-46	WRKY DNA-binding protein 23
Pavir.2NG149000.v4.1	LBD	AT3G02550.1	3e-68	LOB domain-containing protein 41
Pavir.2NG159300.v4.1	bHLH	AT1G68920.3	9e-57	bHLH family protein
Pavir.2NG168500.v4.1	TCP	AT3G27010.1	3e-07	TCP family protein
Pavir.2NG178000.v4.1	GRAS	AT5G41920.1	1e-130	GRAS family protein
Pavir.2NG180200.v4.1	WRKY	AT5G24110.1	3e-35	WRKY DNA-binding protein 30
Pavir.2NG180300.v4.1	WRKY	AT4G23810.1	2e-36	WRKY family protein
Pavir.2NG183000.v4.1	bZIP	AT3G56850.1	7e-83	ABA-responsive element binding protein 3
Pavir.2NG186100.v4.1	GRAS	AT3G54220.1	1e-98	GRAS family protein
Pavir.2NG196500.v4.1	bZIP	AT1G75390.1	3e-30	basic leucine-zipper 44
Pavir.2NG199200.v4.1	NAC	AT3G04070.2	6e-25	NAC domain containing protein 47
Pavir.2NG199800.v4.1	bHLH	AT2G41130.1	4e-51	bHLH family protein
Pavir.2NG201900.v4.1	bZIP	AT4G36730.2	3e-35	G-box binding factor 1
Pavir.2NG214300.v4.1	HSF	AT3G22830.1	3e-92	heat shock transcription factor A6B
Pavir.2NG215300.v4.1	GATA	AT1G51600.2	5e-55	ZIM-LIKE 2
Pavir.2NG231600.v4.1	bHLH	AT5G67110.1	8e-18	bHLH family protein
Pavir.2NG236100.v4.1	NF-YB	AT2G27470.1	5e-36	nuclear factor Y, subunit B11
Pavir.2NG236800.v4.1	BES1	AT2G45880.1	0	beta-amylase 7
Pavir.2NG257300.v4.1	bZIP	AT5G06839.3	1e-108	bZIP family protein
Pavir.2NG271400.v4.1	WRKY	AT2G40740.1	1e-15	WRKY DNA-binding protein 55
Pavir.2NG286600.v4.1	BBR-BPC	AT2G01930.1	2e-77	basic pentacysteine1
Pavir.2NG293300.v4.1	FAR1	AT4G38180.1	7e-18	FAR1-related sequence 5
Pavir.2NG307100.v4.1	LBD	AT3G13850.1	1e-10	LOB domain-containing protein 22
Pavir.2NG311300.v4.1	bHLH	AT2G24260.1	3e-81	LJRHL1-like 1
Pavir.2NG313000.v4.1	NAC	AT5G07680.2	7e-58	NAC domain containing protein 80
Pavir.2NG313900.v4.1	FAR1	AT4G38180.1	5e-19	FAR1-related sequence 5
Pavir.2NG316000.v4.1	ZF-HD	AT5G15210.1	3e-55	homeobox protein 30
Pavir.2NG316600.v4.1	ZF-HD	AT3G28917.1	5e-26	mini zinc finger 2
Pavir.2NG319500.v4.1	NAC	AT1G26870.1	1e-95	NAC family protein
Pavir.2NG320300.v4.1	bHLH	AT1G68810.1	2e-63	bHLH family protein
Pavir.2NG320400.v4.1	TCP	AT3G18550.1	2e-30	TCP family protein
Pavir.2NG324700.v4.1	FAR1	AT4G38180.1	6e-16	FAR1-related sequence 5
Pavir.2NG334100.v4.1	WRKY	AT4G31800.1	9e-53	WRKY DNA-binding protein 18
Pavir.2NG334200.v4.1	WRKY	AT4G31800.2	2e-38	WRKY DNA-binding protein 18
Pavir.2NG338600.v4.1	FAR1	AT4G38180.1	2e-21	FAR1-related sequence 5
Pavir.2NG348000.v4.1	NAC	AT2G43000.1	2e-78	NAC domain containing protein 42
Pavir.2NG350900.v4.1	GeBP	AT4G00390.1	2e-18	DNA-binding storekeeper protein-related transcriptional regulator
Pavir.2NG353100.v4.1	NAC	AT1G69490.1	2e-22	NAC-like, activated by AP3/PI
Pavir.2NG353900.v4.1	bZIP	AT3G19290.1	3e-43	ABRE binding factor 4
Pavir.2NG355000.v4.1	HSF	AT4G36990.1	5e-61	heat shock factor 4
Pavir.2NG362800.v4.1	ZF-HD	AT4G24660.1	2e-65	homeobox protein 22
Pavir.2NG369000.v4.1	HSF	AT4G18880.1	3e-77	heat shock transcription factor A4A
Pavir.2NG372000.v4.1	NAC	AT1G34190.1	3e-74	NAC domain containing protein 17
Pavir.2NG375200.v4.1	bZIP	AT5G06839.3	1e-147	bZIP family protein
Pavir.2NG375700.v4.1	NAC	AT3G15510.1	2e-17	NAC domain containing protein 2
Pavir.2NG376000.v4.1	WRKY	AT5G56270.1	4e-65	WRKY DNA-binding protein 2
Pavir.2NG379900.v4.1	WRKY	AT5G56270.1	3e-65	WRKY DNA-binding protein 2
Pavir.2NG380900.v4.1	NF-YC	AT1G54830.3	1e-64	nuclear factor Y, subunit C3
Pavir.2NG385500.v4.1	bHLH	AT2G42280.1	1e-47	bHLH family protein
Pavir.2NG390400.v4.1	SBP	AT2G42200.1	4e-49	squamosa promoter binding protein-like 9
Pavir.2NG391000.v4.1	EIL	AT1G73730.1	1e-145	ETHYLENE-INSENSITIVE3-like 3
Pavir.2NG392700.v4.1	HSF	AT5G62020.1	5e-76	heat shock transcription factor B2A
Pavir.2NG397500.v4.1	Dof	AT1G51700.1	2e-32	DOF zinc finger protein 1
Pavir.2NG397800.v4.1	bHLH	AT1G69010.1	5e-61	BES1-interacting Myc-like protein 2
Pavir.2NG398500.v4.1	bHLH	AT1G68920.3	6e-71	bHLH family protein
Pavir.2NG399100.v4.1	bZIP	AT3G30530.1	2e-21	basic leucine-zipper 42
Pavir.2NG403800.v4.1	bHLH	AT1G72210.1	2e-71	bHLH family protein
Pavir.2NG405600.v4.1	NAC	AT1G34180.1	9e-77	NAC domain containing protein 16
Pavir.2NG407700.v4.1	NAC	AT2G24430.2	8e-93	NAC domain containing protein 38
Pavir.2NG415600.v4.1	NAC	AT3G17730.1	1e-119	NAC domain containing protein 57
Pavir.2NG415800.v4.1	NAC	AT3G17730.1	1e-110	NAC domain containing protein 57
Pavir.2NG419300.v4.1	SBP	AT5G50670.1	5e-45	SBP family protein
Pavir.2NG422000.v4.1	SBP	AT5G50670.1	1e-45	SBP family protein
Pavir.2NG424500.v4.1	NAC	AT2G33480.1	7e-49	NAC domain containing protein 41
Pavir.2NG425600.v4.1	bHLH	AT5G50915.2	3e-54	bHLH family protein
Pavir.2NG431300.v4.1	HSF	AT5G62020.1	4e-79	heat shock transcription factor B2A
Pavir.2NG433600.v4.1	bZIP	AT1G06070.1	1e-114	bZIP family protein
Pavir.2NG434400.v4.1	FAR1	AT4G38180.1	5e-13	FAR1-related sequence 5
Pavir.2NG439800.v4.1	bHLH	AT5G46760.1	3e-31	bHLH family protein
Pavir.2NG440500.v4.1	bHLH	AT1G32640.1	9e-30	bHLH family protein
Pavir.2NG440900.v4.1	bHLH	AT1G32640.1	2e-38	bHLH family protein
Pavir.2NG441900.v4.1	TCP	AT2G45680.1	8e-38	TCP family protein
Pavir.2NG442400.v4.1	bZIP	AT4G38900.3	2e-66	bZIP family protein
Pavir.2NG447600.v4.1	SRS	AT5G66350.1	8e-23	Lateral root primordium (LRP) protein-related
Pavir.2NG448500.v4.1	SRS	AT2G18120.1	2e-20	SHI-related sequence 4
Pavir.2NG461100.v4.1	Nin-like	AT1G76350.1	2e-57	Nin-like family protein
Pavir.2NG464900.v4.1	Trihelix	AT2G33550.1	8e-81	Trihelix family protein
Pavir.2NG465100.v4.1	NAC	AT2G24430.2	5e-27	NAC domain containing protein 38
Pavir.2NG467900.v4.1	bZIP	AT3G12250.3	1e-133	TGACG motif-binding factor 6
Pavir.2NG471800.v4.1	Trihelix	AT3G54390.1	1e-48	sequence-specific DNA binding transcription factors
Pavir.2NG479800.v4.1	bHLH	AT3G50330.1	2e-42	bHLH family protein
Pavir.2NG487900.v4.1	CAMTA	AT4G16150.1	0	calmodulin binding;transcription regulators
Pavir.2NG490000.v4.1	CAMTA	AT4G16150.1	0	calmodulin binding;transcription regulators
Pavir.2NG499200.v4.1	FAR1	AT1G52520.1	1e-108	FAR1-related sequence 6
Pavir.2NG499400.v4.1	FAR1	AT4G38180.1	3e-88	FAR1-related sequence 5
Pavir.2NG503500.v4.1	SBP	AT1G53160.1	2e-39	squamosa promoter binding protein-like 4
Pavir.2NG503700.v4.1	SBP	AT3G15270.1	4e-35	squamosa promoter binding protein-like 5
Pavir.2NG506100.v4.1	Dof	AT5G60200.1	2e-37	TARGET OF MONOPTEROS 6
Pavir.2NG510800.v4.1	FAR1	AT4G38180.1	1e-100	FAR1-related sequence 5
Pavir.2NG523200.v4.1	bHLH	AT5G54680.1	7e-77	bHLH family protein
Pavir.2NG525400.v4.1	GRAS	AT5G48150.1	1e-180	GRAS family protein
Pavir.2NG529800.v4.1	bHLH	AT2G42280.1	3e-67	bHLH family protein
Pavir.2NG538800.v4.1	bHLH	AT2G16910.1	8e-23	bHLH family protein
Pavir.2NG542700.v4.1	NAC	AT1G61110.1	3e-95	NAC domain containing protein 25
Pavir.2NG543600.v4.1	GRAS	AT5G41920.1	1e-170	GRAS family protein
Pavir.2NG548700.v4.1	YABBY	AT1G23420.1	2e-34	YABBY family protein
Pavir.2NG557900.v4.1	BES1	AT1G75080.2	9e-91	BES1 family protein
Pavir.2NG560400.v4.1	GRAS	AT5G48150.1	0	GRAS family protein
Pavir.2NG560500.v4.1	WRKY	AT4G26640.2	1e-120	WRKY family protein
Pavir.2NG564900.v4.1	HRT-like	AT5G56780.1	1e-64	effector of transcription2
Pavir.2NG565400.v4.1	GRAS	AT4G37650.1	1e-163	GRAS family protein
Pavir.2NG568100.v4.1	HRT-like	AT5G56780.1	1e-56	effector of transcription2
Pavir.2NG568600.v4.1	GRAS	AT4G37650.1	1e-163	GRAS family protein
Pavir.2NG569900.v4.1	bHLH	AT2G14760.1	2e-52	bHLH family protein
Pavir.2NG570300.v4.1	LBD	AT5G67420.1	9e-70	LOB domain-containing protein 37
Pavir.2NG570600.v4.1	GRAS	AT3G49950.1	1e-166	GRAS family protein
Pavir.2NG576400.v4.1	GRAS	AT5G41920.1	1e-167	GRAS family protein
Pavir.2NG582200.v4.1	NF-YB	AT4G14540.1	1e-69	nuclear factor Y, subunit B3
Pavir.2NG583300.v4.1	NF-YA	AT1G17590.2	4e-42	nuclear factor Y, subunit A8
Pavir.2NG586900.v4.1	FAR1	AT4G38180.1	1e-120	FAR1-related sequence 5
Pavir.2NG595200.v4.1	CAMTA	AT2G22300.2	0	signal responsive 1
Pavir.2NG599900.v4.1	bHLH	AT3G47640.2	8e-30	bHLH family protein
Pavir.2NG608500.v4.1	bZIP	AT3G56660.1	3e-87	basic region/leucine zipper motif protein 49
Pavir.2NG616300.v4.1	bZIP	AT2G41070.3	5e-55	bZIP family protein
Pavir.2NG617900.v4.1	bZIP	AT3G12250.1	1e-176	TGACG motif-binding factor 6
Pavir.2NG632700.v4.1	Dof	AT5G39660.1	9e-41	cycling DOF factor 2
Pavir.2NG633100.v4.1	NAC	AT5G18270.2	1e-85	Arabidopsis NAC domain containing protein 87
Pavir.2NG633500.v4.1	NAC	AT1G69490.1	3e-83	NAC-like, activated by AP3/PI
Pavir.2NG635600.v4.1	WRKY	AT3G56400.1	2e-23	WRKY DNA-binding protein 70
Pavir.2NG636700.v4.1	bZIP	AT2G40620.1	7e-89	bZIP family protein
Pavir.2NG646200.v4.1	GeBP	AT5G28040.1	2e-43	DNA-binding storekeeper protein-related transcriptional regulator
Pavir.2NG649800.v4.1	HSF	AT1G46264.1	8e-92	heat shock transcription factor B4
Pavir.3KG000100.v4.1	Dof	AT4G24060.1	2e-38	Dof family protein
Pavir.3KG000900.v4.1	ZF-HD	AT3G28917.1	5e-29	mini zinc finger 2
Pavir.3KG002000.v4.1	NAC	AT5G18270.2	2e-82	Arabidopsis NAC domain containing protein 87
Pavir.3KG002200.v4.1	NAC	AT1G69490.1	6e-85	NAC-like, activated by AP3/PI
Pavir.3KG003000.v4.1	GRAS	AT3G54220.1	0	GRAS family protein
Pavir.3KG006400.v4.1	bZIP	AT1G08320.2	1e-82	bZIP family protein
Pavir.3KG007400.v4.1	WRKY	AT2G40740.1	2e-16	WRKY DNA-binding protein 55
Pavir.3KG015600.v4.1	GRAS	AT1G14920.1	7e-76	GRAS family protein
Pavir.3KG017200.v4.1	GRAS	AT1G50420.1	7e-35	scarecrow-like 3
Pavir.3KG017300.v4.1	GRAS	AT1G50420.1	2e-32	scarecrow-like 3
Pavir.3KG017500.v4.1	GRAS	AT1G50420.1	5e-73	scarecrow-like 3
Pavir.3KG017600.v4.1	GRAS	AT1G50420.1	3e-65	scarecrow-like 3
Pavir.3KG018900.v4.1	NAC	AT1G12260.1	8e-13	NAC 007
Pavir.3KG019700.v4.1	NAC	AT3G10490.2	8e-13	NAC domain containing protein 52
Pavir.3KG028600.v4.1	bZIP	AT1G08320.2	1e-147	bZIP family protein
Pavir.3KG028800.v4.1	bZIP	AT1G19490.1	4e-20	bZIP family protein
Pavir.3KG030600.v4.1	bZIP	AT1G08320.3	1e-155	bZIP family protein
Pavir.3KG034900.v4.1	E2F/DP	AT2G36010.1	1e-123	E2F transcription factor 3
Pavir.3KG036400.v4.1	bHLH	AT2G31280.1	3e-51	conserved peptide upstream open reading frame 7
Pavir.3KG036500.v4.1	FAR1	AT4G38180.1	8e-84	FAR1-related sequence 5
Pavir.3KG038400.v4.1	bZIP	AT1G43700.1	7e-75	VIRE2-interacting protein 1
Pavir.3KG038500.v4.1	GRAS	AT4G08250.1	1e-35	GRAS family protein
Pavir.3KG039000.v4.1	Trihelix	AT1G21200.1	1e-110	sequence-specific DNA binding transcription factors
Pavir.3KG041500.v4.1	WRKY	AT4G11070.2	6e-21	WRKY family protein
Pavir.3KG048500.v4.1	FAR1	AT1G80010.1	6e-13	FAR1-related sequence 8
Pavir.3KG048600.v4.1	GeBP	AT4G00390.1	8e-21	DNA-binding storekeeper protein-related transcriptional regulator
Pavir.3KG048800.v4.1	GRAS	AT4G08250.1	5e-11	GRAS family protein
Pavir.3KG052600.v4.1	NAC	AT4G36160.1	0.001	NAC domain containing protein 76
Pavir.3KG059900.v4.1	bZIP	AT1G58110.1	8e-71	bZIP family protein
Pavir.3KG062100.v4.1	NF-YC	AT5G63470.2	3e-20	nuclear factor Y, subunit C4
Pavir.3KG062200.v4.1	NF-YC	AT3G48590.1	9e-06	nuclear factor Y, subunit C1
Pavir.3KG063600.v4.1	ZF-HD	AT2G02540.1	8e-62	homeobox protein 21
Pavir.3KG066300.v4.1	FAR1	AT4G38180.1	1e-155	FAR1-related sequence 5
Pavir.3KG068700.v4.1	Nin-like	AT4G35590.1	4e-13	RWP-RK domain-containing protein
Pavir.3KG070200.v4.1	bZIP	AT2G35530.1	1e-128	basic region/leucine zipper transcription factor 16
Pavir.3KG076500.v4.1	Nin-like	AT1G64530.1	0	Nin-like family protein
Pavir.3KG077700.v4.1	bHLH	AT1G01260.1	1e-68	bHLH family protein
Pavir.3KG079100.v4.1	WRKY	AT1G66600.1	3e-21	ABA overly sensitive mutant 3
Pavir.3KG099600.v4.1	GRAS	AT2G37650.1	1e-169	GRAS family protein
Pavir.3KG099700.v4.1	GRAS	AT2G37650.1	1e-151	GRAS family protein
Pavir.3KG099800.v4.1	GRAS	AT2G37650.1	1e-147	GRAS family protein
Pavir.3KG103600.v4.1	Dof	AT3G55370.1	1e-53	OBF-binding protein 3
Pavir.3KG121900.v4.1	LBD	AT2G28500.1	8e-64	LOB domain-containing protein 11
Pavir.3KG125200.v4.1	Trihelix	AT5G01380.1	8e-38	Trihelix family protein
Pavir.3KG126900.v4.1	bZIP	AT3G62420.1	6e-40	basic region/leucine zipper motif 53
Pavir.3KG133100.v4.1	bZIP	AT3G62420.1	3e-40	basic region/leucine zipper motif 53
Pavir.3KG134900.v4.1	GRAS	AT2G37650.1	2e-88	GRAS family protein
Pavir.3KG136200.v4.1	FAR1	AT4G38180.1	6e-73	FAR1-related sequence 5
Pavir.3KG136500.v4.1	GATA	AT2G18380.1	4e-07	GATA transcription factor 20
Pavir.3KG137500.v4.1	WRKY	AT1G62300.1	2e-83	WRKY family protein
Pavir.3KG138700.v4.1	bHLH	AT4G37850.1	1e-37	bHLH family protein
Pavir.3KG139000.v4.1	bHLH	AT1G09530.2	4e-46	phytochrome interacting factor 3
Pavir.3KG163300.v4.1	WRKY	AT5G26170.1	3e-42	WRKY DNA-binding protein 50
Pavir.3KG170300.v4.1	GRAS	AT2G37650.1	1e-116	GRAS family protein
Pavir.3KG172600.v4.1	GATA	AT5G26930.1	3e-20	GATA transcription factor 23
Pavir.3KG173200.v4.1	GRAS	AT2G37650.1	1e-117	GRAS family protein
Pavir.3KG177600.v4.1	LBD	AT2G30340.1	8e-72	LOB domain-containing protein 13
Pavir.3KG185200.v4.1	bHLH	AT2G40200.1	3e-31	bHLH family protein
Pavir.3KG188200.v4.1	LBD	AT2G30340.1	4e-71	LOB domain-containing protein 13
Pavir.3KG188900.v4.1	NAC	AT4G29230.1	5e-98	NAC domain containing protein 75
Pavir.3KG193100.v4.1	WRKY	AT5G26170.1	2e-42	WRKY DNA-binding protein 50
Pavir.3KG194800.v4.1	NAC	AT4G29230.1	1e-100	NAC domain containing protein 75
Pavir.3KG197300.v4.1	bHLH	AT5G56960.1	3e-22	bHLH family protein
Pavir.3KG198600.v4.1	bHLH	AT5G56960.1	2e-22	bHLH family protein
Pavir.3KG204200.v4.1	WRKY	AT4G04450.1	5e-83	WRKY family protein
Pavir.3KG206300.v4.1	WRKY	AT4G01250.1	4e-41	WRKY family protein
Pavir.3KG206600.v4.1	WRKY	AT4G18170.1	1e-43	WRKY DNA-binding protein 28
Pavir.3KG209200.v4.1	NAC	AT1G52890.1	6e-20	NAC domain containing protein 19
Pavir.3KG210500.v4.1	ZF-HD	AT2G02540.1	5e-54	homeobox protein 21
Pavir.3KG211100.v4.1	ZF-HD	AT4G24660.1	1e-52	homeobox protein 22
Pavir.3KG214400.v4.1	GATA	AT4G36620.1	8e-29	GATA transcription factor 19
Pavir.3KG217000.v4.1	GRAS	AT2G01570.1	7e-89	GRAS family protein
Pavir.3KG223100.v4.1	WRKY	AT2G38470.1	3e-99	WRKY DNA-binding protein 33
Pavir.3KG235200.v4.1	FAR1	AT4G38180.1	2e-29	FAR1-related sequence 5
Pavir.3KG235700.v4.1	NF-YC	AT3G12480.1	6e-54	nuclear factor Y, subunit C11
Pavir.3KG236900.v4.1	bZIP	AT3G12250.1	1e-153	TGACG motif-binding factor 6
Pavir.3KG241000.v4.1	FAR1	AT4G38180.1	2e-18	FAR1-related sequence 5
Pavir.3KG243500.v4.1	LBD	AT2G30130.1	1e-72	LBD family protein
Pavir.3KG246100.v4.1	WRKY	AT2G38470.1	1e-106	WRKY DNA-binding protein 33
Pavir.3KG253900.v4.1	NAC	AT1G34190.1	3e-74	NAC domain containing protein 17
Pavir.3KG254600.v4.1	GRAS	AT2G37650.1	1e-108	GRAS family protein
Pavir.3KG255100.v4.1	Trihelix	AT3G11100.1	8e-46	sequence-specific DNA binding transcription factors
Pavir.3KG258500.v4.1	bZIP	AT3G56850.1	1e-85	ABA-responsive element binding protein 3
Pavir.3KG259300.v4.1	NF-YB	AT2G38880.6	2e-56	nuclear factor Y, subunit B1
Pavir.3KG264600.v4.1	bHLH	AT1G26945.1	2e-26	bHLH family protein
Pavir.3KG275100.v4.1	NAC	AT1G33060.1	8e-07	NAC 014
Pavir.3KG285000.v4.1	FAR1	AT5G18960.1	3e-12	FAR1-related sequence 12
Pavir.3KG287200.v4.1	bHLH	AT1G30670.1	2e-18	bHLH family protein
Pavir.3KG287300.v4.1	bHLH	AT1G30670.1	5e-26	bHLH family protein
Pavir.3KG287700.v4.1	bHLH	AT2G34820.1	6e-20	bHLH family protein
Pavir.3KG299300.v4.1	Trihelix	AT3G14180.1	4e-50	sequence-specific DNA binding transcription factors
Pavir.3KG300700.v4.1	NAC	AT4G28500.1	1e-120	NAC domain containing protein 73
Pavir.3KG303500.v4.1	Trihelix	AT3G14180.1	2e-50	sequence-specific DNA binding transcription factors
Pavir.3KG305500.v4.1	NAC	AT4G28500.1	1e-124	NAC domain containing protein 73
Pavir.3KG307300.v4.1	WRKY	AT1G29860.1	2e-50	WRKY DNA-binding protein 71
Pavir.3KG307700.v4.1	WRKY	AT4G04450.1	1e-119	WRKY family protein
Pavir.3KG309600.v4.1	WRKY	AT4G04450.1	1e-118	WRKY family protein
Pavir.3KG310500.v4.1	GATA	AT2G18380.1	2e-30	GATA transcription factor 20
Pavir.3KG311700.v4.1	bZIP	AT2G46270.1	8e-58	G-box binding factor 3
Pavir.3KG313200.v4.1	WRKY	AT4G11070.2	2e-34	WRKY family protein
Pavir.3KG314300.v4.1	NF-YB	AT2G38880.3	3e-60	nuclear factor Y, subunit B1
Pavir.3KG317900.v4.1	bHLH	AT1G30670.1	8e-25	bHLH family protein
Pavir.3KG329000.v4.1	HSF	AT4G18880.1	4e-78	heat shock transcription factor A4A
Pavir.3KG330800.v4.1	WRKY	AT5G41570.1	8e-58	WRKY DNA-binding protein 24
Pavir.3KG336900.v4.1	FAR1	AT3G06250.1	1e-10	FAR1-related sequence 7
Pavir.3KG338800.v4.1	GATA	AT5G25830.1	2e-72	GATA transcription factor 12
Pavir.3KG340600.v4.1	GATA	AT5G25830.1	3e-72	GATA transcription factor 12
Pavir.3KG346100.v4.1	VOZ	AT1G28520.2	1e-116	vascular plant one zinc finger protein
Pavir.3KG351200.v4.1	VOZ	AT1G28520.2	1e-151	vascular plant one zinc finger protein
Pavir.3KG353500.v4.1	CPP	AT3G22760.1	6e-47	Tesmin/TSO1-like CXC domain-containing protein
Pavir.3KG357500.v4.1	TCP	AT3G02150.1	7e-42	plastid transcription factor 1
Pavir.3KG359300.v4.1	Dof	AT2G34140.1	1e-34	Dof family protein
Pavir.3KG369100.v4.1	GRAS	AT3G49950.1	1e-105	GRAS family protein
Pavir.3KG373600.v4.1	bZIP	AT3G12250.1	1e-155	TGACG motif-binding factor 6
Pavir.3KG384600.v4.1	bHLH	AT2G34820.1	3e-15	bHLH family protein
Pavir.3KG387700.v4.1	WRKY	AT2G40740.1	1e-45	WRKY DNA-binding protein 55
Pavir.3KG387800.v4.1	WRKY	AT3G56400.1	3e-36	WRKY DNA-binding protein 70
Pavir.3KG433800.v4.1	NAC	AT5G13180.1	3e-58	NAC domain containing protein 83
Pavir.3KG441200.v4.1	EIL	AT1G73730.1	1e-147	ETHYLENE-INSENSITIVE3-like 3
Pavir.3KG454600.v4.1	Trihelix	AT3G10030.1	1e-173	Trihelix family protein
Pavir.3KG464600.v4.1	bHLH	AT2G14760.1	9e-32	bHLH family protein
Pavir.3KG465900.v4.1	WRKY	AT2G03340.1	1e-130	WRKY DNA-binding protein 3
Pavir.3KG473600.v4.1	NAC	AT2G33480.2	7e-09	NAC domain containing protein 41
Pavir.3KG474700.v4.1	NAC	AT2G17040.1	2e-07	NAC domain containing protein 36
Pavir.3KG477000.v4.1	GRAS	AT1G14920.1	7e-76	GRAS family protein
Pavir.3KG480900.v4.1	NAC	AT4G17980.1	3e-05	NAC domain containing protein 71
Pavir.3KG483200.v4.1	WRKY	AT2G38470.1	3e-96	WRKY DNA-binding protein 33
Pavir.3KG486700.v4.1	bHLH	AT2G14760.1	3e-54	bHLH family protein
Pavir.3KG487300.v4.1	Dof	AT1G07640.2	1e-12	Dof family protein
Pavir.3KG494800.v4.1	Dof	AT3G55370.1	1e-44	OBF-binding protein 3
Pavir.3KG495500.v4.1	GRAS	AT2G29065.1	1e-108	GRAS family protein
Pavir.3KG495700.v4.1	GRAS	AT2G37650.1	5e-77	GRAS family protein
Pavir.3KG499100.v4.1	NAC	AT5G13180.1	3e-09	NAC domain containing protein 83
Pavir.3KG506800.v4.1	Trihelix	AT2G44730.1	4e-11	Trihelix family protein
Pavir.3KG512900.v4.1	bZIP	AT3G62420.1	3e-34	basic region/leucine zipper motif 53
Pavir.3KG529700.v4.1	WRKY	AT3G04670.1	6e-89	WRKY DNA-binding protein 39
Pavir.3KG529900.v4.1	bHLH	AT4G28800.1	8e-21	bHLH family protein
Pavir.3KG530600.v4.1	bZIP	AT5G28770.3	5e-27	bZIP family protein
Pavir.3KG535100.v4.1	NAC	AT1G56010.2	6e-80	NAC domain containing protein 1
Pavir.3KG537300.v4.1	CPP	AT4G14770.1	3e-39	TESMIN/TSO1-like CXC 2
Pavir.3KG537400.v4.1	CPP	AT3G22780.1	4e-99	Tesmin/TSO1-like CXC domain-containing protein
Pavir.3KG543200.v4.1	bHLH	AT2G43010.2	1e-45	phytochrome interacting factor 4
Pavir.3KG543700.v4.1	NF-YA	AT1G30500.2	1e-48	nuclear factor Y, subunit A7
Pavir.3KG547300.v4.1	TCP	AT1G30210.2	1e-32	TCP family protein
Pavir.3KG549800.v4.1	NF-YA	AT5G06510.3	3e-38	nuclear factor Y, subunit A10
Pavir.3KG551100.v4.1	NF-YA	AT5G06510.3	2e-37	nuclear factor Y, subunit A10
Pavir.3KG553300.v4.1	YABBY	AT2G26580.1	5e-60	YABBY family protein
Pavir.3KG556300.v4.1	GATA	AT3G60530.1	2e-33	GATA transcription factor 4
Pavir.3KG557900.v4.1	NAC	AT2G43000.1	9e-70	NAC domain containing protein 42
Pavir.3KG560000.v4.1	NAC	AT2G43000.1	7e-78	NAC domain containing protein 42
Pavir.3KG561900.v4.1	bHLH	AT4G37850.1	3e-46	bHLH family protein
Pavir.3KG568000.v4.1	FAR1	AT5G28530.1	2e-14	FAR1-related sequence 10
Pavir.3KG568100.v4.1	bZIP	AT5G15830.1	1e-14	basic leucine-zipper 3
Pavir.3KG569000.v4.1	bZIP	AT3G49760.1	1e-16	basic leucine-zipper 5
Pavir.3NG000100.v4.1	WRKY	AT3G56400.1	8e-23	WRKY DNA-binding protein 70
Pavir.3NG003500.v4.1	GRAS	AT1G50420.1	2e-42	scarecrow-like 3
Pavir.3NG005200.v4.1	NAC	AT3G10500.1	4e-13	NAC domain containing protein 53
Pavir.3NG006200.v4.1	NAC	AT3G10500.1	1e-12	NAC domain containing protein 53
Pavir.3NG007100.v4.1	NAC	AT3G55210.1	8e-08	NAC domain containing protein 63
Pavir.3NG007600.v4.1	NAC	AT1G71930.1	5e-13	vascular related NAC-domain protein 7
Pavir.3NG008900.v4.1	GRAS	AT1G50420.1	1e-82	scarecrow-like 3
Pavir.3NG009100.v4.1	GRAS	AT1G50420.1	7e-69	scarecrow-like 3
Pavir.3NG009200.v4.1	GRAS	AT5G17490.1	5e-46	RGA-like protein 3
Pavir.3NG011300.v4.1	NAC	AT3G10500.1	3e-13	NAC domain containing protein 53
Pavir.3NG017500.v4.1	WRKY	AT3G56400.1	5e-28	WRKY DNA-binding protein 70
Pavir.3NG019300.v4.1	bZIP	AT1G19490.1	2e-18	bZIP family protein
Pavir.3NG021400.v4.1	E2F/DP	AT2G36010.1	1e-125	E2F transcription factor 3
Pavir.3NG022000.v4.1	bHLH	AT2G31280.1	2e-51	conserved peptide upstream open reading frame 7
Pavir.3NG022100.v4.1	FAR1	AT4G38180.1	9e-86	FAR1-related sequence 5
Pavir.3NG022900.v4.1	bZIP	AT1G43700.1	6e-51	VIRE2-interacting protein 1
Pavir.3NG024400.v4.1	GRAS	AT4G08250.1	9e-33	GRAS family protein
Pavir.3NG025100.v4.1	Trihelix	AT1G21200.1	1e-109	sequence-specific DNA binding transcription factors
Pavir.3NG029100.v4.1	GATA	AT3G60530.1	1e-27	GATA transcription factor 4
Pavir.3NG031100.v4.1	TCP	AT1G58100.1	2e-65	TCP family protein
Pavir.3NG034600.v4.1	Nin-like	AT1G64530.1	0	Nin-like family protein
Pavir.3NG049300.v4.1	bHLH	AT1G01260.1	2e-61	bHLH family protein
Pavir.3NG050400.v4.1	Nin-like	AT4G24020.1	0	NIN like protein 7
Pavir.3NG057200.v4.1	bZIP	AT2G35530.1	1e-131	basic region/leucine zipper transcription factor 16
Pavir.3NG058800.v4.1	Nin-like	AT4G35590.1	4e-14	RWP-RK domain-containing protein
Pavir.3NG061100.v4.1	FAR1	AT4G38180.1	1e-157	FAR1-related sequence 5
Pavir.3NG065800.v4.1	ZF-HD	AT1G14440.1	5e-63	homeobox protein 31
Pavir.3NG067100.v4.1	NF-YC	AT3G48590.1	8e-21	nuclear factor Y, subunit C1
Pavir.3NG068500.v4.1	bZIP	AT1G58110.1	2e-72	bZIP family protein
Pavir.3NG071400.v4.1	NAC	AT3G55210.1	2e-13	NAC domain containing protein 63
Pavir.3NG076300.v4.1	FAR1	AT3G59470.2	1e-13	FAR1 family protein
Pavir.3NG097000.v4.1	bZIP	AT4G35040.1	2e-80	bZIP family protein
Pavir.3NG097800.v4.1	FAR1	AT3G59470.2	0.002	FAR1 family protein
Pavir.3NG098600.v4.1	bHLH	AT2G24260.1	5e-74	LJRHL1-like 1
Pavir.3NG108400.v4.1	CPP	AT1G64100.2	5e-13	pentatricopeptide (PPR) repeat-containing protein
Pavir.3NG113700.v4.1	SRS	AT5G12330.1	3e-50	Lateral root primordium (LRP) protein-related
Pavir.3NG116800.v4.1	LBD	AT3G26660.1	8e-41	LOB domain-containing protein 24
Pavir.3NG123000.v4.1	SRS	AT5G12330.1	2e-51	Lateral root primordium (LRP) protein-related
Pavir.3NG144300.v4.1	LBD	AT2G30130.1	2e-71	LBD family protein
Pavir.3NG151200.v4.1	WRKY	AT3G56400.1	1e-35	WRKY DNA-binding protein 70
Pavir.3NG151500.v4.1	WRKY	AT2G40740.1	1e-45	WRKY DNA-binding protein 55
Pavir.3NG155100.v4.1	WRKY	AT5G07100.1	3e-45	WRKY DNA-binding protein 26
Pavir.3NG155700.v4.1	FAR1	AT5G18960.1	7e-08	FAR1-related sequence 12
Pavir.3NG173000.v4.1	LBD	AT3G26660.1	3e-38	LOB domain-containing protein 24
Pavir.3NG187500.v4.1	bHLH	AT1G49770.1	1e-05	bHLH family protein
Pavir.3NG192500.v4.1	GRAS	AT1G07530.1	2e-28	SCARECROW-like 14
Pavir.3NG192600.v4.1	GRAS	AT1G07530.1	3e-69	SCARECROW-like 14
Pavir.3NG192700.v4.1	GRAS	AT2G37650.1	1e-148	GRAS family protein
Pavir.3NG202900.v4.1	bHLH	AT1G63650.1	9e-89	bHLH family protein
Pavir.3NG203200.v4.1	GRAS	AT2G37650.1	1e-41	GRAS family protein
Pavir.3NG203300.v4.1	GRAS	AT2G37650.1	1e-122	GRAS family protein
Pavir.3NG212900.v4.1	NAC	AT5G13180.1	6e-59	NAC domain containing protein 83
Pavir.3NG227000.v4.1	WRKY	AT2G03340.1	1e-112	WRKY DNA-binding protein 3
Pavir.3NG240000.v4.1	bZIP	AT3G62420.1	3e-34	basic region/leucine zipper motif 53
Pavir.3NG243200.v4.1	FAR1	AT4G15090.1	0.0008	FAR1 family protein
Pavir.3NG254300.v4.1	NAC	AT2G17040.1	1e-07	NAC domain containing protein 36
Pavir.3NG258400.v4.1	GRAS	AT1G07530.1	6e-37	SCARECROW-like 14
Pavir.3NG266900.v4.1	bHLH	AT4G37850.1	2e-45	bHLH family protein
Pavir.3NG269000.v4.1	NAC	AT2G43000.1	3e-75	NAC domain containing protein 42
Pavir.3NG271500.v4.1	GATA	AT3G60530.1	2e-36	GATA transcription factor 4
Pavir.3NG273400.v4.1	YABBY	AT2G26580.1	2e-57	YABBY family protein
Pavir.3NG276000.v4.1	NF-YA	AT3G14020.1	2e-06	nuclear factor Y, subunit A6
Pavir.3NG276300.v4.1	NF-YA	AT5G06510.3	4e-36	nuclear factor Y, subunit A10
Pavir.3NG279000.v4.1	TCP	AT1G30210.2	1e-32	TCP family protein
Pavir.3NG282900.v4.1	NF-YA	AT1G30500.2	1e-48	nuclear factor Y, subunit A7
Pavir.3NG284800.v4.1	NAC	AT1G56010.2	2e-82	NAC domain containing protein 1
Pavir.3NG286100.v4.1	bHLH	AT2G43010.2	7e-43	phytochrome interacting factor 4
Pavir.3NG289200.v4.1	FAR1	AT4G38180.1	3e-66	FAR1-related sequence 5
Pavir.3NG293700.v4.1	bHLH	AT4G28800.1	4e-06	bHLH family protein
Pavir.3NG294100.v4.1	Trihelix	AT2G33550.1	4e-13	Trihelix family protein
Pavir.3NG294600.v4.1	WRKY	AT2G30590.1	4e-97	WRKY DNA-binding protein 21
Pavir.3NG295000.v4.1	bZIP	AT5G28770.2	7e-32	bZIP family protein
Pavir.3NG302500.v4.1	NAC	AT3G12977.1	1e-07	NAC family protein
Pavir.3NG303800.v4.1	ZF-HD	AT3G28917.1	2e-30	mini zinc finger 2
Pavir.3NG306100.v4.1	bHLH	AT2G14760.1	4e-53	bHLH family protein
Pavir.3NG316400.v4.1	GRAS	AT2G37650.1	1e-165	GRAS family protein
Pavir.3NG316700.v4.1	GRAS	AT1G07530.1	1e-132	SCARECROW-like 14
Pavir.3NG317000.v4.1	GRAS	AT2G37650.1	1e-90	GRAS family protein
Pavir.3NG326200.v4.1	CPP	AT3G22780.1	5e-90	Tesmin/TSO1-like CXC domain-containing protein
Pavir.3NG326300.v4.1	CPP	AT4G14770.1	3e-18	TESMIN/TSO1-like CXC 2
Pavir.4KG010200.v4.1	GRAS	AT4G00150.1	4e-81	GRAS family protein
Pavir.4KG010900.v4.1	NAC	AT1G12260.1	1e-108	NAC 007
Pavir.4KG032400.v4.1	Whirly	AT2G02740.2	2e-97	ssDNA-binding transcriptional regulator
Pavir.4KG034700.v4.1	WRKY	AT5G15130.1	5e-85	WRKY DNA-binding protein 72
Pavir.4KG038200.v4.1	FAR1	AT4G38180.1	2e-15	FAR1-related sequence 5
Pavir.4KG048300.v4.1	WRKY	AT4G23810.1	5e-38	WRKY family protein
Pavir.4KG048400.v4.1	FAR1	AT4G38180.1	1e-38	FAR1-related sequence 5
Pavir.4KG065100.v4.1	bHLH	AT4G36930.1	8e-37	bHLH family protein
Pavir.4KG075900.v4.1	bHLH	AT2G24260.1	2e-71	LJRHL1-like 1
Pavir.4KG076900.v4.1	LBD	AT3G47870.1	1e-32	LOB domain-containing protein 27
Pavir.4KG079200.v4.1	LBD	AT3G47870.1	1e-32	LOB domain-containing protein 27
Pavir.4KG083200.v4.1	LBD	AT3G47870.1	0.001	LOB domain-containing protein 27
Pavir.4KG086600.v4.1	FAR1	AT5G18960.1	4e-13	FAR1-related sequence 12
Pavir.4KG095900.v4.1	bHLH	AT5G58010.1	3e-58	LJRHL1-like 3
Pavir.4KG106600.v4.1	FAR1	AT4G12850.1	5e-13	FAR1 family protein
Pavir.4KG107900.v4.1	CPP	AT4G29000.1	2e-90	Tesmin/TSO1-like CXC domain-containing protein
Pavir.4KG113400.v4.1	FAR1	AT5G28530.1	2e-30	FAR1-related sequence 10
Pavir.4KG117900.v4.1	BES1	AT1G78700.1	1e-101	BES1/BZR1 homolog 4
Pavir.4KG119400.v4.1	FAR1	AT5G18960.1	2e-06	FAR1-related sequence 12
Pavir.4KG121500.v4.1	NF-YB	AT2G37060.1	2e-24	nuclear factor Y, subunit B8
Pavir.4KG121600.v4.1	NF-YB	AT2G38880.2	4e-31	nuclear factor Y, subunit B1
Pavir.4KG121700.v4.1	NF-YB	AT2G38880.2	2e-23	nuclear factor Y, subunit B1
Pavir.4KG121800.v4.1	NF-YB	AT2G38880.2	9e-23	nuclear factor Y, subunit B1
Pavir.4KG121900.v4.1	NF-YB	AT2G38880.2	5e-33	nuclear factor Y, subunit B1
Pavir.4KG122000.v4.1	NF-YB	AT5G47670.2	2e-49	nuclear factor Y, subunit B6
Pavir.4KG127600.v4.1	Dof	AT5G65590.1	7e-31	Dof family protein
Pavir.4KG138900.v4.1	NAC	AT1G25580.1	1e-149	NAC family protein
Pavir.4KG151800.v4.1	bHLH	AT1G61660.3	8e-46	bHLH family protein
Pavir.4KG152700.v4.1	NAC	AT2G33480.2	7e-33	NAC domain containing protein 41
Pavir.4KG162000.v4.1	FAR1	AT4G38180.1	1e-46	FAR1-related sequence 5
Pavir.4KG162800.v4.1	bZIP	AT3G30530.1	1e-23	basic leucine-zipper 42
Pavir.4KG164200.v4.1	FAR1	AT1G52520.1	1e-08	FAR1-related sequence 6
Pavir.4KG167200.v4.1	NAC	AT1G52890.1	4e-19	NAC domain containing protein 19
Pavir.4KG172900.v4.1	TCP	AT3G47620.1	1e-58	TEOSINTE BRANCHED, cycloidea and PCF (TCP) 14
Pavir.4KG180200.v4.1	GeBP	AT1G66420.1	7e-09	DNA-binding storekeeper protein-related transcriptional regulator
Pavir.4KG191400.v4.1	NF-X1	AT1G10170.1	0	NF-X-like 1
Pavir.4KG192700.v4.1	E2F/DP	AT3G48160.2	1e-103	DP-E2F-like 1
Pavir.4KG199600.v4.1	Nin-like	AT1G18790.1	1e-44	RWP-RK domain-containing protein
Pavir.4KG203500.v4.1	bZIP	AT1G49720.1	2e-75	abscisic acid responsive element-binding factor 1
Pavir.4KG205000.v4.1	bZIP	AT1G68640.1	1e-128	bZIP family protein
Pavir.4KG208800.v4.1	FAR1	AT4G38180.1	4e-30	FAR1-related sequence 5
Pavir.4KG213900.v4.1	bHLH	AT1G72210.1	3e-53	bHLH family protein
Pavir.4KG214400.v4.1	NAC	AT2G33480.2	1e-13	NAC domain containing protein 41
Pavir.4KG231300.v4.1	WRKY	AT5G28650.1	2e-21	WRKY DNA-binding protein 74
Pavir.4KG232600.v4.1	WRKY	AT4G01250.1	2e-41	WRKY family protein
Pavir.4KG237000.v4.1	NAC	AT5G53950.1	5e-98	NAC family protein
Pavir.4KG237900.v4.1	SBP	AT5G18830.2	1e-143	squamosa promoter binding protein-like 7
Pavir.4KG243900.v4.1	FAR1	AT4G38180.1	2e-89	FAR1-related sequence 5
Pavir.4KG244300.v4.1	FAR1	AT4G38180.1	2e-11	FAR1-related sequence 5
Pavir.4KG254300.v4.1	bHLH	AT5G53210.1	2e-40	bHLH family protein
Pavir.4KG255200.v4.1	NAC	AT1G79580.1	1e-111	NAC family protein
Pavir.4KG265300.v4.1	HSF	AT2G26150.1	5e-69	heat shock transcription factor A2
Pavir.4KG270300.v4.1	NAC	AT4G29230.1	1e-109	NAC domain containing protein 75
Pavir.4KG279900.v4.1	NAC	AT2G17040.1	5e-47	NAC domain containing protein 36
Pavir.4KG283500.v4.1	bHLH	AT2G42280.1	3e-58	bHLH family protein
Pavir.4KG286000.v4.1	GATA	AT4G34680.2	3e-12	GATA transcription factor 3
Pavir.4KG288700.v4.1	GATA	AT4G26150.1	4e-18	cytokinin-responsive gata factor 1
Pavir.4KG306300.v4.1	GRAS	AT1G55580.1	3e-85	GRAS family protein
Pavir.4KG309800.v4.1	bHLH	AT2G42300.1	1e-66	bHLH family protein
Pavir.4KG310800.v4.1	bZIP	AT5G06839.3	1e-112	bZIP family protein
Pavir.4KG317400.v4.1	bZIP	AT5G11260.1	8e-56	bZIP family protein
Pavir.4KG324200.v4.1	bZIP	AT1G42990.1	6e-14	basic region/leucine zipper motif 60
Pavir.4KG329900.v4.1	bZIP	AT1G13600.1	1e-17	basic leucine-zipper 58
Pavir.4KG339400.v4.1	WRKY	AT1G80840.1	4e-55	WRKY DNA-binding protein 40
Pavir.4KG346500.v4.1	bZIP	AT4G36730.2	9e-06	G-box binding factor 1
Pavir.4KG355300.v4.1	bZIP	AT5G24800.1	5e-39	basic leucine zipper 9
Pavir.4KG364200.v4.1	SBP	AT1G02065.1	2e-50	squamosa promoter binding protein-like 8
Pavir.4KG366200.v4.1	FAR1	AT4G38180.1	2e-42	FAR1-related sequence 5
Pavir.4KG369200.v4.1	FAR1	AT4G38180.1	8e-29	FAR1-related sequence 5
Pavir.4KG377700.v4.1	GATA	AT3G21175.2	2e-73	ZIM-like 1
Pavir.4KG401400.v4.1	NAC	AT5G64530.1	8e-48	xylem NAC domain 1
Pavir.4KG410000.v4.1	NAC	AT1G56010.2	1e-88	NAC domain containing protein 1
Pavir.4NG000100.v4.1	GRAS	AT1G63100.1	4e-52	GRAS family protein
Pavir.4NG003100.v4.1	GRAS	AT4G00150.1	2e-82	GRAS family protein
Pavir.4NG005400.v4.1	NAC	AT1G12260.1	1e-109	NAC 007
Pavir.4NG016400.v4.1	BBR-BPC	AT5G42520.1	1e-102	basic pentacysteine 6
Pavir.4NG018000.v4.1	NAC	AT5G13180.1	8e-15	NAC domain containing protein 83
Pavir.4NG022400.v4.1	BBR-BPC	AT5G42520.1	1e-103	basic pentacysteine 6
Pavir.4NG024900.v4.1	NAC	AT2G46770.1	1e-105	NAC family protein
Pavir.4NG027600.v4.1	GRAS	AT1G63100.1	1e-146	GRAS family protein
Pavir.4NG046600.v4.1	WRKY	AT4G23810.1	2e-42	WRKY family protein
Pavir.4NG050500.v4.1	Whirly	AT1G14410.1	1e-96	ssDNA-binding transcriptional regulator
Pavir.4NG050800.v4.1	WRKY	AT5G15130.1	2e-87	WRKY DNA-binding protein 72
Pavir.4NG060800.v4.1	bHLH	AT4G36930.1	5e-38	bHLH family protein
Pavir.4NG062800.v4.1	NAC	AT4G29230.1	1e-108	NAC domain containing protein 75
Pavir.4NG067300.v4.1	bHLH	AT5G58010.1	6e-57	LJRHL1-like 3
Pavir.4NG071400.v4.1	bHLH	AT5G58010.1	8e-57	LJRHL1-like 3
Pavir.4NG078000.v4.1	NAC	AT2G33480.2	2e-16	NAC domain containing protein 41
Pavir.4NG078200.v4.1	NAC	AT2G33480.2	5e-17	NAC domain containing protein 41
Pavir.4NG080000.v4.1	bHLH	AT1G26945.1	8e-27	bHLH family protein
Pavir.4NG094200.v4.1	bHLH	AT1G66470.1	2e-42	ROOT HAIR DEFECTIVE6
Pavir.4NG098900.v4.1	TCP	AT3G47620.1	4e-56	TEOSINTE BRANCHED, cycloidea and PCF (TCP) 14
Pavir.4NG100700.v4.1	Nin-like	AT1G18790.1	2e-43	RWP-RK domain-containing protein
Pavir.4NG102500.v4.1	FAR1	AT4G38180.1	7e-43	FAR1-related sequence 5
Pavir.4NG108900.v4.1	E2F/DP	AT3G48160.2	1e-105	DP-E2F-like 1
Pavir.4NG123000.v4.1	GeBP	AT4G00250.1	2e-09	DNA-binding storekeeper protein-related transcriptional regulator
Pavir.4NG125500.v4.1	FAR1	AT3G06250.1	8e-11	FAR1-related sequence 7
Pavir.4NG140500.v4.1	CPP	AT4G29000.1	2e-91	Tesmin/TSO1-like CXC domain-containing protein
Pavir.4NG159800.v4.1	bZIP	AT5G38800.1	9e-20	basic leucine-zipper 43
Pavir.4NG171700.v4.1	WRKY	AT1G80840.1	2e-59	WRKY DNA-binding protein 40
Pavir.4NG174200.v4.1	bHLH	AT5G53210.1	1e-41	bHLH family protein
Pavir.4NG175700.v4.1	NAC	AT1G25580.1	1e-125	NAC family protein
Pavir.4NG179800.v4.1	bZIP	AT5G06839.3	1e-112	bZIP family protein
Pavir.4NG181500.v4.1	FAR1	AT4G38180.1	2e-08	FAR1-related sequence 5
Pavir.4NG188100.v4.1	bZIP	AT5G11260.1	4e-53	bZIP family protein
Pavir.4NG191600.v4.1	FAR1	AT4G38180.1	1e-134	FAR1-related sequence 5
Pavir.4NG215000.v4.1	bHLH	AT5G56960.1	1e-31	bHLH family protein
Pavir.4NG226200.v4.1	WRKY	AT4G01250.1	9e-39	WRKY family protein
Pavir.4NG226500.v4.1	WRKY	AT5G52830.1	3e-36	WRKY DNA-binding protein 27
Pavir.4NG226600.v4.1	WRKY	AT5G52830.1	2e-25	WRKY DNA-binding protein 27
Pavir.4NG231400.v4.1	NF-YB	AT5G47670.2	3e-49	nuclear factor Y, subunit B6
Pavir.4NG231900.v4.1	TCP	AT3G27010.1	3e-50	TCP family protein
Pavir.4NG237400.v4.1	bZIP	AT1G42990.1	1e-15	basic region/leucine zipper motif 60
Pavir.4NG252200.v4.1	bZIP	AT4G36730.2	3e-06	G-box binding factor 1
Pavir.4NG255400.v4.1	bZIP	AT4G36730.2	6e-06	G-box binding factor 1
Pavir.4NG267000.v4.1	SBP	AT1G02065.1	2e-49	squamosa promoter binding protein-like 8
Pavir.4NG271600.v4.1	bZIP	AT5G24800.1	3e-40	basic leucine zipper 9
Pavir.4NG275600.v4.1	NF-YC	AT1G56170.1	2e-74	nuclear factor Y, subunit C2
Pavir.4NG301600.v4.1	bHLH	AT1G72210.1	5e-54	bHLH family protein
Pavir.4NG304800.v4.1	NAC	AT1G56010.2	4e-85	NAC domain containing protein 1
Pavir.4NG310300.v4.1	GATA	AT3G21175.2	3e-73	ZIM-like 1
Pavir.4NG326900.v4.1	bZIP	AT4G35040.1	4e-79	bZIP family protein
Pavir.4NG328100.v4.1	bZIP	AT4G35900.1	9e-17	bZIP family protein
Pavir.4NG328900.v4.1	bHLH	AT5G65640.1	7e-70	beta HLH protein 93
Pavir.4NG331600.v4.1	SRS	AT5G66350.1	3e-60	Lateral root primordium (LRP) protein-related
Pavir.4NG336600.v4.1	NAC	AT2G17040.1	6e-79	NAC domain containing protein 36
Pavir.4NG342400.v4.1	NAC	AT2G17040.1	6e-85	NAC domain containing protein 36
Pavir.5KG000100.v4.1	NAC	AT1G01720.1	3e-73	NAC family protein
Pavir.5KG000600.v4.1	WRKY	AT4G04450.1	6e-97	WRKY family protein
Pavir.5KG004200.v4.1	NAC	AT1G54330.1	3e-09	NAC domain containing protein 20
Pavir.5KG004800.v4.1	NAC	AT3G55210.1	2e-12	NAC domain containing protein 63
Pavir.5KG006100.v4.1	bHLH	AT1G01260.1	1e-134	bHLH family protein
Pavir.5KG006800.v4.1	Nin-like	AT1G64530.1	0	Nin-like family protein
Pavir.5KG011600.v4.1	bHLH	AT4G29100.1	2e-42	bHLH family protein
Pavir.5KG014300.v4.1	LBD	AT1G65620.3	9e-60	LBD family protein
Pavir.5KG014500.v4.1	LBD	AT1G65620.3	2e-57	LBD family protein
Pavir.5KG015400.v4.1	FAR1	AT2G43280.1	1e-14	FAR1 family protein
Pavir.5KG023000.v4.1	NAC	AT3G04070.1	7e-09	NAC domain containing protein 47
Pavir.5KG028100.v4.1	bHLH	AT3G06120.1	5e-75	bHLH family protein
Pavir.5KG028400.v4.1	bHLH	AT2G40200.1	8e-30	bHLH family protein
Pavir.5KG043800.v4.1	BES1	AT1G78700.1	1e-105	BES1/BZR1 homolog 4
Pavir.5KG049600.v4.1	bHLH	AT5G56960.1	3e-28	bHLH family protein
Pavir.5KG051000.v4.1	bZIP	AT2G42380.2	4e-81	bZIP family protein
Pavir.5KG052600.v4.1	Dof	AT1G51700.1	4e-33	DOF zinc finger protein 1
Pavir.5KG054400.v4.1	NAC	AT4G29230.1	1e-149	NAC domain containing protein 75
Pavir.5KG057300.v4.1	WRKY	AT5G26170.1	2e-39	WRKY DNA-binding protein 50
Pavir.5KG057400.v4.1	WRKY	AT5G15130.1	4e-74	WRKY DNA-binding protein 72
Pavir.5KG068900.v4.1	bZIP	AT5G11260.1	2e-40	bZIP family protein
Pavir.5KG069100.v4.1	FAR1	AT4G38180.1	2e-29	FAR1-related sequence 5
Pavir.5KG079600.v4.1	bHLH	AT2G40200.1	7e-35	bHLH family protein
Pavir.5KG080800.v4.1	NF-X1	AT5G05660.1	0	sequence-specific DNA binding transcription factors;zinc ion binding;sequence-specific DNA binding transcription factors
Pavir.5KG091900.v4.1	FAR1	AT4G38180.1	6e-36	FAR1-related sequence 5
Pavir.5KG116900.v4.1	LBD	AT3G02550.1	1e-72	LOB domain-containing protein 41
Pavir.5KG141800.v4.1	bHLH	AT1G66470.1	1e-50	ROOT HAIR DEFECTIVE6
Pavir.5KG143400.v4.1	bHLH	AT1G66470.1	1e-50	ROOT HAIR DEFECTIVE6
Pavir.5KG146500.v4.1	bHLH	AT1G10586.1	2e-23	bHLH family protein
Pavir.5KG146800.v4.1	Nin-like	AT1G18790.1	1e-10	RWP-RK domain-containing protein
Pavir.5KG146900.v4.1	bHLH	AT4G20970.1	2e-23	bHLH family protein
Pavir.5KG147000.v4.1	bHLH	AT4G20970.1	5e-22	bHLH family protein
Pavir.5KG148700.v4.1	NAC	AT5G07680.2	2e-69	NAC domain containing protein 80
Pavir.5KG149800.v4.1	bHLH	AT1G27660.1	7e-47	bHLH family protein
Pavir.5KG151000.v4.1	NAC	AT3G04070.1	2e-82	NAC domain containing protein 47
Pavir.5KG159800.v4.1	GeBP	AT5G28040.1	2e-50	DNA-binding storekeeper protein-related transcriptional regulator
Pavir.5KG160700.v4.1	NAC	AT5G61430.1	9e-59	NAC domain containing protein 100
Pavir.5KG170000.v4.1	NAC	AT3G17730.1	6e-63	NAC domain containing protein 57
Pavir.5KG172400.v4.1	Dof	AT5G39660.1	2e-69	cycling DOF factor 2
Pavir.5KG208800.v4.1	bZIP	AT3G12250.1	1e-173	TGACG motif-binding factor 6
Pavir.5KG210600.v4.1	Dof	AT5G39660.1	3e-34	cycling DOF factor 2
Pavir.5KG215000.v4.1	bHLH	AT1G06170.2	9e-42	bHLH family protein
Pavir.5KG215300.v4.1	SBP	AT2G47070.1	0	squamosa promoter binding protein-like 1
Pavir.5KG217100.v4.1	WRKY	AT4G22070.1	4e-43	WRKY DNA-binding protein 31
Pavir.5KG217700.v4.1	bHLH	AT1G09530.2	3e-52	phytochrome interacting factor 3
Pavir.5KG220400.v4.1	GRAS	AT1G55580.1	7e-44	GRAS family protein
Pavir.5KG229500.v4.1	WRKY	AT2G30590.1	4e-81	WRKY DNA-binding protein 21
Pavir.5KG229600.v4.1	NAC	AT2G33480.1	1e-11	NAC domain containing protein 41
Pavir.5KG229700.v4.1	NAC	AT5G39610.1	1e-08	NAC domain containing protein 6
Pavir.5KG230300.v4.1	GATA	AT5G26930.1	7e-20	GATA transcription factor 23
Pavir.5KG234000.v4.1	FAR1	AT4G38180.1	5e-19	FAR1-related sequence 5
Pavir.5KG255700.v4.1	bHLH	AT5G67110.1	0.0003	bHLH family protein
Pavir.5KG257700.v4.1	LBD	AT3G02550.1	1e-73	LOB domain-containing protein 41
Pavir.5KG289000.v4.1	GRAS	AT3G13840.1	1e-21	GRAS family protein
Pavir.5KG290200.v4.1	ZF-HD	AT4G24660.1	3e-40	homeobox protein 22
Pavir.5KG297900.v4.1	NF-YC	AT3G12480.1	2e-52	nuclear factor Y, subunit C11
Pavir.5KG322800.v4.1	NAC	AT2G02450.2	2e-95	NAC domain containing protein 35
Pavir.5KG327400.v4.1	NAC	AT2G33480.1	4e-49	NAC domain containing protein 41
Pavir.5KG328700.v4.1	bHLH	AT5G50915.2	4e-54	bHLH family protein
Pavir.5KG334500.v4.1	FAR1	AT4G38180.1	7e-22	FAR1-related sequence 5
Pavir.5KG336000.v4.1	BBR-BPC	AT5G42520.2	6e-95	basic pentacysteine 6
Pavir.5KG339800.v4.1	bHLH	AT5G56960.1	7e-15	bHLH family protein
Pavir.5KG341300.v4.1	HSF	AT2G26150.1	5e-74	heat shock transcription factor A2
Pavir.5KG344900.v4.1	bHLH	AT3G21330.1	1e-47	bHLH family protein
Pavir.5KG352600.v4.1	bZIP	AT1G75390.1	3e-23	basic leucine-zipper 44
Pavir.5KG354700.v4.1	WRKY	AT4G01250.1	4e-53	WRKY family protein
Pavir.5KG360100.v4.1	WRKY	AT4G01250.1	4e-53	WRKY family protein
Pavir.5KG363000.v4.1	Nin-like	AT5G53040.1	2e-36	RWP-RK domain-containing protein
Pavir.5KG370500.v4.1	NAC	AT1G69490.1	5e-50	NAC-like, activated by AP3/PI
Pavir.5KG378100.v4.1	WRKY	AT5G26170.1	5e-36	WRKY DNA-binding protein 50
Pavir.5KG379800.v4.1	FAR1	AT4G38180.1	8e-11	FAR1-related sequence 5
Pavir.5KG382700.v4.1	WRKY	AT4G18170.1	2e-49	WRKY DNA-binding protein 28
Pavir.5KG383800.v4.1	HSF	AT3G24520.1	9e-64	heat shock transcription factor C1
Pavir.5KG401600.v4.1	WRKY	AT1G68150.1	8e-44	WRKY DNA-binding protein 9
Pavir.5KG402900.v4.1	WRKY	AT5G26170.1	5e-36	WRKY DNA-binding protein 50
Pavir.5KG409600.v4.1	CPP	AT3G22760.1	1e-22	Tesmin/TSO1-like CXC domain-containing protein
Pavir.5KG418900.v4.1	E2F/DP	AT5G03415.1	7e-52	Transcription factor DP
Pavir.5KG421100.v4.1	WRKY	AT4G18170.1	7e-54	WRKY DNA-binding protein 28
Pavir.5KG422600.v4.1	GATA	AT4G36620.1	1e-26	GATA transcription factor 19
Pavir.5KG425900.v4.1	bZIP	AT2G46270.1	3e-69	G-box binding factor 3
Pavir.5KG427100.v4.1	WRKY	AT4G23810.1	2e-38	WRKY family protein
Pavir.5KG432300.v4.1	NAC	AT3G04070.2	2e-16	NAC domain containing protein 47
Pavir.5KG432400.v4.1	NAC	AT3G10480.2	8e-18	NAC domain containing protein 50
Pavir.5KG434500.v4.1	Trihelix	AT3G58630.1	7e-46	sequence-specific DNA binding transcription factors
Pavir.5KG434900.v4.1	Dof	AT1G29160.1	2e-26	Dof family protein
Pavir.5KG436500.v4.1	NAC	AT4G28500.1	1e-127	NAC domain containing protein 73
Pavir.5KG438600.v4.1	NAC	AT3G04070.1	7e-07	NAC domain containing protein 47
Pavir.5KG440600.v4.1	NAC	AT1G77450.1	1e-86	NAC domain containing protein 32
Pavir.5KG464100.v4.1	WRKY	AT4G01250.1	2e-39	WRKY family protein
Pavir.5KG474900.v4.1	WRKY	AT5G64810.1	3e-40	WRKY DNA-binding protein 51
Pavir.5KG489500.v4.1	bHLH	AT3G21330.1	3e-49	bHLH family protein
Pavir.5KG504000.v4.1	LBD	AT2G30130.1	2e-70	LBD family protein
Pavir.5KG506300.v4.1	bHLH	AT3G24140.1	1e-113	bHLH family protein
Pavir.5KG509100.v4.1	WRKY	AT4G01250.1	4e-41	WRKY family protein
Pavir.5KG511400.v4.1	bHLH	AT2G42280.1	3e-58	bHLH family protein
Pavir.5KG512700.v4.1	FAR1	AT4G38180.1	1e-120	FAR1-related sequence 5
Pavir.5KG522400.v4.1	WRKY	AT1G29280.1	4e-45	WRKY DNA-binding protein 65
Pavir.5KG529800.v4.1	HSF	AT3G24520.1	4e-69	heat shock transcription factor C1
Pavir.5KG530300.v4.1	WRKY	AT1G64000.1	8e-59	WRKY DNA-binding protein 56
Pavir.5KG536300.v4.1	WRKY	AT1G29280.1	1e-50	WRKY DNA-binding protein 65
Pavir.5KG539700.v4.1	HSF	AT4G18880.1	2e-74	heat shock transcription factor A4A
Pavir.5KG540500.v4.1	WRKY	AT1G29280.1	7e-50	WRKY DNA-binding protein 65
Pavir.5KG542500.v4.1	VOZ	AT1G28520.2	1e-157	vascular plant one zinc finger protein
Pavir.5KG544700.v4.1	TCP	AT3G15030.2	1e-43	TCP family protein
Pavir.5KG547300.v4.1	GATA	AT5G25830.1	3e-72	GATA transcription factor 12
Pavir.5KG551000.v4.1	Dof	AT2G34140.1	1e-34	Dof family protein
Pavir.5KG553400.v4.1	CPP	AT4G29000.1	1e-132	Tesmin/TSO1-like CXC domain-containing protein
Pavir.5KG554900.v4.1	CPP	AT4G29000.1	1e-132	Tesmin/TSO1-like CXC domain-containing protein
Pavir.5KG556600.v4.1	TCP	AT5G60970.1	1e-41	TEOSINTE BRANCHED 1, cycloidea and PCF transcription factor 5
Pavir.5KG564200.v4.1	NAC	AT3G10490.1	8e-16	NAC domain containing protein 52
Pavir.5KG566000.v4.1	LBD	AT3G03760.1	6e-23	LOB domain-containing protein 20
Pavir.5KG569200.v4.1	bHLH	AT5G43650.1	3e-09	bHLH family protein
Pavir.5KG576800.v4.1	bHLH	AT1G61660.3	7e-51	bHLH family protein
Pavir.5KG585300.v4.1	bZIP	AT2G16770.1	2e-55	bZIP family protein
Pavir.5KG592200.v4.1	CPP	AT4G29000.1	1e-53	Tesmin/TSO1-like CXC domain-containing protein
Pavir.5KG593700.v4.1	bZIP	AT3G56850.1	2e-88	ABA-responsive element binding protein 3
Pavir.5KG595400.v4.1	bZIP	AT3G12250.1	1e-173	TGACG motif-binding factor 6
Pavir.5KG598500.v4.1	CPP	AT4G29000.1	9e-77	Tesmin/TSO1-like CXC domain-containing protein
Pavir.5KG599000.v4.1	CPP	AT4G29000.1	2e-40	Tesmin/TSO1-like CXC domain-containing protein
Pavir.5KG602500.v4.1	WRKY	AT1G66600.1	2e-19	ABA overly sensitive mutant 3
Pavir.5KG602600.v4.1	WRKY	AT5G01900.1	1e-18	WRKY DNA-binding protein 62
Pavir.5KG602700.v4.1	WRKY	AT3G56400.1	1e-18	WRKY DNA-binding protein 70
Pavir.5KG602800.v4.1	WRKY	AT3G56400.1	4e-17	WRKY DNA-binding protein 70
Pavir.5KG602900.v4.1	WRKY	AT2G46400.1	2e-25	WRKY DNA-binding protein 46
Pavir.5KG604600.v4.1	bHLH	AT5G01310.1	2e-28	APRATAXIN-like
Pavir.5KG607100.v4.1	NF-YB	AT2G37060.1	2e-70	nuclear factor Y, subunit B8
Pavir.5KG609000.v4.1	LBD	AT2G40470.1	7e-71	LOB domain-containing protein 15
Pavir.5KG610100.v4.1	WRKY	AT2G38470.1	1e-104	WRKY DNA-binding protein 33
Pavir.5KG613800.v4.1	WRKY	AT2G38470.1	1e-104	WRKY DNA-binding protein 33
Pavir.5KG622000.v4.1	GRAS	AT2G37650.1	0	GRAS family protein
Pavir.5KG623000.v4.1	WRKY	AT5G43290.1	4e-31	WRKY DNA-binding protein 49
Pavir.5KG630100.v4.1	bZIP	AT2G36270.1	5e-51	bZIP family protein
Pavir.5KG640100.v4.1	WRKY	AT5G41570.1	6e-58	WRKY DNA-binding protein 24
Pavir.5KG641800.v4.1	CPP	AT3G22760.1	7e-46	Tesmin/TSO1-like CXC domain-containing protein
Pavir.5KG647000.v4.1	NAC	AT5G22380.1	8e-59	NAC domain containing protein 90
Pavir.5KG648900.v4.1	Dof	AT3G52440.1	4e-38	Dof family protein
Pavir.5KG654500.v4.1	bZIP	AT2G36270.1	2e-56	bZIP family protein
Pavir.5KG654700.v4.1	bZIP	AT1G08320.3	1e-154	bZIP family protein
Pavir.5KG658900.v4.1	bZIP	AT5G44080.1	4e-34	bZIP family protein
Pavir.5KG665900.v4.1	NAC	AT5G64060.1	5e-79	NAC domain containing protein 103
Pavir.5KG666800.v4.1	GRAS	AT1G21450.1	0	SCARECROW-like 1
Pavir.5KG667800.v4.1	NAC	AT1G01720.1	1e-121	NAC family protein
Pavir.5KG674500.v4.1	NAC	AT5G64060.1	2e-72	NAC domain containing protein 103
Pavir.5KG675300.v4.1	GRAS	AT1G21450.1	0	SCARECROW-like 1
Pavir.5KG677300.v4.1	NAC	AT1G01720.1	1e-118	NAC family protein
Pavir.5KG681300.v4.1	NAC	AT2G02450.2	1e-103	NAC domain containing protein 35
Pavir.5KG682500.v4.1	LBD	AT1G65620.3	7e-60	LBD family protein
Pavir.5KG684300.v4.1	LBD	AT1G65620.3	2e-57	LBD family protein
Pavir.5KG684500.v4.1	LBD	AT1G65620.3	9e-60	LBD family protein
Pavir.5KG691000.v4.1	HSF	AT3G22830.1	1e-109	heat shock transcription factor A6B
Pavir.5KG699600.v4.1	bHLH	AT1G05805.1	1e-54	bHLH family protein
Pavir.5KG712800.v4.1	bHLH	AT3G07340.1	6e-74	bHLH family protein
Pavir.5KG717400.v4.1	bHLH	AT3G07340.1	6e-74	bHLH family protein
Pavir.5KG731100.v4.1	bHLH	AT1G05805.1	7e-61	bHLH family protein
Pavir.5KG732400.v4.1	GRAS	AT1G14920.1	5e-76	GRAS family protein
Pavir.5KG736000.v4.1	SBP	AT5G50670.1	5e-43	SBP family protein
Pavir.5KG737200.v4.1	CAMTA	AT5G09410.3	1e-135	ethylene induced calmodulin binding protein
Pavir.5KG740800.v4.1	SBP	AT5G50670.1	9e-44	SBP family protein
Pavir.5KG741400.v4.1	CAMTA	AT1G67310.1	1e-120	Calmodulin-binding transcription activator protein with CG-1 and Ankyrin domains
Pavir.5KG742600.v4.1	TCP	AT3G27010.1	4e-50	TCP family protein
Pavir.5KG744500.v4.1	NAC	AT3G04070.2	6e-39	NAC domain containing protein 47
Pavir.5KG746500.v4.1	Trihelix	AT2G33550.1	5e-49	Trihelix family protein
Pavir.5KG747200.v4.1	bHLH	AT3G26744.1	1e-102	bHLH family protein
Pavir.5KG753500.v4.1	NF-YB	AT1G09030.1	3e-44	nuclear factor Y, subunit B4
Pavir.5KG753600.v4.1	NF-YB	AT2G47810.1	6e-59	nuclear factor Y, subunit B5
Pavir.5KG760100.v4.1	NAC	AT1G52880.1	3e-13	NAC family protein
Pavir.5KG760600.v4.1	GRAS	AT1G50420.1	1e-166	scarecrow-like 3
Pavir.5KG765600.v4.1	bHLH	AT5G04150.1	2e-31	bHLH family protein
Pavir.5KG766900.v4.1	SRS	AT5G12330.1	4e-66	Lateral root primordium (LRP) protein-related
Pavir.5KG779100.v4.1	WRKY	AT5G43290.1	1e-42	WRKY DNA-binding protein 49
Pavir.5NG000200.v4.1	FAR1	AT3G06250.1	3e-07	FAR1-related sequence 7
Pavir.5NG006800.v4.1	bHLH	AT1G01260.1	1e-135	bHLH family protein
Pavir.5NG007800.v4.1	Nin-like	AT4G24020.1	0	NIN like protein 7
Pavir.5NG009300.v4.1	NAC	AT3G04070.1	1e-71	NAC domain containing protein 47
Pavir.5NG011100.v4.1	GATA	AT3G06740.1	1e-27	GATA transcription factor 15
Pavir.5NG013500.v4.1	WRKY	AT1G62300.1	1e-107	WRKY family protein
Pavir.5NG014600.v4.1	NAC	AT1G26870.1	0.0004	NAC family protein
Pavir.5NG022100.v4.1	NAC	AT1G02250.1	3e-07	NAC domain containing protein 5
Pavir.5NG035700.v4.1	Dof	AT1G51700.1	7e-35	DOF zinc finger protein 1
Pavir.5NG037700.v4.1	NAC	AT4G29230.1	1e-152	NAC domain containing protein 75
Pavir.5NG041300.v4.1	WRKY	AT5G64810.1	3e-32	WRKY DNA-binding protein 51
Pavir.5NG041600.v4.1	bZIP	AT3G58120.1	2e-96	bZIP family protein
Pavir.5NG044300.v4.1	BES1	AT1G78700.1	1e-105	BES1/BZR1 homolog 4
Pavir.5NG052700.v4.1	bHLH	AT5G56960.1	7e-33	bHLH family protein
Pavir.5NG054300.v4.1	WRKY	AT5G15130.1	2e-73	WRKY DNA-binding protein 72
Pavir.5NG067400.v4.1	bZIP	AT5G11260.1	8e-34	bZIP family protein
Pavir.5NG075900.v4.1	LBD	AT5G63090.2	1e-68	LBD family protein
Pavir.5NG084000.v4.1	bHLH	AT2G40200.1	1e-32	bHLH family protein
Pavir.5NG084900.v4.1	NF-X1	AT5G05660.1	0	sequence-specific DNA binding transcription factors;zinc ion binding;sequence-specific DNA binding transcription factors
Pavir.5NG092100.v4.1	FAR1	AT5G18960.1	4e-16	FAR1-related sequence 12
Pavir.5NG100000.v4.1	bHLH	AT3G06120.1	7e-74	bHLH family protein
Pavir.5NG100200.v4.1	bHLH	AT2G40200.1	2e-32	bHLH family protein
Pavir.5NG111100.v4.1	NAC	AT2G02450.2	1e-105	NAC domain containing protein 35
Pavir.5NG114300.v4.1	bZIP	AT1G08320.2	1e-101	bZIP family protein
Pavir.5NG116200.v4.1	NF-YC	AT5G43250.1	1e-31	nuclear factor Y, subunit C13
Pavir.5NG116700.v4.1	WRKY	AT4G39410.1	5e-58	WRKY DNA-binding protein 13
Pavir.5NG125600.v4.1	LBD	AT3G02550.1	6e-72	LOB domain-containing protein 41
Pavir.5NG137800.v4.1	FAR1	AT4G38180.1	4e-20	FAR1-related sequence 5
Pavir.5NG140200.v4.1	bHLH	AT1G27660.1	1e-45	bHLH family protein
Pavir.5NG143300.v4.1	NAC	AT5G53950.1	8e-68	NAC family protein
Pavir.5NG146700.v4.1	bHLH	AT1G66470.1	3e-51	ROOT HAIR DEFECTIVE6
Pavir.5NG151500.v4.1	bHLH	AT1G10585.1	3e-21	bHLH family protein
Pavir.5NG151800.v4.1	bHLH	AT4G20970.1	7e-21	bHLH family protein
Pavir.5NG152300.v4.1	NAC	AT5G07680.2	1e-67	NAC domain containing protein 80
Pavir.5NG153600.v4.1	NAC	AT3G04070.1	2e-84	NAC domain containing protein 47
Pavir.5NG156300.v4.1	GeBP	AT5G28040.1	2e-47	DNA-binding storekeeper protein-related transcriptional regulator
Pavir.5NG162200.v4.1	NAC	AT5G07680.2	3e-71	NAC domain containing protein 80
Pavir.5NG165000.v4.1	FAR1	AT4G38180.1	3e-82	FAR1-related sequence 5
Pavir.5NG169900.v4.1	NAC	AT5G17260.1	9e-65	NAC domain containing protein 86
Pavir.5NG175800.v4.1	Dof	AT5G39660.1	7e-72	cycling DOF factor 2
Pavir.5NG191200.v4.1	Dof	AT5G39660.1	1e-28	cycling DOF factor 2
Pavir.5NG192800.v4.1	bZIP	AT3G12250.1	1e-177	TGACG motif-binding factor 6
Pavir.5NG202900.v4.1	bHLH	AT3G21330.1	6e-44	bHLH family protein
Pavir.5NG205300.v4.1	bHLH	AT1G09530.2	5e-53	phytochrome interacting factor 3
Pavir.5NG207200.v4.1	WRKY	AT4G04450.1	8e-88	WRKY family protein
Pavir.5NG209600.v4.1	SBP	AT2G47070.1	0	squamosa promoter binding protein-like 1
Pavir.5NG209800.v4.1	bHLH	AT1G06170.2	3e-41	bHLH family protein
Pavir.5NG222700.v4.1	FAR1	AT4G19990.1	2e-22	FAR1-related sequence 1
Pavir.5NG224400.v4.1	NF-YC	AT3G12480.1	3e-52	nuclear factor Y, subunit C11
Pavir.5NG242200.v4.1	Nin-like	AT5G53040.1	2e-34	RWP-RK domain-containing protein
Pavir.5NG248400.v4.1	WRKY	AT4G01250.1	2e-51	WRKY family protein
Pavir.5NG248900.v4.1	bZIP	AT1G75390.1	2e-22	basic leucine-zipper 44
Pavir.5NG254300.v4.1	WRKY	AT5G07100.2	8e-32	WRKY DNA-binding protein 26
Pavir.5NG276800.v4.1	WRKY	AT2G47260.1	4e-48	WRKY DNA-binding protein 23
Pavir.5NG276900.v4.1	WRKY	AT4G18170.1	2e-49	WRKY DNA-binding protein 28
Pavir.5NG278000.v4.1	HSF	AT3G24520.1	9e-64	heat shock transcription factor C1
Pavir.5NG278500.v4.1	HSF	AT3G24520.1	1e-62	heat shock transcription factor C1
Pavir.5NG278700.v4.1	WRKY	AT5G52830.1	1e-34	WRKY DNA-binding protein 27
Pavir.5NG301800.v4.1	FAR1	AT3G06250.1	6e-11	FAR1-related sequence 7
Pavir.5NG311800.v4.1	CPP	AT3G22760.1	9e-22	Tesmin/TSO1-like CXC domain-containing protein
Pavir.5NG322500.v4.1	bHLH	AT5G54680.1	1e-62	bHLH family protein
Pavir.5NG325800.v4.1	Dof	AT3G52440.1	1e-39	Dof family protein
Pavir.5NG331400.v4.1	GRAS	AT1G07530.1	1e-163	SCARECROW-like 14
Pavir.5NG337100.v4.1	BES1	AT1G78700.1	1e-102	BES1/BZR1 homolog 4
Pavir.5NG343000.v4.1	LBD	AT3G02550.1	7e-74	LOB domain-containing protein 41
Pavir.5NG348800.v4.1	GATA	AT5G26930.1	2e-19	GATA transcription factor 23
Pavir.5NG358300.v4.1	FAR1	AT2G27110.2	8e-16	FAR1-related sequence 3
Pavir.5NG359700.v4.1	bHLH	AT5G56960.1	2e-23	bHLH family protein
Pavir.5NG361600.v4.1	HSF	AT2G26150.1	3e-75	heat shock transcription factor A2
Pavir.5NG363800.v4.1	bHLH	AT3G21330.1	3e-47	bHLH family protein
Pavir.5NG366600.v4.1	GRAS	AT1G50420.1	1e-103	scarecrow-like 3
Pavir.5NG377100.v4.1	WRKY	AT5G26170.1	6e-38	WRKY DNA-binding protein 50
Pavir.5NG378700.v4.1	WRKY	AT1G68150.1	2e-42	WRKY DNA-binding protein 9
Pavir.5NG386400.v4.1	LBD	AT5G66870.1	4e-16	ASYMMETRIC LEAVES 2-like 1
Pavir.5NG394200.v4.1	bHLH	AT1G59640.1	1e-67	BIG PETAL P
Pavir.5NG394500.v4.1	NAC	AT2G17040.1	3e-05	NAC domain containing protein 36
Pavir.5NG398400.v4.1	WRKY	AT2G46400.1	6e-19	WRKY DNA-binding protein 46
Pavir.5NG400200.v4.1	FAR1	AT4G38180.1	2e-18	FAR1-related sequence 5
Pavir.5NG409700.v4.1	WRKY	AT4G11070.1	8e-40	WRKY family protein
Pavir.5NG411100.v4.1	bZIP	AT2G46270.1	3e-48	G-box binding factor 3
Pavir.5NG411800.v4.1	NAC	AT3G03200.1	3e-07	NAC domain containing protein 45
Pavir.5NG411900.v4.1	NAC	AT3G10480.2	3e-19	NAC domain containing protein 50
Pavir.5NG412100.v4.1	NAC	AT3G04070.2	8e-16	NAC domain containing protein 47
Pavir.5NG413600.v4.1	E2F/DP	AT5G03415.1	2e-54	Transcription factor DP
Pavir.5NG417300.v4.1	FAR1	AT4G38180.1	2e-29	FAR1-related sequence 5
Pavir.5NG419100.v4.1	GATA	AT4G36620.1	6e-29	GATA transcription factor 19
Pavir.5NG422000.v4.1	WRKY	AT4G18170.1	1e-51	WRKY DNA-binding protein 28
Pavir.5NG426000.v4.1	NAC	AT4G28500.1	1e-126	NAC domain containing protein 73
Pavir.5NG428200.v4.1	Dof	AT1G29160.1	1e-27	Dof family protein
Pavir.5NG428500.v4.1	Trihelix	AT3G14180.1	4e-49	sequence-specific DNA binding transcription factors
Pavir.5NG430200.v4.1	NAC	AT3G17730.1	0.001	NAC domain containing protein 57
Pavir.5NG430300.v4.1	NAC	AT3G10480.2	3e-19	NAC domain containing protein 50
Pavir.5NG430400.v4.1	NAC	AT3G04070.2	2e-15	NAC domain containing protein 47
Pavir.5NG432300.v4.1	BES1	AT1G78700.1	1e-103	BES1/BZR1 homolog 4
Pavir.5NG436600.v4.1	bHLH	AT5G67110.1	1e-24	bHLH family protein
Pavir.5NG437300.v4.1	WRKY	AT5G64810.1	1e-39	WRKY DNA-binding protein 51
Pavir.5NG443100.v4.1	bHLH	AT3G21330.1	9e-50	bHLH family protein
Pavir.5NG443900.v4.1	bHLH	AT2G46510.1	4e-78	ABA-inducible BHLH-type transcription factor
Pavir.5NG463600.v4.1	Dof	AT1G29160.1	1e-27	Dof family protein
Pavir.5NG463900.v4.1	Trihelix	AT3G14180.1	4e-49	sequence-specific DNA binding transcription factors
Pavir.5NG465300.v4.1	NAC	AT3G17730.1	0.001	NAC domain containing protein 57
Pavir.5NG465400.v4.1	NAC	AT4G27410.2	1e-18	NAC family protein
Pavir.5NG466600.v4.1	NAC	AT2G24430.2	3e-93	NAC domain containing protein 38
Pavir.5NG470200.v4.1	FAR1	AT4G38180.1	5e-42	FAR1-related sequence 5
Pavir.5NG478700.v4.1	WRKY	AT1G29280.1	8e-33	WRKY DNA-binding protein 65
Pavir.5NG480100.v4.1	HSF	AT3G24520.1	5e-68	heat shock transcription factor C1
Pavir.5NG480800.v4.1	WRKY	AT5G41570.1	3e-59	WRKY DNA-binding protein 24
Pavir.5NG492700.v4.1	GATA	AT5G25830.1	1e-72	GATA transcription factor 12
Pavir.5NG496600.v4.1	HSF	AT4G18880.1	2e-66	heat shock transcription factor A4A
Pavir.5NG497000.v4.1	FAR1	AT4G38180.1	1e-25	FAR1-related sequence 5
Pavir.5NG497800.v4.1	WRKY	AT1G29280.1	4e-49	WRKY DNA-binding protein 65
Pavir.5NG500400.v4.1	VOZ	AT1G28520.2	1e-126	vascular plant one zinc finger protein
Pavir.5NG501800.v4.1	TCP	AT3G15030.2	7e-46	TCP family protein
Pavir.5NG502600.v4.1	bZIP	AT3G58120.1	2e-81	bZIP family protein
Pavir.5NG505100.v4.1	Dof	AT2G34140.1	2e-34	Dof family protein
Pavir.5NG507600.v4.1	CPP	AT4G29000.1	1e-134	Tesmin/TSO1-like CXC domain-containing protein
Pavir.5NG508900.v4.1	TCP	AT5G60970.1	2e-42	TEOSINTE BRANCHED 1, cycloidea and PCF transcription factor 5
Pavir.5NG518000.v4.1	NAC	AT4G17980.1	2e-14	NAC domain containing protein 71
Pavir.5NG519900.v4.1	LBD	AT3G03760.1	4e-52	LOB domain-containing protein 20
Pavir.5NG522500.v4.1	bHLH	AT5G43650.1	6e-12	bHLH family protein
Pavir.5NG524300.v4.1	bHLH	AT5G43650.1	4e-10	bHLH family protein
Pavir.5NG533300.v4.1	bHLH	AT3G20640.1	5e-51	bHLH family protein
Pavir.5NG543900.v4.1	bZIP	AT3G12250.1	1e-176	TGACG motif-binding factor 6
Pavir.5NG545700.v4.1	WRKY	AT2G40740.1	2e-19	WRKY DNA-binding protein 55
Pavir.5NG545900.v4.1	WRKY	AT3G56400.1	1e-15	WRKY DNA-binding protein 70
Pavir.5NG546000.v4.1	WRKY	AT4G11070.2	3e-16	WRKY family protein
Pavir.5NG546100.v4.1	WRKY	AT3G56400.1	2e-22	WRKY DNA-binding protein 70
Pavir.5NG552300.v4.1	bZIP	AT2G16770.1	5e-52	bZIP family protein
Pavir.5NG554100.v4.1	bZIP	AT3G56850.1	7e-87	ABA-responsive element binding protein 3
Pavir.5NG556900.v4.1	NAC	AT1G77450.1	3e-88	NAC domain containing protein 32
Pavir.5NG567500.v4.1	LBD	AT2G40470.1	2e-73	LOB domain-containing protein 15
Pavir.5NG568500.v4.1	WRKY	AT2G38470.1	1e-104	WRKY DNA-binding protein 33
Pavir.5NG573900.v4.1	FAR1	AT4G38180.1	4e-54	FAR1-related sequence 5
Pavir.5NG576500.v4.1	NF-YB	AT2G37060.1	3e-71	nuclear factor Y, subunit B8
Pavir.5NG584300.v4.1	GRAS	AT2G37650.1	1e-180	GRAS family protein
Pavir.5NG584900.v4.1	WRKY	AT5G43290.1	1e-31	WRKY DNA-binding protein 49
Pavir.5NG595900.v4.1	NAC	AT3G04070.1	1e-37	NAC domain containing protein 47
Pavir.5NG601900.v4.1	NAC	AT2G02450.2	1e-94	NAC domain containing protein 35
Pavir.5NG606200.v4.1	GATA	AT5G26930.1	4e-21	GATA transcription factor 23
Pavir.5NG612700.v4.1	Trihelix	AT2G33550.1	7e-49	Trihelix family protein
Pavir.5NG613400.v4.1	bHLH	AT3G26744.1	1e-104	bHLH family protein
Pavir.5NG619400.v4.1	NF-YB	AT1G09030.1	2e-44	nuclear factor Y, subunit B4
Pavir.5NG619500.v4.1	NF-YB	AT2G47810.1	8e-60	nuclear factor Y, subunit B5
Pavir.5NG626900.v4.1	NAC	AT3G04070.2	1e-17	NAC domain containing protein 47
Pavir.5NG632900.v4.1	bHLH	AT3G56970.1	5e-29	bHLH family protein
Pavir.5NG634000.v4.1	SRS	AT5G12330.1	2e-63	Lateral root primordium (LRP) protein-related
Pavir.5NG634600.v4.1	SRS	AT3G51060.1	4e-25	Lateral root primordium (LRP) protein-related
Pavir.6KG017200.v4.1	NAC	AT2G02450.2	7e-97	NAC domain containing protein 35
Pavir.6KG030800.v4.1	SRS	AT1G32730.1	7e-62
Pavir.6KG034600.v4.1	bHLH	AT5G54680.1	6e-74	bHLH family protein
Pavir.6KG070800.v4.1	NAC	AT1G33060.1	6e-75	NAC 014
Pavir.6KG075900.v4.1	NF-YB	AT4G14540.1	2e-65	nuclear factor Y, subunit B3
Pavir.6KG079800.v4.1	bZIP	AT1G77920.1	1e-107	bZIP family protein
Pavir.6KG082300.v4.1	bHLH	AT3G20640.1	9e-46	bHLH family protein
Pavir.6KG083800.v4.1	FAR1	AT4G38180.1	3e-20	FAR1-related sequence 5
Pavir.6KG090400.v4.1	NF-YC	AT1G56170.1	2e-51	nuclear factor Y, subunit C2
Pavir.6KG096000.v4.1	NAC	AT3G12977.1	1e-78	NAC family protein
Pavir.6KG100100.v4.1	FAR1	AT4G38180.1	3e-25	FAR1-related sequence 5
Pavir.6KG104000.v4.1	NF-YC	AT5G63470.2	9e-46	nuclear factor Y, subunit C4
Pavir.6KG116900.v4.1	bHLH	AT2G41130.1	9e-51	bHLH family protein
Pavir.6KG117300.v4.1	NAC	AT2G17040.1	0.0007	NAC domain containing protein 36
Pavir.6KG117800.v4.1	bHLH	AT1G59640.1	2e-68	BIG PETAL P
Pavir.6KG127500.v4.1	LBD	AT1G06280.1	2e-24	LOB domain-containing protein 2
Pavir.6KG134800.v4.1	NF-YB	AT2G38880.6	2e-64	nuclear factor Y, subunit B1
Pavir.6KG136500.v4.1	NF-YB	AT2G38880.7	5e-71	nuclear factor Y, subunit B1
Pavir.6KG143700.v4.1	WRKY	AT1G13960.1	3e-67	WRKY DNA-binding protein 4
Pavir.6KG156900.v4.1	NF-YB	AT2G38880.7	8e-24	nuclear factor Y, subunit B1
Pavir.6KG164000.v4.1	HSF	AT2G26150.1	2e-64	heat shock transcription factor A2
Pavir.6KG168300.v4.1	Nin-like	AT4G24020.1	0.0008	NIN like protein 7
Pavir.6KG181100.v4.1	FAR1	AT4G38180.1	1e-11	FAR1-related sequence 5
Pavir.6KG188400.v4.1	WRKY	AT4G31550.1	2e-70	WRKY DNA-binding protein 11
Pavir.6KG211100.v4.1	bZIP	AT4G35900.1	5e-13	bZIP family protein
Pavir.6KG215500.v4.1	bZIP	AT1G75390.1	3e-25	basic leucine-zipper 44
Pavir.6KG224200.v4.1	CPP	AT4G29000.1	6e-18	Tesmin/TSO1-like CXC domain-containing protein
Pavir.6KG232700.v4.1	WRKY	AT4G11070.1	2e-41	WRKY family protein
Pavir.6KG233100.v4.1	NF-YB	AT5G23090.4	7e-83	nuclear factor Y, subunit B13
Pavir.6KG244900.v4.1	Nin-like	AT1G74480.1	2e-11	RWP-RK domain-containing protein
Pavir.6KG269600.v4.1	WRKY	AT5G64810.1	6e-27	WRKY DNA-binding protein 51
Pavir.6KG270000.v4.1	TCP	AT3G18550.2	1e-26	TCP family protein
Pavir.6KG270600.v4.1	bHLH	AT3G25710.1	4e-67	basic helix-loop-helix 32
Pavir.6KG271000.v4.1	NAC	AT5G18270.2	2e-57	Arabidopsis NAC domain containing protein 87
Pavir.6KG273200.v4.1	NAC	AT1G26870.1	1e-101	NAC family protein
Pavir.6KG273600.v4.1	ZF-HD	AT3G28917.1	7e-25	mini zinc finger 2
Pavir.6KG274200.v4.1	ZF-HD	AT1G69600.1	1e-56	zinc finger homeodomain 1
Pavir.6KG276700.v4.1	ZF-HD	AT1G69600.1	1e-56	zinc finger homeodomain 1
Pavir.6KG300000.v4.1	GeBP	AT1G11510.1	7e-14	DNA-binding storekeeper protein-related transcriptional regulator
Pavir.6KG306400.v4.1	bHLH	AT3G50330.1	2e-43	bHLH family protein
Pavir.6KG307800.v4.1	bZIP	AT1G45249.1	5e-89	abscisic acid responsive elements-binding factor 2
Pavir.6KG314100.v4.1	Trihelix	AT2G44730.1	2e-25	Trihelix family protein
Pavir.6KG315900.v4.1	bHLH	AT3G56770.1	3e-26	bHLH family protein
Pavir.6KG316900.v4.1	bZIP	AT3G30530.1	1e-20	basic leucine-zipper 42
Pavir.6KG318100.v4.1	ZF-HD	AT4G24660.1	3e-65	homeobox protein 22
Pavir.6KG318900.v4.1	bHLH	AT1G22490.1	6e-37	bHLH family protein
Pavir.6KG320000.v4.1	bHLH	AT1G68920.3	3e-57	bHLH family protein
Pavir.6KG325000.v4.1	bZIP	AT3G56850.1	2e-86	ABA-responsive element binding protein 3
Pavir.6KG333000.v4.1	Dof	AT1G51700.1	1e-32	DOF zinc finger protein 1
Pavir.6KG337100.v4.1	NF-YC	AT1G56170.1	5e-63	nuclear factor Y, subunit C2
Pavir.6KG339000.v4.1	NF-YC	AT1G56170.1	7e-64	nuclear factor Y, subunit C2
Pavir.6KG341300.v4.1	WRKY	AT5G56270.1	1e-128	WRKY DNA-binding protein 2
Pavir.6KG355400.v4.1	bHLH	AT2G42280.1	9e-44	bHLH family protein
Pavir.6KG361900.v4.1	SBP	AT1G20980.1	0	squamosa promoter binding protein-like 14
Pavir.6KG365700.v4.1	NAC	AT1G76420.1	6e-92	NAC family protein
Pavir.6KG367600.v4.1	EIL	AT1G73730.1	1e-135	ETHYLENE-INSENSITIVE3-like 3
Pavir.6KG373200.v4.1	bHLH	AT3G07340.1	3e-59	bHLH family protein
Pavir.6KG375600.v4.1	WRKY	AT2G37260.2	1e-29	WRKY family protein
Pavir.6KG383500.v4.1	bHLH	AT5G50915.2	5e-55	bHLH family protein
Pavir.6KG388300.v4.1	WRKY	AT3G04670.1	9e-22	WRKY DNA-binding protein 39
Pavir.6KG391500.v4.1	bZIP	AT1G06070.1	3e-92	bZIP family protein
Pavir.6KG393800.v4.1	bHLH	AT5G46760.1	5e-30	bHLH family protein
Pavir.6KG393900.v4.1	bHLH	AT4G17880.1	4e-32	bHLH family protein
Pavir.6KG394000.v4.1	bHLH	AT1G32640.1	9e-32	bHLH family protein
Pavir.6KG394600.v4.1	bHLH	AT1G32640.1	2e-26	bHLH family protein
Pavir.6KG394700.v4.1	bZIP	AT4G38900.3	1e-112	bZIP family protein
Pavir.6KG395100.v4.1	TCP	AT2G45680.1	2e-48	TCP family protein
Pavir.6KG397800.v4.1	HSF	AT5G62020.1	2e-77	heat shock transcription factor B2A
Pavir.6KG399600.v4.1	SRS	AT5G66350.1	2e-55	Lateral root primordium (LRP) protein-related
Pavir.6KG401600.v4.1	bZIP	AT4G35900.1	2e-15	bZIP family protein
Pavir.6KG411900.v4.1	GeBP	AT3G04930.2	7e-14	DNA-binding storekeeper protein-related transcriptional regulator
Pavir.6KG413300.v4.1	NAC	AT5G04410.1	2e-91	NAC domain containing protein 2
Pavir.6KG414300.v4.1	LBD	AT3G58190.1	2e-67	lateral organ boundaries-domain 29
Pavir.6NG005700.v4.1	NAC	AT1G71930.1	3e-87	vascular related NAC-domain protein 7
Pavir.6NG010600.v4.1	bHLH	AT5G09750.1	8e-45	bHLH family protein
Pavir.6NG015900.v4.1	NAC	AT2G46770.1	1e-126	NAC family protein
Pavir.6NG022800.v4.1	FAR1	AT4G38180.1	8e-39	FAR1-related sequence 5
Pavir.6NG030600.v4.1	bZIP	AT1G32150.1	4e-13	basic region/leucine zipper transcription factor 68
Pavir.6NG032700.v4.1	bHLH	AT5G54680.1	2e-69	bHLH family protein
Pavir.6NG033500.v4.1	bHLH	AT5G54680.1	4e-74	bHLH family protein
Pavir.6NG051800.v4.1	TCP	AT1G58100.1	8e-41	TCP family protein
Pavir.6NG052300.v4.1	bHLH	AT1G32640.1	4e-30	bHLH family protein
Pavir.6NG053500.v4.1	NAC	AT3G44290.1	4e-06	NAC domain containing protein 60
Pavir.6NG060900.v4.1	NAC	AT1G33060.1	2e-76	NAC 014
Pavir.6NG069000.v4.1	FAR1	AT2G27110.2	1e-120	FAR1-related sequence 3
Pavir.6NG073900.v4.1	NF-YB	AT5G47640.1	3e-59	nuclear factor Y, subunit B2
Pavir.6NG078400.v4.1	bZIP	AT1G77920.1	1e-72	bZIP family protein
Pavir.6NG082300.v4.1	bHLH	AT1G61660.3	2e-44	bHLH family protein
Pavir.6NG084200.v4.1	bHLH	AT1G61660.3	3e-44	bHLH family protein
Pavir.6NG091700.v4.1	NAC	AT3G12977.1	6e-77	NAC family protein
Pavir.6NG097100.v4.1	NF-YC	AT5G63470.2	9e-48	nuclear factor Y, subunit C4
Pavir.6NG119800.v4.1	LBD	AT3G13850.1	5e-09	LOB domain-containing protein 22
Pavir.6NG125900.v4.1	WRKY	AT3G56400.1	2e-25	WRKY DNA-binding protein 70
Pavir.6NG135800.v4.1	FAR1	AT4G38180.1	4e-10	FAR1-related sequence 5
Pavir.6NG138600.v4.1	NAC	AT5G18270.2	4e-55	Arabidopsis NAC domain containing protein 87
Pavir.6NG140000.v4.1	TCP	AT3G18550.2	3e-26	TCP family protein
Pavir.6NG140600.v4.1	NAC	AT1G26870.1	1e-101	NAC family protein
Pavir.6NG141200.v4.1	ZF-HD	AT3G28917.1	1e-25	mini zinc finger 2
Pavir.6NG152400.v4.1	WRKY	AT3G04670.1	7e-22	WRKY DNA-binding protein 39
Pavir.6NG153100.v4.1	WRKY	AT5G01900.1	1e-25	WRKY DNA-binding protein 62
Pavir.6NG157500.v4.1	Nin-like	AT1G74480.1	7e-11	RWP-RK domain-containing protein
Pavir.6NG165500.v4.1	CPP	AT4G29000.1	8e-40	Tesmin/TSO1-like CXC domain-containing protein
Pavir.6NG176900.v4.1	WRKY	AT1G13960.1	2e-66	WRKY DNA-binding protein 4
Pavir.6NG187800.v4.1	FAR1	AT4G38180.1	6e-39	FAR1-related sequence 5
Pavir.6NG193100.v4.1	WRKY	AT4G31550.2	3e-70	WRKY DNA-binding protein 11
Pavir.6NG206000.v4.1	Dof	AT3G55370.2	4e-50	OBF-binding protein 3
Pavir.6NG213500.v4.1	NF-YB	AT5G23090.4	1e-83	nuclear factor Y, subunit B13
Pavir.6NG226500.v4.1	bZIP	AT1G75390.1	2e-28	basic leucine-zipper 44
Pavir.6NG235200.v4.1	bHLH	AT3G59060.1	2e-39	phytochrome interacting factor 3-like 6
Pavir.6NG244600.v4.1	GeBP	AT4G00390.1	5e-17	DNA-binding storekeeper protein-related transcriptional regulator
Pavir.6NG244700.v4.1	GeBP	AT1G11510.1	2e-05	DNA-binding storekeeper protein-related transcriptional regulator
Pavir.6NG263700.v4.1	NF-YC	AT1G56170.1	1e-63	nuclear factor Y, subunit C2
Pavir.6NG265600.v4.1	WRKY	AT5G56270.1	1e-126	WRKY DNA-binding protein 2
Pavir.6NG267300.v4.1	bHLH	AT1G69010.1	2e-54	BES1-interacting Myc-like protein 2
Pavir.6NG274300.v4.1	bHLH	AT3G50330.1	1e-43	bHLH family protein
Pavir.6NG274900.v4.1	bZIP	AT1G45249.1	3e-92	abscisic acid responsive elements-binding factor 2
Pavir.6NG277200.v4.1	ZF-HD	AT4G24660.1	8e-63	homeobox protein 22
Pavir.6NG278200.v4.1	bHLH	AT1G72210.1	2e-72	bHLH family protein
Pavir.6NG283900.v4.1	bHLH	AT3G25710.1	1e-27	basic helix-loop-helix 32
Pavir.6NG285900.v4.1	ZF-HD	AT4G24660.1	3e-64	homeobox protein 22
Pavir.6NG289000.v4.1	bZIP	AT3G30530.1	1e-21	basic leucine-zipper 42
Pavir.6NG290200.v4.1	bHLH	AT1G68920.1	1e-55	bHLH family protein
Pavir.6NG293600.v4.1	NAC	AT1G33060.1	4e-06	NAC 014
Pavir.6NG304000.v4.1	EIL	AT1G73730.1	1e-135	ETHYLENE-INSENSITIVE3-like 3
Pavir.6NG304400.v4.1	LBD	AT3G26660.1	4e-41	LOB domain-containing protein 24
Pavir.6NG306700.v4.1	bHLH	AT3G07340.1	8e-62	bHLH family protein
Pavir.6NG307100.v4.1	FAR1	AT4G38180.1	2e-45	FAR1-related sequence 5
Pavir.6NG307200.v4.1	WRKY	AT2G37260.2	2e-30	WRKY family protein
Pavir.6NG310500.v4.1	SBP	AT1G20980.1	0	squamosa promoter binding protein-like 14
Pavir.6NG313500.v4.1	NAC	AT1G76420.1	9e-90	NAC family protein
Pavir.6NG313700.v4.1	NAC	AT1G76420.1	7e-91	NAC family protein
Pavir.6NG315100.v4.1	SBP	AT2G42200.1	5e-30	squamosa promoter binding protein-like 9
Pavir.6NG316200.v4.1	bHLH	AT3G07340.1	3e-62	bHLH family protein
Pavir.6NG316600.v4.1	WRKY	AT2G37260.2	2e-31	WRKY family protein
Pavir.6NG320700.v4.1	NAC	AT1G02230.1	6e-07	NAC domain containing protein 4
Pavir.6NG323100.v4.1	SBP	AT5G50670.1	1e-41	SBP family protein
Pavir.6NG327200.v4.1	SBP	AT5G50670.1	3e-43	SBP family protein
Pavir.6NG331900.v4.1	NAC	AT2G33480.1	2e-36	NAC domain containing protein 41
Pavir.6NG333000.v4.1	bHLH	AT5G50915.2	2e-53	bHLH family protein
Pavir.6NG333300.v4.1	bHLH	AT5G50915.2	8e-55	bHLH family protein
Pavir.6NG334600.v4.1	NAC	AT1G56010.2	2e-05	NAC domain containing protein 1
Pavir.6NG338700.v4.1	bZIP	AT1G06070.1	1e-88	bZIP family protein
Pavir.6NG340600.v4.1	bZIP	AT1G06070.1	3e-64	bZIP family protein
Pavir.6NG343600.v4.1	bHLH	AT4G17880.1	6e-33	bHLH family protein
Pavir.6NG344000.v4.1	bHLH	AT1G32640.1	2e-33	bHLH family protein
Pavir.6NG344200.v4.1	bZIP	AT4G38900.3	1e-113	bZIP family protein
Pavir.6NG344700.v4.1	TCP	AT2G45680.1	3e-48	TCP family protein
Pavir.6NG346600.v4.1	HSF	AT5G62020.1	3e-78	heat shock transcription factor B2A
Pavir.6NG352000.v4.1	SRS	AT5G66350.1	7e-55	Lateral root primordium (LRP) protein-related
Pavir.6NG354500.v4.1	bZIP	AT3G56850.1	3e-14	ABA-responsive element binding protein 3
Pavir.6NG362800.v4.1	NAC	AT5G04410.1	4e-91	NAC domain containing protein 2
Pavir.6NG364400.v4.1	LBD	AT3G58190.1	9e-67	lateral organ boundaries-domain 29
Pavir.7KG006000.v4.1	bHLH	AT3G23210.1	1e-08	bHLH family protein
Pavir.7KG011600.v4.1	bHLH	AT3G07340.1	9e-63	bHLH family protein
Pavir.7KG023900.v4.1	TCP	AT5G23280.1	5e-34	TCP family protein
Pavir.7KG033100.v4.1	WRKY	AT2G40750.1	4e-19	WRKY DNA-binding protein 54
Pavir.7KG048700.v4.1	FAR1	AT4G38180.1	8e-27	FAR1-related sequence 5
Pavir.7KG049200.v4.1	Dof	AT1G51700.1	9e-15	DOF zinc finger protein 1
Pavir.7KG061000.v4.1	WRKY	AT4G31550.1	1e-103	WRKY DNA-binding protein 11
Pavir.7KG062300.v4.1	FAR1	AT4G38180.1	1e-59	FAR1-related sequence 5
Pavir.7KG064000.v4.1	bHLH	AT5G57150.2	2e-36	bHLH family protein
Pavir.7KG064900.v4.1	bHLH	AT5G57150.1	1e-45	bHLH family protein
Pavir.7KG065100.v4.1	bHLH	AT5G57150.1	1e-56	bHLH family protein
Pavir.7KG065200.v4.1	bHLH	AT5G57150.2	2e-55	bHLH family protein
Pavir.7KG071000.v4.1	GRAS	AT1G50420.1	4e-28	scarecrow-like 3
Pavir.7KG075700.v4.1	E2F/DP	AT5G22220.2	1e-66	E2F transcription factor 1
Pavir.7KG085500.v4.1	NAC	AT2G17040.1	3e-85	NAC domain containing protein 36
Pavir.7KG106000.v4.1	GeBP	AT4G00390.1	2e-08	DNA-binding storekeeper protein-related transcriptional regulator
Pavir.7KG107400.v4.1	FAR1	AT1G80010.1	3e-10	FAR1-related sequence 8
Pavir.7KG111000.v4.1	bZIP	AT1G32150.1	5e-13	basic region/leucine zipper transcription factor 68
Pavir.7KG115200.v4.1	CAMTA	AT1G67310.1	1e-165	Calmodulin-binding transcription activator protein with CG-1 and Ankyrin domains
Pavir.7KG122300.v4.1	S1Fa-like	AT2G37120.1	2e-14	S1FA-like DNA-binding protein
Pavir.7KG134100.v4.1	bHLH	AT2G28160.1	5e-42	FER-like regulator of iron uptake
Pavir.7KG134200.v4.1	bHLH	AT2G28160.1	7e-44	FER-like regulator of iron uptake
Pavir.7KG138900.v4.1	bHLH	AT5G56960.1	2e-20	bHLH family protein
Pavir.7KG140000.v4.1	bZIP	AT2G40950.1	1e-101	bZIP family protein
Pavir.7KG152800.v4.1	GRAS	AT3G03450.1	9e-44	RGA-like 2
Pavir.7KG159600.v4.1	ZF-HD	AT1G14440.1	6e-48	homeobox protein 31
Pavir.7KG161600.v4.1	NAC	AT5G64530.1	2e-66	xylem NAC domain 1
Pavir.7KG169300.v4.1	FAR1	AT4G38180.1	1e-55	FAR1-related sequence 5
Pavir.7KG171600.v4.1	NAC	AT4G10350.1	1e-112	NAC domain containing protein 70
Pavir.7KG173000.v4.1	bHLH	AT1G05805.1	1e-44	bHLH family protein
Pavir.7KG174900.v4.1	GRAS	AT2G37650.1	1e-107	GRAS family protein
Pavir.7KG175300.v4.1	Trihelix	AT3G11100.1	3e-46	sequence-specific DNA binding transcription factors
Pavir.7KG180900.v4.1	WRKY	AT1G80590.1	3e-15	WRKY DNA-binding protein 66
Pavir.7KG184900.v4.1	WRKY	AT1G80590.1	6e-20	WRKY DNA-binding protein 66
Pavir.7KG185700.v4.1	EIL	AT5G65100.1	9e-37	EIL family protein
Pavir.7KG201700.v4.1	WRKY	AT5G56270.1	1e-122	WRKY DNA-binding protein 2
Pavir.7KG204700.v4.1	FAR1	AT1G52520.1	1e-118	FAR1-related sequence 6
Pavir.7KG212600.v4.1	Trihelix	AT1G13450.1	2e-82	Trihelix family protein
Pavir.7KG213800.v4.1	bHLH	AT1G05805.1	1e-40	bHLH family protein
Pavir.7KG219200.v4.1	GATA	AT4G17570.3	6e-71	GATA transcription factor 26
Pavir.7KG223200.v4.1	bZIP	AT2G31370.5	7e-92	bZIP family protein
Pavir.7KG223400.v4.1	Nin-like	AT3G59580.1	0	Nin-like family protein
Pavir.7KG234000.v4.1	FAR1	AT4G38180.1	1e-38	FAR1-related sequence 5
Pavir.7KG245100.v4.1	NAC	AT2G43000.1	1e-06	NAC domain containing protein 42
Pavir.7KG247500.v4.1	FAR1	AT3G59470.2	1e-13	FAR1 family protein
Pavir.7KG249300.v4.1	NAC	AT4G28530.1	7e-79	NAC domain containing protein 74
Pavir.7KG250200.v4.1	GRAS	AT3G49950.1	1e-107	GRAS family protein
Pavir.7KG250600.v4.1	NF-YC	AT3G12480.1	2e-51	nuclear factor Y, subunit C11
Pavir.7KG251700.v4.1	GRAS	AT3G54220.1	2e-99	GRAS family protein
Pavir.7KG255700.v4.1	TCP	AT5G23280.1	1e-40	TCP family protein
Pavir.7KG266200.v4.1	YABBY	AT2G45190.1	1e-62	YABBY family protein
Pavir.7KG266300.v4.1	NAC	AT1G12260.1	1e-124	NAC 007
Pavir.7KG268200.v4.1	GATA	AT5G25830.1	9e-42	GATA transcription factor 12
Pavir.7KG269200.v4.1	Trihelix	AT1G76890.2	1e-127	Trihelix family protein
Pavir.7KG271800.v4.1	E2F/DP	AT2G36010.1	1e-107	E2F transcription factor 3
Pavir.7KG272800.v4.1	GATA	AT4G17570.3	3e-52	GATA transcription factor 26
Pavir.7KG273100.v4.1	WRKY	AT2G44745.1	1e-30	WRKY family protein
Pavir.7KG283500.v4.1	GRAS	AT4G00150.1	2e-92	GRAS family protein
Pavir.7KG285500.v4.1	NAC	AT1G77450.1	9e-18	NAC domain containing protein 32
Pavir.7KG294700.v4.1	Nin-like	AT4G35590.1	2e-47	RWP-RK domain-containing protein
Pavir.7KG301100.v4.1	Dof	AT4G24060.1	2e-55	Dof family protein
Pavir.7KG310700.v4.1	NAC	AT1G25580.1	1e-66	NAC family protein
Pavir.7KG311800.v4.1	GRAS	AT5G52510.1	2e-97	SCARECROW-like 8
Pavir.7KG312700.v4.1	bHLH	AT1G49770.1	3e-25	bHLH family protein
Pavir.7KG319400.v4.1	WRKY	AT1G30650.1	8e-73	WRKY DNA-binding protein 14
Pavir.7KG320000.v4.1	LFY	AT5G61850.1	1e-114	floral meristem identity control protein LEAFY (LFY)
Pavir.7KG323200.v4.1	bHLH	AT1G72210.1	6e-60	bHLH family protein
Pavir.7KG328800.v4.1	Trihelix	AT2G38250.1	5e-36	Trihelix family protein
Pavir.7KG331000.v4.1	LFY	AT5G61850.1	6e-47	floral meristem identity control protein LEAFY (LFY)
Pavir.7KG344000.v4.1	FAR1	AT1G10240.1	2e-25	FAR1-related sequence 11
Pavir.7KG346400.v4.1	WRKY	AT4G31550.1	1e-100	WRKY DNA-binding protein 11
Pavir.7KG349000.v4.1	bHLH	AT2G20180.1	1e-32	phytochrome interacting factor 3-like 5
Pavir.7KG349300.v4.1	NAC	AT1G56010.2	4e-75	NAC domain containing protein 1
Pavir.7KG357600.v4.1	NAC	AT5G09330.3	3e-78	NAC domain containing protein 82
Pavir.7KG370900.v4.1	NF-YC	AT1G56170.1	3e-34	nuclear factor Y, subunit C2
Pavir.7KG374000.v4.1	Dof	AT5G66940.1	2e-36	Dof family protein
Pavir.7KG397100.v4.1	bHLH	AT1G61660.3	2e-51	bHLH family protein
Pavir.7KG399200.v4.1	bHLH	AT1G61660.3	3e-51	bHLH family protein
Pavir.7KG407400.v4.1	bZIP	AT5G10030.1	1e-135	TGACG motif-binding factor 4
Pavir.7KG411800.v4.1	bHLH	AT3G28857.1	3e-27	bHLH family protein
Pavir.7KG427800.v4.1	SBP	AT1G02065.1	6e-43	squamosa promoter binding protein-like 8
Pavir.7NG005400.v4.1	NAC	AT2G02450.1	4e-96	NAC domain containing protein 35
Pavir.7NG013800.v4.1	WRKY	AT2G40740.1	3e-21	WRKY DNA-binding protein 55
Pavir.7NG041200.v4.1	bHLH	AT5G57150.1	2e-55	bHLH family protein
Pavir.7NG041300.v4.1	bHLH	AT5G57150.1	9e-58	bHLH family protein
Pavir.7NG042100.v4.1	bHLH	AT5G57150.1	1e-45	bHLH family protein
Pavir.7NG053700.v4.1	bHLH	AT5G50915.2	4e-54	bHLH family protein
Pavir.7NG057600.v4.1	bHLH	AT2G28160.1	1e-21	FER-like regulator of iron uptake
Pavir.7NG061200.v4.1	SBP	AT2G42200.1	1e-11	squamosa promoter binding protein-like 9
Pavir.7NG063000.v4.1	NAC	AT1G25580.1	2e-43	NAC family protein
Pavir.7NG066100.v4.1	TCP	AT5G23280.1	2e-23	TCP family protein
Pavir.7NG082000.v4.1	bHLH	AT3G07340.1	2e-63	bHLH family protein
Pavir.7NG091300.v4.1	bHLH	AT2G14760.1	1e-49	bHLH family protein
Pavir.7NG095000.v4.1	WRKY	AT3G04670.1	1e-20	WRKY DNA-binding protein 39
Pavir.7NG100600.v4.1	FAR1	AT4G38180.1	6e-20	FAR1-related sequence 5
Pavir.7NG102900.v4.1	bHLH	AT3G24140.1	1e-115	bHLH family protein
Pavir.7NG138700.v4.1	CAMTA	AT1G67310.1	6e-58	Calmodulin-binding transcription activator protein with CG-1 and Ankyrin domains
Pavir.7NG139200.v4.1	CAMTA	AT5G09410.1	1e-170	ethylene induced calmodulin binding protein
Pavir.7NG147600.v4.1	Trihelix	AT2G33550.1	7e-79	Trihelix family protein
Pavir.7NG176200.v4.1	NAC	AT5G61430.1	1e-93	NAC domain containing protein 100
Pavir.7NG181000.v4.1	EIL	AT5G65100.1	4e-89	EIL family protein
Pavir.7NG181700.v4.1	WRKY	AT5G01900.1	6e-19	WRKY DNA-binding protein 62
Pavir.7NG186700.v4.1	Trihelix	AT3G11100.1	8e-46	sequence-specific DNA binding transcription factors
Pavir.7NG187200.v4.1	GRAS	AT2G37650.1	1e-108	GRAS family protein
Pavir.7NG189400.v4.1	NAC	AT4G10350.1	1e-111	NAC domain containing protein 70
Pavir.7NG191100.v4.1	NAC	AT4G10350.1	1e-110	NAC domain containing protein 70
Pavir.7NG197300.v4.1	NAC	AT5G64530.1	8e-65	xylem NAC domain 1
Pavir.7NG199600.v4.1	ZF-HD	AT1G14440.1	7e-51	homeobox protein 31
Pavir.7NG210000.v4.1	bHLH	AT4G09820.1	6e-65	bHLH family protein
Pavir.7NG211100.v4.1	LBD	AT2G30130.1	1e-22	LBD family protein
Pavir.7NG211300.v4.1	E2F/DP	AT2G36010.1	1e-109	E2F transcription factor 3
Pavir.7NG214300.v4.1	S1Fa-like	AT2G37120.1	9e-14	S1FA-like DNA-binding protein
Pavir.7NG215100.v4.1	Trihelix	AT3G10030.1	1e-177	Trihelix family protein
Pavir.7NG216500.v4.1	Nin-like	AT3G59580.1	0	Nin-like family protein
Pavir.7NG219200.v4.1	GATA	AT4G17570.3	3e-72	GATA transcription factor 26
Pavir.7NG220500.v4.1	GATA	AT4G17570.3	5e-61	GATA transcription factor 26
Pavir.7NG224600.v4.1	bHLH	AT1G05805.1	6e-43	bHLH family protein
Pavir.7NG225600.v4.1	Trihelix	AT1G13450.1	1e-141	Trihelix family protein
Pavir.7NG225800.v4.1	Trihelix	AT1G13450.1	2e-99	Trihelix family protein
Pavir.7NG229300.v4.1	Trihelix	AT2G33550.1	1e-77	Trihelix family protein
Pavir.7NG233500.v4.1	NAC	AT1G25580.1	3e-68	NAC family protein
Pavir.7NG234400.v4.1	FAR1	AT1G52520.1	1e-117	FAR1-related sequence 6
Pavir.7NG238500.v4.1	WRKY	AT5G56270.1	1e-121	WRKY DNA-binding protein 2
Pavir.7NG238700.v4.1	FAR1	AT4G38180.1	1e-17	FAR1-related sequence 5
Pavir.7NG251500.v4.1	bZIP	AT1G32150.1	4e-26	basic region/leucine zipper transcription factor 68
Pavir.7NG262700.v4.1	bHLH	AT1G09530.2	4e-32	phytochrome interacting factor 3
Pavir.7NG264500.v4.1	GATA	AT5G66320.2	5e-42	GATA transcription factor 5
Pavir.7NG265000.v4.1	Trihelix	AT1G76890.2	1e-70	Trihelix family protein
Pavir.7NG266700.v4.1	Trihelix	AT3G24860.1	2e-22	Trihelix family protein
Pavir.7NG267700.v4.1	GATA	AT4G17570.3	2e-60	GATA transcription factor 26
Pavir.7NG267900.v4.1	WRKY	AT2G44745.1	9e-61	WRKY family protein
Pavir.7NG271600.v4.1	FAR1	AT3G07500.1	4e-20	FAR1 family protein
Pavir.7NG273800.v4.1	SBP	AT2G33810.1	3e-39	squamosa promoter binding protein-like 3
Pavir.7NG276500.v4.1	GRAS	AT4G00150.1	6e-45	GRAS family protein
Pavir.7NG279000.v4.1	NAC	AT5G08790.1	7e-24	NAC family protein
Pavir.7NG279500.v4.1	bHLH	AT4G09820.1	6e-86	bHLH family protein
Pavir.7NG286300.v4.1	Nin-like	AT4G35590.1	4e-46	RWP-RK domain-containing protein
Pavir.7NG288300.v4.1	GATA	AT3G60530.1	1e-22	GATA transcription factor 4
Pavir.7NG291500.v4.1	Dof	AT4G24060.1	2e-54	Dof family protein
Pavir.7NG292300.v4.1	HSF	AT5G62020.1	4e-66	heat shock transcription factor B2A
Pavir.7NG304600.v4.1	GRAS	AT5G52510.1	2e-94	SCARECROW-like 8
Pavir.7NG305400.v4.1	GATA	AT3G21175.2	1e-63	ZIM-like 1
Pavir.7NG313800.v4.1	bHLH	AT1G72210.1	2e-60	bHLH family protein
Pavir.7NG315300.v4.1	bHLH	AT1G72210.1	2e-54	bHLH family protein
Pavir.7NG317000.v4.1	WRKY	AT1G30650.1	2e-74	WRKY DNA-binding protein 14
Pavir.7NG317900.v4.1	LFY	AT5G61850.1	1e-115	floral meristem identity control protein LEAFY (LFY)
Pavir.7NG318200.v4.1	bHLH	AT2G31210.1	3e-60	bHLH family protein
Pavir.7NG322100.v4.1	Trihelix	AT2G38250.1	2e-34	Trihelix family protein
Pavir.7NG324100.v4.1	WRKY	AT4G31550.1	1e-98	WRKY DNA-binding protein 11
Pavir.7NG324600.v4.1	bHLH	AT2G31210.1	3e-61	bHLH family protein
Pavir.7NG333200.v4.1	TCP	AT5G23280.1	1e-21	TCP family protein
Pavir.7NG342100.v4.1	YABBY	AT2G45190.1	1e-64	YABBY family protein
Pavir.7NG342200.v4.1	NAC	AT1G12260.1	1e-122	NAC 007
Pavir.7NG346400.v4.1	NAC	AT1G60280.1	5e-05	NAC domain containing protein 23
Pavir.7NG352600.v4.1	NAC	AT4G28530.1	4e-80	NAC domain containing protein 74
Pavir.7NG369700.v4.1	bHLH	AT1G61660.3	9e-52	bHLH family protein
Pavir.7NG371600.v4.1	bHLH	AT3G28857.1	4e-27	bHLH family protein
Pavir.7NG385600.v4.1	bZIP	AT5G10030.1	1e-136	TGACG motif-binding factor 4
Pavir.7NG390500.v4.1	SBP	AT1G02065.1	5e-43	squamosa promoter binding protein-like 8
Pavir.7NG398500.v4.1	NAC	AT1G56010.2	6e-76	NAC domain containing protein 1
Pavir.7NG399000.v4.1	bHLH	AT2G20180.1	2e-31	phytochrome interacting factor 3-like 5
Pavir.7NG413400.v4.1	NAC	AT5G64060.1	2e-81	NAC domain containing protein 103
Pavir.7NG422000.v4.1	FAR1	AT5G28530.1	6e-09	FAR1-related sequence 10
Pavir.7NG434200.v4.1	Trihelix	AT2G35640.1	4e-61	Trihelix family protein
Pavir.7NG441000.v4.1	Dof	AT5G66940.1	1e-35	Dof family protein
Pavir.7NG441800.v4.1	FAR1	AT4G38180.1	4e-57	FAR1-related sequence 5
Pavir.7NG445700.v4.1	NF-YC	AT1G56170.1	3e-34	nuclear factor Y, subunit C2
Pavir.7NG447800.v4.1	FAR1	AT4G38180.1	7e-20	FAR1-related sequence 5
Pavir.8KG002600.v4.1	GRAS	AT3G54220.1	0	GRAS family protein
Pavir.8KG017800.v4.1	Dof	AT4G24060.1	1e-37	Dof family protein
Pavir.8KG022600.v4.1	WRKY	AT4G11070.2	4e-19	WRKY family protein
Pavir.8KG022700.v4.1	WRKY	AT2G40740.1	3e-20	WRKY DNA-binding protein 55
Pavir.8KG022800.v4.1	WRKY	AT3G56400.1	1e-18	WRKY DNA-binding protein 70
Pavir.8KG023300.v4.1	WRKY	AT5G22570.1	3e-13	WRKY DNA-binding protein 38
Pavir.8KG023400.v4.1	WRKY	AT3G56400.1	4e-17	WRKY DNA-binding protein 70
Pavir.8KG025200.v4.1	NAC	AT5G46590.1	1e-13	NAC domain containing protein 96
Pavir.8KG034900.v4.1	GRAS	AT1G50420.1	6e-34	scarecrow-like 3
Pavir.8KG035000.v4.1	GRAS	AT1G50420.1	1e-71	scarecrow-like 3
Pavir.8KG035100.v4.1	GRAS	AT1G50420.1	1e-114	scarecrow-like 3
Pavir.8KG043200.v4.1	Trihelix	AT1G21200.1	1e-98	sequence-specific DNA binding transcription factors
Pavir.8KG046200.v4.1	bZIP	AT1G19490.1	3e-15	bZIP family protein
Pavir.8KG046300.v4.1	NAC	AT3G44350.2	2e-66	NAC domain containing protein 61
Pavir.8KG048800.v4.1	bZIP	AT1G08320.3	1e-148	bZIP family protein
Pavir.8KG057800.v4.1	bZIP	AT1G19490.1	2e-18	bZIP family protein
Pavir.8KG057900.v4.1	NAC	AT3G44350.2	3e-66	NAC domain containing protein 61
Pavir.8KG067900.v4.1	GRAS	AT4G08250.1	1e-40	GRAS family protein
Pavir.8KG068000.v4.1	bZIP	AT1G43700.1	5e-77	VIRE2-interacting protein 1
Pavir.8KG079400.v4.1	TCP	AT1G58100.1	2e-52	TCP family protein
Pavir.8KG081000.v4.1	NAC	AT2G33480.2	3e-08	NAC domain containing protein 41
Pavir.8KG083200.v4.1	NAC	AT1G01720.1	1e-92	NAC family protein
Pavir.8KG084800.v4.1	GATA	AT3G60530.1	3e-26	GATA transcription factor 4
Pavir.8KG092000.v4.1	GATA	AT3G60530.1	3e-26	GATA transcription factor 4
Pavir.8KG098500.v4.1	GRAS	AT3G54220.1	2e-92	GRAS family protein
Pavir.8KG117600.v4.1	NAC	AT1G34190.1	2e-44	NAC domain containing protein 17
Pavir.8KG120400.v4.1	FAR1	AT4G38180.1	3e-13	FAR1-related sequence 5
Pavir.8KG121100.v4.1	GRAS	AT1G14920.1	1e-38	GRAS family protein
Pavir.8KG125100.v4.1	NF-YC	AT1G56170.1	2e-18	nuclear factor Y, subunit C2
Pavir.8KG125600.v4.1	WRKY	AT3G56400.1	1e-19	WRKY DNA-binding protein 70
Pavir.8KG125800.v4.1	WRKY	AT4G11070.1	7e-14	WRKY family protein
Pavir.8KG125900.v4.1	WRKY	AT2G40750.1	4e-15	WRKY DNA-binding protein 54
Pavir.8KG127300.v4.1	NAC	AT3G04070.1	8e-39	NAC domain containing protein 47
Pavir.8KG136500.v4.1	bHLH	AT4G37850.1	3e-36	bHLH family protein
Pavir.8KG137700.v4.1	ZF-HD	AT1G14440.1	5e-62	homeobox protein 31
Pavir.8KG145400.v4.1	WRKY	AT5G13080.1	3e-59	WRKY DNA-binding protein 75
Pavir.8KG149300.v4.1	NF-YC	AT1G56170.1	3e-18	nuclear factor Y, subunit C2
Pavir.8KG150700.v4.1	WRKY	AT2G38470.1	8e-61	WRKY DNA-binding protein 33
Pavir.8KG156700.v4.1	bZIP	AT1G58110.1	1e-72	bZIP family protein
Pavir.8KG164700.v4.1	bZIP	AT5G24800.1	2e-19	basic leucine zipper 9
Pavir.8KG168000.v4.1	FAR1	AT4G38180.1	1e-14	FAR1-related sequence 5
Pavir.8KG174000.v4.1	GATA	AT5G56860.1	1e-21	GATA family protein
Pavir.8KG176800.v4.1	LBD	AT2G30130.1	3e-67	LBD family protein
Pavir.8KG183400.v4.1	NAC	AT5G22380.1	7e-67	NAC domain containing protein 90
Pavir.8KG185900.v4.1	Dof	AT3G52440.1	7e-38	Dof family protein
Pavir.8KG188100.v4.1	WRKY	AT1G69310.2	6e-57	WRKY DNA-binding protein 57
Pavir.8KG196600.v4.1	FAR1	AT3G59470.2	4e-07	FAR1 family protein
Pavir.8KG218700.v4.1	FAR1	AT4G38180.1	4e-28	FAR1-related sequence 5
Pavir.8KG232200.v4.1	bHLH	AT3G07340.1	1e-59	bHLH family protein
Pavir.8KG243100.v4.1	GRAS	AT1G07530.1	1e-156	SCARECROW-like 14
Pavir.8KG243200.v4.1	GRAS	AT2G37650.1	1e-146	GRAS family protein
Pavir.8KG243300.v4.1	GRAS	AT2G37650.1	1e-147	GRAS family protein
Pavir.8KG243400.v4.1	GRAS	AT1G07530.1	1e-103	SCARECROW-like 14
Pavir.8KG244400.v4.1	GRAS	AT1G07530.1	1e-107	SCARECROW-like 14
Pavir.8KG244500.v4.1	GRAS	AT2G29060.1	1e-119	GRAS family protein
Pavir.8KG244600.v4.1	GRAS	AT2G37650.1	1e-108	GRAS family protein
Pavir.8KG251500.v4.1	bZIP	AT5G24800.1	2e-20	basic leucine zipper 9
Pavir.8KG251900.v4.1	NAC	AT2G24430.2	5e-35	NAC domain containing protein 38
Pavir.8KG254600.v4.1	bHLH	AT3G26744.1	1e-111	bHLH family protein
Pavir.8KG266900.v4.1	NAC	AT3G04070.2	2e-42	NAC domain containing protein 47
Pavir.8KG291800.v4.1	bHLH	AT3G47640.2	6e-34	bHLH family protein
Pavir.8KG293600.v4.1	bHLH	AT3G28857.1	3e-25	bHLH family protein
Pavir.8KG299600.v4.1	GRAS	AT2G37650.1	1e-136	GRAS family protein
Pavir.8KG323200.v4.1	Dof	AT5G60200.1	3e-35	TARGET OF MONOPTEROS 6
Pavir.8KG330800.v4.1	NAC	AT2G33480.1	1e-38	NAC domain containing protein 41
Pavir.8KG336700.v4.1	GRAS	AT2G29065.1	3e-54	GRAS family protein
Pavir.8KG337000.v4.1	GRAS	AT2G29060.1	1e-87	GRAS family protein
Pavir.8KG337100.v4.1	GRAS	AT2G29060.1	2e-99	GRAS family protein
Pavir.8KG346000.v4.1	SBP	AT5G50670.1	5e-42	SBP family protein
Pavir.8KG366700.v4.1	bHLH	AT1G27740.1	2e-36	root hair defective 6-like 4
Pavir.8NG001600.v4.1	WRKY	AT2G40740.1	7e-16	WRKY DNA-binding protein 55
Pavir.8NG001800.v4.1	WRKY	AT2G40740.1	6e-18	WRKY DNA-binding protein 55
Pavir.8NG001900.v4.1	WRKY	AT4G11070.2	1e-14	WRKY family protein
Pavir.8NG002100.v4.1	WRKY	AT3G56400.1	9e-22	WRKY DNA-binding protein 70
Pavir.8NG004600.v4.1	LBD	AT2G30130.1	3e-72	LBD family protein
Pavir.8NG007300.v4.1	Dof	AT5G60200.1	6e-36	TARGET OF MONOPTEROS 6
Pavir.8NG017500.v4.1	ZF-HD	AT3G28917.1	2e-30	mini zinc finger 2
Pavir.8NG018400.v4.1	NAC	AT5G18270.2	9e-84	Arabidopsis NAC domain containing protein 87
Pavir.8NG018500.v4.1	NAC	AT1G69490.1	1e-83	NAC-like, activated by AP3/PI
Pavir.8NG019700.v4.1	GRAS	AT3G54220.1	0	GRAS family protein
Pavir.8NG024800.v4.1	NAC	AT1G62700.1	6e-14	Arabidopsis NAC domain containing protein 26
Pavir.8NG028500.v4.1	CAMTA	AT5G09410.2	0	ethylene induced calmodulin binding protein
Pavir.8NG040400.v4.1	FAR1	AT3G59470.2	1e-15	FAR1 family protein
Pavir.8NG045400.v4.1	Trihelix	AT1G21200.1	1e-106	sequence-specific DNA binding transcription factors
Pavir.8NG046200.v4.1	GRAS	AT4G08250.1	4e-41	GRAS family protein
Pavir.8NG046300.v4.1	bZIP	AT1G43700.1	2e-77	VIRE2-interacting protein 1
Pavir.8NG052900.v4.1	NAC	AT3G44350.2	1e-60	NAC domain containing protein 61
Pavir.8NG054000.v4.1	bZIP	AT1G08320.3	1e-162	bZIP family protein
Pavir.8NG062800.v4.1	TCP	AT1G58100.1	3e-55	TCP family protein
Pavir.8NG067700.v4.1	NAC	AT3G18400.1	1e-10	NAC domain containing protein 58
Pavir.8NG074600.v4.1	NAC	AT1G77450.1	3e-94	NAC domain containing protein 32
Pavir.8NG084100.v4.1	GATA	AT3G60530.1	4e-26	GATA transcription factor 4
Pavir.8NG100500.v4.1	bHLH	AT2G42280.1	5e-68	bHLH family protein
Pavir.8NG103500.v4.1	bHLH	AT3G26744.1	1e-114	bHLH family protein
Pavir.8NG107600.v4.1	NAC	AT3G04070.2	1e-34	NAC domain containing protein 47
Pavir.8NG113600.v4.1	NAC	AT3G04070.2	6e-36	NAC domain containing protein 47
Pavir.8NG117700.v4.1	WRKY	AT5G64810.1	3e-46	WRKY DNA-binding protein 51
Pavir.8NG142000.v4.1	bHLH	AT5G43650.1	3e-23	bHLH family protein
Pavir.8NG143400.v4.1	NAC	AT3G17730.1	1e-16	NAC domain containing protein 57
Pavir.8NG149600.v4.1	WRKY	AT2G40740.1	9e-21	WRKY DNA-binding protein 55
Pavir.8NG153900.v4.1	NF-YC	AT1G56170.1	2e-15	nuclear factor Y, subunit C2
Pavir.8NG170300.v4.1	WRKY	AT3G56400.1	5e-23	WRKY DNA-binding protein 70
Pavir.8NG175600.v4.1	NF-YC	AT5G38140.1	3e-06	nuclear factor Y, subunit C12
Pavir.8NG182900.v4.1	bZIP	AT1G58110.1	9e-73	bZIP family protein
Pavir.8NG184500.v4.1	bZIP	AT5G24800.1	2e-23	basic leucine zipper 9
Pavir.8NG191600.v4.1	bHLH	AT2G22760.1	9e-31	bHLH family protein
Pavir.8NG194300.v4.1	ZF-HD	AT4G24660.1	3e-55	homeobox protein 22
Pavir.8NG203900.v4.1	NAC	AT4G01550.1	2e-05	NAC domain containing protein 69
Pavir.8NG213700.v4.1	FAR1	AT4G38180.1	1e-31	FAR1-related sequence 5
Pavir.8NG217600.v4.1	bHLH	AT3G07340.1	4e-68	bHLH family protein
Pavir.8NG218900.v4.1	FAR1	AT5G18960.1	2e-11	FAR1-related sequence 12
Pavir.8NG222200.v4.1	GRAS	AT1G66350.1	1e-100	RGA-like 1
Pavir.8NG227200.v4.1	NAC	AT3G04070.1	2e-36	NAC domain containing protein 47
Pavir.8NG230700.v4.1	WRKY	AT5G13080.1	2e-31	WRKY DNA-binding protein 75
Pavir.8NG230900.v4.1	NAC	AT2G33480.1	1e-36	NAC domain containing protein 41
Pavir.8NG236700.v4.1	LBD	AT1G65620.3	2e-58	LBD family protein
Pavir.8NG247200.v4.1	FAR1	AT3G59470.2	1e-08	FAR1 family protein
Pavir.8NG247600.v4.1	FAR1	AT3G59470.2	6e-09	FAR1 family protein
Pavir.8NG247700.v4.1	NAC	AT5G46590.1	3e-15	NAC domain containing protein 96
Pavir.8NG253200.v4.1	SBP	AT5G50670.1	7e-42	SBP family protein
Pavir.8NG257400.v4.1	FAR1	AT4G38180.1	1e-18	FAR1-related sequence 5
Pavir.8NG278100.v4.1	bHLH	AT3G47640.2	4e-33	bHLH family protein
Pavir.8NG287600.v4.1	FAR1	AT4G38180.1	5e-37	FAR1-related sequence 5
Pavir.8NG295900.v4.1	GRAS	AT1G07530.1	1e-152	SCARECROW-like 14
Pavir.8NG296000.v4.1	GRAS	AT2G37650.1	1e-154	GRAS family protein
Pavir.8NG296100.v4.1	GRAS	AT2G37650.1	1e-148	GRAS family protein
Pavir.8NG296200.v4.1	GRAS	AT1G07530.1	1e-136	SCARECROW-like 14
Pavir.8NG296600.v4.1	GRAS	AT1G07530.1	5e-44	SCARECROW-like 14
Pavir.8NG296700.v4.1	GRAS	AT1G07530.1	1e-117	SCARECROW-like 14
Pavir.8NG296800.v4.1	GRAS	AT1G07530.1	1e-120	SCARECROW-like 14
Pavir.8NG304900.v4.1	bHLH	AT4G37850.1	7e-34	bHLH family protein
Pavir.8NG309800.v4.1	GRAS	AT2G29060.1	1e-112	GRAS family protein
Pavir.8NG309900.v4.1	GRAS	AT2G37650.1	5e-78	GRAS family protein
Pavir.8NG332400.v4.1	bHLH	AT2G14760.1	3e-39	bHLH family protein
Pavir.8NG353100.v4.1	LBD	AT2G30130.1	2e-72	LBD family protein
Pavir.9KG006400.v4.1	FAR1	AT1G80010.1	1e-122	FAR1-related sequence 8
Pavir.9KG018900.v4.1	NF-YC	AT1G07980.1	9e-25	nuclear factor Y, subunit C10
Pavir.9KG021000.v4.1	HSF	AT1G32330.1	1e-137	heat shock transcription factor A1D
Pavir.9KG021500.v4.1	WRKY	AT2G34830.1	1e-55	WRKY DNA-binding protein 35
Pavir.9KG029500.v4.1	GeBP	AT3G04930.2	2e-15	DNA-binding storekeeper protein-related transcriptional regulator
Pavir.9KG031100.v4.1	GRAS	AT2G01570.1	0	GRAS family protein
Pavir.9KG031700.v4.1	TCP	AT3G18550.2	4e-28	TCP family protein
Pavir.9KG040100.v4.1	NF-YA	AT3G20910.1	2e-42	nuclear factor Y, subunit A9
Pavir.9KG048100.v4.1	GATA	AT3G21175.2	4e-65	ZIM-like 1
Pavir.9KG057600.v4.1	bHLH	AT4G37850.1	2e-34	bHLH family protein
Pavir.9KG057700.v4.1	bHLH	AT4G37850.1	4e-46	bHLH family protein
Pavir.9KG057800.v4.1	bHLH	AT4G37850.1	8e-39	bHLH family protein
Pavir.9KG058100.v4.1	bHLH	AT2G20180.2	3e-47	phytochrome interacting factor 3-like 5
Pavir.9KG058500.v4.1	CPP	AT4G14770.1	6e-72	TESMIN/TSO1-like CXC 2
Pavir.9KG063000.v4.1	Trihelix	AT2G35640.1	2e-51	Trihelix family protein
Pavir.9KG066800.v4.1	LBD	AT2G30130.1	1e-59	LBD family protein
Pavir.9KG067400.v4.1	YABBY	AT2G26580.1	4e-55	YABBY family protein
Pavir.9KG069000.v4.1	NF-YA	AT5G06510.3	2e-32	nuclear factor Y, subunit A10
Pavir.9KG076400.v4.1	bHLH	AT2G20180.2	1e-45	phytochrome interacting factor 3-like 5
Pavir.9KG076900.v4.1	CPP	AT3G22780.1	1e-66	Tesmin/TSO1-like CXC domain-containing protein
Pavir.9KG079800.v4.1	WRKY	AT5G28650.1	3e-95	WRKY DNA-binding protein 74
Pavir.9KG081500.v4.1	NAC	AT3G18400.1	2e-92	NAC domain containing protein 58
Pavir.9KG082400.v4.1	WRKY	AT4G26440.1	1e-15	WRKY DNA-binding protein 34
Pavir.9KG084500.v4.1	FAR1	AT4G38180.1	1e-171	FAR1-related sequence 5
Pavir.9KG089900.v4.1	EIL	AT3G20770.1	1e-178	EIL family protein
Pavir.9KG091800.v4.1	NAC	AT5G18270.1	8e-99	Arabidopsis NAC domain containing protein 87
Pavir.9KG092600.v4.1	NAC	AT1G69490.1	8e-85	NAC-like, activated by AP3/PI
Pavir.9KG094400.v4.1	Dof	AT1G28310.1	2e-14	Dof family protein
Pavir.9KG101200.v4.1	Dof	AT5G62430.1	8e-21	cycling DOF factor 1
Pavir.9KG102100.v4.1	bHLH	AT2G14760.1	9e-52	bHLH family protein
Pavir.9KG102500.v4.1	LBD	AT5G66870.1	7e-62	ASYMMETRIC LEAVES 2-like 1
Pavir.9KG104000.v4.1	LBD	AT4G37540.1	3e-57	LOB domain-containing protein 39
Pavir.9KG110500.v4.1	GRAS	AT2G37650.1	1e-135	GRAS family protein
Pavir.9KG110800.v4.1	GRAS	AT2G37650.1	1e-149	GRAS family protein
Pavir.9KG124900.v4.1	FAR1	AT4G15090.1	6e-18	FAR1 family protein
Pavir.9KG129600.v4.1	Trihelix	AT1G76880.1	1e-70	Trihelix family protein
Pavir.9KG142600.v4.1	YABBY	AT4G00180.1	3e-62	YABBY family protein
Pavir.9KG148500.v4.1	Dof	AT4G00940.1	1e-28	Dof family protein
Pavir.9KG166800.v4.1	bHLH	AT1G26945.1	3e-33	bHLH family protein
Pavir.9KG169000.v4.1	Dof	AT3G47500.1	2e-65	cycling DOF factor 3
Pavir.9KG171800.v4.1	NAC	AT5G08790.1	5e-10	NAC family protein
Pavir.9KG187700.v4.1	NAC	AT4G28530.1	3e-80	NAC domain containing protein 74
Pavir.9KG201600.v4.1	E2F/DP	AT5G03415.1	1e-129	Transcription factor DP
Pavir.9KG208000.v4.1	HSF	AT3G22830.1	1e-118	heat shock transcription factor A6B
Pavir.9KG209400.v4.1	FAR1	AT4G38180.1	8e-18	FAR1-related sequence 5
Pavir.9KG211300.v4.1	GATA	AT3G60530.1	8e-32	GATA transcription factor 4
Pavir.9KG224200.v4.1	Dof	AT1G51700.1	2e-33	DOF zinc finger protein 1
Pavir.9KG226700.v4.1	bHLH	AT2G40200.1	3e-29	bHLH family protein
Pavir.9KG233700.v4.1	WRKY	AT2G34830.1	2e-58	WRKY DNA-binding protein 35
Pavir.9KG240900.v4.1	bHLH	AT2G22760.1	1e-30	bHLH family protein
Pavir.9KG241000.v4.1	bHLH	AT4G09820.1	4e-15	bHLH family protein
Pavir.9KG249000.v4.1	LBD	AT2G45420.1	8e-70	LOB domain-containing protein 18
Pavir.9KG251700.v4.1	bHLH	AT1G72210.1	1e-68	bHLH family protein
Pavir.9KG253200.v4.1	CAMTA	AT2G22300.2	0	signal responsive 1
Pavir.9KG254400.v4.1	GRAS	AT5G48150.1	0	GRAS family protein
Pavir.9KG267300.v4.1	bHLH	AT1G72210.1	1e-67	bHLH family protein
Pavir.9KG289300.v4.1	bZIP	AT2G16770.1	1e-68	bZIP family protein
Pavir.9KG301000.v4.1	SBP	AT5G18830.3	1e-171	squamosa promoter binding protein-like 7
Pavir.9KG303900.v4.1	GRAS	AT1G21450.1	0	SCARECROW-like 1
Pavir.9KG304500.v4.1	NAC	AT5G64060.1	6e-84	NAC domain containing protein 103
Pavir.9KG306700.v4.1	bZIP	AT4G38900.3	1e-83	bZIP family protein
Pavir.9KG307100.v4.1	NAC	AT2G18060.1	1e-108	vascular related NAC-domain protein 1
Pavir.9KG317700.v4.1	GRAS	AT4G00150.1	5e-99	GRAS family protein
Pavir.9KG319000.v4.1	FAR1	AT3G59470.2	1e-10	FAR1 family protein
Pavir.9KG327300.v4.1	bHLH	AT4G00050.1	4e-49	bHLH family protein
Pavir.9KG327600.v4.1	GATA	AT2G45050.1	6e-60	GATA transcription factor 2
Pavir.9KG340200.v4.1	Trihelix	AT3G54390.1	6e-19	sequence-specific DNA binding transcription factors
Pavir.9KG341800.v4.1	STAT	AT1G78540.1	1e-164	SH2 domain protein B
Pavir.9KG345300.v4.1	NAC	AT4G17980.1	8e-84	NAC domain containing protein 71
Pavir.9KG346300.v4.1	NAC	AT4G17980.1	7e-84	NAC domain containing protein 71
Pavir.9KG348300.v4.1	LBD	AT1G67100.1	3e-35	LOB domain-containing protein 40
Pavir.9KG351000.v4.1	FAR1	AT4G38180.1	2e-12	FAR1-related sequence 5
Pavir.9KG352900.v4.1	NAC	AT3G10500.1	2e-11	NAC domain containing protein 53
Pavir.9KG354500.v4.1	bHLH	AT1G32640.1	1e-180	bHLH family protein
Pavir.9KG356400.v4.1	NAC	AT5G63790.1	2e-15	NAC domain containing protein 102
Pavir.9KG371000.v4.1	GRAS	AT4G37650.1	1e-153	GRAS family protein
Pavir.9KG379200.v4.1	WRKY	AT2G03340.1	3e-94	WRKY DNA-binding protein 3
Pavir.9KG387700.v4.1	Dof	AT5G02460.1	8e-30	Dof family protein
Pavir.9KG391200.v4.1	NF-YB	AT4G14540.1	4e-73	nuclear factor Y, subunit B3
Pavir.9KG392700.v4.1	NF-YA	AT1G17590.2	1e-39	nuclear factor Y, subunit A8
Pavir.9KG393300.v4.1	GRAS	AT3G13840.1	4e-40	GRAS family protein
Pavir.9KG400200.v4.1	bHLH	AT4G00120.1	2e-10	bHLH family protein
Pavir.9KG402400.v4.1	CAMTA	AT5G09410.2	0	ethylene induced calmodulin binding protein
Pavir.9KG406200.v4.1	bHLH	AT3G47640.2	3e-35	bHLH family protein
Pavir.9KG411800.v4.1	GeBP	AT5G28040.1	4e-44	DNA-binding storekeeper protein-related transcriptional regulator
Pavir.9KG414200.v4.1	HSF	AT1G46264.1	2e-84	heat shock transcription factor B4
Pavir.9KG418000.v4.1	LBD	AT2G45420.1	8e-70	LOB domain-containing protein 18
Pavir.9KG422700.v4.1	bZIP	AT3G12250.1	1e-176	TGACG motif-binding factor 6
Pavir.9KG429900.v4.1	bZIP	AT1G75390.1	5e-28	basic leucine-zipper 44
Pavir.9KG433300.v4.1	WRKY	AT3G56400.1	2e-25	WRKY DNA-binding protein 70
Pavir.9KG435000.v4.1	bZIP	AT2G40620.1	9e-97	bZIP family protein
Pavir.9KG468600.v4.1	Dof	AT5G65590.1	3e-47	Dof family protein
Pavir.9KG475700.v4.1	Trihelix	AT3G58630.1	4e-12	sequence-specific DNA binding transcription factors
Pavir.9KG479800.v4.1	LBD	AT1G07900.1	2e-65	LOB domain-containing protein 1
Pavir.9KG491100.v4.1	Dof	AT3G55370.1	2e-49	OBF-binding protein 3
Pavir.9KG493600.v4.1	GRAS	AT2G37650.1	0	GRAS family protein
Pavir.9KG495600.v4.1	bHLH	AT3G19500.1	2e-21	bHLH family protein
Pavir.9KG504600.v4.1	GRAS	AT4G08250.1	1e-120	GRAS family protein
Pavir.9KG507100.v4.1	WRKY	AT2G34830.1	2e-58	WRKY DNA-binding protein 35
Pavir.9KG508600.v4.1	Trihelix	AT1G13450.3	6e-75	Trihelix family protein
Pavir.9KG512500.v4.1	GRAS	AT4G08250.1	1e-121	GRAS family protein
Pavir.9KG514900.v4.1	bHLH	AT1G68810.1	1e-75	bHLH family protein
Pavir.9KG518500.v4.1	bZIP	AT4G36730.1	3e-12	G-box binding factor 1
Pavir.9KG520600.v4.1	bZIP	AT2G35530.1	8e-90	basic region/leucine zipper transcription factor 16
Pavir.9KG525000.v4.1	LBD	AT2G45420.1	2e-72	LOB domain-containing protein 18
Pavir.9KG527900.v4.1	NF-YC	AT5G63470.2	6e-76	nuclear factor Y, subunit C4
Pavir.9KG529500.v4.1	BBR-BPC	AT2G01930.1	4e-57	basic pentacysteine1
Pavir.9KG534700.v4.1	bHLH	AT4G37850.1	3e-34	bHLH family protein
Pavir.9KG536500.v4.1	bHLH	AT1G10120.1	2e-46	bHLH family protein
Pavir.9KG540200.v4.1	HSF	AT4G17750.1	6e-78	heat shock factor 1
Pavir.9KG548300.v4.1	NAC	AT2G18060.1	1e-135	vascular related NAC-domain protein 1
Pavir.9KG548400.v4.1	bZIP	AT4G38900.3	4e-88	bZIP family protein
Pavir.9KG551800.v4.1	bHLH	AT1G30670.1	2e-23	bHLH family protein
Pavir.9KG561300.v4.1	Trihelix	AT1G76890.2	1e-124	Trihelix family protein
Pavir.9KG562000.v4.1	NAC	AT1G65910.1	1e-131	NAC domain containing protein 28
Pavir.9KG563700.v4.1	bHLH	AT2G46810.1	6e-55	bHLH family protein
Pavir.9KG573700.v4.1	FAR1	AT5G18960.1	1e-13	FAR1-related sequence 12
Pavir.9KG578100.v4.1	NAC	AT2G17040.1	4e-88	NAC domain containing protein 36
Pavir.9KG579300.v4.1	bHLH	AT5G65640.1	8e-68	beta HLH protein 93
Pavir.9KG583700.v4.1	bZIP	AT3G62420.1	1e-20	basic region/leucine zipper motif 53
Pavir.9KG585300.v4.1	GATA	AT1G08010.2	5e-35	GATA transcription factor 11
Pavir.9KG589300.v4.1	LBD	AT2G42430.1	4e-56	lateral organ boundaries-domain 16
Pavir.9KG589400.v4.1	LBD	AT2G42440.1	2e-63	LBD family protein
Pavir.9KG590100.v4.1	LBD	AT2G42430.1	4e-56	lateral organ boundaries-domain 16
Pavir.9KG590200.v4.1	LBD	AT2G42440.1	2e-63	LBD family protein
Pavir.9KG592900.v4.1	E2F/DP	AT5G03415.1	1e-141	Transcription factor DP
Pavir.9KG599500.v4.1	HSF	AT3G22830.1	1e-103	heat shock transcription factor A6B
Pavir.9KG607600.v4.1	Dof	AT5G39660.1	1e-69	cycling DOF factor 2
Pavir.9KG609300.v4.1	bHLH	AT3G47710.1	1e-33	BANQUO 3
Pavir.9KG610600.v4.1	bHLH	AT3G28857.1	2e-29	bHLH family protein
Pavir.9KG612800.v4.1	NF-YA	AT3G14020.1	2e-44	nuclear factor Y, subunit A6
Pavir.9KG618400.v4.1	NAC	AT1G25580.1	4e-37	NAC family protein
Pavir.9KG622300.v4.1	YABBY	AT1G69180.1	2e-52	YABBY family protein
Pavir.9KG632600.v4.1	bHLH	AT2G14760.1	3e-53	bHLH family protein
Pavir.9KG642600.v4.1	GRAS	AT5G48150.1	0	GRAS family protein
Pavir.9KG645000.v4.1	CAMTA	AT2G22300.2	0	signal responsive 1
Pavir.9KG647000.v4.1	bHLH	AT1G72210.1	2e-78	bHLH family protein
Pavir.9NG002200.v4.1	NAC	AT2G17040.1	1e-05	NAC domain containing protein 36
Pavir.9NG004800.v4.1	FAR1	AT1G80010.1	1e-123	FAR1-related sequence 8
Pavir.9NG012600.v4.1	NF-YC	AT1G07980.1	7e-22	nuclear factor Y, subunit C10
Pavir.9NG014700.v4.1	HSF	AT1G32330.1	1e-136	heat shock transcription factor A1D
Pavir.9NG015000.v4.1	WRKY	AT1G30650.1	3e-54	WRKY DNA-binding protein 14
Pavir.9NG027800.v4.1	NAC	AT1G33060.1	8e-07	NAC 014
Pavir.9NG030900.v4.1	GRAS	AT1G07530.1	1e-163	SCARECROW-like 14
Pavir.9NG033700.v4.1	GRAS	AT1G07530.1	1e-161	SCARECROW-like 14
Pavir.9NG035500.v4.1	Dof	AT3G55370.2	1e-53	OBF-binding protein 3
Pavir.9NG042700.v4.1	Dof	AT1G51700.1	6e-34	DOF zinc finger protein 1
Pavir.9NG043300.v4.1	bHLH	AT2G14760.1	3e-50	bHLH family protein
Pavir.9NG046400.v4.1	bHLH	AT3G19500.1	1e-37	bHLH family protein
Pavir.9NG046900.v4.1	WRKY	AT3G01080.1	9e-68	WRKY DNA-binding protein 58
Pavir.9NG048200.v4.1	WRKY	AT1G69310.2	4e-56	WRKY DNA-binding protein 57
Pavir.9NG054200.v4.1	WRKY	AT3G01080.1	2e-68	WRKY DNA-binding protein 58
Pavir.9NG061200.v4.1	bZIP	AT4G36730.2	1e-37	G-box binding factor 1
Pavir.9NG069200.v4.1	FAR1	AT4G38180.1	1e-103	FAR1-related sequence 5
Pavir.9NG069600.v4.1	NAC	AT2G43000.1	6e-87	NAC domain containing protein 42
Pavir.9NG074900.v4.1	bZIP	AT3G49760.1	5e-14	basic leucine-zipper 5
Pavir.9NG076500.v4.1	GRAS	AT1G50420.1	6e-23	scarecrow-like 3
Pavir.9NG079800.v4.1	TCP	AT4G18390.1	3e-47	TEOSINTE BRANCHED 1, cycloidea and PCF transcription factor 2
Pavir.9NG081800.v4.1	bHLH	AT3G59060.4	1e-43	phytochrome interacting factor 3-like 6
Pavir.9NG084300.v4.1	FAR1	AT4G38180.1	1e-111	FAR1-related sequence 5
Pavir.9NG084800.v4.1	NAC	AT2G43000.1	8e-87	NAC domain containing protein 42
Pavir.9NG089200.v4.1	HSF	AT3G22830.1	3e-92	heat shock transcription factor A6B
Pavir.9NG093400.v4.1	bZIP	AT5G49450.1	1e-13	basic leucine-zipper 1
Pavir.9NG104500.v4.1	HSF	AT3G22830.1	2e-90	heat shock transcription factor A6B
Pavir.9NG107800.v4.1	WRKY	AT3G04670.1	3e-79	WRKY DNA-binding protein 39
Pavir.9NG108100.v4.1	bHLH	AT5G43650.1	1e-24	bHLH family protein
Pavir.9NG114400.v4.1	GATA	AT3G21175.1	2e-53	ZIM-like 1
Pavir.9NG121500.v4.1	bHLH	AT1G10120.1	6e-54	bHLH family protein
Pavir.9NG122800.v4.1	bHLH	AT4G37850.1	2e-55	bHLH family protein
Pavir.9NG124900.v4.1	bHLH	AT4G37850.1	1e-58	bHLH family protein
Pavir.9NG126100.v4.1	GRAS	AT5G66770.1	1e-145	GRAS family protein
Pavir.9NG126900.v4.1	GRAS	AT5G66770.1	1e-150	GRAS family protein
Pavir.9NG129100.v4.1	ZF-HD	AT5G15210.1	9e-40	homeobox protein 30
Pavir.9NG129200.v4.1	FAR1	AT4G38180.1	4e-61	FAR1-related sequence 5
Pavir.9NG136000.v4.1	LBD	AT1G06280.1	2e-25	LOB domain-containing protein 2
Pavir.9NG137100.v4.1	Nin-like	AT1G74480.1	4e-11	RWP-RK domain-containing protein
Pavir.9NG140700.v4.1	GeBP	AT3G04930.2	3e-16	DNA-binding storekeeper protein-related transcriptional regulator
Pavir.9NG141800.v4.1	GRAS	AT2G01570.1	0	GRAS family protein
Pavir.9NG142700.v4.1	TCP	AT3G18550.2	1e-30	TCP family protein
Pavir.9NG146600.v4.1	NF-YA	AT3G20910.1	4e-43	nuclear factor Y, subunit A9
Pavir.9NG148200.v4.1	FAR1	AT5G18960.1	3e-08	FAR1-related sequence 12
Pavir.9NG157100.v4.1	GATA	AT3G21175.2	1e-64	ZIM-like 1
Pavir.9NG163900.v4.1	WRKY	AT2G47260.1	7e-16	WRKY DNA-binding protein 23
Pavir.9NG165600.v4.1	bHLH	AT4G37850.1	2e-44	bHLH family protein
Pavir.9NG165900.v4.1	bHLH	AT4G37850.1	5e-46	bHLH family protein
Pavir.9NG170600.v4.1	Trihelix	AT2G35640.1	6e-45	Trihelix family protein
Pavir.9NG173900.v4.1	bHLH	AT2G20180.2	3e-45	phytochrome interacting factor 3-like 5
Pavir.9NG174500.v4.1	CPP	AT3G22780.1	8e-75	Tesmin/TSO1-like CXC domain-containing protein
Pavir.9NG177400.v4.1	LBD	AT2G30130.1	8e-61	LBD family protein
Pavir.9NG178300.v4.1	WRKY	AT2G47260.1	2e-15	WRKY DNA-binding protein 23
Pavir.9NG180100.v4.1	NAC	AT5G17260.1	2e-13	NAC domain containing protein 86
Pavir.9NG181900.v4.1	YABBY	AT2G26580.1	3e-56	YABBY family protein
Pavir.9NG184100.v4.1	NF-YA	AT5G06510.2	2e-33	nuclear factor Y, subunit A10
Pavir.9NG191700.v4.1	FAR1	AT1G80010.1	1e-09	FAR1-related sequence 8
Pavir.9NG194800.v4.1	WRKY	AT5G28650.1	3e-94	WRKY DNA-binding protein 74
Pavir.9NG196000.v4.1	NAC	AT3G18400.1	5e-94	NAC domain containing protein 58
Pavir.9NG201100.v4.1	GATA	AT5G49300.1	2e-27	GATA transcription factor 16
Pavir.9NG202200.v4.1	GATA	AT3G06740.1	1e-26	GATA transcription factor 15
Pavir.9NG207100.v4.1	bHLH	AT2G14760.1	2e-49	bHLH family protein
Pavir.9NG207900.v4.1	LBD	AT5G66870.1	2e-61	ASYMMETRIC LEAVES 2-like 1
Pavir.9NG209500.v4.1	LBD	AT4G37540.1	3e-54	LOB domain-containing protein 39
Pavir.9NG215700.v4.1	GRAS	AT2G37650.1	1e-148	GRAS family protein
Pavir.9NG215900.v4.1	GRAS	AT2G37650.1	1e-145	GRAS family protein
Pavir.9NG248800.v4.1	YABBY	AT2G45190.1	8e-67	YABBY family protein
Pavir.9NG267700.v4.1	GATA	AT4G34680.2	2e-30	GATA transcription factor 3
Pavir.9NG273800.v4.1	NAC	AT5G64060.1	8e-84	NAC domain containing protein 103
Pavir.9NG274400.v4.1	GRAS	AT1G21450.1	0	SCARECROW-like 1
Pavir.9NG276400.v4.1	LBD	AT1G65620.3	4e-57	LBD family protein
Pavir.9NG278800.v4.1	NAC	AT3G04070.2	6e-25	NAC domain containing protein 47
Pavir.9NG279500.v4.1	NAC	AT1G33060.2	2e-07	NAC 014
Pavir.9NG279700.v4.1	NAC	AT4G35580.3	3e-07	NAC transcription factor-like 9
Pavir.9NG280100.v4.1	NAC	AT5G63790.1	2e-90	NAC domain containing protein 102
Pavir.9NG282000.v4.1	NAC	AT5G63790.1	1e-87	NAC domain containing protein 102
Pavir.9NG287200.v4.1	WRKY	AT1G29860.1	1e-50	WRKY DNA-binding protein 71
Pavir.9NG302700.v4.1	NAC	AT4G28530.1	2e-82	NAC domain containing protein 74
Pavir.9NG308700.v4.1	FAR1	AT4G38180.1	3e-11	FAR1-related sequence 5
Pavir.9NG314100.v4.1	bHLH	AT1G26945.1	5e-34	bHLH family protein
Pavir.9NG317400.v4.1	HSF	AT3G22830.1	1e-117	heat shock transcription factor A6B
Pavir.9NG325000.v4.1	E2F/DP	AT5G03415.1	1e-118	Transcription factor DP
Pavir.9NG338800.v4.1	FAR1	AT4G15090.1	1e-60	FAR1 family protein
Pavir.9NG341900.v4.1	NAC	AT5G17260.1	2e-13	NAC domain containing protein 86
Pavir.9NG345400.v4.1	FAR1	AT4G38180.1	1e-23	FAR1-related sequence 5
Pavir.9NG355600.v4.1	GRAS	AT5G48150.1	0	GRAS family protein
Pavir.9NG356600.v4.1	CAMTA	AT2G22300.2	0	signal responsive 1
Pavir.9NG366600.v4.1	bZIP	AT2G16770.1	3e-64	bZIP family protein
Pavir.9NG367000.v4.1	WRKY	AT2G34830.1	1e-57	WRKY DNA-binding protein 35
Pavir.9NG370600.v4.1	bHLH	AT2G22760.1	2e-22	bHLH family protein
Pavir.9NG381700.v4.1	FAR1	AT4G38180.1	3e-21	FAR1-related sequence 5
Pavir.9NG384300.v4.1	NAC	AT4G01520.1	1e-08	NAC domain containing protein 67
Pavir.9NG392700.v4.1	bZIP	AT5G28770.2	1e-47	bZIP family protein
Pavir.9NG393400.v4.1	bHLH	AT4G02590.3	4e-79	bHLH family protein
Pavir.9NG394400.v4.1	WRKY	AT5G28650.1	4e-53	WRKY DNA-binding protein 74
Pavir.9NG400000.v4.1	bZIP	AT2G17770.2	4e-23	basic region/leucine zipper motif 27
Pavir.9NG402700.v4.1	NAC	AT5G63790.1	3e-16	NAC domain containing protein 102
Pavir.9NG403600.v4.1	LBD	AT2G45420.1	6e-73	LOB domain-containing protein 18
Pavir.9NG407500.v4.1	bHLH	AT1G72210.1	4e-69	bHLH family protein
Pavir.9NG415200.v4.1	SRS	AT5G66350.1	7e-60	Lateral root primordium (LRP) protein-related
Pavir.9NG432000.v4.1	bZIP	AT1G03970.1	3e-32	G-box binding factor 4
Pavir.9NG435900.v4.1	bZIP	AT1G03970.1	7e-31	G-box binding factor 4
Pavir.9NG437100.v4.1	NAC	AT5G22380.1	1e-70	NAC domain containing protein 90
Pavir.9NG442700.v4.1	WRKY	AT5G24110.1	1e-07	WRKY DNA-binding protein 30
Pavir.9NG447500.v4.1	NF-YC	AT3G12480.1	2e-49	nuclear factor Y, subunit C11
Pavir.9NG448500.v4.1	bZIP	AT2G16770.1	1e-54	bZIP family protein
Pavir.9NG456100.v4.1	NAC	AT4G17980.1	7e-84	NAC domain containing protein 71
Pavir.9NG459700.v4.1	Trihelix	AT2G44730.1	8e-26	Trihelix family protein
Pavir.9NG468100.v4.1	STAT	AT1G78540.1	1e-165	SH2 domain protein B
Pavir.9NG474600.v4.1	bHLH	AT4G00050.1	3e-50	bHLH family protein
Pavir.9NG475000.v4.1	Trihelix	AT1G33240.1	6e-22	GT-2-like 1
Pavir.9NG478100.v4.1	GRAS	AT4G00150.1	7e-98	GRAS family protein
Pavir.9NG483000.v4.1	GATA	AT2G45050.1	1e-59	GATA transcription factor 2
Pavir.9NG493300.v4.1	NAC	AT4G36160.1	1e-111	NAC domain containing protein 76
Pavir.9NG493500.v4.1	bZIP	AT4G38900.3	3e-88	bZIP family protein
Pavir.9NG502200.v4.1	LBD	AT5G67420.1	1e-69	LOB domain-containing protein 37
Pavir.9NG508900.v4.1	GRAS	AT4G37650.1	1e-161	GRAS family protein
Pavir.9NG512600.v4.1	bHLH	AT1G72210.1	8e-71	bHLH family protein
Pavir.9NG514100.v4.1	FAR1	AT4G38180.1	1e-20	FAR1-related sequence 5
Pavir.9NG515600.v4.1	WRKY	AT2G03340.1	1e-112	WRKY DNA-binding protein 3
Pavir.9NG524700.v4.1	FAR1	AT5G18960.1	3e-05	FAR1-related sequence 12
Pavir.9NG528800.v4.1	NF-YB	AT4G14540.1	5e-73	nuclear factor Y, subunit B3
Pavir.9NG532000.v4.1	Dof	AT3G55370.1	6e-31	OBF-binding protein 3
Pavir.9NG536700.v4.1	GRAS	AT3G13840.1	4e-42	GRAS family protein
Pavir.9NG540900.v4.1	bHLH	AT4G00120.1	7e-11	bHLH family protein
Pavir.9NG541400.v4.1	bHLH	AT4G37850.1	4e-39	bHLH family protein
Pavir.9NG553200.v4.1	bHLH	AT3G47640.2	2e-36	bHLH family protein
Pavir.9NG554400.v4.1	bHLH	AT3G47640.2	3e-36	bHLH family protein
Pavir.9NG557400.v4.1	GeBP	AT5G28040.1	3e-41	DNA-binding storekeeper protein-related transcriptional regulator
Pavir.9NG558100.v4.1	NAC	AT1G69490.1	7e-26	NAC-like, activated by AP3/PI
Pavir.9NG559400.v4.1	HSF	AT1G46264.1	6e-86	heat shock transcription factor B4
Pavir.9NG563900.v4.1	bZIP	AT1G08320.3	1e-149	bZIP family protein
Pavir.9NG564200.v4.1	bZIP	AT2G36270.1	3e-58	bZIP family protein
Pavir.9NG568300.v4.1	NF-YC	AT5G63470.2	2e-76	nuclear factor Y, subunit C4
Pavir.9NG570100.v4.1	LBD	AT2G45420.1	5e-73	LOB domain-containing protein 18
Pavir.9NG571700.v4.1	FAR1	AT4G38180.1	2e-38	FAR1-related sequence 5
Pavir.9NG583700.v4.1	FAR1	AT4G38180.1	2e-10	FAR1-related sequence 5
Pavir.9NG600600.v4.1	NAC	AT1G69490.1	2e-83	NAC-like, activated by AP3/PI
Pavir.9NG600800.v4.1	NAC	AT5G18270.1	1e-101	Arabidopsis NAC domain containing protein 87
Pavir.9NG603600.v4.1	EIL	AT3G20770.1	1e-179	EIL family protein
Pavir.9NG606100.v4.1	EIL	AT3G20770.1	1e-179	EIL family protein
Pavir.9NG607200.v4.1	bZIP	AT2G41070.3	3e-34	bZIP family protein
Pavir.9NG607900.v4.1	WRKY	AT2G46400.1	5e-19	WRKY DNA-binding protein 46
Pavir.9NG609200.v4.1	NAC	AT1G32510.1	4e-20	NAC domain containing protein 11
Pavir.9NG609300.v4.1	bZIP	AT3G56850.1	4e-30	ABA-responsive element binding protein 3
Pavir.9NG610300.v4.1	bZIP	AT3G12250.1	1e-176	TGACG motif-binding factor 6
Pavir.9NG615100.v4.1	bZIP	AT2G35530.1	2e-15	basic region/leucine zipper transcription factor 16
Pavir.9NG625000.v4.1	LBD	AT2G30340.1	4e-71	LOB domain-containing protein 13
Pavir.9NG627700.v4.1	bHLH	AT5G56960.1	7e-24	bHLH family protein
Pavir.9NG634500.v4.1	LBD	AT3G02550.1	2e-68	LOB domain-containing protein 41
Pavir.9NG638700.v4.1	NAC	AT1G25580.1	7e-39	NAC family protein
Pavir.9NG642000.v4.1	YABBY	AT1G69180.1	2e-52	YABBY family protein
Pavir.9NG653400.v4.1	bHLH	AT2G14760.1	1e-53	bHLH family protein
Pavir.9NG665600.v4.1	GRAS	AT4G08250.1	1e-121	GRAS family protein
Pavir.9NG668200.v4.1	bHLH	AT1G68810.1	3e-76	bHLH family protein
Pavir.9NG670400.v4.1	Trihelix	AT1G13450.1	1e-116	Trihelix family protein
Pavir.9NG671600.v4.1	FAR1	AT3G06250.1	3e-41	FAR1-related sequence 7
Pavir.9NG672600.v4.1	FAR1	AT4G15090.1	2e-29	FAR1 family protein
Pavir.9NG676500.v4.1	bZIP	AT3G62420.1	3e-20	basic region/leucine zipper motif 53
Pavir.9NG687800.v4.1	LBD	AT1G07900.1	1e-65	LOB domain-containing protein 1
Pavir.9NG694800.v4.1	bHLH	AT1G05710.3	3e-20	bHLH family protein
Pavir.9NG697900.v4.1	Dof	AT3G55370.2	2e-51	OBF-binding protein 3
Pavir.9NG699800.v4.1	GRAS	AT2G37650.1	0	GRAS family protein
Pavir.9NG713700.v4.1	Trihelix	AT3G58630.1	6e-14	sequence-specific DNA binding transcription factors
Pavir.9NG726300.v4.1	NF-YA	AT3G14020.1	1e-45	nuclear factor Y, subunit A6
Pavir.9NG728600.v4.1	bHLH	AT3G28857.1	6e-29	bHLH family protein
Pavir.9NG728800.v4.1	bHLH	AT3G47710.1	5e-32	BANQUO 3
Pavir.9NG730400.v4.1	Dof	AT5G39660.1	1e-71	cycling DOF factor 2
Pavir.9NG739600.v4.1	HSF	AT3G22830.1	1e-100	heat shock transcription factor A6B
Pavir.9NG744500.v4.1	E2F/DP	AT5G03415.1	1e-140	Transcription factor DP
Pavir.9NG747000.v4.1	LBD	AT2G42440.1	2e-63	LBD family protein
Pavir.9NG747100.v4.1	LBD	AT2G42430.1	2e-57	lateral organ boundaries-domain 16
Pavir.9NG755100.v4.1	NAC	AT2G17040.1	1e-88	NAC domain containing protein 36
Pavir.9NG755800.v4.1	NAC	AT2G17040.1	1e-88	NAC domain containing protein 36
Pavir.9NG757500.v4.1	Nin-like	AT4G35270.1	0	Nin-like family protein
Pavir.9NG759100.v4.1	bHLH	AT1G30670.1	2e-24	bHLH family protein
Pavir.9NG767300.v4.1	bHLH	AT5G65640.1	2e-66	beta HLH protein 93
Pavir.9NG771000.v4.1	bZIP	AT4G38900.3	3e-81	bZIP family protein
Pavir.9NG771100.v4.1	NAC	AT2G18060.1	1e-137	vascular related NAC-domain protein 1
Pavir.9NG776700.v4.1	bHLH	AT2G46810.1	1e-56	bHLH family protein
Pavir.9NG778800.v4.1	NAC	AT1G65910.1	1e-127	NAC domain containing protein 28
Pavir.9NG788800.v4.1	Trihelix	AT1G76890.2	1e-119	Trihelix family protein
Pavir.9NG815200.v4.1	bHLH	AT1G72210.1	5e-76	bHLH family protein
Pavir.9NG818000.v4.1	CAMTA	AT2G22300.2	0	signal responsive 1
Pavir.9NG821300.v4.1	GRAS	AT5G48150.1	0	GRAS family protein
Pavir.9NG830300.v4.1	FAR1	AT3G59470.2	7e-18	FAR1 family protein
Pavir.9NG841200.v4.1	HSF	AT4G17750.1	1e-78	heat shock factor 1
Pavir.9NG846700.v4.1	BBR-BPC	AT2G01930.1	2e-77	basic pentacysteine1
Pavir.9NG848400.v4.1	bZIP	AT2G35530.1	3e-93	basic region/leucine zipper transcription factor 16
Pavir.9NG852600.v4.1	bHLH	AT1G10120.1	1e-47	bHLH family protein
Pavir.9NG854300.v4.1	bHLH	AT4G37850.1	3e-10	bHLH family protein
Pavir.J011200.v4.1	WRKY	AT1G69310.2	3e-49	WRKY DNA-binding protein 57
Pavir.J015600.v4.1	BES1	AT4G18890.1	5e-31	BES1/BZR1 homolog 3
Pavir.J019300.v4.1	bHLH	AT1G32640.1	3e-32	bHLH family protein
Pavir.J026900.v4.1	NAC	AT5G13180.1	1e-14	NAC domain containing protein 83
Pavir.J029200.v4.1	GRAS	AT1G63100.1	3e-49	GRAS family protein
Pavir.J062800.v4.1	SBP	AT3G60030.1	0	squamosa promoter-binding protein-like 12
Pavir.J070100.v4.1	GRAS	AT2G37650.1	4e-64	GRAS family protein
Pavir.J071100.v4.1	bHLH	AT5G48560.1	3e-27	bHLH family protein
Pavir.J091800.v4.1	HSF	AT3G24520.1	4e-50	heat shock transcription factor C1
Pavir.J106000.v4.1	LBD	AT5G67420.1	1e-69	LOB domain-containing protein 37
Pavir.J106800.v4.1	FAR1	AT4G38180.1	2e-34	FAR1-related sequence 5
[truncated: 1,949 more rows]
