# Supplementary material for: Global analysis of switchgrass (Panicum virgatum L.) transcriptomes in response to interactive effects of drought and heat stresses
Source: BMC Plant Biol. 2022 Mar 8;22:107. doi: 10.1186/s12870-022-03477-0 (PMC8903725; doi:10.1186/s12870-022-03477-0)
Supplement: Supplementary file 9 — Additional file 9. List of DT, DTHT, and HT responsive TFs. [file 12870_2022_3477_MOESM9_ESM.xlsx]

## Sheet: Description of data
List of DT, DTHT and HT responsive TFs
Description of each column in the table
Colunns	Descriptions
1	Gene ID
2	Log2 fold changes and P-value <= 0.05 (Y) or not (N) at 0 h time point
3	Log2 fold changes and P-value <= 0.05 (Y) or not (N) at 72 h time point
4	Log2 fold changes and P-value <= 0.05 (Y) or not (N) at 96 h time point
5	Log2 fold changes and P-value <= 0.05 (Y) or not (N) at 120 h time point
6	Log2 fold changes and P-value <= 0.05 (Y) or not (N) at 144 h time point
7	Log2 fold changes and P-value <= 0.05 (Y) or not (N) at 168 h time point
8	Upregulated or downregulated. If one gene shows significant differentially expressed in more than one comparisons, the judgement of upregulated or downregulated in all the significant ones will be shown.
9	TF types
10	The gene ID the best hit in Arabidopsis
11	E-values
12	Description of the gene functions

## Sheet: DTvsCtrl.TF
GeneID	Control.0-DT.0	Control.72-DT.72	Control.96-DT.96	Control.120-DT.120	Control.144-DT.144	Control.168-DT.168	TFtype	Best_hit_arabi	E-value	Description
Pavir.9KG407900.v4.1	0.963517061887268/N	-0.108537016984046/N	2.38807358816603/Y	2.44382160343851/Y	0.322221840522673/N	1.20908011010962/N	UUC2H2	AT5G57520.1	1e-16	zinc finger protein 2
Pavir.5NG454300.v4.1	0.551471128802578/N	0.0827953106300714/N	0.837701088936573/N	1.54794925912433/Y	-0.0326049638304109/N	1.13978919724281/N	URAV	AT1G25560.1	1e-119	RAV family protein
Pavir.2NG446200.v4.1	-0.756946050708469/N	0.0864921124369784/N	0.0359600465481131/N	1.38467138894253/Y	-0.913196443584565/N	1.67182848335374/N	UHD-ZIP	AT2G46680.1	3e-44	homeobox 7
Pavir.9NG798700.v4.1	0.0591434070487152/N	-2.62570015237841/Y	-2.04272358930971/Y	-2.37934530097628/Y	-1.57761669800961/N	-0.297995751035469/N	DDDERF	AT3G16770.1	4e-26	ethylene-responsive element binding protein
Pavir.3KG251300.v4.1	0.195330385288149/N	0.0930964744718883/N	-0.305519958188595/N	-1.08086674104018/Y	-0.447724426837308/N	-0.445258839064288/N	DG2-like	AT1G69580.1	7e-47	G2-like family protein
Pavir.9KG527900.v4.1	0.362912428939462/N	-0.908255556391078/N	-0.838008049536012/N	-1.36521304298982/Y	-0.910455121812879/N	0.00784154607947987/N	DNF-YC	AT5G63470.2	6e-76	nuclear factor Y, subunit C4
Pavir.7KG225200.v4.1	0.113146783632715/N	-0.342093170275756/N	-0.818519854007526/N	-1.20110623937774/Y	-0.331354696599001/N	-0.40000692166643/N	DCO-like	AT2G24790.1	6e-75	CONSTANS-like 3
Pavir.4NG008900.v4.1	-0.938836253124377/N	-0.0419305562968694/N	-0.335315385326024/N	1.49161334339851/Y	-0.614620273867859/N	0.139090466056034/N	UB3	AT5G58280.1	2e-06	B3 family protein
Pavir.5NG443900.v4.1	-1.02007999777875/N	-0.0394911934511342/N	1.76871553976196/Y	1.1845208745936/N	2.05778151319829/Y	0.596842682540925/N	UUbHLH	AT2G46510.1	4e-78	ABA-inducible BHLH-type transcription factor
Pavir.9KG091800.v4.1	-0.69202996971476/N	-0.219532852710393/N	0.433752205058419/N	1.1072894534214/Y	1.0940115387618/N	0.935426522937357/N	UNAC	AT5G18270.1	8e-99	Arabidopsis NAC domain containing protein 87
Pavir.1KG434500.v4.1	0.179755557406392/N	-0.305059092674299/N	-0.163877037418059/N	-1.25077358464936/Y	-0.288603311123428/N	-0.404235894962298/N	DGRAS	AT4G00150.1	2e-84	GRAS family protein
Pavir.9KG644100.v4.1	-0.865407062139203/N	-0.484613994251523/N	2.52946445637471/Y	-0.0419048974761589/N	1.10940515482413/N	0.118426236678887/N	UERF	AT1G78080.1	9e-57	related to AP2 4
Pavir.5NG044300.v4.1	-0.576961388843952/N	-0.0129306330726951/N	0.85309434455194/N	1.19358929699802/Y	1.00000525637216/N	0.647349100909833/N	UBES1	AT1G78700.1	1e-105	BES1/BZR1 homolog 4
Pavir.5KG658900.v4.1	0.0676719391854977/N	1.17465091091385/N	1.52331742744524/N	2.3756896940777/Y	-0.0458472686064315/N	1.91746937054869/Y	UUbZIP	AT5G44080.1	4e-34	bZIP family protein
Pavir.5KG053500.v4.1	0.00209732797821851/N	0.553314767711902/N	0.432115325766209/N	1.12307678429262/Y	0.260286519722459/N	0.924040301348156/N	UMYB_related	AT5G56840.1	6e-54	MYB_related family protein
Pavir.2KG162000.v4.1	-0.498095272280554/N	0.0336988347422477/N	0.101301118354988/N	0.039058476630812/N	1.51415372786645/Y	-0.490356538191697/N	UNAC	AT5G63790.1	4e-83	NAC domain containing protein 102
Pavir.9NG050700.v4.1	-0.947416606310936/N	0.039883575970173/N	1.42510310617119/N	1.39460564314872/Y	1.78903398746191/N	0.880810305264132/N	UC2H2	AT5G67450.1	5e-42	zinc-finger protein 1
Pavir.2KG206100.v4.1	0.234717269654076/N	-0.474820147163121/N	-0.354543868598864/N	-1.36880442358834/Y	-0.286211967641985/N	-0.524825172487581/N	DC3H	AT3G02830.1	1e-151	zinc finger protein 1
Pavir.1KG250800.v4.1	-0.126311364425839/N	0.623633850388608/N	0.846114139941998/N	1.50077063879075/Y	0.282047918731261/N	0.86135916961692/N	UWRKY	AT4G31550.1	9e-62	WRKY DNA-binding protein 11
Pavir.J474900.v4.1	-1.11292427260707/N	-0.200571409527908/N	0.306773244708349/N	1.03449261881698/Y	0.360524583966594/N	1.0622381515068/N	UERF	AT2G23340.1	1e-41	DREB and EAR motif protein 3
Pavir.9NG209500.v4.1	0.132452676991965/N	0.174871806262411/N	-0.304094944546572/N	-1.20325943463773/Y	0.116582506422418/N	-0.351831117940958/N	DLBD	AT4G37540.1	3e-54	LOB domain-containing protein 39
Pavir.8KG183500.v4.1	0.395855867717406/N	0.731153916280361/N	1.11877111554181/N	2.20107964098501/Y	0.335276622499473/N	1.87266182325132/N	UMYB_related	AT5G58900.1	8e-49	Homeodomain-like transcriptional regulator
Pavir.7KG065100.v4.1	0.662545708476661/N	0.304860891953115/N	2.70077762402749/Y	2.1037109716485/Y	2.27664881184096/Y	0.434267839792187/N	UUUbHLH	AT5G57150.1	1e-56	bHLH family protein
Pavir.3KG246100.v4.1	-0.957318435803633/N	0.138767264889143/N	1.59228937916766/N	1.76507707360528/Y	1.78346540506365/N	1.44275666888999/N	UWRKY	AT2G38470.1	1e-106	WRKY DNA-binding protein 33
Pavir.6NG276500.v4.1	0.199656213072676/N	-1.34761936064611/N	2.01640308298371/Y	1.28048470166448/N	2.75144926998354/Y	0.331956448696326/N	UUERF	AT4G34410.1	9e-35	redox responsive transcription factor 1
Pavir.3NG283000.v4.1	-0.348869436177663/N	-1.26426282540641/N	-1.05998879387403/N	-2.02297032540101/Y	-0.80863387835611/N	-0.783799373187411/N	DHD-ZIP	AT2G34710.1	0	HD-ZIP family protein
Pavir.1KG326400.v4.1	-0.850004413933731/N	1.07801632206459/N	1.11828057829647/Y	1.2175760838959/Y	0.538958669462809/N	0.224115909318984/N	UUTrihelix	AT1G21200.1	7e-75	sequence-specific DNA binding transcription factors
Pavir.1KG087300.v4.1	-1.27045713624185/N	-0.181331827094474/N	2.18812927392805/Y	1.86374242216126/Y	2.36127002943253/Y	0.548334384208805/N	UUUWRKY	AT1G80840.1	6e-60	WRKY DNA-binding protein 40
Pavir.4KG346500.v4.1	0.0486359800787151/N	0.480591538296632/N	1.50530000486853/Y	1.24199900234495/Y	0.80870007403354/N	0.907840493415597/N	UUbZIP	AT4G36730.2	9e-06	G-box binding factor 1
Pavir.9NG369700.v4.1	-0.233608543146449/N	-0.639823502562363/N	-0.749631029083869/N	-1.58504684380318/Y	-0.672975854380024/N	-0.0123540833616605/N	DHD-ZIP	AT4G37790.1	9e-69	HD-ZIP family protein
Pavir.7NG354300.v4.1	-1.13162407248307/N	-0.204053784564314/N	1.43864734244271/N	1.20763457105188/Y	0.817733208184239/N	0.620600887444676/N	UMYB	AT3G23250.1	3e-80	myb domain protein 15
Pavir.J443800.v4.1	-0.262252070847558/N	0.654947271158358/N	1.46553020835881/N	1.69752434224825/Y	0.0420196314444555/N	1.73430433309344/Y	UUbZIP	AT1G03970.1	2e-36	G-box binding factor 4
Pavir.9KG564100.v4.1	-0.0590001377187688/N	0.503658308810303/N	-0.101991184889388/N	1.08242779654433/Y	-0.0398802735633181/N	-0.462477911123364/N	UMIKC_MADS	AT2G45660.1	7e-74	AGAMOUS-like 20
Pavir.2KG593700.v4.1	-0.778599017279467/N	0.314392360099683/N	0.81114343622742/N	1.58033519638496/Y	0.232803613386641/N	0.988421654327741/N	UEIL	AT2G27050.1	1e-154	ETHYLENE-INSENSITIVE3-like 1
Pavir.J756800.v4.1	-0.354333918025303/N	-0.146376810424512/N	2.70866410833681/Y	2.26599682589243/Y	2.33405138819001/Y	0.215441580781022/N	UUUERF	AT4G25470.1	5e-54	C-repeat/DRE binding factor 2
Pavir.9KG040100.v4.1	-0.20079951509782/N	0.524016444947131/N	0.992189704906212/Y	1.00038398969313/Y	0.478855260532383/N	0.640981232726967/N	UNF-YA	AT3G20910.1	2e-42	nuclear factor Y, subunit A9
Pavir.9KG239900.v4.1	-0.184199051277485/N	-0.447548420194109/N	-1.02154241404329/N	-1.18518232334926/Y	-0.311478911522952/N	-0.0699457307841051/N	DHD-ZIP	AT4G37790.1	4e-71	HD-ZIP family protein
Pavir.5KG622000.v4.1	-0.320944840591964/N	-1.41678702490273/Y	-1.04674813503732/N	-1.14180483217386/Y	-0.012059886303616/N	-0.679332104292007/N	DDGRAS	AT2G37650.1	0	GRAS family protein
Pavir.1NG499000.v4.1	-0.770247231586304/N	0.334160852252377/N	1.19847379933493/N	1.17042676823966/Y	0.663419978640033/N	0.18060931514234/N	UGATA	AT1G08010.2	4e-40	GATA transcription factor 11
Pavir.6NG327900.v4.1	-0.774886984598739/N	-0.963029039097433/N	-2.07572882018093/Y	0.130936061229858/N	-0.193309392305444/N	-0.196702498668616/N	DM-type_MADS	AT3G30260.1	1e-30	AGAMOUS-like 79
Pavir.1KG534500.v4.1	-0.652652047336215/N	0.340313109691089/N	0.920339011475767/N	1.06233422895108/Y	0.919222836407957/N	0.0668607559332532/N	UGATA	AT1G08010.2	2e-40	GATA transcription factor 11
Pavir.9NG054200.v4.1	0.145410312132808/N	-0.20527327362544/N	-0.0891658006768886/N	-1.0187412307191/Y	-0.734213127915254/N	-0.499514969905953/N	DWRKY	AT3G01080.1	2e-68	WRKY DNA-binding protein 58
Pavir.5KG006800.v4.1	0.0506133625567122/N	-0.503157948177569/N	-0.615389942035127/N	-1.92330230154125/Y	-0.370979546549088/N	-0.556981875461849/N	DNin-like	AT1G64530.1	0	Nin-like family protein
Pavir.7KG269700.v4.1	0.320534562845803/N	1.27220771257507/N	1.6806545598369/N	2.3489021286339/Y	0.538581348469212/N	2.17419462819692/Y	UUHD-ZIP	AT2G46680.1	2e-38	homeobox 7
Pavir.1KG032700.v4.1	0.213783976339234/N	-0.552553415258007/N	-0.330457101126549/N	-1.07938155819774/Y	-0.389829200045848/N	-0.0832623075427933/N	DbZIP	AT1G32150.1	9e-89	basic region/leucine zipper transcription factor 68
Pavir.7NG253900.v4.1	0.382225623639391/N	-0.39858767550527/N	-0.84411494552798/N	-1.26748025590393/Y	-0.228966231071247/N	-0.269468311703085/N	DCO-like	AT2G24790.1	1e-74	CONSTANS-like 3
Pavir.9NG402700.v4.1	0.309050804587537/N	-1.46594191249806/Y	-1.10501191770564/Y	-0.796553760950671/Y	-0.407866665483433/N	-0.203302127594111/N	DDNAC	AT5G63790.1	3e-16	NAC domain containing protein 102
Pavir.4NG115300.v4.1	-0.0458126698597165/N	0.459398298053521/N	2.32171417157779/Y	2.45064520823192/Y	1.29133088847663/N	1.96038421226681/Y	UUUMYB	AT5G16600.1	3e-83	myb domain protein 43
Pavir.9NG173900.v4.1	0.152046359219615/N	-0.298461977205116/N	-0.562703119294571/N	-1.1347821943504/Y	-0.269962595829604/N	-0.0127845261130818/N	DbHLH	AT2G20180.2	3e-45	phytochrome interacting factor 3-like 5
Pavir.9KG391200.v4.1	0.372868865280224/N	-0.596423091967352/N	-0.800888506824558/N	-1.48507924147257/Y	-0.647197534510367/N	-0.25734866727413/N	DNF-YB	AT4G14540.1	4e-73	nuclear factor Y, subunit B3
Pavir.9KG529500.v4.1	-0.0768735551160491/N	-0.298088453693295/N	-1.07221252541539/Y	-0.928718084725946/Y	-0.587894360508/N	-0.594073071590026/N	DBBR-BPC	AT2G01930.1	4e-57	basic pentacysteine1
Pavir.1KG242400.v4.1	0.753822168698811/N	-0.211255870660347/N	-0.26332504649223/N	-1.49514554876306/Y	0.107134136824399/N	-0.844837124350757/N	DERF	AT4G13040.2	8e-47	ERF family protein
Pavir.5KG667500.v4.1	-0.409413745399182/N	1.07749099486009/N	0.38641863754923/N	1.03033451793798/Y	0.396182883106908/N	0.130720559283171/N	UMIKC_MADS	AT5G20240.1	1e-75	MIKC_MADS family protein
Pavir.3KG195400.v4.1	-0.0426366118920104/N	0.481695434019529/N	0.423501665722465/N	1.44253039211762/Y	0.00122869450565308/N	1.13930422410379/N	UMYB_related	AT5G56840.1	5e-48	MYB_related family protein
Pavir.5NG546100.v4.1	-1.21350043108827/N	-0.166023137260212/N	1.768686465849/N	1.78198198125186/Y	3.7386619691247/Y	0.321041782461705/N	UUWRKY	AT3G56400.1	2e-22	WRKY DNA-binding protein 70
Pavir.8NG018500.v4.1	-1.3798395828889/N	0.844314533975857/N	1.82871329983404/N	2.37553207349971/Y	1.29645312768683/N	2.58329504700535/Y	UUNAC	AT1G69490.1	1e-83	NAC-like, activated by AP3/PI
Pavir.1NG342600.v4.1	-0.107251132266236/N	-0.0341787088154011/N	-0.615050093294253/N	-1.35282774473059/Y	-0.37882533598796/N	0.390218454995419/N	DCO-like	AT5G57660.1	8e-75	CONSTANS-like 5
Pavir.6NG280000.v4.1	-0.16750655227197/N	0.626311839260326/N	0.158896625552731/N	1.33923443515594/Y	-0.0134003066270463/N	1.220557300469/Y	UUHD-ZIP	AT4G40060.1	4e-55	homeobox protein 16
Pavir.2KG350700.v4.1	-0.641667573815583/N	-0.211121397232271/N	0.248455562836664/N	1.86470687434254/Y	0.595636000253033/N	0.374109107426142/N	UHSF	AT4G36990.1	1e-62	heat shock factor 4
Pavir.3KG125600.v4.1	0.0397762849186174/N	0.353568561552233/N	1.26575322548507/Y	0.626854076406001/N	1.07405833863281/N	0.442025605832584/N	UC3H	AT5G58620.1	1e-145	C3H family protein
Pavir.5KG489300.v4.1	-0.357907981454632/N	0.491742058453051/N	0.403635922875011/N	1.01100799805664/Y	0.295737093409915/N	0.385460000966271/N	UMYB_related	AT1G72740.1	7e-53	MYB_related family protein
Pavir.2NG525400.v4.1	-0.277770283448544/N	0.0476703841651139/N	1.66098623772853/Y	1.25611493539018/Y	1.70852286267021/Y	0.562858933503758/N	UUUGRAS	AT5G48150.1	1e-180	GRAS family protein
Pavir.6KG341300.v4.1	-0.444420011314944/N	-0.579040682850719/N	-0.706237602335736/N	-1.02941937961169/Y	-0.83504498162217/N	0.592056342935616/N	DWRKY	AT5G56270.1	1e-128	WRKY DNA-binding protein 2
Pavir.9KG060600.v4.1	0.424214137179328/N	0.134050079804776/N	-0.203329881140025/N	1.55327372235142/Y	0.73829647776309/N	0.148831903442981/N	UC2H2	AT1G34370.2	1e-137	C2H2 family protein
Pavir.2KG400500.v4.1	-0.00198092890637253/N	-0.908325568160872/N	-1.24367744842212/Y	-0.881915125105574/N	-0.970361592500812/N	-0.902676915968725/N	DbHLH	AT1G68920.3	5e-69	bHLH family protein
Pavir.2NG248100.v4.1	-0.695264255933062/N	0.421602535755298/N	2.05543008892624/Y	1.47848601241632/Y	0.744366126492858/N	0.691895835831344/N	UUMYB	AT5G67300.1	6e-86	myb domain protein r1
Pavir.J170300.v4.1	-0.354394468762567/N	-0.292722041849796/N	1.54911674965232/Y	0.438783703654414/N	0.436963558531426/N	0.94142347045246/N	UC2H2
Pavir.5NG165000.v4.1	-0.364177813932328/N	0.938391361861818/N	0.287723032899763/N	1.21056021003915/Y	-0.283731422451713/N	0.256996655948698/N	UFAR1	AT4G38180.1	3e-82	FAR1-related sequence 5
Pavir.5KG484500.v4.1	-0.415773566042571/N	0.689701033161333/N	1.33530236331871/Y	1.40076237465483/Y	-0.209006904808804/N	0.492373356841053/N	UURAV	AT1G68840.2	1e-117	related to ABI3/VP1 2
Pavir.5KG170000.v4.1	-0.13146671188678/N	-0.588154624728684/N	1.25431695953732/Y	0.949595998253063/Y	0.725147804944145/N	0.480668438685824/N	UNAC	AT3G17730.1	6e-63	NAC domain containing protein 57
Pavir.1NG378700.v4.1	-1.54060226274242/N	-0.469638256335405/N	2.32910385524508/Y	1.5304720083661/Y	1.27252516702211/N	1.00457630666004/N	UUERF	AT4G17500.1	6e-52	ethylene responsive element binding factor 1
Pavir.3NG284800.v4.1	-0.79371843580756/N	0.262840696118486/N	0.372190728234094/N	1.48518503543811/Y	1.16885975264147/N	1.05266478789941/N	UNAC	AT1G56010.2	2e-82	NAC domain containing protein 1
Pavir.9KG354500.v4.1	-0.567330915692938/N	-0.264122111104429/N	1.58693417415887/Y	0.804644210524676/N	0.985626061721724/N	0.60579358996374/N	UbHLH	AT1G32640.1	1e-180	bHLH family protein
Pavir.J040300.v4.1	-0.0907371409705141/N	0.243630072762153/N	1.44580198994891/Y	0.356664106113737/N	-0.0468548677586729/N	-0.193862231467317/N	UMYB	AT3G23250.1	1e-78	myb domain protein 15
Pavir.9KG599500.v4.1	0.265017884055332/N	-0.757264420479543/N	-0.899799780113952/N	-2.11206922373158/Y	-1.0518871647849/N	-0.546017653756917/N	DHSF	AT3G22830.1	1e-103	heat shock transcription factor A6B
Pavir.6NG005700.v4.1	0.46656203227254/N	0.189128556928112/N	-1.63072918225907/Y	-0.876534820020099/N	-0.851544635874167/N	-0.6403883643845/N	DNAC	AT1G71930.1	3e-87	vascular related NAC-domain protein 7
Pavir.1NG500000.v4.1	0.104163512093974/N	0.31548942472026/N	0.0544247387899601/N	1.06819485376851/Y	0.38483723626567/N	0.242952319931729/N	UbHLH	AT4G36930.1	3e-34	bHLH family protein
Pavir.5KG667800.v4.1	-0.0554900151269304/N	0.674404275429538/N	0.465293999511939/N	0.907529860549304/N	0.638692112369328/N	2.16761297746878/Y	UNAC	AT1G01720.1	1e-121	NAC family protein
Pavir.1NG296100.v4.1	-0.892369767943585/N	1.32126449092811/Y	1.31937930833654/Y	1.28441098908784/Y	0.474943690270153/N	0.303774853275599/N	UUUTrihelix	AT1G21200.1	8e-80	sequence-specific DNA binding transcription factors
Pavir.7KG380300.v4.1	-0.564553008952403/N	-0.179429736034466/N	-0.445462607595763/N	-1.01715768297386/Y	-0.706972940218831/N	-0.0931471574140407/N	DC3H	AT1G32360.1	0.007	C3H family protein
Pavir.9NG554400.v4.1	-0.20666605994624/N	-2.88693273779778/Y	-2.64956229703341/Y	-2.2593757959164/Y	-2.15307104275838/Y	-0.260913159325539/N	DDDDbHLH	AT3G47640.2	3e-36	bHLH family protein
Pavir.9NG134200.v4.1	0.328913889938635/N	-0.00586082382461028/N	-0.429589876620204/N	-1.03026035680377/Y	0.0177767265715867/N	-0.0986689253601874/N	DCO-like	AT1G25440.1	1e-68	B-box type zinc finger protein with CCT domain
Pavir.1KG361200.v4.1	0.0709123982428619/N	1.47244383942398/N	2.14658076391732/Y	3.01036739727894/Y	-0.0563264031935634/N	2.79383090264418/Y	UUUHD-ZIP	AT5G06710.1	1e-57	homeobox from Arabidopsis thaliana
Pavir.5KG046400.v4.1	0.40049744069654/N	1.58593244090137/N	1.2601670824333/N	1.73616903011677/Y	0.549477225113983/N	1.72453906571427/Y	UUHD-ZIP	AT1G52150.1	0	HD-ZIP family protein
Pavir.3NG044100.v4.1	-0.377771056859692/N	-0.276042434012167/N	-0.342027226304591/N	-1.04407507242232/Y	-0.631204803739844/N	-0.0604784903394303/N	DM-type_MADS	AT2G45650.1	3e-13	AGAMOUS-like 6
Pavir.9NG799200.v4.1	-1.39914544413337/N	0.605887969659788/N	2.21136652800957/Y	2.31940331090717/Y	2.54710812331175/Y	1.47697373206468/N	UUUERF	AT1G72360.2	1e-35	ERF family protein
Pavir.9NG798900.v4.1	-1.39712102195953/N	-2.42645234815029/Y	-1.78377407749775/N	-2.05070275385108/Y	-1.42176180494505/N	-0.226699286521834/N	DDERF	AT1G72360.3	6e-38	ERF family protein
Pavir.7NG304600.v4.1	-0.0372496094178176/N	0.715872506890252/N	1.17665035362114/Y	1.27244774338289/Y	0.617093049925499/N	1.07028210832905/Y	UUUGRAS	AT5G52510.1	2e-94	SCARECROW-like 8
Pavir.3NG155100.v4.1	-0.792338171080431/N	0.175880814311744/N	1.35788834883189/N	1.68175103772563/Y	2.1570939488581/Y	1.60537320866448/N	UUWRKY	AT5G07100.1	3e-45	WRKY DNA-binding protein 26
Pavir.2KG376400.v4.1	0.290946527726269/N	-0.456218321262257/N	-0.517650386423823/N	-1.47794023823721/Y	-0.178206049201793/N	-0.537415085371563/N	DDBB	AT4G38960.3	2e-60	DBB family protein
Pavir.9KG184300.v4.1	-0.796020734098796/N	-0.475881289125731/N	0.0899708161393722/N	1.01583187078969/Y	-0.0845460341373095/N	0.265852840098993/N	UARF	AT4G30080.1	0	auxin response factor 16
Pavir.3KG276700.v4.1	-1.41746380501507/N	0.319825836187843/N	0.972592349138229/N	1.54426511109849/Y	1.16296205602774/N	0.0550818014325359/N	UMYB	AT5G26660.1	1e-74	myb domain protein 86
Pavir.4KG073100.v4.1	0.447515897112044/N	0.567607994126502/N	1.05183716233702/N	1.37595775810668/Y	0.262676793853389/N	0.751827456883884/N	UMYB_related	AT1G15720.1	9e-14	TRF-like 5
Pavir.4NG075700.v4.1	-0.117517709476105/N	0.586662722839367/N	1.34650186670942/N	1.25669386127998/Y	-0.106165809620375/N	1.32219997161381/N	UERF	AT1G78080.1	3e-66	related to AP2 4
Pavir.3KG535100.v4.1	-0.502960980023937/N	0.447353004114487/N	0.877626641271548/N	2.36345564195835/Y	1.28176646144521/N	1.93356123389636/Y	UUNAC	AT1G56010.2	6e-80	NAC domain containing protein 1
Pavir.7NG041300.v4.1	-0.220926708284127/N	0.327662893342574/N	2.28213369562686/Y	1.81158124076705/Y	2.63830154853065/Y	0.204804371013757/N	UUUbHLH	AT5G57150.1	9e-58	bHLH family protein
Pavir.5KG529800.v4.1	-0.361417750872687/N	0.532103271609666/N	0.650425585898207/N	1.67451872235196/Y	-0.386199496012364/N	1.91095514845699/Y	UUHSF	AT3G24520.1	4e-69	heat shock transcription factor C1
Pavir.4KG215800.v4.1	-0.36144199891543/N	0.363296307635956/N	1.24728639015869/N	1.07382281541487/Y	0.620376218952801/N	0.837017909378115/N	UERF	AT1G78080.1	7e-70	related to AP2 4
Pavir.J493200.v4.1	0.404282951328345/N	-0.4113376395615/N	-0.201796849896123/N	-1.29426740168008/Y	-0.125782082177963/N	-0.343428521917366/N	DbHLH	AT1G68920.3	9e-57	bHLH family protein
Pavir.5KG719000.v4.1	0.573184910554553/N	-0.514660447870646/N	-0.473006380498203/N	-1.01297493060535/Y	-0.264733561968747/N	-0.106863528131417/N	DC3H	AT3G02830.1	1e-154	zinc finger protein 1
Pavir.2NG126700.v4.1	-0.207481362677269/N	0.000193910495623446/N	0.311115463400593/N	1.12562599875887/Y	0.0362362537588269/N	0.48491583923725/N	UbZIP	AT4G36730.1	3e-42	G-box binding factor 1
Pavir.3KG118100.v4.1	-0.307909226214752/N	-0.431087458947849/N	-1.030811369808/N	-1.32057425479483/Y	-0.500006157291004/N	-0.271361444992774/N	DAP2	AT2G28550.3	1e-108	related to AP2.7
Pavir.9NG813700.v4.1	-0.641468174716979/N	0.359008266824985/N	0.558247436529292/N	1.50957798956437/Y	0.197393794410714/N	1.27593901208018/N	UMIKC_MADS	AT2G22540.1	1e-80	MIKC_MADS family protein
Pavir.7NG041200.v4.1	0.364066492125233/N	-0.211715297664685/N	2.84331700033525/Y	2.25686323884183/Y	2.16539147654357/Y	0.113812515978889/N	UUUbHLH	AT5G57150.1	2e-55	bHLH family protein
Pavir.2NG152300.v4.1	-0.235710285286145/N	0.297665903919641/N	0.455172352186541/N	1.10535783918557/Y	0.280486701753392/N	1.68449546090992/Y	UUMYB_related	AT5G56840.1	6e-49	MYB_related family protein
Pavir.7NG406700.v4.1	-0.865569689215667/N	0.559207908121825/N	1.77640392720982/Y	1.70497401155441/Y	1.64985065402455/N	1.33206367093739/N	UUERF	AT3G15210.1	5e-34	ethylene responsive element binding factor 4
Pavir.9KG406200.v4.1	0.0250532951401571/N	-3.06726815952266/Y	-2.93529056370823/Y	-2.42486611827009/Y	-1.77975542739138/N	-0.0528022265051393/N	DDDbHLH	AT3G47640.2	3e-35	bHLH family protein
Pavir.3KG357500.v4.1	1.04223705248265/N	0.536193313878286/N	0.166393830532346/N	1.0263197063208/Y	0.182965957416965/N	0.517137756293382/N	UTCP	AT3G02150.1	7e-42	plastid transcription factor 1
Pavir.2NG632400.v4.1	0.00242118514319301/N	-0.0995650135865038/N	-0.338666343542611/N	-1.16460347536957/Y	-0.34574004501069/N	-0.240593008885905/N	DG2-like	AT3G04030.3	9e-88	G2-like family protein
Pavir.1KG414100.v4.1	-0.360719215393435/N	1.10075403610566/N	1.63981413505069/N	2.43814570462106/Y	0.943083703696025/N	3.24368415068748/Y	UUHD-ZIP	AT5G65310.2	8e-35	homeobox protein 5
Pavir.3KG313500.v4.1	0.0966517991103587/N	1.00954104507959/N	1.75109030777459/Y	1.55892624088545/Y	0.66700374344469/N	1.15274714121636/N	UUERF	AT1G64380.1	5e-41	ERF family protein
Pavir.5KG602900.v4.1	-1.1996854161537/N	-0.104504313592445/N	1.81053796746332/N	1.60083331756052/Y	3.78943305521519/Y	0.732771426687938/N	UUWRKY	AT2G46400.1	2e-25	WRKY DNA-binding protein 46
Pavir.7NG276500.v4.1	0.382860747527138/N	0.131143928288669/N	0.105289485487811/N	-1.00781870905478/Y	-0.0550124226014424/N	-0.586996909614856/N	DGRAS	AT4G00150.1	6e-45	GRAS family protein
Pavir.9NG148200.v4.1	0.662010271407455/N	-0.809797423233889/N	-0.545314980873117/N	-2.28702039035444/Y	-0.486577306636475/N	-1.42494919873277/N	DFAR1	AT5G18960.1	3e-08	FAR1-related sequence 12
Pavir.1NG080200.v4.1	0.133899729142767/N	0.90274787446727/N	1.83605103478342/Y	0.753893307389481/N	0.592740020978082/N	0.714289798173665/N	UbZIP	AT4G36730.2	4e-06	G-box binding factor 1
Pavir.3KG311700.v4.1	-0.235924747762542/N	0.250811808330918/N	1.55407472414008/Y	1.91867615582896/Y	0.460173164026639/N	1.26741000643273/N	UUbZIP	AT2G46270.1	8e-58	G-box binding factor 3
Pavir.2KG467700.v4.1	-0.352197466644165/N	-0.0548577329299454/N	1.42792325249105/Y	1.15992601246855/Y	1.5046647168625/Y	0.606043784347158/N	UUUGRAS	AT5G48150.1	1e-180	GRAS family protein
Pavir.5KG677300.v4.1	0.0634290806063641/N	0.502215086231487/N	-0.17705032491557/N	0.418594829988327/N	0.315393727358717/N	1.33898297402138/Y	UNAC	AT1G01720.1	1e-118	NAC family protein
Pavir.7KG299300.v4.1	0.715582201558576/N	0.837051417998498/N	1.43184776301405/N	1.29964931759163/Y	0.598977770767978/N	0.744934472044096/N	UG2-like	AT5G45580.1	2e-63	G2-like family protein
Pavir.2KG264900.v4.1	-0.060206153852356/N	0.972065474282733/N	0.544411226456099/N	1.25797094084159/Y	0.301302844551214/N	0.655014175170288/N	UNF-YB	AT2G27470.1	6e-34	nuclear factor Y, subunit B11
Pavir.9NG191700.v4.1	0.340075637177732/N	-0.509102167899579/N	-0.179553348798777/N	-1.43706174462965/Y	-0.526930482183769/N	-0.1343414628512/N	DFAR1	AT1G80010.1	1e-09	FAR1-related sequence 8
Pavir.3KG193100.v4.1	-0.350263592448067/N	-0.264104477223475/N	0.651349111580649/N	1.49317245430269/Y	0.259180822263166/N	2.03202280131758/Y	UUWRKY	AT5G26170.1	2e-42	WRKY DNA-binding protein 50
Pavir.1KG449300.v4.1	-0.201062487974012/N	0.836769813683337/N	1.79941954639281/Y	1.05840527816674/N	0.782706504287831/N	0.941362787591636/N	UGRAS	AT5G52510.1	3e-99	SCARECROW-like 8
Pavir.7KG174900.v4.1	0.308297772702266/N	-0.106565284589608/N	0.0230675811674883/N	-1.04229173346672/Y	0.00888717672531226/N	-0.67818895630282/N	DGRAS	AT2G37650.1	1e-107	GRAS family protein
Pavir.9NG555700.v4.1	0.205353340526562/N	0.0752713430636862/N	1.87127615580335/Y	1.37714049329686/Y	0.0725483020883644/N	1.07612504884741/N	UUC2H2	AT5G57520.1	4e-17	zinc finger protein 2
Pavir.1NG188500.v4.1	0.0734884744649554/N	0.452009654087333/N	0.423622852918229/N	1.17114121156386/Y	0.16031740262018/N	0.462282586859963/N	UMYB	AT5G11510.1	4e-39	myb domain protein 3r-4
Pavir.5KG146500.v4.1	-0.299228692322942/N	-0.170581511731985/N	2.59826765224021/Y	2.52092759623573/Y	1.7698555868855/N	0.565364559599207/N	UUbHLH	AT1G10586.1	2e-23	bHLH family protein
Pavir.9NG271400.v4.1	0.0152199957027072/N	0.74098073156355/N	0.663061975855891/N	1.10196141577167/Y	0.0746761635844668/N	0.354848075606258/N	UC2H2	AT3G48430.1	0	relative of early flowering 6
Pavir.6KG307800.v4.1	-0.103146594571141/N	0.432552708091829/N	0.593777122251392/N	1.04731656191219/Y	0.628932871890239/N	0.473077532538261/N	UbZIP	AT1G45249.1	5e-89	abscisic acid responsive elements-binding factor 2
Pavir.4NG271600.v4.1	-0.284315674493681/N	-0.618718187104563/N	-1.21143404816422/N	-1.59119357931034/Y	-0.942991397069018/N	0.0578008475915486/N	DbZIP	AT5G24800.1	3e-40	basic leucine zipper 9
Pavir.3KG002200.v4.1	-0.998706865845981/N	0.816165473388889/N	2.14344174947073/Y	2.68807075086148/Y	0.740048837832757/N	1.85846603538913/N	UUNAC	AT1G69490.1	6e-85	NAC-like, activated by AP3/PI
Pavir.2KG048300.v4.1	0.344221837674444/N	-0.608190808326554/N	-0.984143881444054/N	-1.86416337204689/Y	-0.543144435917119/N	-0.596298951389411/N	DbHLH	AT2G20180.1	2e-32	phytochrome interacting factor 3-like 5
Pavir.6NG235000.v4.1	-0.843277412775774/N	0.25640357057573/N	0.611444141102957/N	0.620205183091283/N	1.14523065928798/N	1.73746854830172/Y	UERF	AT5G44210.1	9e-32	erf domain protein 9
Pavir.6NG344700.v4.1	-0.0117899745493248/N	0.57568055929453/N	1.01315716213518/Y	0.693540470387553/N	0.571672397313379/N	0.335324398359526/N	UTCP	AT2G45680.1	3e-48	TCP family protein
Pavir.2NG355400.v4.1	-0.718914146092376/N	-0.000554793789327612/N	1.71054209158578/N	1.28967428728367/N	2.43461272730787/Y	0.0153079192676351/N	UERF	AT4G34410.1	8e-36	redox responsive transcription factor 1
Pavir.2KG306600.v4.1	-0.12735471523689/N	0.938241534136166/N	0.644932532327363/N	1.35099477156308/Y	0.509647140565518/N	1.15377947183242/N	UMYB	AT3G47600.1	1e-104	myb domain protein 94
Pavir.4KG192700.v4.1	0.118866120168531/N	0.0966747041206223/N	0.818971920234986/N	1.24005140919008/Y	0.571220889142985/N	0.588945206261424/N	UE2F/DP	AT3G48160.2	1e-103	DP-E2F-like 1
Pavir.J620200.v4.1	-0.808523235048035/N	0.663017578069027/N	1.04395058201385/N	2.11015313648068/Y	-0.275433632463001/N	1.85029531112679/Y	UUC3H	AT4G29190.1	1e-102	C3H family protein
Pavir.9NG301500.v4.1	-0.896581747309679/N	0.0543851776403292/N	1.70606305181035/Y	0.663849859311953/N	1.05577336761247/N	0.432524898464759/N	UMYB	AT3G23250.1	2e-80	myb domain protein 15
Pavir.4KG172900.v4.1	-0.110022648173215/N	-0.4470941414481/N	-0.681526554774942/N	-1.07912379111224/Y	-0.146320198495998/N	0.349680270713577/N	DTCP	AT3G47620.1	1e-58	TEOSINTE BRANCHED, cycloidea and PCF (TCP) 14
Pavir.9NG627200.v4.1	-0.555516353811863/N	1.21335315761262/N	1.06073346694817/N	1.57231094500146/Y	0.241623512406787/N	1.54536017838391/N	UC3H	AT4G29190.1	1e-104	C3H family protein
Pavir.3NG109800.v4.1	-0.451670715513506/N	-1.03490433273285/N	-0.140536192938101/N	-2.19018210159197/Y	-0.861157733614289/N	-0.496128094595787/N	DAP2	AT2G41710.1	1e-113	AP2 family protein
Pavir.2NG401700.v4.1	0.479024983430712/N	0.320159905656546/N	0.261923742868984/N	1.16722285479905/Y	0.587473355323602/N	0.335645576518919/N	UHD-ZIP	AT4G40060.1	4e-58	homeobox protein 16
Pavir.3KG163300.v4.1	-0.584470483134852/N	-0.242149150009424/N	2.10045633768795/Y	1.95158183489354/Y	0.543461349406815/N	0.991609537598055/N	UUWRKY	AT5G26170.1	3e-42	WRKY DNA-binding protein 50
Pavir.9KG356400.v4.1	0.0727518437581788/N	-3.20400048380633/Y	-2.71273443236558/Y	-2.28279448283335/Y	-1.72644752419127/N	-0.482456588561498/N	DDDNAC	AT5G63790.1	2e-15	NAC domain containing protein 102
Pavir.1NG078900.v4.1	-1.08892574945387/N	-0.466804100011478/N	2.00624263505341/Y	1.78223749465478/Y	2.53885541961059/Y	0.6310011096167/N	UUUWRKY	AT1G80840.1	2e-64	WRKY DNA-binding protein 40
Pavir.9KG583700.v4.1	0.327089554469163/N	-1.21334814275547/N	-0.906785197488683/N	-1.45863797432941/Y	-0.726061662353971/N	-0.752623878949765/N	DbZIP	AT3G62420.1	1e-20	basic region/leucine zipper motif 53
Pavir.5KG779600.v4.1	-0.31444340619413/N	1.00799874930465/N	0.815330122491473/N	1.59995083095658/Y	-0.568023749209506/N	0.80714949106643/N	UMYB_related	AT1G07540.1	3e-80	TRF-like 2
Pavir.3NG286100.v4.1	0.57268331071747/N	-0.462297017023651/N	-0.618619544799209/N	-1.61412668608437/Y	-0.208296212149285/N	-0.772951018903319/N	DbHLH	AT2G43010.2	7e-43	phytochrome interacting factor 4
Pavir.6KG015700.v4.1	0.0174266500507576/N	1.46975181978467/N	1.63881798558496/N	1.55918466868853/Y	0.164769742210786/N	0.659411915897607/N	UMIKC_MADS	AT1G71692.1	2e-62	AGAMOUS-like 12
Pavir.5KG760100.v4.1	-0.0186960216986337/N	-0.186333698445828/N	-0.748250455651331/N	-1.07882495779245/Y	-0.55936698160966/N	-0.563852387645534/N	DNAC	AT1G52880.1	3e-13	NAC family protein
Pavir.4KG097600.v4.1	-0.780542859524927/N	0.805216163637217/N	2.38423687044323/Y	2.17716551313264/Y	0.828312355642362/N	1.65253444082896/N	UUARF	AT1G19220.1	0	auxin response factor 19
Pavir.5KG681300.v4.1	-0.324141710490871/N	-0.120121328474229/N	-0.901325550230377/N	-1.38817524537062/Y	-0.386967963562133/N	-0.41015355037846/N	DNAC	AT2G02450.2	1e-103	NAC domain containing protein 35
Pavir.2KG417800.v4.1	-0.215028807809211/N	0.559398516975267/N	0.967163948744523/N	1.01927898714402/Y	0.872423001102361/N	0.664083741164288/N	UTrihelix	AT3G54390.1	5e-48	sequence-specific DNA binding transcription factors
Pavir.8KG291800.v4.1	-0.16137755001859/N	1.28961470905331/N	1.75993833542346/Y	1.19670849492829/Y	0.209976240748412/N	0.168425166121315/N	UUbHLH	AT3G47640.2	6e-34	bHLH family protein
Pavir.1NG423200.v4.1	0.406847534973216/N	-0.376822416362422/N	-0.193335415498575/N	-1.02968457489165/Y	-0.0950464623399803/N	-0.383404007288395/N	DMYB_related	AT5G52660.2	1e-100	MYB_related family protein
Pavir.7KG292400.v4.1	-0.498441693233743/N	-2.0725360830684/Y	1.29348867344347/N	0.308094965722799/N	1.65382941925209/N	0.194191827898808/N	DERF	AT5G51990.1	9e-51	C-repeat-binding factor 4
Pavir.1KG372800.v4.1	0.39330014972845/N	-0.179647302309698/N	-0.483768035580443/N	-1.09283021117232/Y	-0.0661176564521109/N	-0.21920167326804/N	DDBB	AT2G31380.1	3e-82	salt tolerance homologue
Pavir.4NG338700.v4.1	0.534542773163258/N	-0.138424346850645/N	0.0246654693068815/N	-1.11789743899057/Y	0.00180625291564994/N	-0.382104199851021/N	DMYB_related	AT5G37260.1	4e-50	MYB_related family protein
Pavir.2NG446500.v4.1	0.163753386786391/N	-0.285616600336764/N	-0.270820788899482/N	-1.32429549311786/Y	-0.188700164568179/N	-0.399077435161412/N	DDBB	AT4G38960.1	3e-67	DBB family protein
Pavir.5NG151500.v4.1	-0.124979225349262/N	0.3242547114369/N	2.32266149661362/Y	2.45322782663044/Y	1.36443350139257/N	1.05781225440875/N	UUbHLH	AT1G10585.1	3e-21	bHLH family protein
Pavir.3KG505400.v4.1	-0.37698667254243/N	-0.786901876458177/N	1.63218389562506/Y	1.3110307572039/Y	0.996837714603731/N	0.179110805057793/N	UUC3H	AT3G02830.1	6e-23	zinc finger protein 1
Pavir.J213600.v4.1	-0.146034442304677/N	0.0609400737348534/N	1.71667741468714/Y	1.47141378627471/Y	1.42000454599334/N	1.61413135914186/N	UUNAC	AT1G01720.1	2e-91	NAC family protein
Pavir.5KG602800.v4.1	-0.506451588567068/N	-1.70091829969206/N	1.1428957222433/N	1.13831358598825/N	2.15821818245289/Y	0.112847033232094/N	UWRKY	AT3G56400.1	4e-17	WRKY DNA-binding protein 70
Pavir.1KG199000.v4.1	-0.432139368306509/N	0.544130984100175/N	0.865719387843725/N	1.34851561862957/Y	0.256538232357948/N	0.344740457834939/N	UMYB	AT5G11510.1	2e-38	myb domain protein 3r-4
Pavir.9KG407500.v4.1	0.501857145435519/N	0.510001799027386/N	1.8464291106396/Y	1.35193954305585/Y	-0.287915599565896/N	1.3349665679137/N	UUC2H2	AT5G57520.1	1e-17	zinc finger protein 2
Pavir.1KG100200.v4.1	-0.304413338074525/N	0.659547361812749/N	1.38076862003325/Y	1.02460072636316/N	0.249135661997085/N	0.432626405947108/N	UbZIP	AT1G42990.1	2e-13	basic region/leucine zipper motif 60
Pavir.6KG380000.v4.1	-0.587765910221955/N	-0.871924028170058/N	-1.21832015491185/Y	0.926890943261381/Y	-0.630737702187234/N	-0.0507356061212506/N	DM-type_MADS	AT3G30260.1	4e-27	AGAMOUS-like 79
Pavir.6KG312500.v4.1	-0.158023251788703/N	0.694453966374852/N	0.538059098453422/N	1.10053882247271/Y	0.294157193442958/N	0.696504407347695/N	UHD-ZIP	AT4G40060.1	2e-55	homeobox protein 16
Pavir.5NG480100.v4.1	0.214967884440253/N	1.11453244543968/N	0.993447128065868/N	1.52499797821969/Y	0.414063439323267/N	1.56892155885783/N	UHSF	AT3G24520.1	5e-68	heat shock transcription factor C1
Pavir.8NG278100.v4.1	0.0728110386050982/N	1.48175889764507/N	1.90319879855304/Y	1.80600937858274/Y	0.462926195314692/N	0.560637134871019/N	UUbHLH	AT3G47640.2	4e-33	bHLH family protein
Pavir.9KG334700.v4.1	-0.609986187380212/N	0.610560104186535/N	0.765534916679745/N	2.13589443507667/Y	0.156986651300856/N	0.984911995988789/N	UHD-ZIP	AT3G60390.1	6e-84	homeobox-leucine zipper protein 3
Pavir.7KG223200.v4.1	0.53136770258558/N	0.775226759831537/N	0.797315699687572/N	1.39455415080826/Y	0.422767852567106/N	0.884182271248017/N	UbZIP	AT2G31370.5	7e-92	bZIP family protein
Pavir.1NG448000.v4.1	-0.684179797784926/N	0.545875648732524/N	0.556942327202474/N	1.78714548747604/Y	0.113156270648663/N	0.579696101380592/N	UbZIP	AT2G42380.2	2e-17	bZIP family protein
Pavir.9NG553200.v4.1	0.0987625118142651/N	-2.79341222994325/Y	-2.59265446153014/Y	-1.5705395809792/Y	-1.58161492550313/N	0.118340561955471/N	DDDbHLH	AT3G47640.2	2e-36	bHLH family protein
Pavir.7KG065200.v4.1	0.447934322402676/N	-0.0149342080143608/N	2.64764387816588/Y	2.01213464081455/Y	1.54963048014372/N	0.253714002975135/N	UUbHLH	AT5G57150.2	2e-55	bHLH family protein
Pavir.9NG556500.v4.1	0.845786050972458/N	0.0899093299327181/N	2.40190824146315/Y	1.3183398870156/N	-0.297565565021196/N	0.947339150431171/N	UC2H2	AT5G57520.1	6e-19	zinc finger protein 2
Pavir.9NG568300.v4.1	0.324672487403609/N	-0.817503703408263/N	-0.84847261516817/N	-1.43626788369875/Y	-0.491651257141907/N	0.116944896851953/N	DNF-YC	AT5G63470.2	2e-76	nuclear factor Y, subunit C4
Pavir.2NG184200.v4.1	0.0570840978574184/N	0.0309081360998074/N	-0.59813493580032/N	-1.32613493395692/Y	0.08794042388132/N	-0.893932459986202/N	DG2-like	AT5G18240.1	2e-98	myb-related protein 1
Pavir.6NG274900.v4.1	0.0869021746593227/N	0.427749147177157/N	0.852003405395337/Y	1.05742374629079/Y	0.876344238344656/N	0.359607069625774/N	UbZIP	AT1G45249.1	3e-92	abscisic acid responsive elements-binding factor 2
Pavir.9KG289300.v4.1	-0.0184965747245574/N	-0.0781308338185084/N	-0.162472155850753/N	-1.00294916834862/Y	0.245197570892599/N	-0.473206209308561/N	DbZIP	AT2G16770.1	1e-68	bZIP family protein
Pavir.3KG433800.v4.1	-0.494946148161239/N	0.0710153866143915/N	0.449987824910769/N	1.0528638795922/Y	0.416228816653101/N	0.88910666390719/N	UNAC	AT5G13180.1	3e-58	NAC domain containing protein 83
Pavir.4KG333800.v4.1	-1.8231880664226/N	-0.117746540395221/N	0.707149479593416/N	0.509163062006961/N	0.945942940787466/N	1.91582559835577/Y	UMYB	AT4G37260.1	6e-71	myb domain protein 73
Pavir.2NG348500.v4.1	0.0761927874255954/N	-0.36668162445591/N	-0.880514454184094/N	-1.73504874058802/Y	-0.598677007734764/N	0.246633377183513/N	DHD-ZIP	AT5G06710.1	4e-83	homeobox from Arabidopsis thaliana
Pavir.9NG739600.v4.1	0.341586787427872/N	-0.425880039232059/N	-0.508888291309596/N	-1.27350321697776/Y	-0.491838985740899/N	-0.351111756606549/N	DHSF	AT3G22830.1	1e-100	heat shock transcription factor A6B
Pavir.2KG583500.v4.1	0.0564506240901195/N	-0.511129374317633/N	-0.708262427135404/N	-1.16045947018315/Y	-0.23946873492987/N	-0.215419994446324/N	DDof	AT5G39660.1	1e-75	cycling DOF factor 2
Pavir.5NG036400.v4.1	-0.0976134533219384/N	0.869984182196568/N	1.24790799187798/N	2.86050017361849/Y	0.298136085565278/N	1.9277351134652/Y	UUMYB_related	AT5G56840.1	5e-51	MYB_related family protein
Pavir.6NG344200.v4.1	-0.129441045721816/N	-0.030919027290773/N	0.425623254440761/N	1.12561210007704/Y	-0.284396697693753/N	0.341051067247655/N	UbZIP	AT4G38900.3	1e-113	bZIP family protein
Pavir.9KG652100.v4.1	-1.08479267998589/N	-1.46098914591987/N	-1.63636596948968/N	-1.73724944246462/Y	-0.734409021519939/N	0.15378840104649/N	DERF	AT1G72360.3	3e-36	ERF family protein
Pavir.6NG235200.v4.1	0.216222522881555/N	-0.86394568431762/N	-1.2523083502294/N	-2.20757793396842/Y	-0.799762388833524/N	-0.905927056974848/N	DbHLH	AT3G59060.1	2e-39	phytochrome interacting factor 3-like 6
Pavir.4NG067300.v4.1	0.479487960127586/N	-0.142321563081305/N	0.578179026635423/N	1.37788143608498/Y	0.674082376438735/N	0.343870059328685/N	UbHLH	AT5G58010.1	6e-57	LJRHL1-like 3
Pavir.1KG387700.v4.1	0.282809914353684/N	-0.244490961158404/N	-0.584267619211029/N	-1.31568266084024/Y	-0.416977348796365/N	-0.593336529767264/N	DARF	AT4G30080.1	0	auxin response factor 16
Pavir.1KG042900.v4.1	0.311608163884115/N	0.470833739719676/N	0.942143647602973/N	1.47937086828993/Y	0.593187675640401/N	1.01784248819279/N	UG2-like	AT3G13040.1	3e-90	G2-like family protein
Pavir.1NG421000.v4.1	-0.291418741701514/N	-0.561402751688415/N	-0.28872882796348/N	-1.75769066281912/Y	0.0773487782688572/N	-0.709990088921523/N	DFAR1	AT3G06250.1	1e-14	FAR1-related sequence 7
Pavir.4KG186500.v4.1	-0.314337529952811/N	0.080664282443704/N	1.16299901083194/N	1.22255896611992/Y	0.563258314948858/N	1.07037232314788/N	UMYB	AT4G22680.1	5e-84	myb domain protein 85
Pavir.1KG549600.v4.1	0.516427058071237/N	0.00478886971128493/N	-0.522909165794863/N	-1.55915567117001/Y	-0.222146149588371/N	0.0479632132408417/N	DC2H2	AT5G04390.1	1e-42	C2H2 family protein
Pavir.4NG298700.v4.1	-0.629102027023661/N	-0.179781034251686/N	-0.599145641580636/N	0.52294027158196/N	0.35548851349788/N	1.59431305686228/Y	UG2-like	AT2G02060.1	4e-26	G2-like family protein
Pavir.5KG760600.v4.1	-0.79965278478062/N	0.104221898572987/N	0.74901690564184/N	1.4241198785177/Y	0.146911853669307/N	1.0981614720348/N	UGRAS	AT1G50420.1	1e-166	scarecrow-like 3
Pavir.J677700.v4.1	-0.445188939527985/N	0.824507833124442/N	1.70677922180166/N	2.59359351549048/Y	0.564710093770647/N	3.05639737326866/Y	UUHD-ZIP	AT2G46680.1	3e-33	homeobox 7
Pavir.4KG368700.v4.1	-0.563771867463621/N	-0.0260652344135358/N	-0.0734971339955865/N	0.964455581161585/N	0.542069225877883/N	2.14788215954971/Y	UG2-like	AT2G02060.1	2e-28	G2-like family protein
Pavir.1NG402000.v4.1	0.415494237671099/N	0.097861905285017/N	-0.531981067162499/N	-1.02870071737846/Y	0.216266354384711/N	-0.826873608562775/N	DERF	AT4G13040.2	8e-47	ERF family protein
Pavir.2NG316800.v4.1	0.292983129445239/N	0.0649318028052971/N	0.625970042886401/N	1.50487926620521/Y	0.982994106402411/N	1.15217455082161/N	UMYB	AT3G47600.1	1e-103	myb domain protein 94
Pavir.9KG100100.v4.1	-0.0104466119200318/N	0.417580573604684/N	1.25450805119048/Y	1.08279271136246/Y	0.681990385298255/N	0.477872683424095/N	UUHD-ZIP	AT5G06710.1	8e-74	homeobox from Arabidopsis thaliana
Pavir.5KG421100.v4.1	-0.874760707528509/N	0.275508406775131/N	-0.139720666368759/N	1.04724751558404/Y	0.485409612378354/N	0.375635964128037/N	UWRKY	AT4G18170.1	7e-54	WRKY DNA-binding protein 28
Pavir.5KG765600.v4.1	0.47567866822397/N	-2.17360690067082/Y	-2.11886597632974/Y	-1.10837908321213/N	-1.51710778869133/N	-0.247385099469823/N	DDbHLH	AT5G04150.1	2e-31	bHLH family protein
Pavir.5KG536300.v4.1	-0.542376250123139/N	0.0125756819476206/N	-0.0201798599131808/N	1.31661307012237/Y	0.35510975172484/N	0.546407261685494/N	UWRKY	AT1G29280.1	1e-50	WRKY DNA-binding protein 65
Pavir.1NG109300.v4.1	0.111912266192421/N	-0.229561200094982/N	-0.477008322283724/N	-1.21137780473789/Y	-0.195647634714227/N	-0.645011323745176/N	DbZIP	AT5G11260.1	3e-55	bZIP family protein
Pavir.1KG418200.v4.1	-1.00607034293046/N	-0.667493693479265/N	1.94624086724557/Y	1.20843002652731/N	1.27611631979507/N	0.80570727437929/N	UERF	AT4G17500.1	5e-52	ethylene responsive element binding factor 1
Pavir.9KG067400.v4.1	0.208591152012991/N	0.13941417814618/N	0.287981995721773/N	1.1814799187102/Y	-0.0605585962885665/N	0.37578919653323/N	UYABBY	AT2G26580.1	4e-55	YABBY family protein

## Sheet: DTHTvsCtrl.TF
GeneID	Control.0-DTHT.0	Control.72-DTHT.72	Control.96-DTHT.96	Control.120-DTHT.120	Control.144-DTHT.144	Control.168-DTHT.168	TFtype	Best_hit_arabi	E-value	Description
Pavir.6KG070500.v4.1	-0.742210105666075/N	-0.98262409422788/N	-1.57385497889342/Y	-1.63681246740861/Y	-1.05968986958115/N	-1.75559048261158/Y	DDDMYB_related	AT1G01060.3	1e-45	MYB_related family protein
Pavir.8KG077400.v4.1	-0.656740743135658/N	-0.942643791540991/N	-0.790526578358188/N	-0.693688187023179/N	-0.354518956828028/N	-1.48620545099721/Y	DMYB	AT4G38620.1	2e-92	myb domain protein 4
Pavir.5KG581300.v4.1	-0.846301745299598/N	0.456401685776576/N	0.913950283729253/N	0.809719804654317/N	1.34759961869141/Y	0.591271718086509/N	UERF	AT5G44210.1	5e-36	erf domain protein 9
Pavir.4NG115300.v4.1	0.0975435352253268/N	0.853849775800475/N	1.19834172154388/N	1.91709372509222/Y	1.13223326181399/N	2.95653209044519/Y	UUMYB	AT5G16600.1	3e-83	myb domain protein 43
Pavir.1NG109300.v4.1	0.559443928659753/N	-0.69307307626479/N	-0.496135534974465/N	-0.805292973634591/N	-0.136568908382159/N	-1.25716617748925/Y	DbZIP	AT5G11260.1	3e-55	bZIP family protein
Pavir.8KG002600.v4.1	-0.335828678727569/N	-0.509918157859906/N	-0.595355440225895/N	-0.404076260073479/N	-0.750734170162078/N	-1.37227227603122/Y	DGRAS	AT3G54220.1	0	GRAS family protein
Pavir.6KG060000.v4.1	-0.520881513260434/N	-0.653146913925361/N	-1.08999415637347/N	-1.84806933266383/Y	-1.07804359301609/N	-1.52142582004119/Y	DDMYB_related	AT2G46830.1	3e-39	circadian clock associated 1
Pavir.5KG541900.v4.1	0.386216540060493/N	0.0499237928240921/N	1.25249304031545/Y	-0.0424052854379459/N	0.545242016493089/N	0.122768335388683/N	UERF	AT4G17500.1	4e-38	ethylene responsive element binding factor 1
Pavir.5KG234000.v4.1	0.438560726432086/N	-0.634290909902933/N	-1.17698057656582/Y	-1.22691766409533/Y	-0.451757379153738/N	-0.911960175766883/Y	DDFAR1	AT4G38180.1	5e-19	FAR1-related sequence 5
Pavir.5NG124200.v4.1	-0.450921354238199/N	0.604067892284987/N	0.668341533952764/N	0.726708768920124/N	0.598115715403842/N	1.44038448263043/Y	UERF	AT1G68550.1	5e-19	ERF family protein
Pavir.J364200.v4.1	0.652989298216597/N	0.111108479212709/N	-0.556420145910797/N	-0.776118365252523/N	-0.0477774820360886/N	-1.99601225723636/Y	DbZIP	AT1G75390.1	3e-36	basic leucine-zipper 44
Pavir.7NG041300.v4.1	-0.533805512008959/N	0.0580137949864259/N	0.797842990795306/N	0.711273390360531/N	2.24520377302198/Y	0.990830064617215/N	UbHLH	AT5G57150.1	9e-58	bHLH family protein
Pavir.9NG448500.v4.1	0.209760973989057/N	-0.33657854493958/N	-0.22426176509483/N	-1.13912406229022/Y	-0.904536296305606/N	-1.00414572796495/Y	DDbZIP	AT2G16770.1	1e-54	bZIP family protein
Pavir.6KG333000.v4.1	-0.497124521305087/N	-0.0555841663838597/N	0.631777252002475/N	0.00640197467005373/N	1.17097102023363/Y	0.33149759372852/N	UDof	AT1G51700.1	1e-32	DOF zinc finger protein 1
Pavir.6KG350800.v4.1	-0.0365857915457537/N	0.0410773669248231/N	-0.807096749603471/N	-1.05446805786735/N	-0.0386068931355921/N	-2.35063581900815/Y	DMYB	AT5G59780.3	2e-75	myb domain protein 59
Pavir.J660800.v4.1	0.111656629338139/N	0.231002568486265/N	0.271542871157233/N	-0.0538101195192162/N	1.27525805045595/Y	0.137348907787949/N	UC3H	AT5G58620.1	1e-102	C3H family protein
Pavir.9KG607600.v4.1	0.642193461297656/N	-0.217448298316684/N	-0.793544100916815/N	-1.11614172790853/Y	-0.67161866168913/N	-0.413900948944681/N	DDof	AT5G39660.1	1e-69	cycling DOF factor 2
Pavir.6KG380000.v4.1	-0.803135011069253/N	0.046785618221973/N	-0.736321021370418/N	1.05054239404628/Y	-0.521871467743729/N	0.104546889159071/N	UM-type_MADS	AT3G30260.1	4e-27	AGAMOUS-like 79
Pavir.3NG212900.v4.1	-0.0708093295187348/N	-0.229061199638573/N	-0.533377113736455/N	-0.527068043340754/N	0.332974431764258/N	-1.18347426603602/Y	DNAC	AT5G13180.1	6e-59	NAC domain containing protein 83
Pavir.3KG193100.v4.1	-0.66509417269953/N	0.075658394073092/N	-0.511927674016691/N	0.224450028026988/N	0.504714576221199/N	1.57002723413206/Y	UWRKY	AT5G26170.1	2e-42	WRKY DNA-binding protein 50
Pavir.J493200.v4.1	0.680668644623585/N	-0.842375015012037/N	-0.431270799840052/N	-0.908561689625883/N	-0.373796017108744/N	-1.18444092330985/Y	DbHLH	AT1G68920.3	9e-57	bHLH family protein
Pavir.3KG505400.v4.1	-0.660947583627914/N	-0.3647777625652/N	0.809849691922223/N	0.573933082330208/N	1.53171161275457/Y	1.09545543105792/N	UC3H	AT3G02830.1	6e-23	zinc finger protein 1
Pavir.3NG109800.v4.1	-0.396099131862771/N	-0.486824400566898/N	-1.24442362151588/N	-1.14609021032917/N	-0.829080852709141/N	-1.54255484766329/Y	DAP2	AT2G41710.1	1e-113	AP2 family protein
Pavir.7NG066100.v4.1	-0.137782895772359/N	1.05181823123656/N	0.917545337635634/N	1.57369730685809/Y	0.191807773033636/N	1.28846559441302/Y	UUTCP	AT5G23280.1	2e-23	TCP family protein
Pavir.2KG511200.v4.1	0.669376466362031/N	0.594437682493776/N	0.350045134340387/N	0.20516469341461/N	1.70023094692544/Y	0.523314951597902/N	UGRAS	AT5G48150.1	0	GRAS family protein
Pavir.2NG461100.v4.1	0.37947057323073/N	0.196414057945528/N	-0.242998005982874/N	-0.911308109540574/N	-0.377654638378779/N	-1.92877591949942/Y	DNin-like	AT1G76350.1	2e-57	Nin-like family protein
Pavir.1NG342600.v4.1	0.131365851949073/N	-0.399973795996798/N	-1.68424397717459/Y	-1.21343992985221/Y	-0.635170653444547/N	-1.17663055606195/Y	DDDCO-like	AT5G57660.1	8e-75	CONSTANS-like 5
Pavir.5KG529800.v4.1	0.407992218654493/N	1.35062336595512/N	1.33589022728074/N	1.64599545933072/Y	-0.0060067685239827/N	2.89743544677382/Y	UUHSF	AT3G24520.1	4e-69	heat shock transcription factor C1
Pavir.J331600.v4.1	0.636495538319957/N	0.564276976719543/N	1.26806108290772/N	-0.394023990042494/N	2.07375405489022/Y	0.389863730982086/N	UNAC	AT1G01720.1	1e-110	NAC family protein
Pavir.4NG075700.v4.1	-0.500952279070506/N	-0.316984793980818/N	0.226599900884704/N	0.229749146765768/N	-0.333392115218674/N	1.29679110918951/Y	UERF	AT1G78080.1	3e-66	related to AP2 4
Pavir.9KG599500.v4.1	0.53686406253495/N	-0.749163358540705/N	-1.56846892707912/Y	-2.08278015015416/Y	-1.35355297260536/N	-1.79699899418235/Y	DDDHSF	AT3G22830.1	1e-103	heat shock transcription factor A6B
Pavir.1NG341000.v4.1	0.606513428198415/N	-0.751808466841729/N	-0.842105507849345/N	-1.24425940634365/Y	0.0550293220522826/N	-1.01260673482426/Y	DDDBB	AT1G06040.1	1e-78	DBB family protein
Pavir.3NG282900.v4.1	0.405678634131482/N	-0.603758686369312/N	-1.13623658507981/Y	-0.630523054307423/N	-0.243193293059439/N	-0.218637399705227/N	DNF-YA	AT1G30500.2	1e-48	nuclear factor Y, subunit A7
Pavir.1NG486700.v4.1	-0.442427415813822/N	1.23453533795676/N	1.4178518807562/Y	1.63510122929679/Y	0.921886626901528/N	1.76018853842691/Y	UUUGeBP	AT1G61730.1	7e-11	DNA-binding storekeeper protein-related transcriptional regulator
Pavir.1NG550900.v4.1	0.689518204864829/N	-0.843720775786744/N	-1.41128302395506/Y	-1.49215323406453/Y	-0.22740959385521/N	-0.97759210261136/N	DDC2H2	AT5G04390.1	8e-48	C2H2 family protein
Pavir.4NG188100.v4.1	0.308845170749637/N	-0.988098048417388/N	0.393575821752363/N	-0.840884413821231/N	-0.51207773494786/N	-1.31794896063524/Y	DbZIP	AT5G11260.1	4e-53	bZIP family protein
Pavir.1KG407200.v4.1	0.574654005692079/N	1.27401738987593/N	1.40655255408446/Y	0.621745374223055/N	1.5486775030144/Y	0.413562520167434/N	UUERF	AT4G28140.1	3e-37	ERF family protein
Pavir.4NG237400.v4.1	-0.324808022199038/N	0.392568773231576/N	0.940631701141628/Y	1.00813439199087/Y	-0.186211594969448/N	0.691074861199018/N	UbZIP	AT1G42990.1	1e-15	basic region/leucine zipper motif 60
Pavir.2NG306900.v4.1	-0.220636296963616/N	0.480847598176706/N	0.705280728694911/N	1.0761310796738/Y	0.262589620408773/N	0.84063232449521/Y	UC3H	AT1G68200.2	8e-05	C3H family protein
Pavir.6NG022700.v4.1	1.07580346126832/N	0.840148576034303/N	-0.0537019759982938/N	-0.63702485634603/N	0.330895379419566/N	-1.37550793924615/Y	DLSD	AT4G20380.2	6e-40	LSD family protein
Pavir.9KG433300.v4.1	-0.797049003731439/N	-0.300172918903353/N	-1.43837951210044/Y	-0.614172169215547/N	-0.416505577224898/N	-0.593997506212476/N	DWRKY	AT3G56400.1	2e-25	WRKY DNA-binding protein 70
Pavir.3KG246100.v4.1	-1.10056867263925/N	0.64929423744014/N	0.614530017002982/N	0.62878881484464/N	1.69603590444577/Y	0.591744249378681/N	UWRKY	AT2G38470.1	1e-106	WRKY DNA-binding protein 33
Pavir.9KG400200.v4.1	-0.565499950032471/N	0.541170030767354/N	1.08636775832289/Y	0.274084468952773/N	0.600006186667731/N	0.266332556464653/N	UbHLH	AT4G00120.1	2e-10	bHLH family protein
Pavir.9KG067400.v4.1	-0.0687681798477503/N	0.442723847927824/N	0.388923307086394/N	1.15980154701995/Y	0.00220121562567086/N	0.713128265091399/N	UYABBY	AT2G26580.1	4e-55	YABBY family protein
Pavir.1KG444600.v4.1	-0.643344358807597/N	-0.65106970481826/N	-0.499534591444196/N	-1.10008089653296/Y	-0.96550666874108/N	-0.830380655360091/N	DDof	AT3G61850.4	3e-56	Dof family protein
Pavir.7KG269700.v4.1	0.12420254784076/N	-0.497540520094356/N	-0.111277102839394/N	0.941075645787511/N	0.678329541296112/N	1.75440242596116/Y	UHD-ZIP	AT2G46680.1	2e-38	homeobox 7
Pavir.5KG658900.v4.1	-0.342215136340065/N	0.278635809182614/N	0.658316408505477/N	1.11128131256792/N	-0.0962165773793998/N	2.3420858929838/Y	UbZIP	AT5G44080.1	4e-34	bZIP family protein
Pavir.2KG395300.v4.1	-0.0215365513257416/N	0.0680989160044212/N	0.00233318501852671/N	-1.15592661237755/N	-0.440154615118509/N	-2.09984632505034/Y	DNin-like	AT1G20640.2	0	Nin-like family protein
Pavir.6NG344200.v4.1	-0.539429222103076/N	0.297264759228786/N	1.07341633156299/Y	1.1350894223945/Y	0.671991608970118/N	0.850565500348776/Y	UUbZIP	AT4G38900.3	1e-113	bZIP family protein
Pavir.9NG081800.v4.1	0.521003441409215/N	-0.537175140128382/N	-1.09438058852289/N	-1.30804785075485/Y	-0.276313254475519/N	-1.54333552727258/Y	DDbHLH	AT3G59060.4	1e-43	phytochrome interacting factor 3-like 6
Pavir.J158600.v4.1	0.206293196406215/N	0.220884180599495/N	0.981342175339937/Y	0.392067965140471/N	0.322000582049291/N	1.06322352908214/Y	UGATA	AT3G60530.1	2e-28	GATA transcription factor 4
Pavir.5KG668900.v4.1	-0.1409260283723/N	-0.1115552595674/N	-0.825387618908794/N	-0.671117270702181/N	-0.859471414231638/N	-1.16511051805345/Y	DMYB	AT4G09460.1	6e-93	myb domain protein 6
Pavir.J328400.v4.1	-0.664089724560824/N	-0.34332002213534/N	-0.421369488410205/N	-0.728365643275762/N	0.0711951971310545/N	-1.23064529578081/Y	DMYB	AT5G58900.1	3e-79	Homeodomain-like transcriptional regulator
Pavir.5KG675300.v4.1	-0.756523745714988/N	-0.850801044439462/N	-1.12022995857355/Y	-0.612616526787791/N	-0.0990290463335696/N	-0.536108202402937/N	DGRAS	AT1G21450.1	0	SCARECROW-like 1
Pavir.5NG169900.v4.1	-0.134888557486292/N	-0.371980369023853/N	0.167388198951334/N	-0.0905741379079394/N	1.10961469364573/Y	0.0898421512031663/N	UNAC	AT5G17260.1	9e-65	NAC domain containing protein 86
Pavir.1KG015400.v4.1	-0.165664429871369/N	0.641460135716155/N	0.931362497967179/N	0.929809026489393/Y	0.230144785218964/N	1.00840547715849/Y	UGATA	AT4G16141.1	1e-19	GATA family protein
Pavir.1NG078900.v4.1	-1.25165682512546/N	0.498061999597684/N	0.578301021193428/N	0.406260403527835/N	2.66955360666765/Y	0.173774511043446/N	UWRKY	AT1G80840.1	2e-64	WRKY DNA-binding protein 40
Pavir.9NG301500.v4.1	-0.766700255979307/N	0.589904283391483/N	0.895071903156174/N	0.442517079952462/N	1.81008895657689/Y	-0.358087922740058/N	UMYB	AT3G23250.1	2e-80	myb domain protein 15
Pavir.7NG211300.v4.1	-0.262987426931848/N	-0.159351683340476/N	-1.05231360445398/Y	-0.448280992159538/N	0.0711285002828793/N	-0.432824191109052/N	DE2F/DP	AT2G36010.1	1e-109	E2F transcription factor 3
Pavir.7NG267900.v4.1	-0.608578986115825/N	-0.926118050918545/N	-1.05122663278864/Y	-0.383669059979658/N	0.507136969895843/N	-0.916575577227677/Y	DWRKY	AT2G44745.1	9e-61	WRKY family protein
Pavir.8KG391400.v4.1	-0.975289669763215/N	-0.908023452073693/N	-0.508474820995947/N	-0.441119086512634/N	-0.461881322907589/N	-1.73360131721238/Y	DMYB	AT5G59780.3	7e-77	myb domain protein 59
Pavir.2NG390000.v4.1	0.273974733808362/N	0.8101879524256/N	0.313140658679442/N	0.64043959238189/N	0.578812108659439/N	1.13244068475709/Y	UMYB_related	AT2G44430.1	2e-49	DNA-binding bromodomain-containing protein
Pavir.3NG286100.v4.1	0.321052762201148/N	-0.974311124833759/N	-2.11139237575073/Y	-2.03095327028776/Y	-1.05617142119852/N	-2.27527293161535/Y	DDDbHLH	AT2G43010.2	7e-43	phytochrome interacting factor 4
Pavir.7KG292400.v4.1	-0.253619212774007/N	-1.14338002472097/N	0.0879610217083893/N	-0.396668409365522/N	1.83757683165235/Y	0.0517310095681882/N	UERF	AT5G51990.1	9e-51	C-repeat-binding factor 4
Pavir.1KG089500.v4.1	-0.0688194000047738/N	-0.765263459986485/N	-0.383914649167626/N	-1.0685515553285/Y	-0.223833555539035/N	-0.31012137795696/N	DARR-B	AT2G25180.1	1e-110	response regulator 12
Pavir.J130900.v4.1	-1.00744792085995/N	-0.469840680264212/N	-0.598607857541245/N	-0.445425858543957/N	0.0447570393826318/N	-1.28227154875312/Y	DNAC	AT2G46770.1	1e-124	NAC family protein
Pavir.3KG066300.v4.1	0.56189409694998/N	0.183001753532245/N	-0.507015601357509/N	-1.57891845994038/Y	-0.141418060432838/N	-0.0499923457433067/N	DFAR1	AT4G38180.1	1e-155	FAR1-related sequence 5
Pavir.9NG356100.v4.1	0.192714806056386/N	-0.924229206611614/N	-1.54677549668764/Y	-1.3901791276752/Y	-0.703294422235535/N	-1.9197705889433/Y	DDDERF	AT1G78080.1	2e-54	related to AP2 4
Pavir.7NG319200.v4.1	0.369579721967814/N	0.316953552612565/N	0.77952864606654/N	1.271151051224/Y	0.421036976737239/N	-0.239798170221947/N	UG2-like	AT5G45580.1	6e-63	G2-like family protein
Pavir.9NG271400.v4.1	0.26033230391021/N	1.15574341086925/N	1.12554814517307/Y	1.27158160108985/Y	0.537835862156857/N	1.365879130346/Y	UUUC2H2	AT3G48430.1	0	relative of early flowering 6
Pavir.3KG107500.v4.1	-0.536460877681765/N	-0.942840376567342/N	-1.73929997080792/Y	-1.29206324328581/Y	-0.313538084311173/N	-1.77739450586245/Y	DDDMYB	AT3G46130.1	1e-64	myb domain protein 48
Pavir.2NG236100.v4.1	0.962619978637529/N	1.38217346392079/N	1.45307972666425/N	1.42886966127328/N	1.6902615822293/N	2.04865131830185/Y	UNF-YB	AT2G27470.1	5e-36	nuclear factor Y, subunit B11
Pavir.3KG251300.v4.1	0.541059424433161/N	-0.0034014462499336/N	-0.401122245577622/N	-0.402328201005094/N	0.0944030731276891/N	-1.28514974351366/Y	DG2-like	AT1G69580.1	7e-47	G2-like family protein
Pavir.J334900.v4.1	-0.621628437909293/N	1.60496636515839/N	0.530290874528653/N	0.296167888222102/N	1.77972418387941/Y	0.21337434014785/N	UWRKY	AT4G11070.1	3e-41	WRKY family protein
Pavir.3KG125600.v4.1	0.351282858529698/N	0.455387603709621/N	0.770926296952452/N	0.114911198483547/N	1.22342510585011/Y	0.518696167741563/N	UC3H	AT5G58620.1	1e-145	C3H family protein
Pavir.6NG276500.v4.1	-0.0140319829007226/N	-1.47475947433568/N	0.174788083574698/N	-0.126887257722951/N	2.58281997159229/Y	-0.0467030740015172/N	UERF	AT4G34410.1	9e-35	redox responsive transcription factor 1
Pavir.7KG065100.v4.1	-0.0706601332852756/N	-0.229124582974476/N	1.00656959088899/N	1.00343363835822/N	2.09994812437943/Y	0.597306006887656/N	UbHLH	AT5G57150.1	1e-56	bHLH family protein
Pavir.3KG211000.v4.1	0.663694949283118/N	-0.0230525170570113/N	-0.16443246151057/N	-1.19864494055829/N	-0.0786629398703682/N	-2.33608127006154/Y	DMYB_related	AT1G75250.2	6e-37	RAD-like 6
Pavir.2NG184200.v4.1	0.473092551705654/N	0.247378498614256/N	-1.54166277169599/Y	-1.69747218019632/Y	-1.22584834521174/N	-2.42630390075005/Y	DDDG2-like	AT5G18240.1	2e-98	myb-related protein 1
Pavir.5NG281700.v4.1	1.06368833568136/N	-0.240333445677145/N	-1.05060753456111/N	-0.387712474875283/N	-0.856846298956204/N	-1.8243970803741/Y	DMYB_related	AT4G01060.1	1e-21	CAPRICE-like MYB3
Pavir.1KG043600.v4.1	-0.0429421081270026/N	-0.144635531713054/N	-0.252148924414897/N	-0.872285129145585/Y	-0.489384717037815/N	-1.2007337395065/Y	DSBP	AT1G27370.3	7e-54	squamosa promoter binding protein-like 10
Pavir.9NG012600.v4.1	-0.923539803903648/N	0.118736380662075/N	1.14849935057183/Y	0.600311682962071/N	-0.350833240510895/N	0.689989400958018/N	UNF-YC	AT1G07980.1	7e-22	nuclear factor Y, subunit C10
Pavir.1KG448600.v4.1	0.652622110356944/N	-0.626683210018678/N	-1.08415723831642/Y	-1.38944468655555/Y	-0.473405172959738/N	-1.05129961607764/Y	DDDMYB_related	AT5G52660.2	2e-99	MYB_related family protein
Pavir.7KG346400.v4.1	-0.530041268685962/N	-0.130634893454135/N	0.0602078670595874/N	-0.158973550571822/N	0.052906686749914/N	1.28345902170476/Y	UWRKY	AT4G31550.1	1e-100	WRKY DNA-binding protein 11
Pavir.1NG423200.v4.1	0.418898434971972/N	-0.716548854687273/N	-1.44564755660732/Y	-1.45120553726781/Y	-0.734209427202164/N	-1.4669852903581/Y	DDDMYB_related	AT5G52660.2	1e-100	MYB_related family protein
Pavir.5NG036400.v4.1	0.0713305541490508/N	1.3733312910606/N	0.913304506725639/N	2.26972899660101/Y	0.791847386926717/N	2.27751093970658/Y	UUMYB_related	AT5G56840.1	5e-51	MYB_related family protein
Pavir.2KG162000.v4.1	0.484473929339227/N	0.358544133592782/N	0.219690007466204/N	-0.469694287667418/N	1.29121020887927/Y	-0.322169607928868/N	UNAC	AT5G63790.1	4e-83	NAC domain containing protein 102
Pavir.1KG037800.v4.1	0.257509165098499/N	-0.0841690346694258/N	-0.522916782800177/N	-0.923281993394951/Y	-0.267063628139347/N	-1.80612353458322/Y	DbZIP	AT1G75390.1	3e-36	basic leucine-zipper 44
Pavir.J443800.v4.1	-0.833214202069107/N	0.00631325275775829/N	0.922165137239252/N	0.966687984169942/N	-0.0885395564226121/N	2.27724350640316/Y	UbZIP	AT1G03970.1	2e-36	G-box binding factor 4
Pavir.2KG467700.v4.1	-0.502609456071943/N	0.23618113484316/N	0.238004126249752/N	0.126495991640482/N	1.44491680777021/Y	0.622859317575753/N	UGRAS	AT5G48150.1	1e-180	GRAS family protein
Pavir.2NG599500.v4.1	0.646328659445068/N	0.956548369023245/N	0.504329099960434/N	0.632874091184893/N	1.35324867723229/Y	0.620097598125115/N	UMYB	AT1G14350.1	7e-85	MYB family protein
Pavir.3KG216500.v4.1	-0.734931878080181/N	-0.466901515017447/N	-0.716616347948849/N	-0.183207510171989/N	-0.554434773354821/N	-1.58306804001538/Y	DC3H	AT1G66810.1	1e-57	C3H family protein
Pavir.7KG343600.v4.1	-0.819726977376311/N	0.227015060658871/N	0.886007056450999/N	0.584737111492899/N	1.96690696994341/Y	0.410162813706586/N	UERF	AT3G15210.1	3e-34	ethylene responsive element binding factor 4
Pavir.9NG207900.v4.1	0.830636327823831/N	-0.0368514619582178/N	-0.988070499611426/N	-0.585706362576452/N	-0.371258483891626/N	-1.01435553846096/Y	DLBD	AT5G66870.1	2e-61	ASYMMETRIC LEAVES 2-like 1
Pavir.1KG005500.v4.1	-1.00390668839459/N	1.0429464393512/N	1.42371730318104/Y	1.4617713357624/Y	0.740036913114699/N	1.68201016731815/Y	UUUTrihelix	AT1G76890.2	5e-63	Trihelix family protein
Pavir.1KG100200.v4.1	-1.00741965736743/N	-0.310180411139227/N	1.15962348183824/Y	0.937279435262139/N	-0.44373910212418/N	1.02288200941114/N	UbZIP	AT1G42990.1	2e-13	basic region/leucine zipper motif 60
Pavir.8KG266900.v4.1	0.778004786496204/N	0.532366307537901/N	-1.05653300405626/N	-0.356327611110658/N	-1.15277015919151/N	-1.67190749086476/Y	DNAC	AT3G04070.2	2e-42	NAC domain containing protein 47
Pavir.2KG206100.v4.1	0.33471866950897/N	-0.581140181659328/N	-0.883028077347022/N	-1.28267731651396/Y	-0.46061518600783/N	-1.31618261127445/Y	DDC3H	AT3G02830.1	1e-151	zinc finger protein 1
Pavir.5KG726700.v4.1	0.390240834285283/N	-0.768283773818831/N	-1.00265764478839/Y	-1.52096596250714/Y	-0.739410295264638/N	-0.931636113143167/Y	DDC3H	AT3G02830.1	1e-149	zinc finger protein 1
Pavir.8KG183500.v4.1	0.155910141196624/N	-0.0301344716194213/N	0.706900640672761/N	0.607767846161367/N	-0.10962716149496/N	1.65239151131669/Y	UMYB_related	AT5G58900.1	8e-49	Homeodomain-like transcriptional regulator
Pavir.4KG152700.v4.1	-0.592201542668736/N	-0.770463995343879/N	-0.874844410628871/N	-1.25295364909178/Y	-0.81953138845078/N	-0.895305619328851/Y	DNAC	AT2G33480.2	7e-33	NAC domain containing protein 41
Pavir.9NG607200.v4.1	0.429903429878966/N	0.010935659311279/N	-0.338424749391779/N	-0.713816945565502/N	-0.680692011442615/N	-1.16071291149038/Y	DbZIP	AT2G41070.3	3e-34	bZIP family protein
Pavir.5NG632900.v4.1	0.358463894750577/N	-1.42073910954139/N	-1.94318784787119/Y	-0.971502244461036/N	-1.22783151851461/N	-0.836486778499708/N	DbHLH	AT3G56970.1	5e-29	bHLH family protein
Pavir.9NG553200.v4.1	0.157437736384623/N	-1.3616933069731/N	-2.22030420262191/Y	-1.14071648056382/N	-1.52917781675984/N	-0.10305101770655/N	DbHLH	AT3G47640.2	2e-36	bHLH family protein
Pavir.9KG407500.v4.1	0.268018470911278/N	0.208148410624998/N	0.657438423032281/N	0.937006820581983/N	-0.174372142111244/N	1.548588495993/Y	UC2H2	AT5G57520.1	1e-17	zinc finger protein 2
Pavir.2NG122400.v4.1	0.649892207821978/N	0.865358228109079/N	0.193206447734759/N	-0.100040406205497/N	1.13286978224866/Y	-0.402149461145748/N	UNAC	AT5G63790.1	1e-84	NAC domain containing protein 102
Pavir.8NG278100.v4.1	0.355253044975368/N	1.45916939608229/N	1.45297786450878/Y	1.6984567871357/Y	0.715409067987331/N	0.85753408074814/N	UUbHLH	AT3G47640.2	4e-33	bHLH family protein
Pavir.5KG602900.v4.1	-1.44397818299919/N	0.584973533142815/N	0.539414580622974/N	0.0720757949133779/N	2.6628240188463/Y	-0.127695644611674/N	UWRKY	AT2G46400.1	2e-25	WRKY DNA-binding protein 46
Pavir.1NG403300.v4.1	0.0750660838160648/N	-0.356829115785161/N	-0.432104641193262/N	-0.445244500569354/N	-0.408041202019983/N	-1.10520565434627/Y	DHD-ZIP	AT3G01470.1	1e-71	homeobox 1
Pavir.4KG356700.v4.1	0.124376552593936/N	-0.359703531726986/N	-0.354949598828835/N	-0.582455807626431/N	-1.14573944734925/Y	0.0603816834756085/N	DG2-like	AT1G79430.2	3e-86	G2-like family protein
Pavir.1NG002100.v4.1	-0.540076426694844/N	-0.777327624192622/N	-0.478704530475964/N	-0.414749730575216/N	-0.333807283021841/N	-1.10582825460739/Y	DMIKC_MADS	AT2G45660.1	3e-63	AGAMOUS-like 20
Pavir.9NG097300.v4.1	0.547427857899577/N	-0.366718120285552/N	-1.07709364480522/Y	-1.55913799206265/Y	-1.11996241619824/Y	-1.27091796103621/Y	DDDDMIKC_MADS	AT1G69120.1	1e-88	MIKC_MADS family protein
Pavir.3NG155100.v4.1	-1.01002520106624/N	0.307955960136957/N	0.220384186733169/N	0.460539782199424/N	1.77799770319869/Y	0.464421005131276/N	UWRKY	AT5G07100.1	3e-45	WRKY DNA-binding protein 26
Pavir.5NG480100.v4.1	0.236852242545639/N	1.1251010322154/N	1.87570773525277/Y	1.06718653735701/N	0.466457146130861/N	2.42306599733278/Y	UUHSF	AT3G24520.1	5e-68	heat shock transcription factor C1
Pavir.4NG338700.v4.1	0.412009624049045/N	-1.0414511268087/N	-1.35880908707513/Y	-1.51928066564424/Y	-0.517769035690034/N	-0.96905444260774/N	DDMYB_related	AT5G37260.1	4e-50	MYB_related family protein
Pavir.9NG282000.v4.1	-0.462851993733601/N	-0.352095820689083/N	0.494530757022444/N	0.00230389911787482/N	1.0060817011019/N	1.61202391422668/Y	UNAC	AT5G63790.1	1e-87	NAC domain containing protein 102
Pavir.4NG332100.v4.1	0.236021758075856/N	0.853892551659852/N	1.31345512741249/Y	0.904519780621031/N	-0.252759899693789/N	0.734836147413045/N	UDBB	AT4G39070.1	7e-48	DBB family protein
Pavir.7NG431600.v4.1	-0.0522644705647424/N	0.530767828674133/N	0.61008424836919/N	0.261340302229172/N	1.92118358137484/Y	-0.444572341767931/N	UERF	AT3G20310.1	4e-32	ethylene response factor 7
Pavir.7NG041200.v4.1	0.236734121002448/N	1.21632833356804/N	0.0396430517983979/N	0.726560712675441/N	2.10394207724628/Y	0.238170433062831/N	UbHLH	AT5G57150.1	2e-55	bHLH family protein
Pavir.2NG632700.v4.1	0.187929268714443/N	-0.309689501654472/N	-0.740149403013105/N	-1.08971624500031/Y	-0.373401166207422/N	-1.30711621938991/Y	DDDof	AT5G39660.1	9e-41	cycling DOF factor 2
Pavir.5KG409600.v4.1	0.38341184772891/N	-0.2849765898986/N	-1.41087188127837/Y	-0.959588025349346/Y	-1.06859457160798/Y	-1.04287577241228/Y	DDDCPP	AT3G22760.1	1e-22	Tesmin/TSO1-like CXC domain-containing protein
Pavir.6NG347500.v4.1	-0.636081149378134/N	-0.0287270110906044/N	-1.06155280753109/Y	-0.575935012358625/N	0.254906109681989/N	-1.53501540594962/Y	DDMYB	AT5G59780.3	3e-77	myb domain protein 59
Pavir.9NG157100.v4.1	0.162839043952968/N	-0.448323514896135/N	-0.537871819152565/N	-0.669570737655791/N	-1.1907836479356/Y	-1.07995378257839/Y	DDGATA	AT3G21175.2	1e-64	ZIM-like 1
Pavir.9KG091800.v4.1	-0.132830755619554/N	0.146718246983735/N	-0.596109952922253/N	-0.146529014971294/N	1.33418382231735/Y	-0.083452211289667/N	UNAC	AT5G18270.1	8e-99	Arabidopsis NAC domain containing protein 87
Pavir.7KG283500.v4.1	-0.0248774594396675/N	-0.57788415190936/N	-0.604029368130374/N	-1.12085814640173/Y	-0.414750607283029/N	-1.06320529797711/Y	DDGRAS	AT4G00150.1	2e-92	GRAS family protein
Pavir.6KG395100.v4.1	-0.167766521571629/N	-0.150409762748787/N	0.115542761899577/N	0.622644260416871/N	1.13052347421131/Y	-0.148785599816613/N	UTCP	AT2G45680.1	2e-48	TCP family protein
Pavir.8NG018500.v4.1	-1.25192490973755/N	-0.067494929428527/N	0.430116311614603/N	0.537203261778812/N	0.605895579872304/N	2.13383161622058/Y	UNAC	AT1G69490.1	1e-83	NAC-like, activated by AP3/PI
Pavir.2KG376400.v4.1	0.448077452382655/N	-1.17829910462932/N	-1.7711393625033/Y	-1.29323805019333/Y	-0.191558595576143/N	-1.4282114262526/Y	DDDDBB	AT4G38960.3	2e-60	DBB family protein
Pavir.2KG001200.v4.1	-0.69240143880971/N	-0.571296266203793/N	0.114376280839005/N	-0.828749972023216/N	-1.79595094836208/Y	-1.53875701272916/Y	DDMIKC_MADS	AT1G69120.1	2e-80	MIKC_MADS family protein
Pavir.1KG410400.v4.1	-0.788347545162803/N	0.132749508514312/N	1.36849424900923/Y	0.241432825288046/N	0.147561694994181/N	0.0604475201009261/N	UMYB	AT5G52260.1	6e-57	myb domain protein 19
Pavir.J474800.v4.1	0.318366863958527/N	1.19106496729058/N	1.66958727723153/Y	1.64123411934056/Y	0.722887637004014/N	1.2886873627308/Y	UUUC2H2	AT5G52010.1	1e-124	C2H2-like zinc finger protein
Pavir.6NG032700.v4.1	0.265918876184956/N	-0.687204948370743/N	-0.852122289575194/N	-0.552852446719315/N	-0.718711914618402/N	-1.30155747657929/Y	DbHLH	AT5G54680.1	2e-69	bHLH family protein
Pavir.2NG503500.v4.1	-0.162041931190345/N	0.305329577082004/N	0.234091489727781/N	-0.07125927420695/N	-0.29479674146113/N	-1.17977006955989/Y	DSBP	AT1G53160.1	2e-39	squamosa promoter binding protein-like 4
Pavir.7NG011500.v4.1	-0.0462114553786413/N	0.463548611324793/N	0.794270004769381/N	0.19454862235423/N	0.739608471149857/N	1.24020406612095/Y	UC3H	AT5G63260.2	4e-05	C3H family protein
Pavir.9KG336200.v4.1	-0.480947084467067/N	1.15118986435134/N	0.644417727524647/N	0.461428888741057/N	1.59205353336811/Y	-0.321407884796979/N	UERF	AT5G51190.1	6e-39	ERF family protein
Pavir.9KG253800.v4.1	0.288512084172331/N	-0.735996309245344/N	-0.733636860882204/N	-0.796727279028736/N	-0.400560462292918/N	-1.86666143375822/Y	DERF	AT1G78080.1	9e-49	related to AP2 4
Pavir.3KG495700.v4.1	0.116632922090523/N	0.886367490151813/N	0.575095385424991/N	0.632781149682398/N	1.38876498599961/Y	0.763052795319316/N	UGRAS	AT2G37650.1	5e-77	GRAS family protein
Pavir.6KG341300.v4.1	-0.0452243340752025/N	-0.0292075351360532/N	-0.140793900983176/N	-1.21690474081758/Y	-0.553505722630704/N	0.208231818258256/N	DWRKY	AT5G56270.1	1e-128	WRKY DNA-binding protein 2
Pavir.1KG418200.v4.1	-1.16830882198978/N	-0.0261013444919959/N	0.272419969528713/N	-0.0166656663291121/N	1.71903394180059/Y	0.972485949818173/N	UERF	AT4G17500.1	5e-52	ethylene responsive element binding factor 1
Pavir.1KG076400.v4.1	0.641895014379157/N	-0.198799459940512/N	-0.544698091622346/N	-1.14380906771414/Y	-0.113375506556554/N	-1.27124547534342/Y	DDG2-like	AT1G79430.2	1e-104	G2-like family protein
Pavir.6KG401200.v4.1	-0.020979298784187/N	-1.27424118872079/N	-1.63061186695082/Y	-1.65816156265681/Y	-1.60373067432323/Y	-1.39508329736341/Y	DDDDMYB	AT4G38620.1	3e-96	myb domain protein 4
Pavir.2KG531900.v4.1	0.0330563236986045/N	-0.619159023912027/N	-1.04808257612385/Y	-0.731691802681098/Y	-0.570291038427657/N	-0.823281039648245/Y	DMIKC_MADS	AT5G60910.1	4e-80	AGAMOUS-like 8
Pavir.2NG581100.v4.1	-0.0583584514063158/N	-0.304776891768066/N	-0.736426137063862/Y	-0.880007702854786/Y	-0.592270905416094/N	-1.14824594946365/Y	DMIKC_MADS	AT5G60910.1	1e-80	AGAMOUS-like 8
Pavir.4NG315800.v4.1	0.0604187455648425/N	-0.507591980845745/N	-0.835101972549427/N	-0.871916305457/N	-0.581537891484822/N	-1.21202419775227/Y	DG2-like	AT3G13040.1	1e-104	G2-like family protein
Pavir.2KG417800.v4.1	-0.529664382604496/N	0.00435212937255214/N	0.630659775779327/N	0.479942993491647/N	0.927760712204679/N	1.22322967261426/Y	UTrihelix	AT3G54390.1	5e-48	sequence-specific DNA binding transcription factors
Pavir.J746700.v4.1	-1.22134037428502/N	-0.816312511815016/N	-0.141011338212123/N	-1.03247257375499/N	-1.25422652038872/N	-1.48070777041772/Y	DMYB_related	AT2G38090.1	4e-51	MYB family protein
Pavir.4KG186500.v4.1	-0.127875816983092/N	0.0131139726865114/N	0.310849889685379/N	1.05325207594279/N	0.866718462538158/N	2.04595464857483/Y	UMYB	AT4G22680.1	5e-84	myb domain protein 85
Pavir.2KG400500.v4.1	0.28785069975163/N	-0.487406651687568/N	-1.28937387073975/Y	-0.827888966582912/N	-1.45065789204388/Y	-1.47360517173381/Y	DDDbHLH	AT1G68920.3	5e-69	bHLH family protein
Pavir.1KG497700.v4.1	-0.799899311699807/N	0.3517912636426/N	0.669561679693708/N	0.728645147001038/N	0.526904298033785/N	1.16966332760688/Y	UNAC	AT1G25580.1	1e-135	NAC family protein
Pavir.9NG730400.v4.1	0.630181030535662/N	-0.336709108157939/N	-0.956048489408198/Y	-1.14184873732347/Y	-0.454528698843226/N	-0.976498298211/Y	DDof	AT5G39660.1	1e-71	cycling DOF factor 2
Pavir.9NG273800.v4.1	-0.11566864649971/N	0.0329759518792478/N	-0.108720562610602/N	-1.01599198662011/Y	-0.17331176290453/N	-0.671242522208556/Y	DNAC	AT5G64060.1	8e-84	NAC domain containing protein 103
Pavir.8NG070500.v4.1	-1.01556271173092/N	-0.674582660372614/N	-0.995076712449878/N	-0.421699570096263/N	-0.399325298550233/N	-1.5104603012893/Y	DMYB	AT4G38620.1	2e-91	myb domain protein 4
Pavir.1KG361200.v4.1	-0.110151874729799/N	0.704483682150952/N	0.756145354920621/N	1.39441437931521/N	-0.279615584122519/N	3.06806037565428/Y	UHD-ZIP	AT5G06710.1	1e-57	homeobox from Arabidopsis thaliana
Pavir.1NG019900.v4.1	-0.582253372638684/N	0.66578774719902/N	0.553530962426855/N	1.08252668737252/Y	0.043937447840861/N	0.637549271494076/N	UWhirly	AT1G71260.1	3e-77	WHIRLY 2
Pavir.3KG543200.v4.1	0.309484631955769/N	-0.871855107111751/N	-1.46107886293112/Y	-1.27833551607152/Y	-0.5791620837296/N	-1.00476061235478/N	DDbHLH	AT2G43010.2	1e-45	phytochrome interacting factor 4
Pavir.3KG311700.v4.1	-0.461443617481913/N	0.224921193316498/N	0.661061389145936/N	1.17442234215992/Y	0.351277665146835/N	1.60905863204609/Y	UUbZIP	AT2G46270.1	8e-58	G-box binding factor 3
Pavir.3KG570000.v4.1	-0.169304664054986/N	-0.735107887230982/N	-1.04430335040733/Y	-1.16777509387561/Y	-0.458008006343096/N	-0.988199728732121/Y	DDTALE	AT4G34610.2	1e-125	BEL1-like homeodomain 6
Pavir.J677700.v4.1	-0.70275610154754/N	-0.02195736633665/N	0.49156249761294/N	0.662287161012228/N	0.536241458905849/N	2.90981572340523/Y	UHD-ZIP	AT2G46680.1	3e-33	homeobox 7
Pavir.2NG529800.v4.1	0.198105832170205/N	-0.0183366414346641/N	-0.231358046538254/N	-0.903237606113006/Y	-0.0705566642637685/N	-1.04958046033387/Y	DbHLH	AT2G42280.1	3e-67	bHLH family protein
Pavir.7KG223200.v4.1	0.531429312947776/N	0.753093195913017/N	0.716056300056307/N	0.760405649515023/N	0.498418466212184/N	1.39995205947695/Y	UbZIP	AT2G31370.5	7e-92	bZIP family protein
Pavir.2KG497800.v4.1	0.010169986644269/N	-0.0945961947406547/N	0.288105652146552/N	-0.887916917246316/Y	-0.28461464359499/N	-1.14915475765704/Y	DC3H	AT2G41900.1	1e-163	CCCH-type zinc finger protein with ARM repeat domain
Pavir.5NG008500.v4.1	0.465384655445175/N	-0.603300959733644/N	-0.635373624465315/N	-1.10346468193957/Y	0.110622290103421/N	-0.458161287339102/N	DG2-like	AT2G20570.1	3e-71	GBF's pro-rich region-interacting factor 1
Pavir.9NG556500.v4.1	0.124155901026146/N	0.0691742479518073/N	1.34931253818073/N	1.40524573804196/Y	-0.312122309993838/N	1.24858424806554/N	UC2H2	AT5G57520.1	6e-19	zinc finger protein 2
Pavir.5NG606200.v4.1	0.311300888330503/N	-0.478012514015224/N	-1.02373436428964/N	-0.33190261222674/N	-0.654551532333498/N	-1.36137296914811/Y	DGATA	AT5G26930.1	4e-21	GATA transcription factor 23
Pavir.9KG407900.v4.1	0.881886515762244/N	0.822961146995333/N	0.829037595496985/N	1.23467208299806/N	1.13289215984187/N	1.68728122035638/Y	UC2H2	AT5G57520.1	1e-16	zinc finger protein 2
Pavir.5KG536300.v4.1	-0.0997025149973785/N	0.851344264650457/N	0.143634252113059/N	0.943114671030681/N	1.3563497416214/Y	0.741278834298979/N	UWRKY	AT1G29280.1	1e-50	WRKY DNA-binding protein 65
Pavir.2KG430000.v4.1	-0.205613946596276/N	-0.148436732053598/N	-0.123059858748162/N	-0.840755519545278/N	-0.58808503975278/N	-1.23223565022061/Y	DSBP	AT2G33810.1	7e-39	squamosa promoter binding protein-like 3
Pavir.3KG313500.v4.1	0.105279541856507/N	0.45367947072256/N	1.53091315477289/Y	0.429341523004307/N	0.351070218667222/N	0.664697406784969/N	UERF	AT1G64380.1	5e-41	ERF family protein
Pavir.1KG159300.v4.1	-0.390169445190645/N	-0.418965082673623/N	0.645585570971631/N	1.3644363587857/N	1.2983880878102/N	2.71568664109926/Y	UHSF	AT3G24520.1	1e-44	heat shock transcription factor C1
Pavir.5NG500400.v4.1	0.000428939159061685/N	-0.449894190250407/N	-0.346835782117923/N	-1.1339406549202/Y	-0.45121751041956/N	-1.13206784192537/Y	DDVOZ	AT1G28520.2	1e-126	vascular plant one zinc finger protein
Pavir.2KG484800.v4.1	0.251377999671627/N	0.01850987657547/N	-0.173741867022453/N	-0.900109931132033/Y	-0.0535158166867596/N	-1.19411418483133/Y	DbHLH	AT2G42280.1	5e-67	bHLH family protein
Pavir.6KG272000.v4.1	0.507705824237021/N	-0.11831814718832/N	-0.487091387894603/N	-0.587314902298865/N	0.0900502272170625/N	-2.10850919130384/Y	DG2-like	AT1G69580.1	2e-41	G2-like family protein
Pavir.2KG583500.v4.1	0.196205352679319/N	-0.679639706369801/N	-1.53567490454222/Y	-1.79226566474752/Y	-0.626453753032311/N	-1.75685387124545/Y	DDDDof	AT5G39660.1	1e-75	cycling DOF factor 2
Pavir.5NG270600.v4.1	0.486376932172183/N	-0.323054405630866/N	-0.402197024022103/N	-1.29025773286673/N	-0.340266012290962/N	-2.11099033824995/Y	DMYB_related	AT1G75250.2	3e-29	RAD-like 6
Pavir.6NG327900.v4.1	-0.455638406258606/N	-0.833525153888208/N	-1.54541426534381/Y	0.2974788213494/N	-0.826048547411619/N	-0.32016498414582/N	DM-type_MADS	AT3G30260.1	1e-30	AGAMOUS-like 79
Pavir.2KG264900.v4.1	-0.28164073583324/N	0.470289901851022/N	1.18622892073141/N	1.2085468291076/Y	0.274334497507544/N	1.54159424248552/Y	UUNF-YB	AT2G27470.1	6e-34	nuclear factor Y, subunit B11
Pavir.4KG192700.v4.1	-0.789158223262868/N	0.792249237589064/N	1.40911729328718/Y	1.39844009824884/Y	0.892621079559133/N	1.5085081379665/Y	UUUE2F/DP	AT3G48160.2	1e-103	DP-E2F-like 1
Pavir.7NG210000.v4.1	-1.17857957928512/N	-0.733980319955809/N	-0.979361555962297/N	-1.02191114788719/N	-1.44234713362798/N	-1.77688724260329/Y	DbHLH	AT4G09820.1	6e-65	bHLH family protein
Pavir.7NG069200.v4.1	0.609657579819411/N	-0.465834095617706/N	-0.918256547995689/N	-0.836094779274832/N	-0.62228000032175/N	-1.28199050218558/Y	DC3H	AT5G16540.3	3e-54	zinc finger nuclease 3
Pavir.J756800.v4.1	-0.384968086157478/N	0.82385552682528/N	0.611133438847852/N	0.674955725016591/N	2.67597486676876/Y	1.23510159632102/N	UERF	AT4G25470.1	5e-54	C-repeat/DRE binding factor 2
Pavir.2NG582200.v4.1	-1.19888563911048/N	-0.0760464817353157/N	0.702160542247683/N	1.03871373578514/N	0.233271123103679/N	2.23374588217939/Y	UNF-YB	AT4G14540.1	1e-69	nuclear factor Y, subunit B3
Pavir.7NG342200.v4.1	0.683103320538646/N	-0.818235892742184/N	-1.51038509885116/Y	-0.982181040093402/N	0.150820381230515/N	-2.22336971777533/Y	DDNAC	AT1G12260.1	1e-122	NAC 007
Pavir.6NG235200.v4.1	0.831945167156139/N	-0.572318634681363/N	-1.6357020958394/Y	-1.40907445187229/Y	-1.06811823409572/N	-2.00421727763233/Y	DDDbHLH	AT3G59060.1	2e-39	phytochrome interacting factor 3-like 6
Pavir.1KG414100.v4.1	-0.657966020632961/N	0.326440347989021/N	0.429675104693193/N	0.824708902266702/N	0.971139743291593/N	2.67372187346327/Y	UHD-ZIP	AT5G65310.2	8e-35	homeobox protein 5
Pavir.4KG317400.v4.1	0.14848059824708/N	-0.862656988603857/N	0.154176011462749/N	-0.551599606978813/N	-0.594519195079337/N	-1.35687001052301/Y	DbZIP	AT5G11260.1	8e-56	bZIP family protein
Pavir.3KG002200.v4.1	-1.34039850836667/N	0.158774533732947/N	0.887911098714025/N	0.46549034275387/N	-0.0459790244657874/N	1.89145255831858/Y	UNAC	AT1G69490.1	6e-85	NAC-like, activated by AP3/PI
Pavir.6NG235000.v4.1	-0.686861943550791/N	0.32638781417381/N	0.718238243667859/N	0.161282241333091/N	1.699281188708/Y	0.884746042055186/N	UERF	AT5G44210.1	9e-32	erf domain protein 9
Pavir.2NG152300.v4.1	-0.113807027010996/N	-0.400504604137482/N	-0.286404083628259/N	0.345567610998091/N	0.318766427044743/N	1.47618813849744/Y	UMYB_related	AT5G56840.1	6e-49	MYB_related family protein
Pavir.5KG544700.v4.1	-0.67628746223194/N	0.0183580960558712/N	0.270752337909742/N	0.702946789395822/N	-0.643995961593705/N	1.47016711610966/Y	UTCP	AT3G15030.2	1e-43	TCP family protein
Pavir.J611200.v4.1	0.604568537383054/N	-0.986997982092724/N	-0.442044162980199/N	-1.49473039870155/Y	-1.23988954996387/N	-2.55011921651956/Y	DDMYB	AT2G16720.1	4e-59	myb domain protein 7
Pavir.5NG011100.v4.1	0.390052041577159/N	0.57389175654722/N	1.21937550804947/Y	0.899425288731635/N	0.504770115230461/N	1.05447375909447/Y	UUGATA	AT3G06740.1	1e-27	GATA transcription factor 15
Pavir.2NG355400.v4.1	-0.936151247520175/N	0.315284846626576/N	0.427388355293608/N	0.792788674349609/N	2.65310912988617/Y	-0.188260401252575/N	UERF	AT4G34410.1	8e-36	redox responsive transcription factor 1
Pavir.3KG118100.v4.1	0.458292841499416/N	-0.187897094471836/N	-0.762983113747468/N	-0.940226418873395/N	0.000525502108410771/N	-1.19947225583332/Y	DAP2	AT2G28550.3	1e-108	related to AP2.7
Pavir.5KG146500.v4.1	-0.27004076739971/N	0.372537326594067/N	0.320535265183035/N	0.967998852658256/N	1.68253954652989/Y	0.405018585451764/N	UbHLH	AT1G10586.1	2e-23	bHLH family protein
Pavir.9KG104000.v4.1	1.11726706056717/N	-0.0101587144419753/N	0.683893662755883/N	-0.10679695150005/N	1.4969219086096/Y	0.262460695779569/N	ULBD	AT4G37540.1	3e-57	LOB domain-containing protein 39
Pavir.5NG533300.v4.1	-0.0301198353963512/N	-0.100363330606861/N	-0.9705314792905/Y	-1.04535121315737/Y	-0.395646889574318/N	-0.84983401179283/N	DbHLH	AT3G20640.1	5e-51	bHLH family protein
Pavir.7KG140000.v4.1	-0.420318093996583/N	0.0348266268374206/N	0.645826045598345/N	0.250219118737034/N	0.864832718875296/N	1.01869966409595/Y	UbZIP	AT2G40950.1	1e-101	bZIP family protein
Pavir.9KG495400.v4.1	1.03376476900733/N	-0.460538522780618/N	-0.55159835466567/N	-0.762632488008397/N	-0.394070414065711/N	-2.30200321987343/Y	DC2H2	AT2G28710.1	1e-27	C2H2 family protein
Pavir.9KG529500.v4.1	0.117590855413976/N	-0.0419435202435336/N	-0.93887969802203/Y	-1.14215230904824/Y	-0.847224918437541/N	-1.05773516523439/Y	DDBBR-BPC	AT2G01930.1	4e-57	basic pentacysteine1
Pavir.5KG053500.v4.1	0.787397625750672/N	0.721931023826838/N	0.369522118028/N	1.02155622965043/Y	0.413160237787206/N	1.08841568684783/Y	UUMYB_related	AT5G56840.1	6e-54	MYB_related family protein
Pavir.4NG326900.v4.1	0.484409403007506/N	-0.34459526597028/N	-0.660832042897632/N	-1.2599108076567/Y	-0.0586902331979626/N	-0.912669907535099/Y	DbZIP	AT4G35040.1	4e-79	bZIP family protein
Pavir.2KG048300.v4.1	0.803339608570378/N	-0.506773748523751/N	-0.878473209940504/N	-1.0822778515766/N	-0.378359907085449/N	-1.42473523955187/Y	DbHLH	AT2G20180.1	2e-32	phytochrome interacting factor 3-like 5
Pavir.9KG651800.v4.1	-0.634857267452534/N	1.02863339047945/N	0.589269124561722/N	0.785840043143406/N	2.03825318739375/Y	1.33001227728916/Y	UUERF	AT1G72360.3	3e-34	ERF family protein
Pavir.5KG161100.v4.1	-0.0661630594928648/N	0.518542206002754/N	0.911204947803901/N	1.03409437763598/Y	-0.114892622921957/N	0.320616613806819/N	UC3H	AT5G26749.1	7e-26	C3H family protein
Pavir.3KG210300.v4.1	0.575052608830076/N	-0.0444911096226329/N	-0.480298224409106/N	-1.08519693509332/N	-0.454900471507169/N	-2.18877632009039/Y	DMYB_related	AT4G39250.1	5e-36	RAD-like 1
Pavir.3NG295000.v4.1	-0.975300597152925/N	-0.187102689965059/N	-1.58814478160226/Y	-1.92783975930548/Y	-1.20872863564053/N	-0.547968238384494/N	DDbZIP	AT5G28770.2	7e-32	bZIP family protein
Pavir.3NG283000.v4.1	-0.0112752277370422/N	-0.787727531253102/N	-2.32800509706852/Y	-1.64282081500195/Y	-1.61752621383573/Y	-2.05873064227878/Y	DDDDHD-ZIP	AT2G34710.1	0	HD-ZIP family protein
Pavir.7NG276500.v4.1	-0.012861753131965/N	-0.605333285276824/N	-0.789471836161298/N	-1.15404403525187/Y	-0.703669830580942/N	-1.1951861227773/Y	DDGRAS	AT4G00150.1	6e-45	GRAS family protein
Pavir.9NG583700.v4.1	0.445294920997989/N	-0.838956689718891/N	-1.21759636654077/N	-1.57296728046712/Y	-1.72088326227442/Y	-2.0245585091013/Y	DDDFAR1	AT4G38180.1	2e-10	FAR1-related sequence 5
Pavir.6KG032000.v4.1	0.712736642679612/N	0.414845130105758/N	-0.325967354081516/N	-0.460433209473285/N	0.181097629786711/N	-1.15155337250505/Y	DLSD	AT4G20380.2	2e-39	LSD family protein
Pavir.3KG308300.v4.1	1.31678105223891/N	1.4888393099288/N	1.30761329995612/N	0.262255294278916/N	-0.0589918418307015/N	-1.65270120309888/Y	DMYB_related	AT4G39250.1	1e-21	RAD-like 1
Pavir.4NG131700.v4.1	0.235407882581998/N	-0.258218061330829/N	-1.01172578098187/Y	-0.585751660798217/N	-0.616503243523017/N	-1.11256086082368/Y	DDMIKC_MADS	AT2G22540.1	5e-72	MIKC_MADS family protein
Pavir.7NG265400.v4.1	-0.0137512939062476/N	-0.837228715997852/N	-1.4516945388642/Y	-0.319442633970358/N	-0.0473195214225272/N	0.042171877021402/N	DHD-ZIP	AT2G46680.1	1e-37	homeobox 7
Pavir.1NG079300.v4.1	-0.0683554930882098/N	-0.444009527105415/N	-0.482476260685019/N	-1.14961336709911/Y	0.0930073755634453/N	-0.230962662022772/N	DARR-B	AT4G31920.1	1e-110	response regulator 10
Pavir.7NG406700.v4.1	-1.26255608517978/N	0.670617543420846/N	0.954798562424938/N	1.11597012253818/N	2.14702248032324/Y	1.09452237879011/N	UERF	AT3G15210.1	5e-34	ethylene responsive element binding factor 4
Pavir.2NG525400.v4.1	-0.557613138400944/N	0.0929947512966846/N	0.245359515848261/N	0.140964436192027/N	1.39156982095142/Y	0.275042538648663/N	UGRAS	AT5G48150.1	1e-180	GRAS family protein
Pavir.2KG326800.v4.1	-0.692446685755266/N	0.32540151751647/N	1.86660305965108/Y	1.642555789412/Y	0.795523197872579/N	1.28183979640236/Y	UUUC3H	AT1G68200.2	7e-05	C3H family protein
Pavir.5KG719000.v4.1	0.555234024891233/N	-0.665642217403621/N	-1.14110131177146/Y	-1.29613999267898/Y	-0.654970344753959/N	-0.653754489620572/N	DDC3H	AT3G02830.1	1e-154	zinc finger protein 1
Pavir.9NG739600.v4.1	0.266906469879086/N	-0.80779704345549/N	-1.30273057990878/Y	-1.42100517125361/Y	-0.827772601056807/N	-0.966053362677804/N	DDHSF	AT3G22830.1	1e-100	heat shock transcription factor A6B
Pavir.1KG469300.v4.1	0.274068091266611/N	-0.360857381750919/N	-0.479730582362185/N	-0.854080732358694/N	-0.881404927855535/N	-1.65938102780977/Y	DMYB_related	AT1G75250.1	2e-24	RAD-like 6

## Sheet: DTHTvsDT.TF
GeneID	DT.0-DTHT.0	DT.72-DTHT.72	DT.96-DTHT.96	DT.120-DTHT.120	DT.144-DTHT.144	DT.168-DTHT.168	TFtype	Best_hit_arabi	E-value	Description
Pavir.7NG354300.v4.1	-0.630692884134393/N	-0.255492410395961/N	-1.51441167319699/Y	-1.2712679410322/N	-0.447723007155232/N	-1.03408956881395/N	DMYB	AT3G23250.1	3e-80	myb domain protein 15
Pavir.2NG102600.v4.1	0.196089239193315/N	0.496497456932334/N	0.437101858001495/N	0.1354197574055/N	1.05481551504852/Y	0.425525101182019/N	UAP2	AT2G28550.3	2e-96	related to AP2.7
Pavir.9KG354500.v4.1	0.0986793771577198/N	0.654072695454827/N	-1.32640658986426/Y	-0.815323090300798/N	0.0347312739673057/N	-0.303145654957003/N	DbHLH	AT1G32640.1	1e-180	bHLH family protein
Pavir.9KG495400.v4.1	0.771061182574867/N	-0.41419091499336/N	0.194739751318608/N	-0.228288351885562/N	-0.464286961498913/N	-1.6515738628422/Y	DC2H2	AT2G28710.1	1e-27	C2H2 family protein
Pavir.1NG378700.v4.1	-0.295749040337719/N	0.548345906530172/N	-2.19253618308482/Y	-1.46077813898396/N	0.35607732024258/N	-0.939007128581068/N	DERF	AT4G17500.1	6e-52	ethylene responsive element binding factor 1
Pavir.9KG644100.v4.1	-0.646070437183035/N	0.316614643530023/N	-1.73144636259335/Y	0.062061304773945/N	-0.170168434881898/N	0.177033461214686/N	DERF	AT1G78080.1	9e-57	related to AP2 4
Pavir.4NG332100.v4.1	-0.149765907854776/N	0.312429771031355/N	1.33218339347758/Y	0.509330696948159/N	-0.226900309666799/N	0.402957736402331/N	UDBB	AT4G39070.1	7e-48	DBB family protein
Pavir.6KG272000.v4.1	0.099357232982064/N	0.0217595147156264/N	0.0971878903048045/N	0.524624023216448/N	0.621001948508189/N	-1.37974927669173/Y	DG2-like	AT1G69580.1	2e-41	G2-like family protein
Pavir.4NG252200.v4.1	0.0811993690363401/N	-0.538300544239516/N	-1.02288473249694/Y	0.198272960223077/N	-0.00355998258793722/N	-0.243135261302305/N	DbZIP	AT4G36730.2	3e-06	G-box binding factor 1
Pavir.2NG446200.v4.1	-0.598898613726/N	-0.93612799528272/N	-0.845998120897067/N	-1.60268256336669/Y	-0.484406613601563/N	-0.776689905572393/N	DHD-ZIP	AT2G46680.1	3e-44	homeobox 7
Pavir.2KG144300.v4.1	0.489127579308147/N	0.636222349416275/N	0.700480546278824/Y	0.609323946868927/N	1.05412940200194/Y	0.405265984027924/N	UAP2	AT2G28550.3	1e-94	related to AP2.7
Pavir.5KG055600.v4.1	0.756838421831074/N	0.539006652012826/N	0.354571560691504/N	0.310466554826871/N	1.22407423245025/Y	0.383019836142617/N	UMYB_related	AT5G47390.1	4e-71	MYB_related family protein
Pavir.5KG159800.v4.1	0.252610206829751/N	0.690077752971197/N	1.04008182670144/Y	1.19706392173153/Y	0.272636841931813/N	0.607026502154235/N	UUGeBP	AT5G28040.1	2e-50	DNA-binding storekeeper protein-related transcriptional regulator
Pavir.7KG065100.v4.1	-0.733205841761937/N	-0.533985474927591/N	-1.6942080331385/Y	-1.10027733329028/N	-0.176700687461528/N	0.163038167095469/N	DbHLH	AT5G57150.1	1e-56	bHLH family protein
Pavir.5NG037700.v4.1	-0.533226199009342/N	-0.108761753611445/N	-0.764938325102049/N	-1.05231963564255/N	-0.632058780728332/N	-1.06367880019691/Y	DNAC	AT4G29230.1	1e-152	NAC domain containing protein 75
Pavir.9NG583700.v4.1	0.40255735815751/N	-0.0105382277193717/N	-0.806771841390389/N	-0.690026409471504/N	-1.06208832045326/N	-1.76609962373257/Y	DFAR1	AT4G38180.1	2e-10	FAR1-related sequence 5
Pavir.J364200.v4.1	0.522608884970176/N	-0.0233948542658835/N	-0.205420527772833/N	-0.57987637383194/N	0.15241442000654/N	-1.55569281402205/Y	DbZIP	AT1G75390.1	3e-36	basic leucine-zipper 44
Pavir.5KG409600.v4.1	0.166201618586665/N	-0.508856627597443/N	-1.28123151739139/Y	-1.22521607309185/Y	-0.998776175188574/N	-1.07426142614928/Y	DDDCPP	AT3G22760.1	1e-22	Tesmin/TSO1-like CXC domain-containing protein
Pavir.8NG018500.v4.1	0.127914673151349/N	-0.911809463404384/N	-1.39859698821943/N	-1.8383288117209/Y	-0.690557547814524/N	-0.449463430784761/N	DNAC	AT1G69490.1	1e-83	NAC-like, activated by AP3/PI
Pavir.6KG015700.v4.1	-0.083881783344806/N	-0.96762749428284/N	-2.11216237054732/Y	-1.26214295080783/N	-0.990337708949996/N	-1.41847622010639/N	DMIKC_MADS	AT1G71692.1	2e-62	AGAMOUS-like 12
Pavir.9KG433300.v4.1	-0.226967351828526/N	-0.358073998894151/N	-2.10240000435924/Y	-0.638660240754037/N	-0.622035713993522/N	-0.764616872503413/N	DWRKY	AT3G56400.1	2e-25	WRKY DNA-binding protein 70
Pavir.2NG446500.v4.1	0.16671348498841/N	-0.885447145206044/N	-1.43807594517285/Y	0.231910823920262/N	-0.0563473929735314/N	-0.784586436309383/N	DDBB	AT4G38960.1	3e-67	DBB family protein
Pavir.J677700.v4.1	-0.257567162019555/N	-0.846465199461092/N	-1.21521672418872/N	-1.93130635447825/Y	-0.0284686348647973/N	-0.146581649863432/N	DHD-ZIP	AT2G46680.1	3e-33	homeobox 7
Pavir.1KG418200.v4.1	-0.162238479059327/N	0.641392348987269/N	-1.67382089771686/Y	-1.22509569285642/N	0.442917622005519/N	0.166778675438884/N	DERF	AT4G17500.1	5e-52	ethylene responsive element binding factor 1
Pavir.J369800.v4.1	0.254368293673585/N	1.05369831396601/N	1.42325959561123/Y	0.732110614687467/N	1.58995247133019/N	1.56522202108035/Y	UUHB-other	AT4G12750.1	6e-25	Homeodomain-like transcriptional regulator
Pavir.3KG163300.v4.1	-0.686831436027404/N	0.55003951596008/N	-2.10258524728598/Y	-1.18041924960863/N	-0.115025249159567/N	0.149906825561993/N	DWRKY	AT5G26170.1	3e-42	WRKY DNA-binding protein 50
Pavir.2KG410100.v4.1	-0.909053388414665/N	-0.261293272664182/N	-0.355854731473031/N	-0.465096130187438/N	-0.650287132963098/N	-1.3494208108873/Y	DWRKY	AT5G56270.1	1e-65	WRKY DNA-binding protein 2
Pavir.9KG334200.v4.1	0.0835309222947809/N	-0.395466080421423/N	-1.12664701141964/Y	-0.528834902332765/N	0.108293566221567/N	-0.595290270698878/N	DMYB_related	AT5G47390.1	1e-118	MYB_related family protein
Pavir.1NG486700.v4.1	0.394032741026803/N	0.60213180794033/N	1.38869372464388/Y	1.16707051563095/N	0.73878060824364/N	1.40474970674234/Y	UUGeBP	AT1G61730.1	7e-11	DNA-binding storekeeper protein-related transcriptional regulator
Pavir.4NG050500.v4.1	0.382907378607813/N	0.679570504678922/N	1.06636258784535/Y	0.506499497409414/N	0.553599558548816/N	0.457419051244273/N	UWhirly	AT1G14410.1	1e-96	ssDNA-binding transcriptional regulator
Pavir.2KG326800.v4.1	-0.324675429066259/N	-0.0519055710244507/N	0.986683602864556/Y	1.03356971707168/Y	0.720141587631985/N	1.13776714618826/Y	UUC3H	AT1G68200.2	7e-05	C3H family protein
Pavir.1KG015400.v4.1	0.364397678567652/N	0.166187999648004/N	1.14227750995798/Y	0.554302552030143/N	0.543070893405039/N	0.513066375926449/N	UGATA	AT4G16141.1	1e-19	GATA family protein
Pavir.2NG525400.v4.1	-0.2798428549524/N	0.0453243671315707/N	-1.41562672188027/Y	-1.11515049919815/N	-0.316953041718784/N	-0.287816394855095/N	DGRAS	AT5G48150.1	1e-180	GRAS family protein
Pavir.4KG073100.v4.1	-0.24391491447191/N	-0.506759325637933/N	-1.09396086175489/Y	-1.28019105021341/Y	-0.597487790335373/N	-0.131274956281659/N	DDMYB_related	AT1G15720.1	9e-14	TRF-like 5
Pavir.9KG524200.v4.1	0.104655712024163/N	0.992871079462183/N	0.837645646656261/N	0.537039403637794/N	1.23949333879359/N	1.27763325217808/Y	UHB-other	AT4G12750.1	0	Homeodomain-like transcriptional regulator
Pavir.3NG212900.v4.1	0.444564175549671/N	-0.304998343705545/N	-0.616384586257004/N	-0.52898131071164/N	-0.177829613729898/N	-1.50112384459429/Y	DNAC	AT5G13180.1	6e-59	NAC domain containing protein 83
Pavir.4NG298700.v4.1	0.906870920615674/N	0.505962503996926/N	-0.141261911505154/N	-0.595472508044237/N	-0.667362010627778/N	-2.49733837461779/Y	DG2-like	AT2G02060.1	4e-26	G2-like family protein
Pavir.2NG248100.v4.1	-0.101849006081057/N	-0.0847664703421662/N	-1.56109031362594/Y	-1.21518765551331/Y	0.227749577806353/N	-0.0625207581753223/N	DDMYB	AT5G67300.1	6e-86	myb domain protein r1
Pavir.9KG391200.v4.1	0.605965627177239/N	0.110272496385778/N	0.754243944567536/N	1.26951960919951/Y	0.380666368656265/N	-0.390665349696575/N	UNF-YB	AT4G14540.1	4e-73	nuclear factor Y, subunit B3
Pavir.2NG334100.v4.1	-0.172557386974551/N	1.31435281117454/N	-2.05359894125137/Y	-0.25308772219845/N	-1.57930157767648/N	0.306877005927335/N	DWRKY	AT4G31800.1	9e-53	WRKY DNA-binding protein 18
Pavir.J756800.v4.1	-0.0306341681321757/N	0.970232337249792/N	-2.09753066948896/Y	-1.59104110087584/N	0.341923478578749/N	1.01966001554/N	DERF	AT4G25470.1	5e-54	C-repeat/DRE binding factor 2
Pavir.7NG292300.v4.1	-0.808660451387724/N	-1.21435210346939/N	-1.48335121239887/Y	-0.213775751328857/N	-0.984321624626517/N	-0.810678886316145/N	DHSF	AT5G62020.1	4e-66	heat shock transcription factor B2A
Pavir.4NG119700.v4.1	0.532550942847754/N	1.30124354156707/N	1.94673003765155/Y	1.11377236775756/N	0.322902083060898/N	0.465783365379886/N	UCO-like	AT1G25440.1	1e-80	B-box type zinc finger protein with CCT domain
Pavir.8KG389700.v4.1	-0.404835789694938/N	0.245725760762486/N	-1.6683319295549/Y	-0.876662136395711/N	-0.124211202627978/N	-0.449234059072034/N	DMYB_related	AT5G49620.1	2e-31	myb domain protein 78
Pavir.9KG578100.v4.1	0.109027012200804/N	0.838681717759017/N	-1.60239334653805/Y	-1.09752549964433/N	-0.653241903413618/N	-0.105919145057317/N	DNAC	AT2G17040.1	4e-88	NAC domain containing protein 36
Pavir.5KG778800.v4.1	0.32565799270292/N	0.77155720577901/N	1.80673933471117/Y	0.291048907199024/N	0.349424917592379/N	1.13180815995921/N	UG2-like	AT3G46640.2	6e-74	G2-like family protein
Pavir.9NG600800.v4.1	-0.49839417186371/N	0.961209928033894/N	-0.42322019890917/N	-0.730470187680042/N	-0.181879904479526/N	-1.58313550489348/Y	DNAC	AT5G18270.1	1e-101	Arabidopsis NAC domain containing protein 87
Pavir.2NG184200.v4.1	0.416008453848236/N	0.216470362514448/N	-0.943527835895666/N	-0.371337246239399/N	-1.31378876909306/N	-1.53237144076384/Y	DG2-like	AT5G18240.1	2e-98	myb-related protein 1
Pavir.8NG017500.v4.1	-1.67876298387525/N	0.138487353793094/N	-0.729744801966147/N	-0.116280922804761/N	0.0477980229124903/N	-1.68264030580427/Y	DZF-HD	AT3G28917.1	2e-30	mini zinc finger 2
Pavir.2NG581100.v4.1	-0.0105677042352721/N	-0.179445829183627/N	-0.466129980000851/N	-0.414428143461603/N	-0.712469900640988/N	-1.14064253964576/Y	DMIKC_MADS	AT5G60910.1	1e-80	AGAMOUS-like 8
Pavir.9KG091800.v4.1	0.559199214095207/N	0.366251099694127/N	-1.02986215798067/N	-1.25381846839269/Y	0.240172283555546/N	-1.01887873422702/N	DNAC	AT5G18270.1	8e-99	Arabidopsis NAC domain containing protein 87
Pavir.9NG461600.v4.1	0.200035310980733/N	-0.315415786374134/N	-0.503388703886511/N	-0.490877885818223/N	-0.17330950006954/N	-1.06594944023082/Y	DMYB_related	AT5G61620.1	1e-35	MYB_related family protein
Pavir.5KG668900.v4.1	-0.388137747757117/N	-0.678458479202484/N	-0.260605056358565/N	-1.23080993314559/N	-0.738706200138623/N	-1.61518600343739/Y	DMYB	AT4G09460.1	6e-93	myb domain protein 6
Pavir.5KG677300.v4.1	0.0855466342717261/N	-0.448863520445693/N	-0.0143233196681648/N	-0.899885460827123/N	-0.237694600500113/N	-1.29624083972487/Y	DNAC	AT1G01720.1	1e-118	NAC family protein
Pavir.2KG467700.v4.1	-0.150411989427778/N	0.291038867773105/N	-1.18991912624129/Y	-1.03343002082806/N	-0.0597479090922899/N	0.0168155332285948/N	DGRAS	AT5G48150.1	1e-180	GRAS family protein
Pavir.5NG156300.v4.1	0.568096412234279/N	0.745418449686919/N	1.29177863445694/Y	0.872371528866655/N	0.794263851924022/N	0.68319668035429/N	UGeBP	AT5G28040.1	2e-47	DNA-binding storekeeper protein-related transcriptional regulator
Pavir.1KG469000.v4.1	-0.572883912348476/N	-0.757890105421388/N	-1.15829834574303/Y	-0.913050966457036/N	-0.517470269437718/N	-1.45140021486588/Y	DDbHLH	AT4G34530.1	7e-53	cryptochrome-interacting basic-helix-loop-helix 1
Pavir.3KG107500.v4.1	-0.241827309988065/N	-0.355245728817682/N	-0.61385129790318/N	-0.598688812682564/N	-0.116914424593899/N	-1.46060064024505/Y	DMYB	AT3G46130.1	1e-64	myb domain protein 48
Pavir.5NG151500.v4.1	-0.360862273494136/N	-0.336734203219603/N	-1.84615194135685/Y	-1.37942444580395/N	-1.03728887401661/N	-0.508862191174392/N	DbHLH	AT1G10585.1	3e-21	bHLH family protein
Pavir.6NG100800.v4.1	-0.420701910836658/N	0.795743974261212/N	1.1273997920854/Y	0.893738425101648/N	0.503898071305026/N	0.528669251147294/N	UB3	AT3G19184.1	7e-66	B3 family protein
Pavir.2NG624700.v4.1	-0.474771151914196/N	-1.18180029278376/N	-0.408130043091219/N	-1.44904759268466/Y	-0.475432994056531/N	-0.423497150271826/N	DCO-like	AT2G47890.1	4e-46	B-box type zinc finger protein with CCT domain
Pavir.6KG070500.v4.1	-1.06733185918022/N	-1.01848761509187/N	-2.11836673244539/Y	-0.775059013231048/N	-1.55775144343557/N	-1.70642863539873/Y	DDMYB_related	AT1G01060.3	1e-45	MYB_related family protein
Pavir.5KG667800.v4.1	0.12842825931961/N	-0.505106060652646/N	-0.599315621443556/N	-1.46682145569815/Y	-0.580905612488654/N	-1.67497172088435/Y	DDNAC	AT1G01720.1	1e-121	NAC family protein
Pavir.8KG145400.v4.1	-0.170938957952358/N	-0.328418348316196/N	-1.5271725585777/Y	-1.171737388008/N	-0.321233688675895/N	-1.36228663051433/N	DWRKY	AT5G13080.1	3e-59	WRKY DNA-binding protein 75
Pavir.J611200.v4.1	0.321559333319373/N	-0.741806394529245/N	0.461412947331144/N	-0.750401926208393/N	-0.805955856053765/N	-1.91038502682508/Y	DMYB	AT2G16720.1	4e-59	myb domain protein 7
Pavir.6NG276500.v4.1	-0.213688195973398/N	-0.127140113689568/N	-1.84161499940901/Y	-1.40737195938743/N	-0.168629298391245/N	-0.378659522697843/N	DERF	AT4G34410.1	9e-35	redox responsive transcription factor 1
Pavir.2KG376400.v4.1	0.157130924656387/N	-0.722080783367063/N	-1.25348897607948/Y	0.184702188043879/N	-0.0133525463743496/N	-0.89079634088104/N	DDBB	AT4G38960.3	2e-60	DBB family protein
Pavir.4NG338700.v4.1	-0.122533149114212/N	-0.903026779958055/N	-1.38347455638201/Y	-0.401383226653679/N	-0.519575288605683/N	-0.586950242756719/N	DMYB_related	AT5G37260.1	4e-50	MYB_related family protein
Pavir.4NG237400.v4.1	-0.0902573867227128/N	-0.119227404503254/N	1.09722297710836/Y	0.463056693485227/N	0.0756906917363216/N	0.618299034656684/N	UbZIP	AT1G42990.1	1e-15	basic region/leucine zipper motif 60
Pavir.6KG060000.v4.1	-1.32951019150698/N	-0.376987886434445/N	-1.5909892716547/Y	-0.484818239877007/N	-1.91345949631963/Y	-0.990602553317863/N	DDMYB_related	AT2G46830.1	3e-39	circadian clock associated 1
Pavir.7NG380500.v4.1	-0.41374088870957/N	-0.407975217332348/N	0.12060445313675/N	-0.111274878770236/N	-0.0548904963639616/N	-1.2333340682401/Y	DAP2	AT4G36920.1	1e-115	AP2 family protein
Pavir.1NG073400.v4.1	0.520686268760656/N	0.0294251703734996/N	0.390081516338001/N	0.264214446386766/N	-0.454811111366625/N	-1.69341570399478/Y	DCO-like	AT5G57660.1	1e-60	CONSTANS-like 5
Pavir.3NG282900.v4.1	0.223216079811282/N	-0.686395470059522/N	-1.10942960365727/Y	-0.497603177978664/N	-0.230123429481297/N	-0.311664383446681/N	DNF-YA	AT1G30500.2	1e-48	nuclear factor Y, subunit A7
Pavir.3NG284800.v4.1	-0.320637020040053/N	-0.341050793965153/N	-0.751167761161163/N	-1.34713144061309/Y	-0.927335422648906/N	-0.558232720378742/N	DNAC	AT1G56010.2	2e-82	NAC domain containing protein 1
Pavir.3KG002200.v4.1	-0.341691642520684/N	-0.657390939655942/N	-1.2555306507567/N	-2.22258040810761/Y	-0.786027862298544/N	0.0329865229294483/N	DNAC	AT1G69490.1	6e-85	NAC-like, activated by AP3/PI
Pavir.9KG407900.v4.1	-0.0816305461250239/N	0.931498163979379/N	-1.55903599266904/Y	-1.20914952044044/N	0.810670319319199/N	0.478201110246757/N	DC2H2	AT5G57520.1	1e-16	zinc finger protein 2
Pavir.8KG391400.v4.1	-0.393455915738015/N	-0.962835351316935/N	-1.38451024546136/Y	-0.685804852292478/N	-0.866602852835871/N	-1.34731517002291/Y	DDMYB	AT5G59780.3	7e-77	myb domain protein 59
Pavir.5KG146500.v4.1	0.0291879249232317/N	0.543118838326053/N	-2.27773238705718/Y	-1.55292874357748/N	-0.0873160403556093/N	-0.160345974147443/N	DbHLH	AT1G10586.1	2e-23	bHLH family protein
Pavir.3KG543200.v4.1	-0.023381417884848/N	-0.708436933639628/N	-0.47431842300858/N	-0.99433349839149/N	-0.589242329384625/N	-1.53561330007023/Y	DbHLH	AT2G43010.2	1e-45	phytochrome interacting factor 4
Pavir.1KG444600.v4.1	-0.677203494129315/N	-0.460061522430611/N	-0.544877274439436/N	-0.786953540486714/N	-0.820566890861529/N	-1.07716504257376/Y	DDof	AT3G61850.4	3e-56	Dof family protein
Pavir.3NG303800.v4.1	-1.00262495116697/N	-0.380541151550757/N	-0.370322901450117/N	-0.313710117889599/N	-0.0599505329282901/N	-1.61506288847186/Y	DZF-HD	AT3G28917.1	2e-30	mini zinc finger 2
Pavir.9KG100100.v4.1	-0.484840431492222/N	-0.450389412373334/N	-1.31991463056396/Y	-1.13560217979257/Y	0.139664237981124/N	-0.5094127525203/N	DDHD-ZIP	AT5G06710.1	8e-74	homeobox from Arabidopsis thaliana
Pavir.6NG347500.v4.1	-0.138004266893548/N	-0.371584289249418/N	-1.4245334195401/Y	-0.8915934423485/N	-0.205862858735949/N	-1.49234008487044/Y	DDMYB	AT5G59780.3	3e-77	myb domain protein 59
Pavir.2KG583500.v4.1	0.139754728589199/N	-0.168510332052168/N	-0.827412477406811/N	-0.631806194564363/N	-0.38698501810244/N	-1.54143387679912/Y	DDof	AT5G39660.1	1e-75	cycling DOF factor 2
Pavir.5KG741400.v4.1	-0.346970664339069/N	-0.103620033395431/N	-1.27154079572652/Y	-0.603072501064206/N	-0.667698915660891/N	-0.0284711143485949/N	DCAMTA	AT1G67310.1	1e-120	Calmodulin-binding transcription activator protein with CG-1 and Ankyrin domains
Pavir.4KG152700.v4.1	-0.0963716772513644/N	-0.159508557167067/N	-0.355520811680975/N	-0.305193107266781/N	-0.946232468085143/N	-1.32308256727153/Y	DNAC	AT2G33480.2	7e-33	NAC domain containing protein 41
Pavir.2KG350700.v4.1	-0.462498425969748/N	0.422590260493282/N	-0.36093966001388/N	-1.73798538862704/Y	-0.302622418880726/N	-0.620505240868594/N	DHSF	AT4G36990.1	1e-62	heat shock factor 4
Pavir.7NG041200.v4.1	-0.127332371122785/N	1.42804363123272/N	-2.80367394853685/Y	-1.53030252616639/N	-0.0614493992972928/N	0.124357917083942/N	DbHLH	AT5G57150.1	2e-55	bHLH family protein
Pavir.J158600.v4.1	0.394736229617226/N	0.030091241075775/N	1.06001731606878/Y	0.306378011072706/N	0.515822039747015/N	0.496185563041005/N	UGATA	AT3G60530.1	2e-28	GATA transcription factor 4
Pavir.7KG065200.v4.1	-0.179394516283407/N	0.892741307117391/N	-2.33388833160585/Y	-1.17357519377412/N	-0.0725428555293633/N	0.135931890243639/N	DbHLH	AT5G57150.2	2e-55	bHLH family protein
Pavir.3NG295000.v4.1	0.70450816483327/N	0.774148525042735/N	-1.42565295535563/N	-1.97459612510554/Y	0.172279235952423/N	-1.57566088072678/N	DbZIP	AT5G28770.2	7e-32	bZIP family protein
Pavir.1NG219300.v4.1	0.0552614236248461/N	-0.681200692138198/N	-1.59213826132786/Y	-1.09427559052311/N	-1.44144434822533/Y	-0.997850997042719/N	DDMIKC_MADS	AT1G71692.1	8e-63	AGAMOUS-like 12
Pavir.1NG342600.v4.1	0.238616984215309/N	-0.365795087181397/N	-1.06919388388034/N	0.13938781487838/N	-0.256345317456587/N	-1.56684901105737/Y	DCO-like	AT5G57660.1	8e-75	CONSTANS-like 5
Pavir.3NG286100.v4.1	-0.251630548516321/N	-0.512014107810108/N	-1.49277283095152/Y	-0.416826584203395/N	-0.847875209049231/N	-1.50232191271203/N	DbHLH	AT2G43010.2	7e-43	phytochrome interacting factor 4
Pavir.1KG037800.v4.1	0.0745400040818876/N	-0.369096615067835/N	-0.140332664567848/N	-0.577728887292639/N	0.066606271528242/N	-1.46512294456807/Y	DbZIP	AT1G75390.1	3e-36	basic leucine-zipper 44
Pavir.1NG423200.v4.1	0.0120508999987563/N	-0.339726438324851/N	-1.25231214110874/Y	-0.421520962376165/N	-0.639162964862183/N	-1.0835812830697/Y	DDMYB_related	AT5G52660.2	1e-100	MYB_related family protein
Pavir.1NG278900.v4.1	0.348482602843684/N	0.000501123341901978/N	1.03077419321553/Y	0.0597753462590244/N	1.14004121321016/Y	0.488206250262054/N	UUHSF	AT5G03720.1	3e-73	heat shock transcription factor A3
Pavir.2NG632700.v4.1	0.0131861527389465/N	0.139069302967309/N	-0.31558237322707/N	-0.296572103002502/N	-0.201299216839638/N	-1.13612806307926/Y	DDof	AT5G39660.1	9e-41	cycling DOF factor 2
Pavir.9KG253800.v4.1	0.0164669845812232/N	-1.12701959132073/N	-1.12523863760865/Y	-0.25865082757212/N	-0.52041057997033/N	-1.5887712161397/Y	DDERF	AT1G78080.1	9e-49	related to AP2 4
Pavir.4KG368700.v4.1	0.212356828481454/N	-0.155999067296591/N	-0.371391376979093/N	-0.998563826754958/N	-0.617794422985334/N	-1.40764871153333/Y	DG2-like	AT2G02060.1	2e-28	G2-like family protein
Pavir.5NG595900.v4.1	0.352059292300855/N	0.696316299146862/N	1.04809046485501/Y	0.744184917628164/N	0.633184691585578/N	0.106924084955277/N	UNAC	AT3G04070.1	1e-37	NAC domain containing protein 47
Pavir.7NG055200.v4.1	0.630653741396228/N	0.090563081806283/N	-0.924613947924322/N	-1.07738537735465/N	-0.346846502759985/N	-1.37528242067/Y	DMYB_related	AT3G46130.3	6e-55	myb domain protein 48
Pavir.5KG172400.v4.1	-1.49102782525088/N	-1.35300584534852/N	-1.44141569203646/Y	-0.989435492905626/N	-1.07891889947279/N	-1.18908001313385/N	DDof	AT5G39660.1	2e-69	cycling DOF factor 2
Pavir.3KG535100.v4.1	-0.554349169537929/N	-0.186831756240664/N	-1.35355988486561/Y	-1.82442039811361/Y	-0.45573941134714/N	-0.920368060323935/N	DDNAC	AT1G56010.2	6e-80	NAC domain containing protein 1
Pavir.5NG248400.v4.1	0.444461784253704/N	0.755393278430745/N	1.35111538942162/Y	0.763834483364131/N	0.372258052660843/N	0.756276338370264/N	UWRKY	AT4G01250.1	2e-51	WRKY family protein
Pavir.8NG142000.v4.1	0.101343302741475/N	-0.254845079174404/N	-2.14971722328823/Y	-1.09355434579992/N	0.0293129489266683/N	-0.6133283046948/N	DbHLH	AT5G43650.1	3e-23	bHLH family protein
