# Supplementary material for: Global analysis of switchgrass (Panicum virgatum L.) transcriptomes in response to interactive effects of drought and heat stresses
Source: BMC Plant Biol. 2022 Mar 8;22:107. doi: 10.1186/s12870-022-03477-0 (PMC8903725; doi:10.1186/s12870-022-03477-0)
Supplement: Supplementary file 10 — Additional file 10. Statistics of numbers of TF types in the responsive genes. [file 12870_2022_3477_MOESM10_ESM.xlsx]

## Sheet: Description of data
Statistics of nmber of TF types in the responsive genes
Description of each column in the table
Columns	Descriptions
1	TF types
2	Number of TFs in DT responsive genes
3	Number of TFs in DTHT responsive genes
4	Number of TFs in HT specific responsive genes

## Sheet: Sheet1
TFtype	DTvsCtrl	DTHTvsCtrl	DTHTvsDT
bHLH	22	20	10
NAC	16	15	13
ERF	19	19	6
bZIP	17	17	5
MYB_related	10	17	10
MYB	12	15	7
WRKY	14	11	6
HD-ZIP	15	7	3
C3H	7	13	1
G2-like	7	8	5
GRAS	9	8	2
C2H2	9	7	2
MIKC_MADS	4	6	3
HSF	5	5	3
Dof	1	6	4
DBB	3	3	3
CO-like	4	1	4
GATA	2	5	2
FAR1	4	3	1
AP2	2	2	3
TCP	3	3	0
NF-YB	2	3	1
Trihelix	3	2	0
M-type_MADS	3	2	0
GeBP	0	1	3
E2F/DP	1	2	0
NF-YA	1	1	1
SBP	0	3	0
NF-YC	2	1	0
ARF	3	0	0
Nin-like	1	2	0
LBD	1	2	0
ZF-HD	0	0	2
B3	1	0	1
YABBY	1	1	0
CPP	0	1	1
HB-other	0	0	2
BBR-BPC	1	1	0
RAV	2	0	0
Whirly	0	1	1
ARR-B	0	2	0
LSD	0	2	0
EIL	1	0	0
TALE	0	1	0
CAMTA	0	0	1
VOZ	0	1	0
BES1	1	0	0
