# Supplementary material for: Global analysis of switchgrass (Panicum virgatum L.) transcriptomes in response to interactive effects of drought and heat stresses
Source: BMC Plant Biol. 2022 Mar 8;22:107. doi: 10.1186/s12870-022-03477-0 (PMC8903725; doi:10.1186/s12870-022-03477-0)
Supplement: Supplementary file 11 — Additional file 11. Numbers of DT, DTHT, and HT responsive genes in WGCNA modules. [file 12870_2022_3477_MOESM11_ESM.xlsx]

## Sheet: Description of data
Number of DT, DTHT and HT responsive genes in WGCNA modules
Description of each column in the table
Columns	Descriptions
1	WGCNA Module
2	Number of genes in the module
3	Number of DT responsive genes in the module
4	P-value of Fisher’s exact test
5	Adjusted P-value
6	Number of DTHT responsive genes in the module
7	P-value of Fisher’s exact test
8	Adjusted P-value
9	Number of HT responsive genes in the module
10	P-value of Fisher’s exact test
11	Adjusted P-value

## Sheet: Sheet1
		DT vs Ctrl			DTHT vs Ctrl			DTHT vs DT
Module	NumberModule	Number of DEGs	P-value	Adjusted P-value	Number of DEGs	P-value	Adjusted P-value	Number of DEGs	P-value	Adjusted P-value
0	360	15	1	1	11	1	1	3	1	1
1	4372	389	1	1	1031	8.05947e-51	2.74022e-49	488	4.32438e-18	9.80192e-17
2	3506	427	0.490617	1	1082	9.53173e-120	6.48158e-118	527	6.04693e-49	4.11191e-47
3	2609	251	0.999964	1	468	9.37813e-07	1.27543e-05	106	1	1
4	2481	220	1	1	48	1	1	57	1	1
5	2173	610	2.19163e-81	7.45155e-80	340	0.059474	0.505529	38	1	1
6	2153	86	1	1	163	1	1	101	0.999999	1
7	2132	802	2.68126e-181	1.82325e-179	526	1.65342e-33	3.74776e-32	183	0.0145724	0.103676
8	1442	156	0.942532	1	91	1	1	270	1.98142e-43	6.73681e-42
9	1341	46	1	1	67	1	1	136	9.68957e-05	0.00109815
10	774	99	0.311712	1	116	0.33785	1	3	1	1
11	728	15	1	1	11	1	1	7	1	1
12	662	17	1	1	56	0.999999	1	18	1	1
13	657	75	0.733817	1	86	0.842155	1	9	1	1
14	604	111	8.15476e-06	0.000110905	109	0.00806833	0.078378	25	0.999415	1
15	496	52	0.886423	1	11	1	1	53	0.0036899	0.0313641
16	453	57	0.411917	1	12	1	1	53	0.000517731	0.00502939
17	452	187	6.4725e-54	1.4671e-52	148	1.56722e-22	2.66427e-21	83	1.30726e-14	2.22235e-13
18	335	15	1	1	5	1	1	1	1	1
19	279	2	1	1	1	1	1	5	0.999991	1
20	259	14	0.999917	1	6	1	1	2	1	1
21	226	6	1	1	3	1	1	1	1	1
22	217	13	0.999138	1	16	0.999499	1	3	0.999987	1
23	212	31	0.160496	1	11	0.999995	1	2	0.999998	1
24	204	1	1	1	24	0.880861	1	16	0.413087	1
25	199	63	4.61282e-13	7.8418e-12	11	0.999979	1	42	4.24589e-10	5.77441e-09
26	189	26	0.280977	1	22	0.883626	1	3	0.999917	1
27	174	0	1	1	15	0.992049	1	7	0.972208	1
28	166	23	0.28401	1	16	0.97338	1	2	0.999947	1
29	142	1	1	1	21	0.48381	1	18	0.0152464	0.103676
30	126	6	0.998595	1	1	1	1	7	0.81668	1
31	121	0	1	1	1	1	1	4	0.978803	1
32	115	2	0.999994	1	1	1	1	2	0.998269	1
33	105	1	0.999999	1	5	0.999597	1	1	0.999632	1
34	105	2	0.999981	1	6	0.998528	1	12	0.0794977	0.450487
35	99	0	1	1	4	0.999811	1	2	0.994955	1
36	89	0	1	1	2	0.999984	1	0	1	1
37	86	6	0.95795	1	4	0.999046	1	5	0.756888	1
38	85	0	1	1	1	0.999998	1	3	0.951236	1
39	73	6	0.891758	1	3	0.99896	1	0	1	1
40	73	4	0.982302	1	1	0.999988	1	5	0.619028	1
41	65	2	0.997791	1	3	0.997093	1	5	0.514525	1
42	62	2	0.996879	1	1	0.999934	1	0	1	1
43	58	9	0.26908	1	1	0.999878	1	0	1	1
44	54	1	0.999081	1	1	0.999773	1	0	1	1
45	54	0	1	1	2	0.997713	1	4	0.558279	1
46	54	7	0.48917	1	0	1	1	4	0.558279	1
47	53	1	0.998954	1	5	0.895716	1	0	1	1
48	51	1	0.998645	1	7	0.615054	1	1	0.978594	1
49	43	0	1	1	1	0.998747	1	0	1	1
50	43	0	1	1	2	0.989693	1	0	1	1
51	42	2	0.970466	1	2	0.988207	1	0	1	1
52	42	0	1	1	1	0.998536	1	1	0.957836	1
53	42	0	1	1	1	0.998536	1	3	0.596903	1
54	40	1	0.994376	1	5	0.701318	1	0	1	1
55	39	1	0.993599	1	3	0.933577	1	1	0.947143	1
56	38	13	0.000356096	0.00345922	3	0.925794	1	0	1	1
57	38	2	0.954456	1	1	0.997275	1	5	0.139094	0.727566
58	36	7	0.140168	1	8	0.137089	1	1	0.933737	1
59	35	13	0.000138236	0.00156668	16	9.00076e-06	0.000102009	0	1	1
60	35	0	1	1	4	0.762228	1	2	0.732837	1
61	32	0	1	1	0	1	1	0	1	1
62	31	0	1	1	0	1	1	1	0.903417	1
63	31	0	1	1	0	1	1	0	1	1
64	27	1	0.969735	1	1	0.984956	1	0	1	1
65	26	10	0.000587771	0.00499605	2	0.905624	1	5	0.0369308	0.2283
66	25	1	0.960788	1	4	0.494722	1	2	0.551068	1
67	20	1	0.925073	1	5	0.150268	1	0	1	1
