# Supplementary material for: Global analysis of switchgrass (Panicum virgatum L.) transcriptomes in response to interactive effects of drought and heat stresses
Source: BMC Plant Biol. 2022 Mar 8;22:107. doi: 10.1186/s12870-022-03477-0 (PMC8903725; doi:10.1186/s12870-022-03477-0)
Supplement: Supplementary file 12 — Additional file 12. GO enrichment of genes in co-expression modules. [file 12870_2022_3477_MOESM12_ESM.xlsx]

## Sheet: Description of data
GO enrichment analysis of the genes in co-expression modules.
Description of each column in the table
Colums	Descriptions
1	GO terms
2	Term_type. P: biological process; F: molecular function; C: cellular component
3	Term. The description of the corresponding GO term.
4	The number of genes that belong to a given GO term in the query list
5	The number of genes in the query list with GO annotation
6	The number of genes that belong to a given GO term in background
7	The total number of genes with GO annotation used as background
8	P-value
9	FDR
10	Entries. Gene IDs.

## Sheet: module1
GO_acc	term_type	Term	queryitem	querytotal	refitem	reftotal	pvalue	FDR	entries	entries_ref
GO:0006412	P	translation	389	2296	708	15902	4.5e-91	1.2e-87	// Pavir.9NG761500.v4.1 // Pavir.2NG203000.v4.1 // Pavir.7NG317700.v4.1 // Pavir.9KG192900.v4.1 // Pavir.1NG155500.v4.1 // Pavir.5KG607200.v4.1 // Pavir.9NG287900.v4.1 // Pavir.4NG215500.v4.1 // Pavir.9KG337600.v4.1 // Pavir.2NG410800.v4.1 // Pavir.9NG283200.v4.1 // Pavir.9NG833100.v4.1 // Pavir.2NG272500.v4.1 // Pavir.6NG059300.v4.1 // Pavir.3KG330900.v4.1 // Pavir.5NG491200.v4.1 // Pavir.9KG173…	// Pavir.9NG761500.v4.1 // Pavir.6KG136000.v4.1 // Pavir.2NG461500.v4.1 // Pavir.9NG482600.v4.1 // Pavir.9KG192900.v4.1 // Pavir.1NG155500.v4.1 // Pavir.5KG607200.v4.1 // Pavir.4KG377000.v4.1 // Pavir.2KG513600.v4.1 // Pavir.9NG287900.v4.1 // Pavir.4NG215500.v4.1 // Pavir.1KG297400.v4.1 // Pavir.9NG237200.v4.1 // Pavir.8KG069000.v4.1 // Pavir.3KG453800.v4.1 // Pavir.5KG237100.v4.1 // Pavir.1NG509…
GO:0043043	P	peptide biosynthetic process	389	2296	715	15902	4.2e-90	3.6e-87	// Pavir.9NG761500.v4.1 // Pavir.2NG203000.v4.1 // Pavir.7NG317700.v4.1 // Pavir.9KG192900.v4.1 // Pavir.1NG155500.v4.1 // Pavir.5KG607200.v4.1 // Pavir.9NG287900.v4.1 // Pavir.4NG215500.v4.1 // Pavir.9KG337600.v4.1 // Pavir.2NG410800.v4.1 // Pavir.9NG283200.v4.1 // Pavir.9NG833100.v4.1 // Pavir.2NG272500.v4.1 // Pavir.6NG059300.v4.1 // Pavir.3KG330900.v4.1 // Pavir.5NG491200.v4.1 // Pavir.9KG173…	// Pavir.9NG761500.v4.1 // Pavir.6KG136000.v4.1 // Pavir.2NG461500.v4.1 // Pavir.9NG482600.v4.1 // Pavir.9KG192900.v4.1 // Pavir.1NG155500.v4.1 // Pavir.5KG607200.v4.1 // Pavir.4KG377000.v4.1 // Pavir.2KG513600.v4.1 // Pavir.9NG287900.v4.1 // Pavir.4NG215500.v4.1 // Pavir.1KG297400.v4.1 // Pavir.9NG237200.v4.1 // Pavir.8KG069000.v4.1 // Pavir.3KG453800.v4.1 // Pavir.5KG237100.v4.1 // Pavir.1NG509…
GO:0043604	P	amide biosynthetic process	389	2296	715	15902	4.2e-90	3.6e-87	// Pavir.9NG761500.v4.1 // Pavir.2NG203000.v4.1 // Pavir.7NG317700.v4.1 // Pavir.9KG192900.v4.1 // Pavir.1NG155500.v4.1 // Pavir.5KG607200.v4.1 // Pavir.9NG287900.v4.1 // Pavir.4NG215500.v4.1 // Pavir.9KG337600.v4.1 // Pavir.2NG410800.v4.1 // Pavir.9NG283200.v4.1 // Pavir.9NG833100.v4.1 // Pavir.2NG272500.v4.1 // Pavir.6NG059300.v4.1 // Pavir.3KG330900.v4.1 // Pavir.5NG491200.v4.1 // Pavir.9KG173…	// Pavir.9NG761500.v4.1 // Pavir.6KG136000.v4.1 // Pavir.2NG461500.v4.1 // Pavir.9NG482600.v4.1 // Pavir.9KG192900.v4.1 // Pavir.1NG155500.v4.1 // Pavir.5KG607200.v4.1 // Pavir.4KG377000.v4.1 // Pavir.2KG513600.v4.1 // Pavir.9NG287900.v4.1 // Pavir.4NG215500.v4.1 // Pavir.1KG297400.v4.1 // Pavir.9NG237200.v4.1 // Pavir.8KG069000.v4.1 // Pavir.3KG453800.v4.1 // Pavir.5KG237100.v4.1 // Pavir.1NG509…
GO:0006518	P	peptide metabolic process	390	2296	731	15902	2e-88	1.3e-85	// Pavir.9NG761500.v4.1 // Pavir.2NG203000.v4.1 // Pavir.7NG317700.v4.1 // Pavir.9KG192900.v4.1 // Pavir.1NG155500.v4.1 // Pavir.5KG607200.v4.1 // Pavir.9NG287900.v4.1 // Pavir.4NG215500.v4.1 // Pavir.9KG337600.v4.1 // Pavir.2NG410800.v4.1 // Pavir.9NG283200.v4.1 // Pavir.9NG833100.v4.1 // Pavir.2NG272500.v4.1 // Pavir.6NG059300.v4.1 // Pavir.3KG330900.v4.1 // Pavir.5NG491200.v4.1 // Pavir.9KG173…	// Pavir.9NG761500.v4.1 // Pavir.6KG136000.v4.1 // Pavir.2NG461500.v4.1 // Pavir.9NG482600.v4.1 // Pavir.9KG192900.v4.1 // Pavir.1NG155500.v4.1 // Pavir.5KG607200.v4.1 // Pavir.4KG377000.v4.1 // Pavir.2KG513600.v4.1 // Pavir.9NG287900.v4.1 // Pavir.4NG215500.v4.1 // Pavir.1KG297400.v4.1 // Pavir.9NG237200.v4.1 // Pavir.8KG069000.v4.1 // Pavir.3KG453800.v4.1 // Pavir.5KG237100.v4.1 // Pavir.1NG509…
GO:0043603	P	cellular amide metabolic process	390	2296	736	15902	9.3e-88	4.8e-85	// Pavir.9NG761500.v4.1 // Pavir.2NG203000.v4.1 // Pavir.7NG317700.v4.1 // Pavir.9KG192900.v4.1 // Pavir.1NG155500.v4.1 // Pavir.5KG607200.v4.1 // Pavir.9NG287900.v4.1 // Pavir.4NG215500.v4.1 // Pavir.9KG337600.v4.1 // Pavir.2NG410800.v4.1 // Pavir.9NG283200.v4.1 // Pavir.9NG833100.v4.1 // Pavir.2NG272500.v4.1 // Pavir.6NG059300.v4.1 // Pavir.3KG330900.v4.1 // Pavir.5NG491200.v4.1 // Pavir.9KG173…	// Pavir.9NG761500.v4.1 // Pavir.6KG136000.v4.1 // Pavir.2NG461500.v4.1 // Pavir.9NG482600.v4.1 // Pavir.9KG192900.v4.1 // Pavir.1NG155500.v4.1 // Pavir.5KG607200.v4.1 // Pavir.4KG377000.v4.1 // Pavir.2KG513600.v4.1 // Pavir.9NG287900.v4.1 // Pavir.4NG215500.v4.1 // Pavir.1KG297400.v4.1 // Pavir.9NG237200.v4.1 // Pavir.8KG069000.v4.1 // Pavir.3KG453800.v4.1 // Pavir.5KG237100.v4.1 // Pavir.1NG509…
GO:0034641	P	cellular nitrogen compound metabolic process	821	2296	2828	15902	8.9e-80	3.8e-77	// Pavir.9NG761500.v4.1 // Pavir.9NG587500.v4.1 // Pavir.2NG203000.v4.1 // Pavir.2KG106800.v4.1 // Pavir.5NG172100.v4.1 // Pavir.3KG146500.v4.1 // Pavir.2KG090400.v4.1 // Pavir.7NG317700.v4.1 // Pavir.J382000.v4.1 // Pavir.4NG237400.v4.1 // Pavir.9KG192900.v4.1 // Pavir.9KG549800.v4.1 // Pavir.2NG059800.v4.1 // Pavir.9NG015600.v4.1 // Pavir.5KG607200.v4.1 // Pavir.1KG042100.v4.1 // Pavir.8KG00940…	// Pavir.6KG136000.v4.1 // Pavir.9KG563500.v4.1 // Pavir.6NG218300.v4.1 // Pavir.3KG158800.v4.1 // Pavir.2KG090400.v4.1 // Pavir.1KG042100.v4.1 // Pavir.3KG512900.v4.1 // Pavir.9KG549800.v4.1 // Pavir.5KG415200.v4.1 // Pavir.8KG009400.v4.1 // Pavir.4NG215500.v4.1 // Pavir.8NG096300.v4.1 // Pavir.9NG237200.v4.1 // Pavir.8KG069000.v4.1 // Pavir.4KG403500.v4.1 // Pavir.7NG050800.v4.1 // Pavir.2NG029…
GO:1901566	P	organonitrogen compound biosynthetic process	452	2296	1055	15902	5.5e-79	2e-76	// Pavir.9NG761500.v4.1 // Pavir.2NG203000.v4.1 // Pavir.7NG317700.v4.1 // Pavir.9KG192900.v4.1 // Pavir.1NG155500.v4.1 // Pavir.5KG607200.v4.1 // Pavir.9NG287900.v4.1 // Pavir.4NG215500.v4.1 // Pavir.9KG337600.v4.1 // Pavir.3NG249300.v4.1 // Pavir.2NG410800.v4.1 // Pavir.9NG283200.v4.1 // Pavir.9NG833100.v4.1 // Pavir.2NG272500.v4.1 // Pavir.5KG750700.v4.1 // Pavir.6NG059300.v4.1 // Pavir.9KG041…	// Pavir.9NG761500.v4.1 // Pavir.6KG136000.v4.1 // Pavir.2NG461500.v4.1 // Pavir.9NG482600.v4.1 // Pavir.5KG468800.v4.1 // Pavir.9KG192900.v4.1 // Pavir.1NG155500.v4.1 // Pavir.3NG185400.v4.1 // Pavir.3NG121800.v4.1 // Pavir.4KG377000.v4.1 // Pavir.2KG513600.v4.1 // Pavir.9NG287900.v4.1 // Pavir.4NG215500.v4.1 // Pavir.1KG297400.v4.1 // Pavir.9NG237200.v4.1 // Pavir.8KG069000.v4.1 // Pavir.3KG453…
GO:0006807	P	nitrogen compound metabolic process	854	2296	3057	15902	1.1e-76	3.4e-74	// Pavir.9NG761500.v4.1 // Pavir.9NG587500.v4.1 // Pavir.2NG203000.v4.1 // Pavir.2KG106800.v4.1 // Pavir.5NG172100.v4.1 // Pavir.4KG395400.v4.1 // Pavir.2KG090400.v4.1 // Pavir.7NG317700.v4.1 // Pavir.J382000.v4.1 // Pavir.4NG237400.v4.1 // Pavir.9KG192900.v4.1 // Pavir.9KG549800.v4.1 // Pavir.2NG059800.v4.1 // Pavir.9NG015600.v4.1 // Pavir.5KG607200.v4.1 // Pavir.1KG042100.v4.1 // Pavir.8KG00940…	// Pavir.6KG136000.v4.1 // Pavir.9KG563500.v4.1 // Pavir.6NG218300.v4.1 // Pavir.3KG158800.v4.1 // Pavir.2KG090400.v4.1 // Pavir.1KG042100.v4.1 // Pavir.3KG512900.v4.1 // Pavir.9KG549800.v4.1 // Pavir.5KG415200.v4.1 // Pavir.8KG009400.v4.1 // Pavir.4NG215500.v4.1 // Pavir.8NG096300.v4.1 // Pavir.9NG237200.v4.1 // Pavir.7NG361900.v4.1 // Pavir.4KG403500.v4.1 // Pavir.7NG050800.v4.1 // Pavir.2NG029…
GO:0010467	P	gene expression	639	2296	2085	15902	5.7e-66	1.6e-63	// Pavir.9NG761500.v4.1 // Pavir.9NG587500.v4.1 // Pavir.1KG307300.v4.1 // Pavir.2NG203000.v4.1 // Pavir.2KG106800.v4.1 // Pavir.5NG172100.v4.1 // Pavir.7NG317700.v4.1 // Pavir.4NG237400.v4.1 // Pavir.9KG192900.v4.1 // Pavir.1NG155500.v4.1 // Pavir.5KG607200.v4.1 // Pavir.J242900.v4.1 // Pavir.9NG287900.v4.1 // Pavir.4NG215500.v4.1 // Pavir.9KG337600.v4.1 // Pavir.3KG393800.v4.1 // Pavir.2NG41080…	// Pavir.6KG136000.v4.1 // Pavir.9KG563500.v4.1 // Pavir.3KG158800.v4.1 // Pavir.3KG512900.v4.1 // Pavir.5KG035200.v4.1 // Pavir.4NG215500.v4.1 // Pavir.8NG096300.v4.1 // Pavir.9NG237200.v4.1 // Pavir.8KG069000.v4.1 // Pavir.4KG403500.v4.1 // Pavir.7NG050800.v4.1 // Pavir.2NG029700.v4.1 // Pavir.9NG283200.v4.1 // Pavir.3NG241000.v4.1 // Pavir.6NG059300.v4.1 // Pavir.9NG496000.v4.1 // Pavir.2NG160…
GO:1901564	P	organonitrogen compound metabolic process	478	2296	1330	15902	4.5e-64	1.2e-61	// Pavir.9NG761500.v4.1 // Pavir.2NG203000.v4.1 // Pavir.7NG317700.v4.1 // Pavir.9KG192900.v4.1 // Pavir.1NG155500.v4.1 // Pavir.5KG607200.v4.1 // Pavir.5NG187800.v4.1 // Pavir.9NG287900.v4.1 // Pavir.4NG215500.v4.1 // Pavir.9KG337600.v4.1 // Pavir.3NG249300.v4.1 // Pavir.2NG410800.v4.1 // Pavir.9NG283200.v4.1 // Pavir.9NG833100.v4.1 // Pavir.2NG272500.v4.1 // Pavir.5KG750700.v4.1 // Pavir.6NG059…	// Pavir.9NG761500.v4.1 // Pavir.6KG136000.v4.1 // Pavir.2NG461500.v4.1 // Pavir.9NG482600.v4.1 // Pavir.9NG544300.v4.1 // Pavir.4NG011200.v4.1 // Pavir.9KG501300.v4.1 // Pavir.9NG755900.v4.1 // Pavir.1NG083000.v4.1 // Pavir.5KG468800.v4.1 // Pavir.9KG192900.v4.1 // Pavir.2NG279500.v4.1 // Pavir.9NG062800.v4.1 // Pavir.5KG501800.v4.1 // Pavir.1NG155500.v4.1 // Pavir.8NG144600.v4.1 // Pavir.9NG326…
GO:0034645	P	cellular macromolecule biosynthetic process	550	2296	1925	15902	2.5e-47	5.8e-45	// Pavir.9NG761500.v4.1 // Pavir.2NG203000.v4.1 // Pavir.7NG317700.v4.1 // Pavir.4NG237400.v4.1 // Pavir.9KG192900.v4.1 // Pavir.9KG549800.v4.1 // Pavir.1NG155500.v4.1 // Pavir.5KG607200.v4.1 // Pavir.1KG042100.v4.1 // Pavir.7NG233300.v4.1 // Pavir.9NG287900.v4.1 // Pavir.4NG215500.v4.1 // Pavir.9KG337600.v4.1 // Pavir.3KG393800.v4.1 // Pavir.2NG410800.v4.1 // Pavir.3KG357100.v4.1 // Pavir.8KG291…	// Pavir.6KG136000.v4.1 // Pavir.3KG158800.v4.1 // Pavir.3KG512900.v4.1 // Pavir.9KG549800.v4.1 // Pavir.5KG035200.v4.1 // Pavir.4NG215500.v4.1 // Pavir.8NG096300.v4.1 // Pavir.9NG237200.v4.1 // Pavir.8KG069000.v4.1 // Pavir.2NG074500.v4.1 // Pavir.9NG283200.v4.1 // Pavir.6KG308400.v4.1 // Pavir.3NG241000.v4.1 // Pavir.6NG059300.v4.1 // Pavir.9NG496000.v4.1 // Pavir.2NG160400.v4.1 // Pavir.7KG168…
GO:0009059	P	macromolecule biosynthetic process	550	2296	1927	15902	3.2e-47	7e-45	// Pavir.9NG761500.v4.1 // Pavir.2NG203000.v4.1 // Pavir.7NG317700.v4.1 // Pavir.4NG237400.v4.1 // Pavir.9KG192900.v4.1 // Pavir.9KG549800.v4.1 // Pavir.1NG155500.v4.1 // Pavir.5KG607200.v4.1 // Pavir.1KG042100.v4.1 // Pavir.7NG233300.v4.1 // Pavir.9NG287900.v4.1 // Pavir.4NG215500.v4.1 // Pavir.9KG337600.v4.1 // Pavir.3KG393800.v4.1 // Pavir.2NG410800.v4.1 // Pavir.3KG357100.v4.1 // Pavir.8KG291…	// Pavir.6KG136000.v4.1 // Pavir.3KG158800.v4.1 // Pavir.3KG512900.v4.1 // Pavir.9KG549800.v4.1 // Pavir.5KG035200.v4.1 // Pavir.4NG215500.v4.1 // Pavir.8NG096300.v4.1 // Pavir.9NG237200.v4.1 // Pavir.8KG069000.v4.1 // Pavir.2NG074500.v4.1 // Pavir.9NG283200.v4.1 // Pavir.6KG308400.v4.1 // Pavir.3NG241000.v4.1 // Pavir.8NG057200.v4.1 // Pavir.6NG059300.v4.1 // Pavir.9NG496000.v4.1 // Pavir.2NG160…
GO:0044271	P	cellular nitrogen compound biosynthetic process	555	2296	1996	15902	8.7e-45	1.7e-42	// Pavir.9NG761500.v4.1 // Pavir.2NG203000.v4.1 // Pavir.7NG317700.v4.1 // Pavir.4NG237400.v4.1 // Pavir.9KG192900.v4.1 // Pavir.1NG155500.v4.1 // Pavir.5KG607200.v4.1 // Pavir.9NG287900.v4.1 // Pavir.4NG215500.v4.1 // Pavir.9KG337600.v4.1 // Pavir.3NG249300.v4.1 // Pavir.3KG393800.v4.1 // Pavir.2NG410800.v4.1 // Pavir.3KG357100.v4.1 // Pavir.8KG291500.v4.1 // Pavir.9NG283200.v4.1 // Pavir.9NG833…	// Pavir.6KG136000.v4.1 // Pavir.3KG158800.v4.1 // Pavir.3KG512900.v4.1 // Pavir.5KG035200.v4.1 // Pavir.4NG215500.v4.1 // Pavir.8NG096300.v4.1 // Pavir.9NG237200.v4.1 // Pavir.8KG069000.v4.1 // Pavir.2NG029700.v4.1 // Pavir.9NG283200.v4.1 // Pavir.3NG241000.v4.1 // Pavir.6NG059300.v4.1 // Pavir.9NG496000.v4.1 // Pavir.8NG299100.v4.1 // Pavir.2NG160400.v4.1 // Pavir.7KG168900.v4.1 // Pavir.9KG173…
GO:0044249	P	cellular biosynthetic process	643	2296	2512	15902	1.1e-42	2e-40	// Pavir.9NG761500.v4.1 // Pavir.2NG203000.v4.1 // Pavir.7NG317700.v4.1 // Pavir.4NG237400.v4.1 // Pavir.9KG192900.v4.1 // Pavir.9KG549800.v4.1 // Pavir.1NG155500.v4.1 // Pavir.5KG607200.v4.1 // Pavir.1KG042100.v4.1 // Pavir.7NG233300.v4.1 // Pavir.9NG287900.v4.1 // Pavir.4NG215500.v4.1 // Pavir.9KG337600.v4.1 // Pavir.3NG249300.v4.1 // Pavir.3KG393800.v4.1 // Pavir.2NG410800.v4.1 // Pavir.3KG357…	// Pavir.6KG136000.v4.1 // Pavir.6KG253300.v4.1 // Pavir.3KG158800.v4.1 // Pavir.3KG512900.v4.1 // Pavir.9KG549800.v4.1 // Pavir.5KG035200.v4.1 // Pavir.4NG215500.v4.1 // Pavir.8NG096300.v4.1 // Pavir.9NG237200.v4.1 // Pavir.8KG069000.v4.1 // Pavir.2NG074500.v4.1 // Pavir.9NG283200.v4.1 // Pavir.6KG308400.v4.1 // Pavir.3NG241000.v4.1 // Pavir.6NG059300.v4.1 // Pavir.9NG496000.v4.1 // Pavir.8NG299…
GO:1901576	P	organic substance biosynthetic process	645	2296	2551	15902	2.3e-41	4e-39	// Pavir.9NG761500.v4.1 // Pavir.2NG203000.v4.1 // Pavir.7NG317700.v4.1 // Pavir.4NG237400.v4.1 // Pavir.9KG192900.v4.1 // Pavir.9KG549800.v4.1 // Pavir.1NG155500.v4.1 // Pavir.5KG607200.v4.1 // Pavir.1KG042100.v4.1 // Pavir.7NG233300.v4.1 // Pavir.9NG287900.v4.1 // Pavir.4NG215500.v4.1 // Pavir.9KG337600.v4.1 // Pavir.3NG249300.v4.1 // Pavir.3KG393800.v4.1 // Pavir.2NG410800.v4.1 // Pavir.3KG357…	// Pavir.6KG136000.v4.1 // Pavir.6KG253300.v4.1 // Pavir.3KG158800.v4.1 // Pavir.3KG512900.v4.1 // Pavir.9KG549800.v4.1 // Pavir.9NG696000.v4.1 // Pavir.5KG035200.v4.1 // Pavir.4NG215500.v4.1 // Pavir.8NG096300.v4.1 // Pavir.9NG237200.v4.1 // Pavir.8KG069000.v4.1 // Pavir.2NG074500.v4.1 // Pavir.9NG283200.v4.1 // Pavir.6KG308400.v4.1 // Pavir.3NG241000.v4.1 // Pavir.8NG057200.v4.1 // Pavir.6NG059…
GO:0009058	P	biosynthetic process	664	2296	2690	15902	7.3e-40	1.2e-37	// Pavir.9NG761500.v4.1 // Pavir.2NG203000.v4.1 // Pavir.7NG317700.v4.1 // Pavir.4NG237400.v4.1 // Pavir.9KG192900.v4.1 // Pavir.9KG549800.v4.1 // Pavir.1NG155500.v4.1 // Pavir.5KG607200.v4.1 // Pavir.1KG042100.v4.1 // Pavir.7NG233300.v4.1 // Pavir.9NG287900.v4.1 // Pavir.4NG215500.v4.1 // Pavir.9KG337600.v4.1 // Pavir.3NG249300.v4.1 // Pavir.3KG393800.v4.1 // Pavir.2NG410800.v4.1 // Pavir.3KG357…	// Pavir.6KG136000.v4.1 // Pavir.6KG253300.v4.1 // Pavir.3KG158800.v4.1 // Pavir.3KG512900.v4.1 // Pavir.9KG549800.v4.1 // Pavir.9NG696000.v4.1 // Pavir.5KG035200.v4.1 // Pavir.4NG215500.v4.1 // Pavir.8NG096300.v4.1 // Pavir.9NG237200.v4.1 // Pavir.8KG069000.v4.1 // Pavir.2NG074500.v4.1 // Pavir.9NG283200.v4.1 // Pavir.6KG308400.v4.1 // Pavir.3NG241000.v4.1 // Pavir.8NG057200.v4.1 // Pavir.6NG059…
GO:0044260	P	cellular macromolecule metabolic process	867	2296	3999	15902	2.1e-35	3.2e-33	// Pavir.9NG761500.v4.1 // Pavir.9NG587500.v4.1 // Pavir.2NG203000.v4.1 // Pavir.2KG106800.v4.1 // Pavir.5NG172100.v4.1 // Pavir.2KG090400.v4.1 // Pavir.7NG317700.v4.1 // Pavir.J382000.v4.1 // Pavir.4NG237400.v4.1 // Pavir.9KG192900.v4.1 // Pavir.9KG549800.v4.1 // Pavir.9NG062800.v4.1 // Pavir.9NG015600.v4.1 // Pavir.5KG607200.v4.1 // Pavir.1KG042100.v4.1 // Pavir.8KG009400.v4.1 // Pavir.J242900.…	// Pavir.6KG136000.v4.1 // Pavir.7KG369000.v4.1 // Pavir.9KG563500.v4.1 // Pavir.9NG282800.v4.1 // Pavir.5KG524800.v4.1 // Pavir.3KG158800.v4.1 // Pavir.2KG090400.v4.1 // Pavir.9KG335200.v4.1 // Pavir.3KG512900.v4.1 // Pavir.9NG003600.v4.1 // Pavir.1KG175800.v4.1 // Pavir.5KG415200.v4.1 // Pavir.5KG453800.v4.1 // Pavir.9NG001500.v4.1 // Pavir.1NG082300.v4.1 // Pavir.7KG240300.v4.1 // Pavir.9KG010…
GO:0043170	P	macromolecule metabolic process	921	2296	4427	15902	3.4e-32	5e-30	// Pavir.9NG761500.v4.1 // Pavir.9NG587500.v4.1 // Pavir.1KG307300.v4.1 // Pavir.2NG203000.v4.1 // Pavir.2KG106800.v4.1 // Pavir.5NG172100.v4.1 // Pavir.2KG090400.v4.1 // Pavir.7NG317700.v4.1 // Pavir.J382000.v4.1 // Pavir.6NG100100.v4.1 // Pavir.9KG192900.v4.1 // Pavir.9KG549800.v4.1 // Pavir.9NG062800.v4.1 // Pavir.9NG015600.v4.1 // Pavir.5KG607200.v4.1 // Pavir.1KG042100.v4.1 // Pavir.8KG00940…	// Pavir.6KG136000.v4.1 // Pavir.7KG369000.v4.1 // Pavir.9KG563500.v4.1 // Pavir.9NG282800.v4.1 // Pavir.8KG158600.v4.1 // Pavir.3KG158800.v4.1 // Pavir.2KG090400.v4.1 // Pavir.9KG335200.v4.1 // Pavir.3KG512900.v4.1 // Pavir.9NG003600.v4.1 // Pavir.1KG175800.v4.1 // Pavir.5KG415200.v4.1 // Pavir.5KG453800.v4.1 // Pavir.9NG001500.v4.1 // Pavir.1NG082300.v4.1 // Pavir.7KG240300.v4.1 // Pavir.9KG010…
GO:0044237	P	cellular metabolic process	1004	2296	5245	15902	1.1e-23	1.5e-21	// Pavir.9NG761500.v4.1 // Pavir.9NG587500.v4.1 // Pavir.2NG203000.v4.1 // Pavir.1KG125200.v4.1 // Pavir.2KG106800.v4.1 // Pavir.5NG172100.v4.1 // Pavir.4KG395400.v4.1 // Pavir.2KG090400.v4.1 // Pavir.7NG317700.v4.1 // Pavir.J382000.v4.1 // Pavir.4NG237400.v4.1 // Pavir.9KG192900.v4.1 // Pavir.9KG549800.v4.1 // Pavir.2NG059800.v4.1 // Pavir.9NG062800.v4.1 // Pavir.9NG015600.v4.1 // Pavir.5KG60720…	// Pavir.6KG136000.v4.1 // Pavir.6KG253300.v4.1 // Pavir.7KG369000.v4.1 // Pavir.9KG563500.v4.1 // Pavir.9NG282800.v4.1 // Pavir.5KG524800.v4.1 // Pavir.3KG158800.v4.1 // Pavir.2NG531400.v4.1 // Pavir.2KG090400.v4.1 // Pavir.9KG335200.v4.1 // Pavir.3KG512900.v4.1 // Pavir.9NG003600.v4.1 // Pavir.1KG175800.v4.1 // Pavir.5KG415200.v4.1 // Pavir.7NG133700.v4.1 // Pavir.9NG442500.v4.1 // Pavir.3KG201…
GO:0006396	P	RNA processing	121	2296	285	15902	1.6e-20	2.1e-18	// Pavir.6KG052800.v4.1 // Pavir.9NG587500.v4.1 // Pavir.7NG286600.v4.1 // Pavir.6KG238400.v4.1 // Pavir.2KG106800.v4.1 // Pavir.5NG172100.v4.1 // Pavir.3KG308700.v4.1 // Pavir.2NG160800.v4.1 // Pavir.5KG596300.v4.1 // Pavir.7KG201200.v4.1 // Pavir.1KG031800.v4.1 // Pavir.4KG390900.v4.1 // Pavir.7KG371100.v4.1 // Pavir.9KG200000.v4.1 // Pavir.1KG132200.v4.1 // Pavir.9NG321900.v4.1 // Pavir.9NG618…	// Pavir.5NG176900.v4.1 // Pavir.6KG052800.v4.1 // Pavir.9NG587500.v4.1 // Pavir.7NG286600.v4.1 // Pavir.6KG238400.v4.1 // Pavir.9KG563500.v4.1 // Pavir.3NG150300.v4.1 // Pavir.2KG106800.v4.1 // Pavir.7NG409700.v4.1 // Pavir.5NG172100.v4.1 // Pavir.2NG298000.v4.1 // Pavir.9KG389800.v4.1 // Pavir.1NG363000.v4.1 // Pavir.9NG387300.v4.1 // Pavir.2NG160800.v4.1 // Pavir.6KG353200.v4.1 // Pavir.7NG338…
GO:0044238	P	primary metabolic process	1043	2296	5641	15902	3.7e-20	4.6e-18	// Pavir.9NG761500.v4.1 // Pavir.9NG587500.v4.1 // Pavir.2NG203000.v4.1 // Pavir.1KG125200.v4.1 // Pavir.2KG106800.v4.1 // Pavir.5KG489000.v4.1 // Pavir.4KG395400.v4.1 // Pavir.2KG090400.v4.1 // Pavir.7NG317700.v4.1 // Pavir.J382000.v4.1 // Pavir.6NG100100.v4.1 // Pavir.9KG192900.v4.1 // Pavir.9KG549800.v4.1 // Pavir.2NG059800.v4.1 // Pavir.9NG062800.v4.1 // Pavir.9NG015600.v4.1 // Pavir.5KG60720…	// Pavir.6KG136000.v4.1 // Pavir.7NG350600.v4.1 // Pavir.3KG512900.v4.1 // Pavir.1NG082300.v4.1 // Pavir.7KG240300.v4.1 // Pavir.4NG215500.v4.1 // Pavir.8NG096300.v4.1 // Pavir.7NG361900.v4.1 // Pavir.4KG363300.v4.1 // Pavir.9NG624000.v4.1 // Pavir.9NG130800.v4.1 // Pavir.3KG394500.v4.1 // Pavir.2KG233900.v4.1 // Pavir.9NG713200.v4.1 // Pavir.9NG134000.v4.1 // Pavir.4NG221700.v4.1 // Pavir.5KG760…
GO:0044267	P	cellular protein metabolic process	514	2296	2346	15902	1.3e-19	1.5e-17	// Pavir.9NG761500.v4.1 // Pavir.2NG203000.v4.1 // Pavir.7NG317700.v4.1 // Pavir.9KG192900.v4.1 // Pavir.9NG003600.v4.1 // Pavir.7KG211100.v4.1 // Pavir.1NG155500.v4.1 // Pavir.5KG607200.v4.1 // Pavir.7NG233300.v4.1 // Pavir.9NG287900.v4.1 // Pavir.4NG215500.v4.1 // Pavir.9KG337600.v4.1 // Pavir.2NG410800.v4.1 // Pavir.9NG283200.v4.1 // Pavir.9NG833100.v4.1 // Pavir.6KG308400.v4.1 // Pavir.6NG059…	// Pavir.6KG136000.v4.1 // Pavir.7KG369000.v4.1 // Pavir.9NG282800.v4.1 // Pavir.5KG524800.v4.1 // Pavir.9NG003600.v4.1 // Pavir.6KG291000.v4.1 // Pavir.4NG090700.v4.1 // Pavir.5KG453800.v4.1 // Pavir.1NG082300.v4.1 // Pavir.7KG240300.v4.1 // Pavir.4NG215500.v4.1 // Pavir.2KG065000.v4.1 // Pavir.9NG237200.v4.1 // Pavir.8KG069000.v4.1 // Pavir.2NG262500.v4.1 // Pavir.6NG237800.v4.1 // Pavir.9KG375…
GO:0071704	P	organic substance metabolic process	1088	2296	6008	15902	1.4e-18	1.5e-16	// Pavir.9NG761500.v4.1 // Pavir.9NG587500.v4.1 // Pavir.1KG307300.v4.1 // Pavir.2NG203000.v4.1 // Pavir.1KG125200.v4.1 // Pavir.2KG106800.v4.1 // Pavir.5KG489000.v4.1 // Pavir.4KG395400.v4.1 // Pavir.2KG090400.v4.1 // Pavir.7NG317700.v4.1 // Pavir.J382000.v4.1 // Pavir.6NG100100.v4.1 // Pavir.1NG530600.v4.1 // Pavir.9KG549800.v4.1 // Pavir.2NG059800.v4.1 // Pavir.9NG062800.v4.1 // Pavir.9NG01560…	// Pavir.6KG136000.v4.1 // Pavir.7NG350600.v4.1 // Pavir.3KG512900.v4.1 // Pavir.7NG133700.v4.1 // Pavir.1NG082300.v4.1 // Pavir.7KG240300.v4.1 // Pavir.4KG005300.v4.1 // Pavir.4NG215500.v4.1 // Pavir.8NG096300.v4.1 // Pavir.7NG361900.v4.1 // Pavir.5KG656100.v4.1 // Pavir.7NG201600.v4.1 // Pavir.9NG624000.v4.1 // Pavir.7NG133500.v4.1 // Pavir.3KG394500.v4.1 // Pavir.2NG549400.v4.1 // Pavir.2KG233…
GO:0009987	P	cellular process	1126	2296	6269	15902	1.8e-18	2e-16	// Pavir.9NG761500.v4.1 // Pavir.9NG587500.v4.1 // Pavir.1KG307300.v4.1 // Pavir.2NG203000.v4.1 // Pavir.1KG125200.v4.1 // Pavir.2KG106800.v4.1 // Pavir.5NG172100.v4.1 // Pavir.4KG395400.v4.1 // Pavir.2KG090400.v4.1 // Pavir.7NG317700.v4.1 // Pavir.J382000.v4.1 // Pavir.4NG237400.v4.1 // Pavir.1NG530600.v4.1 // Pavir.9KG549800.v4.1 // Pavir.2NG059800.v4.1 // Pavir.9NG062800.v4.1 // Pavir.9NG01560…	// Pavir.6KG136000.v4.1 // Pavir.1NG458100.v4.1 // Pavir.3KG512900.v4.1 // Pavir.7NG133700.v4.1 // Pavir.1NG082300.v4.1 // Pavir.7KG240300.v4.1 // Pavir.4KG005300.v4.1 // Pavir.4NG215500.v4.1 // Pavir.8NG096300.v4.1 // Pavir.7NG361900.v4.1 // Pavir.6NG237800.v4.1 // Pavir.5KG051500.v4.1 // Pavir.7NG201600.v4.1 // Pavir.9NG624000.v4.1 // Pavir.7NG133500.v4.1 // Pavir.3KG394500.v4.1 // Pavir.2NG620…
GO:0090304	P	nucleic acid metabolic process	395	2296	1735	15902	4.3e-17	4.5e-15	// Pavir.9NG587500.v4.1 // Pavir.2KG106800.v4.1 // Pavir.5NG172100.v4.1 // Pavir.2KG090400.v4.1 // Pavir.J188700.v4.1 // Pavir.J382000.v4.1 // Pavir.4NG237400.v4.1 // Pavir.9KG549800.v4.1 // Pavir.9NG015600.v4.1 // Pavir.8KG009400.v4.1 // Pavir.J242900.v4.1 // Pavir.3KG393800.v4.1 // Pavir.1KG031800.v4.1 // Pavir.3KG357100.v4.1 // Pavir.8KG291500.v4.1 // Pavir.9NG496000.v4.1 // Pavir.3KG306000.v4…	// Pavir.9KG563500.v4.1 // Pavir.3KG158800.v4.1 // Pavir.2KG090400.v4.1 // Pavir.1KG042100.v4.1 // Pavir.3KG512900.v4.1 // Pavir.9KG549800.v4.1 // Pavir.5KG415200.v4.1 // Pavir.8KG009400.v4.1 // Pavir.5NG256100.v4.1 // Pavir.8NG096300.v4.1 // Pavir.4KG403500.v4.1 // Pavir.7NG050800.v4.1 // Pavir.2NG029700.v4.1 // Pavir.3NG241000.v4.1 // Pavir.9NG496000.v4.1 // Pavir.2NG160400.v4.1 // Pavir.7NG243…
GO:0019538	P	protein metabolic process	561	2296	2729	15902	1.7e-16	1.7e-14	// Pavir.9NG761500.v4.1 // Pavir.2NG203000.v4.1 // Pavir.7NG317700.v4.1 // Pavir.6NG100100.v4.1 // Pavir.9KG192900.v4.1 // Pavir.9NG003600.v4.1 // Pavir.7KG211100.v4.1 // Pavir.1NG155500.v4.1 // Pavir.5KG607200.v4.1 // Pavir.J242900.v4.1 // Pavir.7NG233300.v4.1 // Pavir.9NG287900.v4.1 // Pavir.4NG215500.v4.1 // Pavir.9KG337600.v4.1 // Pavir.8NG196000.v4.1 // Pavir.2NG410800.v4.1 // Pavir.3NG32540…	// Pavir.6KG136000.v4.1 // Pavir.7KG369000.v4.1 // Pavir.9NG282800.v4.1 // Pavir.5KG524800.v4.1 // Pavir.9NG003600.v4.1 // Pavir.6KG291000.v4.1 // Pavir.4NG090700.v4.1 // Pavir.5KG453800.v4.1 // Pavir.1NG082300.v4.1 // Pavir.7KG240300.v4.1 // Pavir.4NG215500.v4.1 // Pavir.2KG065000.v4.1 // Pavir.9NG237200.v4.1 // Pavir.8KG069000.v4.1 // Pavir.2NG262500.v4.1 // Pavir.6NG237800.v4.1 // Pavir.9KG375…
GO:0034660	P	ncRNA metabolic process	89	2296	201	15902	2.8e-16	2.6e-14	// Pavir.9NG587500.v4.1 // Pavir.7NG286600.v4.1 // Pavir.6KG238400.v4.1 // Pavir.2NG160800.v4.1 // Pavir.5KG596300.v4.1 // Pavir.3KG151100.v4.1 // Pavir.3KG362000.v4.1 // Pavir.9KG200000.v4.1 // Pavir.5NG350900.v4.1 // Pavir.5NG491200.v4.1 // Pavir.9NG423900.v4.1 // Pavir.7NG011400.v4.1 // Pavir.1NG403500.v4.1 // Pavir.9NG658700.v4.1 // Pavir.5KG226300.v4.1 // Pavir.4NG288600.v4.1 // Pavir.5KG058…	// Pavir.3KG401700.v4.1 // Pavir.9NG136300.v4.1 // Pavir.4KG344900.v4.1 // Pavir.9NG587500.v4.1 // Pavir.7NG286600.v4.1 // Pavir.6KG238400.v4.1 // Pavir.3NG150300.v4.1 // Pavir.9NG452300.v4.1 // Pavir.7NG409700.v4.1 // Pavir.9NG380900.v4.1 // Pavir.5KG453700.v4.1 // Pavir.2NG160800.v4.1 // Pavir.7NG338900.v4.1 // Pavir.9NG326300.v4.1 // Pavir.2NG564400.v4.1 // Pavir.8NG020800.v4.1 // Pavir.5KG266…
GO:0046483	P	heterocycle metabolic process	467	2296	2187	15902	6e-16	5.5e-14	// Pavir.9NG587500.v4.1 // Pavir.2KG106800.v4.1 // Pavir.5NG172100.v4.1 // Pavir.4KG395400.v4.1 // Pavir.2KG090400.v4.1 // Pavir.1KG042100.v4.1 // Pavir.J382000.v4.1 // Pavir.4NG237400.v4.1 // Pavir.9KG549800.v4.1 // Pavir.9NG015600.v4.1 // Pavir.8KG009400.v4.1 // Pavir.J242900.v4.1 // Pavir.3KG353400.v4.1 // Pavir.3KG393800.v4.1 // Pavir.1KG031800.v4.1 // Pavir.3KG357100.v4.1 // Pavir.8KG291500.…	// Pavir.9KG563500.v4.1 // Pavir.4NG337900.v4.1 // Pavir.3KG158800.v4.1 // Pavir.2KG090400.v4.1 // Pavir.1KG042100.v4.1 // Pavir.3KG512900.v4.1 // Pavir.9KG549800.v4.1 // Pavir.5KG415200.v4.1 // Pavir.8KG009400.v4.1 // Pavir.5NG256100.v4.1 // Pavir.8NG096300.v4.1 // Pavir.4KG403500.v4.1 // Pavir.7NG050800.v4.1 // Pavir.2NG029700.v4.1 // Pavir.3NG241000.v4.1 // Pavir.9NG496000.v4.1 // Pavir.8NG299…
GO:0006725	P	cellular aromatic compound metabolic process	468	2296	2199	15902	9.1e-16	8.1e-14	// Pavir.9NG587500.v4.1 // Pavir.2KG106800.v4.1 // Pavir.5NG172100.v4.1 // Pavir.4KG395400.v4.1 // Pavir.2KG090400.v4.1 // Pavir.1KG042100.v4.1 // Pavir.J382000.v4.1 // Pavir.4NG237400.v4.1 // Pavir.9KG549800.v4.1 // Pavir.9NG015600.v4.1 // Pavir.8KG009400.v4.1 // Pavir.J242900.v4.1 // Pavir.3KG353400.v4.1 // Pavir.3KG393800.v4.1 // Pavir.1KG031800.v4.1 // Pavir.3KG357100.v4.1 // Pavir.8KG291500.…	// Pavir.9KG563500.v4.1 // Pavir.4NG337900.v4.1 // Pavir.3KG158800.v4.1 // Pavir.2KG090400.v4.1 // Pavir.1KG042100.v4.1 // Pavir.3KG512900.v4.1 // Pavir.9KG549800.v4.1 // Pavir.5KG415200.v4.1 // Pavir.8KG009400.v4.1 // Pavir.5NG256100.v4.1 // Pavir.8NG096300.v4.1 // Pavir.4KG403500.v4.1 // Pavir.7NG050800.v4.1 // Pavir.2NG029700.v4.1 // Pavir.3NG241000.v4.1 // Pavir.9NG496000.v4.1 // Pavir.2NG160…
GO:0022613	P	ribonucleoprotein complex biogenesis	59	2296	99	15902	1.8e-15	1.6e-13	// Pavir.7KG413600.v4.1 // Pavir.5NG073100.v4.1 // Pavir.J296500.v4.1 // Pavir.6KG238400.v4.1 // Pavir.5KG453700.v4.1 // Pavir.8NG255800.v4.1 // Pavir.2NG041900.v4.1 // Pavir.5KG226300.v4.1 // Pavir.J379300.v4.1 // Pavir.9NG587500.v4.1 // Pavir.1KG050300.v4.1 // Pavir.5NG470300.v4.1 // Pavir.5KG596300.v4.1 // Pavir.1KG547900.v4.1 // Pavir.7NG367600.v4.1 // Pavir.J262100.v4.1 // Pavir.2KG578900.v4…	// Pavir.1NG190900.v4.1 // Pavir.9NG587500.v4.1 // Pavir.6KG238400.v4.1 // Pavir.7NG409700.v4.1 // Pavir.9NG387300.v4.1 // Pavir.7KG283800.v4.1 // Pavir.5KG596300.v4.1 // Pavir.1NG341500.v4.1 // Pavir.J262100.v4.1 // Pavir.7KG091000.v4.1 // Pavir.7NG050800.v4.1 // Pavir.9NG111600.v4.1 // Pavir.3KG366500.v4.1 // Pavir.2NG650200.v4.1 // Pavir.9NG286800.v4.1 // Pavir.8KG285200.v4.1 // Pavir.5NG26310…
GO:0006139	P	nucleobase-containing compound metabolic process	442	2296	2065	15902	3.4e-15	2.8e-13	// Pavir.9NG587500.v4.1 // Pavir.2KG106800.v4.1 // Pavir.5NG172100.v4.1 // Pavir.4KG395400.v4.1 // Pavir.2KG090400.v4.1 // Pavir.1KG042100.v4.1 // Pavir.J382000.v4.1 // Pavir.4NG237400.v4.1 // Pavir.9KG549800.v4.1 // Pavir.9NG015600.v4.1 // Pavir.8KG009400.v4.1 // Pavir.J242900.v4.1 // Pavir.3KG353400.v4.1 // Pavir.3KG393800.v4.1 // Pavir.1KG031800.v4.1 // Pavir.3KG357100.v4.1 // Pavir.8KG291500.…	// Pavir.9KG563500.v4.1 // Pavir.4NG337900.v4.1 // Pavir.3KG158800.v4.1 // Pavir.2KG090400.v4.1 // Pavir.1KG042100.v4.1 // Pavir.3KG512900.v4.1 // Pavir.9KG549800.v4.1 // Pavir.5KG415200.v4.1 // Pavir.8KG009400.v4.1 // Pavir.5NG256100.v4.1 // Pavir.8NG096300.v4.1 // Pavir.4KG403500.v4.1 // Pavir.7NG050800.v4.1 // Pavir.2NG029700.v4.1 // Pavir.3NG241000.v4.1 // Pavir.9NG496000.v4.1 // Pavir.2NG160…
GO:1901360	P	organic cyclic compound metabolic process	472	2296	2266	15902	1.6e-14	1.3e-12	// Pavir.9NG587500.v4.1 // Pavir.2KG106800.v4.1 // Pavir.5NG172100.v4.1 // Pavir.4KG395400.v4.1 // Pavir.2KG090400.v4.1 // Pavir.1KG042100.v4.1 // Pavir.J382000.v4.1 // Pavir.4NG237400.v4.1 // Pavir.9KG549800.v4.1 // Pavir.9NG015600.v4.1 // Pavir.8KG009400.v4.1 // Pavir.J242900.v4.1 // Pavir.3KG353400.v4.1 // Pavir.3KG393800.v4.1 // Pavir.1KG031800.v4.1 // Pavir.3KG357100.v4.1 // Pavir.8KG291500.…	// Pavir.9KG563500.v4.1 // Pavir.4NG337900.v4.1 // Pavir.3KG158800.v4.1 // Pavir.2KG090400.v4.1 // Pavir.1KG042100.v4.1 // Pavir.3KG512900.v4.1 // Pavir.9KG549800.v4.1 // Pavir.5KG415200.v4.1 // Pavir.9NG696000.v4.1 // Pavir.8KG009400.v4.1 // Pavir.5NG256100.v4.1 // Pavir.8NG096300.v4.1 // Pavir.4KG403500.v4.1 // Pavir.7NG050800.v4.1 // Pavir.1KG250800.v4.1 // Pavir.2NG029700.v4.1 // Pavir.3NG241…
GO:0042254	P	ribosome biogenesis	51	2296	83	15902	6.1e-14	4.8e-12	// Pavir.7KG413600.v4.1 // Pavir.5NG073100.v4.1 // Pavir.J296500.v4.1 // Pavir.6KG238400.v4.1 // Pavir.5KG453700.v4.1 // Pavir.J031100.v4.1 // Pavir.2NG041900.v4.1 // Pavir.5KG226300.v4.1 // Pavir.J379300.v4.1 // Pavir.9NG587500.v4.1 // Pavir.1KG050300.v4.1 // Pavir.5NG470300.v4.1 // Pavir.5KG596300.v4.1 // Pavir.1KG547900.v4.1 // Pavir.7NG367600.v4.1 // Pavir.J262100.v4.1 // Pavir.2KG578900.v4.1…	// Pavir.7KG413600.v4.1 // Pavir.4KG021600.v4.1 // Pavir.7NG367600.v4.1 // Pavir.9NG587500.v4.1 // Pavir.J296500.v4.1 // Pavir.6KG238400.v4.1 // Pavir.5NG648000.v4.1 // Pavir.7NG392200.v4.1 // Pavir.7NG409700.v4.1 // Pavir.7KG335700.v4.1 // Pavir.J211000.v4.1 // Pavir.5KG453700.v4.1 // Pavir.7KG162300.v4.1 // Pavir.J031100.v4.1 // Pavir.9KG438500.v4.1 // Pavir.5KG226300.v4.1 // Pavir.6KG025500.v4…
GO:0034470	P	ncRNA processing	56	2296	103	15902	1.7e-13	1.3e-11	// Pavir.3KG307900.v4.1 // Pavir.9NG587500.v4.1 // Pavir.J296500.v4.1 // Pavir.6KG238400.v4.1 // Pavir.5NG648000.v4.1 // Pavir.J031100.v4.1 // Pavir.2NG160800.v4.1 // Pavir.5KG226300.v4.1 // Pavir.1KG050300.v4.1 // Pavir.7NG011500.v4.1 // Pavir.7NG286600.v4.1 // Pavir.5KG596300.v4.1 // Pavir.7NG018200.v4.1 // Pavir.1KG547900.v4.1 // Pavir.1NG375700.v4.1 // Pavir.J188700.v4.1 // Pavir.7KG295200.v4…	// Pavir.9NG587500.v4.1 // Pavir.7NG286600.v4.1 // Pavir.6KG238400.v4.1 // Pavir.3NG150300.v4.1 // Pavir.7NG409700.v4.1 // Pavir.2NG160800.v4.1 // Pavir.7NG338900.v4.1 // Pavir.5KG596300.v4.1 // Pavir.7NG014300.v4.1 // Pavir.4NG036200.v4.1 // Pavir.7KG091000.v4.1 // Pavir.7NG050800.v4.1 // Pavir.3KG325300.v4.1 // Pavir.9NG111600.v4.1 // Pavir.5NG235900.v4.1 // Pavir.9KG200000.v4.1 // Pavir.7NG392…
GO:0009451	P	RNA modification	46	2296	72	15902	3.7e-13	2.8e-11	// Pavir.7NG286600.v4.1 // Pavir.1NG250100.v4.1 // Pavir.9NG687000.v4.1 // Pavir.4KG355600.v4.1 // Pavir.9NG590700.v4.1 // Pavir.6NG300300.v4.1 // Pavir.9NG033500.v4.1 // Pavir.2NG160800.v4.1 // Pavir.8KG175500.v4.1 // Pavir.4NG105900.v4.1 // Pavir.5NG470300.v4.1 // Pavir.3NG068300.v4.1 // Pavir.3KG307900.v4.1 // Pavir.2KG270400.v4.1 // Pavir.9KG593400.v4.1 // Pavir.1KG293800.v4.1 // Pavir.3KG060…	// Pavir.5NG235900.v4.1 // Pavir.7NG286600.v4.1 // Pavir.1NG250100.v4.1 // Pavir.2KG118500.v4.1 // Pavir.4KG355600.v4.1 // Pavir.J211000.v4.1 // Pavir.6NG300300.v4.1 // Pavir.3KG512500.v4.1 // Pavir.9NG033500.v4.1 // Pavir.2NG160800.v4.1 // Pavir.2NG620800.v4.1 // Pavir.3NG239400.v4.1 // Pavir.4KG149800.v4.1 // Pavir.9NG326300.v4.1 // Pavir.5NG470300.v4.1 // Pavir.5KG066500.v4.1 // Pavir.3NG06830…
GO:0006259	P	DNA metabolic process	90	2296	254	15902	5.6e-12	4e-10	// Pavir.4KG395400.v4.1 // Pavir.5NG165400.v4.1 // Pavir.2NG519500.v4.1 // Pavir.2KG090400.v4.1 // Pavir.J382000.v4.1 // Pavir.9KG078900.v4.1 // Pavir.9KG549800.v4.1 // Pavir.2KG580300.v4.1 // Pavir.9NG015600.v4.1 // Pavir.8KG009400.v4.1 // Pavir.1KG242100.v4.1 // Pavir.9NG353700.v4.1 // Pavir.1NG075900.v4.1 // Pavir.7KG406100.v4.1 // Pavir.8KG286900.v4.1 // Pavir.5NG551700.v4.1 // Pavir.2NG32180…	// Pavir.4KG395400.v4.1 // Pavir.5NG165400.v4.1 // Pavir.2NG519500.v4.1 // Pavir.6KG069000.v4.1 // Pavir.3KG488900.v4.1 // Pavir.5KG584600.v4.1 // Pavir.2KG090400.v4.1 // Pavir.7KG407600.v4.1 // Pavir.J382000.v4.1 // Pavir.8KG377800.v4.1 // Pavir.J017200.v4.1 // Pavir.9KG549800.v4.1 // Pavir.2KG580300.v4.1 // Pavir.5KG415200.v4.1 // Pavir.9NG015600.v4.1 // Pavir.9KG082200.v4.1 // Pavir.8NG114700.…
GO:0006399	P	tRNA metabolic process	64	2296	161	15902	1.6e-10	1.1e-08	// Pavir.5KG019200.v4.1 // Pavir.2KG415900.v4.1 // Pavir.7NG286600.v4.1 // Pavir.9KG469200.v4.1 // Pavir.2KG397600.v4.1 // Pavir.9NG222200.v4.1 // Pavir.9KG622000.v4.1 // Pavir.2NG160800.v4.1 // Pavir.4NG105900.v4.1 // Pavir.5KG058100.v4.1 // Pavir.7NG011500.v4.1 // Pavir.8KG023100.v4.1 // Pavir.5KG266500.v4.1 // Pavir.7NG018200.v4.1 // Pavir.1KG547900.v4.1 // Pavir.7NG150600.v4.1 // Pavir.3NG185…	// Pavir.3KG401700.v4.1 // Pavir.9NG136300.v4.1 // Pavir.4KG344900.v4.1 // Pavir.7NG286600.v4.1 // Pavir.3NG150300.v4.1 // Pavir.9NG452300.v4.1 // Pavir.9NG380900.v4.1 // Pavir.2NG160800.v4.1 // Pavir.7NG338900.v4.1 // Pavir.9NG326300.v4.1 // Pavir.2NG564400.v4.1 // Pavir.8NG020800.v4.1 // Pavir.5KG266500.v4.1 // Pavir.2KG513600.v4.1 // Pavir.4NG036200.v4.1 // Pavir.9NG488300.v4.1 // Pavir.3KG151…
GO:0016070	P	RNA metabolic process	308	2296	1497	15902	4.9e-09	3.3e-07	// Pavir.4KG119400.v4.1 // Pavir.6KG052800.v4.1 // Pavir.9NG587500.v4.1 // Pavir.7NG286600.v4.1 // Pavir.6KG238400.v4.1 // Pavir.9NG031800.v4.1 // Pavir.2KG106800.v4.1 // Pavir.5NG172100.v4.1 // Pavir.1NG080400.v4.1 // Pavir.3KG308700.v4.1 // Pavir.4NG237400.v4.1 // Pavir.2NG160800.v4.1 // Pavir.2KG152400.v4.1 // Pavir.2NG034400.v4.1 // Pavir.5NG500000.v4.1 // Pavir.5KG596300.v4.1 // Pavir.J24290…	// Pavir.9KG563500.v4.1 // Pavir.3KG158800.v4.1 // Pavir.3KG512900.v4.1 // Pavir.5KG035200.v4.1 // Pavir.5NG256100.v4.1 // Pavir.8NG096300.v4.1 // Pavir.4KG403500.v4.1 // Pavir.7NG050800.v4.1 // Pavir.2NG029700.v4.1 // Pavir.3NG241000.v4.1 // Pavir.9NG496000.v4.1 // Pavir.2NG160400.v4.1 // Pavir.2KG580200.v4.1 // Pavir.1KG338700.v4.1 // Pavir.5NG263100.v4.1 // Pavir.J161500.v4.1 // Pavir.9NG24650…
GO:0006974	P	cellular response to DNA damage stimulus	64	2296	182	15902	8.1e-09	5.4e-07	// Pavir.1NG041400.v4.1 // Pavir.4KG395400.v4.1 // Pavir.5NG165400.v4.1 // Pavir.2NG519500.v4.1 // Pavir.1KG524700.v4.1 // Pavir.6NG135400.v4.1 // Pavir.2NG220500.v4.1 // Pavir.3KG321200.v4.1 // Pavir.1NG075900.v4.1 // Pavir.2KG090400.v4.1 // Pavir.9KG075800.v4.1 // Pavir.7NG386900.v4.1 // Pavir.1KG082900.v4.1 // Pavir.5KG550700.v4.1 // Pavir.2KG580300.v4.1 // Pavir.5KG700000.v4.1 // Pavir.9NG015…	// Pavir.4KG395400.v4.1 // Pavir.5NG165400.v4.1 // Pavir.2NG519500.v4.1 // Pavir.3KG488900.v4.1 // Pavir.2KG090400.v4.1 // Pavir.J382000.v4.1 // Pavir.8KG377800.v4.1 // Pavir.2KG580300.v4.1 // Pavir.5KG415200.v4.1 // Pavir.9NG015600.v4.1 // Pavir.9KG082200.v4.1 // Pavir.8KG009400.v4.1 // Pavir.2KG336800.v4.1 // Pavir.7NG158200.v4.1 // Pavir.9NG189500.v4.1 // Pavir.1KG083000.v4.1 // Pavir.2NG62650…
GO:0006281	P	DNA repair	63	2296	180	15902	1.2e-08	7.9e-07	// Pavir.1NG041400.v4.1 // Pavir.4KG395400.v4.1 // Pavir.5NG165400.v4.1 // Pavir.2NG519500.v4.1 // Pavir.6NG135400.v4.1 // Pavir.2NG220500.v4.1 // Pavir.3KG321200.v4.1 // Pavir.1NG075900.v4.1 // Pavir.2KG090400.v4.1 // Pavir.9KG075800.v4.1 // Pavir.7NG386900.v4.1 // Pavir.1KG082900.v4.1 // Pavir.5KG550700.v4.1 // Pavir.2KG580300.v4.1 // Pavir.5KG700000.v4.1 // Pavir.9NG015600.v4.1 // Pavir.J16160…	// Pavir.4KG395400.v4.1 // Pavir.5NG165400.v4.1 // Pavir.2NG519500.v4.1 // Pavir.3KG488900.v4.1 // Pavir.2KG090400.v4.1 // Pavir.J382000.v4.1 // Pavir.8KG377800.v4.1 // Pavir.2KG580300.v4.1 // Pavir.5KG415200.v4.1 // Pavir.9NG015600.v4.1 // Pavir.9KG082200.v4.1 // Pavir.8KG009400.v4.1 // Pavir.2KG336800.v4.1 // Pavir.7NG158200.v4.1 // Pavir.9NG189500.v4.1 // Pavir.1KG083000.v4.1 // Pavir.2NG62650…
GO:0044085	P	cellular component biogenesis	77	2296	245	15902	1.5e-08	9.5e-07	// Pavir.7KG413600.v4.1 // Pavir.5KG574700.v4.1 // Pavir.5NG073100.v4.1 // Pavir.J296500.v4.1 // Pavir.6KG238400.v4.1 // Pavir.5KG453700.v4.1 // Pavir.9KG320500.v4.1 // Pavir.1KG222000.v4.1 // Pavir.8NG255800.v4.1 // Pavir.2NG041900.v4.1 // Pavir.6NG349400.v4.1 // Pavir.5KG226300.v4.1 // Pavir.J379300.v4.1 // Pavir.9NG587500.v4.1 // Pavir.1KG050300.v4.1 // Pavir.5NG470300.v4.1 // Pavir.5KG596300.…	// Pavir.3NG233600.v4.1 // Pavir.1KG173700.v4.1 // Pavir.7NG367600.v4.1 // Pavir.9NG587500.v4.1 // Pavir.6KG238400.v4.1 // Pavir.9NG811800.v4.1 // Pavir.4KG010000.v4.1 // Pavir.7NG409700.v4.1 // Pavir.5KG453700.v4.1 // Pavir.9NG387300.v4.1 // Pavir.1NG528400.v4.1 // Pavir.9NG611500.v4.1 // Pavir.1KG005900.v4.1 // Pavir.8KG122100.v4.1 // Pavir.6KG089100.v4.1 // Pavir.7KG283800.v4.1 // Pavir.8NG124…
GO:0033554	P	cellular response to stress	64	2296	188	15902	2.2e-08	1.4e-06	// Pavir.1NG041400.v4.1 // Pavir.4KG395400.v4.1 // Pavir.5NG165400.v4.1 // Pavir.2NG519500.v4.1 // Pavir.1KG524700.v4.1 // Pavir.6NG135400.v4.1 // Pavir.2NG220500.v4.1 // Pavir.3KG321200.v4.1 // Pavir.1NG075900.v4.1 // Pavir.2KG090400.v4.1 // Pavir.9KG075800.v4.1 // Pavir.7NG386900.v4.1 // Pavir.1KG082900.v4.1 // Pavir.5KG550700.v4.1 // Pavir.2KG580300.v4.1 // Pavir.5KG700000.v4.1 // Pavir.9NG015…	// Pavir.4KG395400.v4.1 // Pavir.5NG165400.v4.1 // Pavir.2NG519500.v4.1 // Pavir.3KG488900.v4.1 // Pavir.5NG183000.v4.1 // Pavir.2KG090400.v4.1 // Pavir.J382000.v4.1 // Pavir.8KG377800.v4.1 // Pavir.2KG580300.v4.1 // Pavir.5KG415200.v4.1 // Pavir.9NG015600.v4.1 // Pavir.9KG082200.v4.1 // Pavir.8KG009400.v4.1 // Pavir.2KG336800.v4.1 // Pavir.7NG158200.v4.1 // Pavir.9NG189500.v4.1 // Pavir.1KG08300…
GO:0001522	P	pseudouridine synthesis	25	2296	37	15902	3.9e-08	2.4e-06	// Pavir.1NG250100.v4.1 // Pavir.9NG687000.v4.1 // Pavir.4KG355600.v4.1 // Pavir.6NG300300.v4.1 // Pavir.5NG470300.v4.1 // Pavir.3NG068300.v4.1 // Pavir.2KG270400.v4.1 // Pavir.9KG593400.v4.1 // Pavir.1KG293800.v4.1 // Pavir.3KG060100.v4.1 // Pavir.3KG366500.v4.1 // Pavir.9KG479400.v4.1 // Pavir.5KG641700.v4.1 // Pavir.8NG111800.v4.1 // Pavir.9NG743900.v4.1 // Pavir.8KG285200.v4.1 // Pavir.J49260…	// Pavir.1NG250100.v4.1 // Pavir.9NG687000.v4.1 // Pavir.4KG355600.v4.1 // Pavir.9NG590700.v4.1 // Pavir.6NG300300.v4.1 // Pavir.2NG620800.v4.1 // Pavir.3NG239400.v4.1 // Pavir.4KG149800.v4.1 // Pavir.5NG470300.v4.1 // Pavir.3NG068300.v4.1 // Pavir.2NG602300.v4.1 // Pavir.2KG270400.v4.1 // Pavir.9KG593400.v4.1 // Pavir.1KG293800.v4.1 // Pavir.3KG060100.v4.1 // Pavir.1KG438200.v4.1 // Pavir.9KG405…
GO:0071840	P	cellular component organization or biogenesis	132	2296	532	15902	4.7e-08	2.8e-06	// Pavir.7NG367600.v4.1 // Pavir.9NG587500.v4.1 // Pavir.6KG238400.v4.1 // Pavir.2KG090400.v4.1 // Pavir.3KG308700.v4.1 // Pavir.4NG206900.v4.1 // Pavir.5KG596300.v4.1 // Pavir.9NG478500.v4.1 // Pavir.9NG006300.v4.1 // Pavir.2NG608600.v4.1 // Pavir.J262100.v4.1 // Pavir.9NG673100.v4.1 // Pavir.8KG291500.v4.1 // Pavir.3KG366500.v4.1 // Pavir.7KG307200.v4.1 // Pavir.5NG547600.v4.1 // Pavir.J756000.…	// Pavir.J767400.v4.1 // Pavir.9NG587500.v4.1 // Pavir.7NG267200.v4.1 // Pavir.2KG090400.v4.1 // Pavir.7KG360800.v4.1 // Pavir.1NG453200.v4.1 // Pavir.7KG326900.v4.1 // Pavir.J028600.v4.1 // Pavir.8NG124700.v4.1 // Pavir.1NG526400.v4.1 // Pavir.6KG411700.v4.1 // Pavir.5KG237900.v4.1 // Pavir.2KG515400.v4.1 // Pavir.7KG091000.v4.1 // Pavir.7NG050800.v4.1 // Pavir.8KG291500.v4.1 // Pavir.2KG094600.…
GO:0016072	P	rRNA metabolic process	26	2296	43	15902	1.1e-07	6.1e-06	// Pavir.9NG587500.v4.1 // Pavir.J296500.v4.1 // Pavir.6KG238400.v4.1 // Pavir.5NG648000.v4.1 // Pavir.J031100.v4.1 // Pavir.5KG226300.v4.1 // Pavir.1KG050300.v4.1 // Pavir.5KG596300.v4.1 // Pavir.1KG547900.v4.1 // Pavir.4NG249500.v4.1 // Pavir.7NG132600.v4.1 // Pavir.1NG553300.v4.1 // Pavir.9KG634800.v4.1 // Pavir.5KG269900.v4.1 // Pavir.2KG162300.v4.1 // Pavir.9NG655500.v4.1 // Pavir.5KG453700.…	// Pavir.4KG021600.v4.1 // Pavir.9NG587500.v4.1 // Pavir.J296500.v4.1 // Pavir.6KG238400.v4.1 // Pavir.5NG648000.v4.1 // Pavir.7NG409700.v4.1 // Pavir.7KG335700.v4.1 // Pavir.J211000.v4.1 // Pavir.J031100.v4.1 // Pavir.5KG226300.v4.1 // Pavir.4NG098700.v4.1 // Pavir.1KG050300.v4.1 // Pavir.3KG307900.v4.1 // Pavir.1KG547900.v4.1 // Pavir.7KG091000.v4.1 // Pavir.4NG249500.v4.1 // Pavir.7NG132600.v4…
GO:0006364	P	rRNA processing	26	2296	43	15902	1.1e-07	6.1e-06	// Pavir.9NG587500.v4.1 // Pavir.J296500.v4.1 // Pavir.6KG238400.v4.1 // Pavir.5NG648000.v4.1 // Pavir.J031100.v4.1 // Pavir.5KG226300.v4.1 // Pavir.1KG050300.v4.1 // Pavir.5KG596300.v4.1 // Pavir.1KG547900.v4.1 // Pavir.4NG249500.v4.1 // Pavir.7NG132600.v4.1 // Pavir.1NG553300.v4.1 // Pavir.9KG634800.v4.1 // Pavir.5KG269900.v4.1 // Pavir.2KG162300.v4.1 // Pavir.9NG655500.v4.1 // Pavir.5KG453700.…	// Pavir.4KG021600.v4.1 // Pavir.9NG587500.v4.1 // Pavir.J296500.v4.1 // Pavir.6KG238400.v4.1 // Pavir.5NG648000.v4.1 // Pavir.7NG409700.v4.1 // Pavir.7KG335700.v4.1 // Pavir.J211000.v4.1 // Pavir.J031100.v4.1 // Pavir.5KG226300.v4.1 // Pavir.4NG098700.v4.1 // Pavir.1KG050300.v4.1 // Pavir.3KG307900.v4.1 // Pavir.1KG547900.v4.1 // Pavir.7KG091000.v4.1 // Pavir.4NG249500.v4.1 // Pavir.7NG132600.v4…
GO:0008033	P	tRNA processing	31	2296	63	15902	2.3e-07	1.3e-05	// Pavir.7NG286600.v4.1 // Pavir.2NG160800.v4.1 // Pavir.4NG288600.v4.1 // Pavir.7NG011500.v4.1 // Pavir.5KG266500.v4.1 // Pavir.7NG018200.v4.1 // Pavir.1KG547900.v4.1 // Pavir.J188700.v4.1 // Pavir.1NG553300.v4.1 // Pavir.3KG486600.v4.1 // Pavir.5NG341900.v4.1 // Pavir.1NG340900.v4.1 // Pavir.J062700.v4.1 // Pavir.9NG726600.v4.1 // Pavir.4KG268800.v4.1 // Pavir.9KG287300.v4.1 // Pavir.4KG197100.…	// Pavir.7NG286600.v4.1 // Pavir.7NG014300.v4.1 // Pavir.5KG771900.v4.1 // Pavir.5NG639300.v4.1 // Pavir.1KG069500.v4.1 // Pavir.2NG160800.v4.1 // Pavir.7KG059700.v4.1 // Pavir.8KG016800.v4.1 // Pavir.3NG189900.v4.1 // Pavir.4NG105900.v4.1 // Pavir.5NG004600.v4.1 // Pavir.7NG338900.v4.1 // Pavir.5KG266500.v4.1 // Pavir.7NG018200.v4.1 // Pavir.4KG017100.v4.1 // Pavir.1KG547900.v4.1 // Pavir.4NG332…
GO:0006260	P	DNA replication	22	2296	47	15902	2.3e-05	0.0013	// Pavir.5NG165400.v4.1 // Pavir.8NG096400.v4.1 // Pavir.9KG078900.v4.1 // Pavir.9KG549800.v4.1 // Pavir.7NG385400.v4.1 // Pavir.5NG261900.v4.1 // Pavir.5KG568200.v4.1 // Pavir.1KG042100.v4.1 // Pavir.1NG526500.v4.1 // Pavir.1KG242100.v4.1 // Pavir.8KG286900.v4.1 // Pavir.3KG353900.v4.1 // Pavir.1KG524700.v4.1 // Pavir.8NG299200.v4.1 // Pavir.5KG761300.v4.1 // Pavir.5NG521300.v4.1 // Pavir.5KG455…	// Pavir.2KG241300.v4.1 // Pavir.4KG214100.v4.1 // Pavir.1KG136100.v4.1 // Pavir.8NG096400.v4.1 // Pavir.3KG100900.v4.1 // Pavir.9KG078900.v4.1 // Pavir.5NG165400.v4.1 // Pavir.9KG549800.v4.1 // Pavir.7NG385400.v4.1 // Pavir.1NG401600.v4.1 // Pavir.9KG082200.v4.1 // Pavir.8NG114700.v4.1 // Pavir.1NG245900.v4.1 // Pavir.5NG043400.v4.1 // Pavir.5NG261900.v4.1 // Pavir.5KG568200.v4.1 // Pavir.1KG135…
GO:0006418	P	tRNA aminoacylation for protein translation	33	2296	97	15902	5.4e-05	0.0029	// Pavir.5KG019200.v4.1 // Pavir.2KG415900.v4.1 // Pavir.9KG469200.v4.1 // Pavir.9NG641800.v4.1 // Pavir.2KG397600.v4.1 // Pavir.9NG222200.v4.1 // Pavir.9KG622000.v4.1 // Pavir.5KG058100.v4.1 // Pavir.8KG023100.v4.1 // Pavir.7NG150600.v4.1 // Pavir.3NG185500.v4.1 // Pavir.5KG017900.v4.1 // Pavir.3KG151100.v4.1 // Pavir.5KG085900.v4.1 // Pavir.6KG052100.v4.1 // Pavir.5NG054900.v4.1 // Pavir.8KG125…	// Pavir.9NG136300.v4.1 // Pavir.4KG344900.v4.1 // Pavir.9NG452300.v4.1 // Pavir.9NG380900.v4.1 // Pavir.2NG564400.v4.1 // Pavir.8NG020800.v4.1 // Pavir.2KG513600.v4.1 // Pavir.3KG151100.v4.1 // Pavir.9KG275600.v4.1 // Pavir.2NG029700.v4.1 // Pavir.3KG362000.v4.1 // Pavir.5NG085100.v4.1 // Pavir.5KG125900.v4.1 // Pavir.5NG247300.v4.1 // Pavir.4KG113100.v4.1 // Pavir.5KG235700.v4.1 // Pavir.9KG628…
GO:0072655	P	establishment of protein localization to mitochondrion	12	2296	16	15902	6.8e-05	0.0034	// Pavir.9KG518900.v4.1 // Pavir.5KG772100.v4.1 // Pavir.5NG639700.v4.1 // Pavir.2KG141200.v4.1 // Pavir.9NG027600.v4.1 // Pavir.2NG107700.v4.1 // Pavir.J332800.v4.1 // Pavir.5NG139800.v4.1 // Pavir.J486100.v4.1 // Pavir.2NG643400.v4.1 // Pavir.9NG673100.v4.1 // Pavir.5KG734800.v4.1	// Pavir.9KG518900.v4.1 // Pavir.2NG107700.v4.1 // Pavir.9NG673100.v4.1 // Pavir.2KG141200.v4.1 // Pavir.9NG027600.v4.1 // Pavir.5KG772100.v4.1 // Pavir.J332800.v4.1 // Pavir.5NG139800.v4.1 // Pavir.9NG297900.v4.1 // Pavir.9KG185200.v4.1 // Pavir.J486100.v4.1 // Pavir.2NG643400.v4.1 // Pavir.5NG639700.v4.1 // Pavir.5KG734800.v4.1 // Pavir.3KG275500.v4.1 // Pavir.J099100.v4.1
GO:1902580	P	single-organism cellular localization	27	2296	72	15902	6.7e-05	0.0034	// Pavir.9KG518900.v4.1 // Pavir.9KG365600.v4.1 // Pavir.2KG141200.v4.1 // Pavir.4NG206900.v4.1 // Pavir.2KG529300.v4.1 // Pavir.9NG478500.v4.1 // Pavir.9NG006300.v4.1 // Pavir.5KG772100.v4.1 // Pavir.3NG018300.v4.1 // Pavir.9KG317300.v4.1 // Pavir.5NG639700.v4.1 // Pavir.5KG734800.v4.1 // Pavir.9KG007800.v4.1 // Pavir.9NG500000.v4.1 // Pavir.7KG079800.v4.1 // Pavir.9NG673100.v4.1 // Pavir.6KG134…	// Pavir.3KG172700.v4.1 // Pavir.9KG518900.v4.1 // Pavir.9KG365600.v4.1 // Pavir.2KG141200.v4.1 // Pavir.5KG230500.v4.1 // Pavir.9NG644400.v4.1 // Pavir.5NG637700.v4.1 // Pavir.5NG144400.v4.1 // Pavir.4NG206900.v4.1 // Pavir.7NG361800.v4.1 // Pavir.9NG297900.v4.1 // Pavir.2NG046200.v4.1 // Pavir.1NG199500.v4.1 // Pavir.2KG529300.v4.1 // Pavir.9NG478500.v4.1 // Pavir.6KG411700.v4.1 // Pavir.9NG006…
GO:0070585	P	protein localization to mitochondrion	12	2296	16	15902	6.8e-05	0.0034	// Pavir.9KG518900.v4.1 // Pavir.5KG772100.v4.1 // Pavir.5NG639700.v4.1 // Pavir.2KG141200.v4.1 // Pavir.9NG027600.v4.1 // Pavir.2NG107700.v4.1 // Pavir.J332800.v4.1 // Pavir.5NG139800.v4.1 // Pavir.J486100.v4.1 // Pavir.2NG643400.v4.1 // Pavir.9NG673100.v4.1 // Pavir.5KG734800.v4.1	// Pavir.9KG518900.v4.1 // Pavir.2NG107700.v4.1 // Pavir.9NG673100.v4.1 // Pavir.2KG141200.v4.1 // Pavir.9NG027600.v4.1 // Pavir.5KG772100.v4.1 // Pavir.J332800.v4.1 // Pavir.5NG139800.v4.1 // Pavir.9NG297900.v4.1 // Pavir.9KG185200.v4.1 // Pavir.J486100.v4.1 // Pavir.2NG643400.v4.1 // Pavir.5NG639700.v4.1 // Pavir.5KG734800.v4.1 // Pavir.3KG275500.v4.1 // Pavir.J099100.v4.1
GO:0043038	P	amino acid activation	33	2296	100	15902	8.7e-05	0.0042	// Pavir.5KG019200.v4.1 // Pavir.2KG415900.v4.1 // Pavir.9KG469200.v4.1 // Pavir.9NG641800.v4.1 // Pavir.2KG397600.v4.1 // Pavir.9NG222200.v4.1 // Pavir.9KG622000.v4.1 // Pavir.5KG058100.v4.1 // Pavir.8KG023100.v4.1 // Pavir.7NG150600.v4.1 // Pavir.3NG185500.v4.1 // Pavir.5KG017900.v4.1 // Pavir.3KG151100.v4.1 // Pavir.5KG085900.v4.1 // Pavir.6KG052100.v4.1 // Pavir.5NG054900.v4.1 // Pavir.8KG125…	// Pavir.9NG136300.v4.1 // Pavir.4KG344900.v4.1 // Pavir.9NG452300.v4.1 // Pavir.9NG380900.v4.1 // Pavir.2NG564400.v4.1 // Pavir.8NG020800.v4.1 // Pavir.2KG513600.v4.1 // Pavir.3KG151100.v4.1 // Pavir.9KG275600.v4.1 // Pavir.2NG029700.v4.1 // Pavir.3KG362000.v4.1 // Pavir.5NG085100.v4.1 // Pavir.5KG125900.v4.1 // Pavir.5NG247300.v4.1 // Pavir.4KG113100.v4.1 // Pavir.5KG235700.v4.1 // Pavir.9KG628…
GO:0043039	P	tRNA aminoacylation	33	2296	100	15902	8.7e-05	0.0042	// Pavir.5KG019200.v4.1 // Pavir.2KG415900.v4.1 // Pavir.9KG469200.v4.1 // Pavir.9NG641800.v4.1 // Pavir.2KG397600.v4.1 // Pavir.9NG222200.v4.1 // Pavir.9KG622000.v4.1 // Pavir.5KG058100.v4.1 // Pavir.8KG023100.v4.1 // Pavir.7NG150600.v4.1 // Pavir.3NG185500.v4.1 // Pavir.5KG017900.v4.1 // Pavir.3KG151100.v4.1 // Pavir.5KG085900.v4.1 // Pavir.6KG052100.v4.1 // Pavir.5NG054900.v4.1 // Pavir.8KG125…	// Pavir.9NG136300.v4.1 // Pavir.4KG344900.v4.1 // Pavir.9NG452300.v4.1 // Pavir.9NG380900.v4.1 // Pavir.2NG564400.v4.1 // Pavir.8NG020800.v4.1 // Pavir.2KG513600.v4.1 // Pavir.3KG151100.v4.1 // Pavir.9KG275600.v4.1 // Pavir.2NG029700.v4.1 // Pavir.3KG362000.v4.1 // Pavir.5NG085100.v4.1 // Pavir.5KG125900.v4.1 // Pavir.5NG247300.v4.1 // Pavir.4KG113100.v4.1 // Pavir.5KG235700.v4.1 // Pavir.9KG628…
GO:0032259	P	methylation	24	2296	63	15902	0.00014	0.0065	// Pavir.2KG070400.v4.1 // Pavir.7KG329800.v4.1 // Pavir.7NG286600.v4.1 // Pavir.2KG118500.v4.1 // Pavir.5KG185800.v4.1 // Pavir.9NG033500.v4.1 // Pavir.8KG175500.v4.1 // Pavir.3KG307900.v4.1 // Pavir.2NG173200.v4.1 // Pavir.2KG260900.v4.1 // Pavir.5NG480400.v4.1 // Pavir.7KG375100.v4.1 // Pavir.9NG083200.v4.1 // Pavir.4NG041600.v4.1 // Pavir.5NG547600.v4.1 // Pavir.4KG029000.v4.1 // Pavir.1NG028…	// Pavir.9NG083200.v4.1 // Pavir.7KG329800.v4.1 // Pavir.4KG010100.v4.1 // Pavir.2NG628700.v4.1 // Pavir.2KG118500.v4.1 // Pavir.5KG185800.v4.1 // Pavir.J211000.v4.1 // Pavir.7NG286600.v4.1 // Pavir.5KG331700.v4.1 // Pavir.9NG033500.v4.1 // Pavir.7NG114700.v4.1 // Pavir.1NG453200.v4.1 // Pavir.8KG175500.v4.1 // Pavir.9NG617100.v4.1 // Pavir.9NG262600.v4.1 // Pavir.4NG246400.v4.1 // Pavir.2KG29450…
GO:0006626	P	protein targeting to mitochondrion	11	2296	15	15902	0.00016	0.0071	// Pavir.9KG518900.v4.1 // Pavir.5KG772100.v4.1 // Pavir.5NG639700.v4.1 // Pavir.2KG141200.v4.1 // Pavir.9NG027600.v4.1 // Pavir.2NG107700.v4.1 // Pavir.J332800.v4.1 // Pavir.5NG139800.v4.1 // Pavir.J486100.v4.1 // Pavir.9NG673100.v4.1 // Pavir.5KG734800.v4.1	// Pavir.9KG518900.v4.1 // Pavir.2NG107700.v4.1 // Pavir.9NG673100.v4.1 // Pavir.2KG141200.v4.1 // Pavir.9NG027600.v4.1 // Pavir.5KG772100.v4.1 // Pavir.J332800.v4.1 // Pavir.5NG139800.v4.1 // Pavir.9NG297900.v4.1 // Pavir.9KG185200.v4.1 // Pavir.J486100.v4.1 // Pavir.5NG639700.v4.1 // Pavir.5KG734800.v4.1 // Pavir.3KG275500.v4.1 // Pavir.J099100.v4.1
GO:1990542	P	mitochondrial transmembrane transport	11	2296	15	15902	0.00016	0.0071	// Pavir.9KG518900.v4.1 // Pavir.5KG772100.v4.1 // Pavir.5NG639700.v4.1 // Pavir.2KG141200.v4.1 // Pavir.9NG027600.v4.1 // Pavir.2NG107700.v4.1 // Pavir.J332800.v4.1 // Pavir.5NG139800.v4.1 // Pavir.J486100.v4.1 // Pavir.9NG673100.v4.1 // Pavir.5KG734800.v4.1	// Pavir.9KG518900.v4.1 // Pavir.2NG107700.v4.1 // Pavir.9NG673100.v4.1 // Pavir.2KG141200.v4.1 // Pavir.9NG027600.v4.1 // Pavir.5KG772100.v4.1 // Pavir.J332800.v4.1 // Pavir.5NG139800.v4.1 // Pavir.9NG297900.v4.1 // Pavir.9KG185200.v4.1 // Pavir.J486100.v4.1 // Pavir.5NG639700.v4.1 // Pavir.5KG734800.v4.1 // Pavir.3KG275500.v4.1 // Pavir.J099100.v4.1
GO:0071806	P	protein transmembrane transport	16	2296	32	15902	0.00016	0.0071	// Pavir.8NG033800.v4.1 // Pavir.9KG518900.v4.1 // Pavir.7KG079800.v4.1 // Pavir.5KG772100.v4.1 // Pavir.5NG639700.v4.1 // Pavir.6KG134200.v4.1 // Pavir.2KG141200.v4.1 // Pavir.9NG027600.v4.1 // Pavir.2NG107700.v4.1 // Pavir.J332800.v4.1 // Pavir.5NG139800.v4.1 // Pavir.9KG624300.v4.1 // Pavir.J486100.v4.1 // Pavir.9NG673100.v4.1 // Pavir.5KG734800.v4.1 // Pavir.2KG529300.v4.1	// Pavir.9KG518900.v4.1 // Pavir.2KG141200.v4.1 // Pavir.9NG644400.v4.1 // Pavir.5NG144400.v4.1 // Pavir.9NG297900.v4.1 // Pavir.2KG529300.v4.1 // Pavir.3KG201200.v4.1 // Pavir.7NG036600.v4.1 // Pavir.5KG772100.v4.1 // Pavir.9NG673100.v4.1 // Pavir.5KG734800.v4.1 // Pavir.1NG004400.v4.1 // Pavir.7KG079800.v4.1 // Pavir.5NG639700.v4.1 // Pavir.6KG134200.v4.1 // Pavir.2NG107700.v4.1 // Pavir.5NG139…
GO:0065002	P	intracellular protein transmembrane transport	16	2296	32	15902	0.00016	0.0071	// Pavir.8NG033800.v4.1 // Pavir.9KG518900.v4.1 // Pavir.7KG079800.v4.1 // Pavir.5KG772100.v4.1 // Pavir.5NG639700.v4.1 // Pavir.6KG134200.v4.1 // Pavir.2KG141200.v4.1 // Pavir.9NG027600.v4.1 // Pavir.2NG107700.v4.1 // Pavir.J332800.v4.1 // Pavir.5NG139800.v4.1 // Pavir.9KG624300.v4.1 // Pavir.J486100.v4.1 // Pavir.9NG673100.v4.1 // Pavir.5KG734800.v4.1 // Pavir.2KG529300.v4.1	// Pavir.9KG518900.v4.1 // Pavir.2KG141200.v4.1 // Pavir.9NG644400.v4.1 // Pavir.5NG144400.v4.1 // Pavir.9NG297900.v4.1 // Pavir.2KG529300.v4.1 // Pavir.3KG201200.v4.1 // Pavir.7NG036600.v4.1 // Pavir.5KG772100.v4.1 // Pavir.9NG673100.v4.1 // Pavir.5KG734800.v4.1 // Pavir.1NG004400.v4.1 // Pavir.7KG079800.v4.1 // Pavir.5NG639700.v4.1 // Pavir.6KG134200.v4.1 // Pavir.2NG107700.v4.1 // Pavir.5NG139…
GO:0008152	P	metabolic process	1208	2296	7724	15902	0.00016	0.0071	// Pavir.9NG761500.v4.1 // Pavir.9NG587500.v4.1 // Pavir.1KG307300.v4.1 // Pavir.2NG203000.v4.1 // Pavir.1KG125200.v4.1 // Pavir.2KG106800.v4.1 // Pavir.5KG489000.v4.1 // Pavir.4KG395400.v4.1 // Pavir.2KG090400.v4.1 // Pavir.7NG317700.v4.1 // Pavir.J382000.v4.1 // Pavir.6NG100100.v4.1 // Pavir.1NG530600.v4.1 // Pavir.9KG549800.v4.1 // Pavir.2NG059800.v4.1 // Pavir.7KG211100.v4.1 // Pavir.9NG01560…	// Pavir.6KG136000.v4.1 // Pavir.7NG350600.v4.1 // Pavir.3KG512900.v4.1 // Pavir.3KG309300.v4.1 // Pavir.7NG133700.v4.1 // Pavir.J236800.v4.1 // Pavir.1NG082300.v4.1 // Pavir.7KG240300.v4.1 // Pavir.4KG005300.v4.1 // Pavir.4NG215500.v4.1 // Pavir.8NG096300.v4.1 // Pavir.7NG361900.v4.1 // Pavir.5KG656100.v4.1 // Pavir.7NG201600.v4.1 // Pavir.9NG624000.v4.1 // Pavir.7NG133500.v4.1 // Pavir.3KG39450…
GO:0044743	P	intracellular protein transmembrane import	14	2296	25	15902	0.00017	0.0073	// Pavir.8NG033800.v4.1 // Pavir.9KG518900.v4.1 // Pavir.2KG529300.v4.1 // Pavir.5KG772100.v4.1 // Pavir.5NG639700.v4.1 // Pavir.6KG134200.v4.1 // Pavir.2KG141200.v4.1 // Pavir.9NG027600.v4.1 // Pavir.2NG107700.v4.1 // Pavir.J332800.v4.1 // Pavir.5NG139800.v4.1 // Pavir.J486100.v4.1 // Pavir.9NG673100.v4.1 // Pavir.5KG734800.v4.1	// Pavir.9KG518900.v4.1 // Pavir.2KG141200.v4.1 // Pavir.5NG144400.v4.1 // Pavir.9NG297900.v4.1 // Pavir.2KG529300.v4.1 // Pavir.3KG201200.v4.1 // Pavir.5KG772100.v4.1 // Pavir.9NG673100.v4.1 // Pavir.5KG734800.v4.1 // Pavir.5NG639700.v4.1 // Pavir.6KG134200.v4.1 // Pavir.2NG107700.v4.1 // Pavir.5NG139800.v4.1 // Pavir.1NG256200.v4.1 // Pavir.3KG214900.v4.1 // Pavir.2NG583800.v4.1 // Pavir.8NG033…
GO:0006520	P	cellular amino acid metabolic process	58	2296	231	15902	0.00021	0.0086	// Pavir.5KG019200.v4.1 // Pavir.2KG415900.v4.1 // Pavir.3KG362000.v4.1 // Pavir.3NG077300.v4.1 // Pavir.9KG469200.v4.1 // Pavir.1NG445600.v4.1 // Pavir.8NG027400.v4.1 // Pavir.2KG397600.v4.1 // Pavir.9NG222200.v4.1 // Pavir.9KG622000.v4.1 // Pavir.6KG258700.v4.1 // Pavir.9KG465900.v4.1 // Pavir.5KG017900.v4.1 // Pavir.5KG058100.v4.1 // Pavir.6NG180600.v4.1 // Pavir.1KG468100.v4.1 // Pavir.7NG150…	// Pavir.9NG206900.v4.1 // Pavir.3NG327600.v4.1 // Pavir.6NG175700.v4.1 // Pavir.5NG627700.v4.1 // Pavir.1KG356100.v4.1 // Pavir.1NG445600.v4.1 // Pavir.9NG380900.v4.1 // Pavir.9NG282100.v4.1 // Pavir.3NG009600.v4.1 // Pavir.8KG010300.v4.1 // Pavir.5KG468800.v4.1 // Pavir.7NG392600.v4.1 // Pavir.5NG438700.v4.1 // Pavir.9KG465900.v4.1 // Pavir.3KG491100.v4.1 // Pavir.9NG478700.v4.1 // Pavir.6NG180…
GO:0043414	P	macromolecule methylation	22	2296	57	15902	0.00022	0.0091	// Pavir.2KG070400.v4.1 // Pavir.7KG329800.v4.1 // Pavir.7NG286600.v4.1 // Pavir.2KG118500.v4.1 // Pavir.9NG033500.v4.1 // Pavir.8KG175500.v4.1 // Pavir.3KG307900.v4.1 // Pavir.2NG173200.v4.1 // Pavir.2KG260900.v4.1 // Pavir.5NG480400.v4.1 // Pavir.7KG375100.v4.1 // Pavir.9NG083200.v4.1 // Pavir.4NG041600.v4.1 // Pavir.5NG547600.v4.1 // Pavir.4KG029000.v4.1 // Pavir.1NG028600.v4.1 // Pavir.7KG295…	// Pavir.9NG083200.v4.1 // Pavir.7KG329800.v4.1 // Pavir.4KG010100.v4.1 // Pavir.2NG628700.v4.1 // Pavir.2KG118500.v4.1 // Pavir.J211000.v4.1 // Pavir.7NG286600.v4.1 // Pavir.7KG360800.v4.1 // Pavir.9NG033500.v4.1 // Pavir.1NG453200.v4.1 // Pavir.8KG175500.v4.1 // Pavir.9NG617100.v4.1 // Pavir.9NG262600.v4.1 // Pavir.4NG246400.v4.1 // Pavir.2KG294500.v4.1 // Pavir.2KG292200.v4.1 // Pavir.1NG37620…
GO:0006457	P	protein folding	45	2296	166	15902	0.00026	0.01	// Pavir.2NG650800.v4.1 // Pavir.6KG138900.v4.1 // Pavir.1NG362700.v4.1 // Pavir.1NG094500.v4.1 // Pavir.3KG256400.v4.1 // Pavir.9KG635900.v4.1 // Pavir.8NG165400.v4.1 // Pavir.1NG166700.v4.1 // Pavir.9NG194700.v4.1 // Pavir.6KG320100.v4.1 // Pavir.4NG188500.v4.1 // Pavir.1NG108700.v4.1 // Pavir.3KG400400.v4.1 // Pavir.9NG656600.v4.1 // Pavir.9NG560000.v4.1 // Pavir.1KG125200.v4.1 // Pavir.1NG344…	// Pavir.1KG340300.v4.1 // Pavir.7NG201200.v4.1 // Pavir.6KG391000.v4.1 // Pavir.3KG256400.v4.1 // Pavir.2NG269900.v4.1 // Pavir.8NG165400.v4.1 // Pavir.1NG166700.v4.1 // Pavir.6KG320100.v4.1 // Pavir.7KG151200.v4.1 // Pavir.4NG217200.v4.1 // Pavir.6KG342500.v4.1 // Pavir.9NG560000.v4.1 // Pavir.5KG695000.v4.1 // Pavir.4NG069100.v4.1 // Pavir.4KG097800.v4.1 // Pavir.2KG491100.v4.1 // Pavir.6NG213…
GO:0072657	P	protein localization to membrane	19	2296	46	15902	0.0003	0.012	// Pavir.8NG033800.v4.1 // Pavir.7KG079800.v4.1 // Pavir.9NG478500.v4.1 // Pavir.9NG006300.v4.1 // Pavir.9KG365600.v4.1 // Pavir.9KG624300.v4.1 // Pavir.2KG141200.v4.1 // Pavir.2NG107700.v4.1 // Pavir.9NG783700.v4.1 // Pavir.3NG018300.v4.1 // Pavir.9KG317300.v4.1 // Pavir.J486100.v4.1 // Pavir.2NG643400.v4.1 // Pavir.9NG027600.v4.1 // Pavir.7NG112000.v4.1 // Pavir.5KG734800.v4.1 // Pavir.9KG00780…	// Pavir.9KG365600.v4.1 // Pavir.2KG141200.v4.1 // Pavir.9NG644400.v4.1 // Pavir.5NG637700.v4.1 // Pavir.4NG206900.v4.1 // Pavir.7NG361800.v4.1 // Pavir.2NG046200.v4.1 // Pavir.1NG199500.v4.1 // Pavir.9NG478500.v4.1 // Pavir.6KG411700.v4.1 // Pavir.9NG006300.v4.1 // Pavir.7NG038700.v4.1 // Pavir.3NG018400.v4.1 // Pavir.7NG036600.v4.1 // Pavir.9KG009600.v4.1 // Pavir.3NG018300.v4.1 // Pavir.9KG317…
GO:0090150	P	establishment of protein localization to membrane	19	2296	46	15902	0.0003	0.012	// Pavir.8NG033800.v4.1 // Pavir.7KG079800.v4.1 // Pavir.9NG478500.v4.1 // Pavir.9NG006300.v4.1 // Pavir.9KG365600.v4.1 // Pavir.9KG624300.v4.1 // Pavir.2KG141200.v4.1 // Pavir.2NG107700.v4.1 // Pavir.9NG783700.v4.1 // Pavir.3NG018300.v4.1 // Pavir.9KG317300.v4.1 // Pavir.J486100.v4.1 // Pavir.2NG643400.v4.1 // Pavir.9NG027600.v4.1 // Pavir.7NG112000.v4.1 // Pavir.5KG734800.v4.1 // Pavir.9KG00780…	// Pavir.9KG365600.v4.1 // Pavir.2KG141200.v4.1 // Pavir.9NG644400.v4.1 // Pavir.5NG637700.v4.1 // Pavir.4NG206900.v4.1 // Pavir.7NG361800.v4.1 // Pavir.2NG046200.v4.1 // Pavir.1NG199500.v4.1 // Pavir.9NG478500.v4.1 // Pavir.6KG411700.v4.1 // Pavir.9NG006300.v4.1 // Pavir.7NG038700.v4.1 // Pavir.3NG018400.v4.1 // Pavir.7NG036600.v4.1 // Pavir.9KG009600.v4.1 // Pavir.3NG018300.v4.1 // Pavir.9KG317…
GO:0006400	P	tRNA modification	12	2296	20	15902	0.00031	0.012	// Pavir.7KG295200.v4.1 // Pavir.9NG423900.v4.1 // Pavir.7NG286600.v4.1 // Pavir.9KG287300.v4.1 // Pavir.4KG197100.v4.1 // Pavir.9KG200000.v4.1 // Pavir.3KG322600.v4.1 // Pavir.3NG306000.v4.1 // Pavir.2NG160800.v4.1 // Pavir.3KG486600.v4.1 // Pavir.4NG105900.v4.1 // Pavir.4KG267800.v4.1	// Pavir.9NG488300.v4.1 // Pavir.5NG235900.v4.1 // Pavir.2NG476300.v4.1 // Pavir.9NG423900.v4.1 // Pavir.7KG295200.v4.1 // Pavir.9KG287300.v4.1 // Pavir.4KG197100.v4.1 // Pavir.9KG200000.v4.1 // Pavir.4NG105900.v4.1 // Pavir.3NG306000.v4.1 // Pavir.3KG322600.v4.1 // Pavir.2NG160800.v4.1 // Pavir.5NG201500.v4.1 // Pavir.3KG486600.v4.1 // Pavir.7NG286600.v4.1 // Pavir.3KG325300.v4.1 // Pavir.4KG267…
GO:0044802	P	single-organism membrane organization	19	2296	47	15902	0.00037	0.014	// Pavir.8NG033800.v4.1 // Pavir.7KG079800.v4.1 // Pavir.9NG478500.v4.1 // Pavir.9NG006300.v4.1 // Pavir.9KG365600.v4.1 // Pavir.9KG624300.v4.1 // Pavir.2KG141200.v4.1 // Pavir.2NG107700.v4.1 // Pavir.9NG783700.v4.1 // Pavir.3NG018300.v4.1 // Pavir.9KG317300.v4.1 // Pavir.J486100.v4.1 // Pavir.2NG643400.v4.1 // Pavir.9NG027600.v4.1 // Pavir.7NG112000.v4.1 // Pavir.5KG734800.v4.1 // Pavir.9KG00780…	// Pavir.9KG365600.v4.1 // Pavir.2KG141200.v4.1 // Pavir.9NG644400.v4.1 // Pavir.5NG637700.v4.1 // Pavir.4NG206900.v4.1 // Pavir.7NG361800.v4.1 // Pavir.2NG046200.v4.1 // Pavir.1NG199500.v4.1 // Pavir.9NG478500.v4.1 // Pavir.6KG411700.v4.1 // Pavir.9NG006300.v4.1 // Pavir.7NG038700.v4.1 // Pavir.3NG018400.v4.1 // Pavir.7NG036600.v4.1 // Pavir.9KG009600.v4.1 // Pavir.3NG018300.v4.1 // Pavir.9KG317…
GO:0001510	P	RNA methylation	9	2296	12	15902	0.00056	0.021	// Pavir.3KG309800.v4.1 // Pavir.3KG307900.v4.1 // Pavir.7NG286600.v4.1 // Pavir.2KG118500.v4.1 // Pavir.7KG295200.v4.1 // Pavir.9NG033500.v4.1 // Pavir.8KG175500.v4.1 // Pavir.2KG070400.v4.1 // Pavir.4NG316700.v4.1	// Pavir.2KG070400.v4.1 // Pavir.3KG307900.v4.1 // Pavir.7KG295200.v4.1 // Pavir.2KG118500.v4.1 // Pavir.7NG286600.v4.1 // Pavir.J211000.v4.1 // Pavir.7KG091000.v4.1 // Pavir.9NG033500.v4.1 // Pavir.3KG309800.v4.1 // Pavir.8KG175500.v4.1 // Pavir.9NG111600.v4.1 // Pavir.4NG316700.v4.1
GO:0016071	P	mRNA metabolic process	35	2296	124	15902	0.00064	0.024	// Pavir.1KG384900.v4.1 // Pavir.6KG052800.v4.1 // Pavir.3NG080400.v4.1 // Pavir.9NG080300.v4.1 // Pavir.8NG255800.v4.1 // Pavir.9NG122900.v4.1 // Pavir.2NG237000.v4.1 // Pavir.J263400.v4.1 // Pavir.7NG445500.v4.1 // Pavir.3KG357700.v4.1 // Pavir.2KG371900.v4.1 // Pavir.9NG125000.v4.1 // Pavir.2KG279800.v4.1 // Pavir.7NG277600.v4.1 // Pavir.1KG031800.v4.1 // Pavir.7NG393300.v4.1 // Pavir.1KG19480…	// Pavir.5NG176900.v4.1 // Pavir.6KG052800.v4.1 // Pavir.2NG298000.v4.1 // Pavir.9KG389800.v4.1 // Pavir.1NG363000.v4.1 // Pavir.9NG387300.v4.1 // Pavir.6KG353200.v4.1 // Pavir.1NG551100.v4.1 // Pavir.7KG283800.v4.1 // Pavir.6NG012800.v4.1 // Pavir.9KG146300.v4.1 // Pavir.6KG007300.v4.1 // Pavir.1NG341500.v4.1 // Pavir.1KG031800.v4.1 // Pavir.4KG063300.v4.1 // Pavir.8KG157100.v4.1 // Pavir.1NG469…
GO:0031123	P	RNA 3'-end processing	9	2296	13	15902	0.00085	0.031	// Pavir.7KG371100.v4.1 // Pavir.3NG080400.v4.1 // Pavir.7NG445500.v4.1 // Pavir.1NG375700.v4.1 // Pavir.3KG357700.v4.1 // Pavir.1KG194800.v4.1 // Pavir.1KG132200.v4.1 // Pavir.2NG237000.v4.1 // Pavir.J263400.v4.1	// Pavir.7KG371100.v4.1 // Pavir.3NG080400.v4.1 // Pavir.8NG067500.v4.1 // Pavir.7NG445500.v4.1 // Pavir.1NG375700.v4.1 // Pavir.2NG237000.v4.1 // Pavir.J263400.v4.1 // Pavir.6KG193300.v4.1 // Pavir.1KG132200.v4.1 // Pavir.1KG415400.v4.1 // Pavir.3KG357700.v4.1 // Pavir.1KG194800.v4.1 // Pavir.8KG080800.v4.1
GO:0007005	P	mitochondrion organization	13	2296	27	15902	0.00087	0.031	// Pavir.2KG141200.v4.1 // Pavir.9NG720300.v4.1 // Pavir.5KG772100.v4.1 // Pavir.5NG639700.v4.1 // Pavir.9KG518900.v4.1 // Pavir.9NG027600.v4.1 // Pavir.2NG107700.v4.1 // Pavir.J332800.v4.1 // Pavir.5NG139800.v4.1 // Pavir.J486100.v4.1 // Pavir.2NG643400.v4.1 // Pavir.9NG673100.v4.1 // Pavir.5KG734800.v4.1	// Pavir.9KG518900.v4.1 // Pavir.3NG127700.v4.1 // Pavir.2KG141200.v4.1 // Pavir.9NG010900.v4.1 // Pavir.3NG124200.v4.1 // Pavir.9NG297900.v4.1 // Pavir.3NG114700.v4.1 // Pavir.9KG614700.v4.1 // Pavir.5KG772100.v4.1 // Pavir.9NG673100.v4.1 // Pavir.5KG734800.v4.1 // Pavir.2KG087500.v4.1 // Pavir.5NG639700.v4.1 // Pavir.9KG450200.v4.1 // Pavir.2NG107700.v4.1 // Pavir.2NG643100.v4.1 // Pavir.5NG139…
GO:0061024	P	membrane organization	19	2296	53	15902	0.0012	0.042	// Pavir.8NG033800.v4.1 // Pavir.7KG079800.v4.1 // Pavir.9NG478500.v4.1 // Pavir.9NG006300.v4.1 // Pavir.9KG365600.v4.1 // Pavir.9KG624300.v4.1 // Pavir.2KG141200.v4.1 // Pavir.2NG107700.v4.1 // Pavir.9NG783700.v4.1 // Pavir.3NG018300.v4.1 // Pavir.9KG317300.v4.1 // Pavir.J486100.v4.1 // Pavir.2NG643400.v4.1 // Pavir.9NG027600.v4.1 // Pavir.7NG112000.v4.1 // Pavir.5KG734800.v4.1 // Pavir.9KG00780…	// Pavir.3NG233600.v4.1 // Pavir.9KG365600.v4.1 // Pavir.2KG141200.v4.1 // Pavir.4KG010000.v4.1 // Pavir.9NG644400.v4.1 // Pavir.5NG637700.v4.1 // Pavir.1KG005900.v4.1 // Pavir.4NG206900.v4.1 // Pavir.7NG361800.v4.1 // Pavir.2NG046200.v4.1 // Pavir.1NG199500.v4.1 // Pavir.9NG478500.v4.1 // Pavir.6KG411700.v4.1 // Pavir.9NG006300.v4.1 // Pavir.7NG038700.v4.1 // Pavir.3NG018400.v4.1 // Pavir.7NG036…
GO:0031124	P	mRNA 3'-end processing	8	2296	11	15902	0.0013	0.046	// Pavir.7KG371100.v4.1 // Pavir.3NG080400.v4.1 // Pavir.7NG445500.v4.1 // Pavir.3KG357700.v4.1 // Pavir.1KG194800.v4.1 // Pavir.1KG132200.v4.1 // Pavir.2NG237000.v4.1 // Pavir.J263400.v4.1	// Pavir.7KG371100.v4.1 // Pavir.3NG080400.v4.1 // Pavir.8NG067500.v4.1 // Pavir.7NG445500.v4.1 // Pavir.2NG237000.v4.1 // Pavir.J263400.v4.1 // Pavir.6KG193300.v4.1 // Pavir.1KG132200.v4.1 // Pavir.3KG357700.v4.1 // Pavir.1KG194800.v4.1 // Pavir.8KG080800.v4.1
GO:0006414	P	translational elongation	12	2296	25	15902	0.0014	0.048	// Pavir.2NG622200.v4.1 // Pavir.1NG117100.v4.1 // Pavir.4NG215500.v4.1 // Pavir.9NG822900.v4.1 // Pavir.2NG586400.v4.1 // Pavir.1KG143800.v4.1 // Pavir.2KG555800.v4.1 // Pavir.1KG192600.v4.1 // Pavir.9NG407700.v4.1 // Pavir.6NG183100.v4.1 // Pavir.2KG574900.v4.1 // Pavir.1KG143700.v4.1	// Pavir.2KG554800.v4.1 // Pavir.3KG466000.v4.1 // Pavir.9NG407700.v4.1 // Pavir.4NG215500.v4.1 // Pavir.2KG574900.v4.1 // Pavir.3KG453800.v4.1 // Pavir.2NG574700.v4.1 // Pavir.2KG555800.v4.1 // Pavir.9NG047100.v4.1 // Pavir.2NG586400.v4.1 // Pavir.6NG183100.v4.1 // Pavir.9NG064600.v4.1 // Pavir.2NG622200.v4.1 // Pavir.9NG054400.v4.1 // Pavir.9NG181200.v4.1 // Pavir.1KG143800.v4.1 // Pavir.9KG086…
GO:0006397	P	mRNA processing	30	2296	106	15902	0.0015	0.05	// Pavir.6KG052800.v4.1 // Pavir.3NG080400.v4.1 // Pavir.8NG255800.v4.1 // Pavir.9NG122900.v4.1 // Pavir.3KG357700.v4.1 // Pavir.J263400.v4.1 // Pavir.7NG445500.v4.1 // Pavir.2NG237000.v4.1 // Pavir.2KG371900.v4.1 // Pavir.9NG125000.v4.1 // Pavir.2KG279800.v4.1 // Pavir.7NG277600.v4.1 // Pavir.1KG031800.v4.1 // Pavir.1KG194800.v4.1 // Pavir.7NG238100.v4.1 // Pavir.J193400.v4.1 // Pavir.6KG016600.…	// Pavir.5NG176900.v4.1 // Pavir.2NG298000.v4.1 // Pavir.9KG389800.v4.1 // Pavir.1NG363000.v4.1 // Pavir.9NG387300.v4.1 // Pavir.6KG353200.v4.1 // Pavir.7KG283800.v4.1 // Pavir.6NG012800.v4.1 // Pavir.9KG146300.v4.1 // Pavir.6KG007300.v4.1 // Pavir.1NG341500.v4.1 // Pavir.1KG031800.v4.1 // Pavir.4KG063300.v4.1 // Pavir.8KG157100.v4.1 // Pavir.1NG469000.v4.1 // Pavir.3NG028700.v4.1 // Pavir.5KG173…
GO:0006839	P	mitochondrial transport	11	2296	22	15902	0.0017	0.057	// Pavir.9KG518900.v4.1 // Pavir.5KG772100.v4.1 // Pavir.5NG639700.v4.1 // Pavir.2KG141200.v4.1 // Pavir.9NG027600.v4.1 // Pavir.2NG107700.v4.1 // Pavir.J332800.v4.1 // Pavir.5NG139800.v4.1 // Pavir.J486100.v4.1 // Pavir.9NG673100.v4.1 // Pavir.5KG734800.v4.1	// Pavir.9KG518900.v4.1 // Pavir.2KG141200.v4.1 // Pavir.2KG317600.v4.1 // Pavir.9NG297900.v4.1 // Pavir.6NG118600.v4.1 // Pavir.6NG118700.v4.1 // Pavir.5KG772100.v4.1 // Pavir.6KG257700.v4.1 // Pavir.6NG103200.v4.1 // Pavir.9NG673100.v4.1 // Pavir.5KG734800.v4.1 // Pavir.5NG639700.v4.1 // Pavir.6KG107700.v4.1 // Pavir.2NG107700.v4.1 // Pavir.5NG139800.v4.1 // Pavir.8NG148100.v4.1 // Pavir.J33280…
GO:0051205	P	protein insertion into membrane	9	2296	15	15902	0.0018	0.058	// Pavir.9NG478500.v4.1 // Pavir.9KG365600.v4.1 // Pavir.9NG006300.v4.1 // Pavir.9NG783700.v4.1 // Pavir.9KG317300.v4.1 // Pavir.2NG643400.v4.1 // Pavir.7NG112000.v4.1 // Pavir.9KG007800.v4.1 // Pavir.9NG500000.v4.1	// Pavir.9NG478500.v4.1 // Pavir.2KG395700.v4.1 // Pavir.9KG365600.v4.1 // Pavir.9NG006300.v4.1 // Pavir.9NG783700.v4.1 // Pavir.9KG009600.v4.1 // Pavir.9KG317300.v4.1 // Pavir.2KG281700.v4.1 // Pavir.2NG643400.v4.1 // Pavir.7NG112000.v4.1 // Pavir.2NG462200.v4.1 // Pavir.9KG007800.v4.1 // Pavir.9NG500000.v4.1 // Pavir.5NG088800.v4.1 // Pavir.5KG087800.v4.1
GO:0008380	P	RNA splicing	23	2296	74	15902	0.0019	0.061	// Pavir.6KG052800.v4.1 // Pavir.7NG356500.v4.1 // Pavir.8NG255800.v4.1 // Pavir.2KG371900.v4.1 // Pavir.2KG279800.v4.1 // Pavir.7NG277600.v4.1 // Pavir.1KG031800.v4.1 // Pavir.J193400.v4.1 // Pavir.5KG776200.v4.1 // Pavir.4KG034100.v4.1 // Pavir.4KG268800.v4.1 // Pavir.1KG182600.v4.1 // Pavir.1KG373700.v4.1 // Pavir.6NG055700.v4.1 // Pavir.J080400.v4.1 // Pavir.9KG471900.v4.1 // Pavir.1KG136200.…	// Pavir.6KG052800.v4.1 // Pavir.9KG471900.v4.1 // Pavir.6NG116900.v4.1 // Pavir.6KG398100.v4.1 // Pavir.2NG298000.v4.1 // Pavir.1NG363000.v4.1 // Pavir.9NG387300.v4.1 // Pavir.1KG373700.v4.1 // Pavir.8NG255800.v4.1 // Pavir.4KG009600.v4.1 // Pavir.2NG269000.v4.1 // Pavir.4KG268800.v4.1 // Pavir.9NG150100.v4.1 // Pavir.7KG283800.v4.1 // Pavir.2NG548800.v4.1 // Pavir.1NG345000.v4.1 // Pavir.4KG017…
GO:0006302	P	double-strand break repair	8	2296	12	15902	0.002	0.062	// Pavir.2NG059900.v4.1 // Pavir.4KG395400.v4.1 // Pavir.7NG386900.v4.1 // Pavir.7KG406100.v4.1 // Pavir.2KG090400.v4.1 // Pavir.3KG306000.v4.1 // Pavir.9KG022300.v4.1 // Pavir.9NG015600.v4.1	// Pavir.2NG059900.v4.1 // Pavir.4KG395400.v4.1 // Pavir.7NG386900.v4.1 // Pavir.7KG406100.v4.1 // Pavir.2KG090400.v4.1 // Pavir.3KG306000.v4.1 // Pavir.4KG295100.v4.1 // Pavir.9KG022300.v4.1 // Pavir.3KG301100.v4.1 // Pavir.4NG288300.v4.1 // Pavir.9NG015600.v4.1 // Pavir.9NG108300.v4.1
GO:0046039	P	GTP metabolic process	8	2296	12	15902	0.002	0.062	// Pavir.7KG431900.v4.1 // Pavir.3KG490200.v4.1 // Pavir.9NG460800.v4.1 // Pavir.9KG339600.v4.1 // Pavir.3NG249300.v4.1 // Pavir.7NG424000.v4.1 // Pavir.1KG477000.v4.1 // Pavir.1NG304300.v4.1	// Pavir.7KG431900.v4.1 // Pavir.9NG460800.v4.1 // Pavir.2NG149800.v4.1 // Pavir.3KG490200.v4.1 // Pavir.9KG339600.v4.1 // Pavir.3NG249300.v4.1 // Pavir.2NG491100.v4.1 // Pavir.9NG633500.v4.1 // Pavir.2KG442900.v4.1 // Pavir.7NG424000.v4.1 // Pavir.1KG477000.v4.1 // Pavir.1NG304300.v4.1
GO:1901070	P	guanosine-containing compound biosynthetic process	8	2296	12	15902	0.002	0.062	// Pavir.9NG460800.v4.1 // Pavir.3KG490200.v4.1 // Pavir.6NG218300.v4.1 // Pavir.9KG339600.v4.1 // Pavir.3NG249300.v4.1 // Pavir.6KG258700.v4.1 // Pavir.1KG477000.v4.1 // Pavir.1NG304300.v4.1	// Pavir.9NG460800.v4.1 // Pavir.2NG149800.v4.1 // Pavir.3KG490200.v4.1 // Pavir.6NG218300.v4.1 // Pavir.9KG339600.v4.1 // Pavir.3NG249300.v4.1 // Pavir.2NG491100.v4.1 // Pavir.9NG633500.v4.1 // Pavir.2KG442900.v4.1 // Pavir.6KG258700.v4.1 // Pavir.1KG477000.v4.1 // Pavir.1NG304300.v4.1
GO:0007006	P	mitochondrial membrane organization	6	2296	7	15902	0.0031	0.097	// Pavir.2KG141200.v4.1 // Pavir.2NG107700.v4.1 // Pavir.J486100.v4.1 // Pavir.2NG643400.v4.1 // Pavir.9NG027600.v4.1 // Pavir.5KG734800.v4.1	// Pavir.2KG141200.v4.1 // Pavir.2NG107700.v4.1 // Pavir.J486100.v4.1 // Pavir.2NG643400.v4.1 // Pavir.9NG027600.v4.1 // Pavir.5KG734800.v4.1 // Pavir.3KG275500.v4.1
GO:0006298	P	mismatch repair	9	2296	17	15902	0.0033	0.1	// Pavir.2KG297200.v4.1 // Pavir.4KG227500.v4.1 // Pavir.2NG485800.v4.1 // Pavir.1KG357800.v4.1 // Pavir.2NG321800.v4.1 // Pavir.J382000.v4.1 // Pavir.7KG247600.v4.1 // Pavir.7KG371200.v4.1 // Pavir.9NG353700.v4.1	// Pavir.9NG353500.v4.1 // Pavir.2KG297200.v4.1 // Pavir.2KG397000.v4.1 // Pavir.4KG227500.v4.1 // Pavir.2NG485800.v4.1 // Pavir.1KG357800.v4.1 // Pavir.2NG321800.v4.1 // Pavir.7NG443600.v4.1 // Pavir.J382000.v4.1 // Pavir.9NG353700.v4.1 // Pavir.7KG247600.v4.1 // Pavir.9KG141700.v4.1 // Pavir.7KG372900.v4.1 // Pavir.9NG244600.v4.1 // Pavir.7KG371200.v4.1 // Pavir.1NG325500.v4.1 // Pavir.2NG46250…
GO:0017038	P	protein import	14	2296	37	15902	0.0034	0.1	// Pavir.8NG033800.v4.1 // Pavir.9KG518900.v4.1 // Pavir.2KG529300.v4.1 // Pavir.5KG772100.v4.1 // Pavir.5NG639700.v4.1 // Pavir.6KG134200.v4.1 // Pavir.2KG141200.v4.1 // Pavir.9NG027600.v4.1 // Pavir.2NG107700.v4.1 // Pavir.J332800.v4.1 // Pavir.5NG139800.v4.1 // Pavir.J486100.v4.1 // Pavir.9NG673100.v4.1 // Pavir.5KG734800.v4.1	// Pavir.9KG518900.v4.1 // Pavir.2KG141200.v4.1 // Pavir.8KG088100.v4.1 // Pavir.5NG144400.v4.1 // Pavir.5KG266200.v4.1 // Pavir.9NG297900.v4.1 // Pavir.2KG529300.v4.1 // Pavir.3KG201200.v4.1 // Pavir.5NG164100.v4.1 // Pavir.5KG772100.v4.1 // Pavir.1KG505900.v4.1 // Pavir.9NG673100.v4.1 // Pavir.5KG734800.v4.1 // Pavir.2KG593100.v4.1 // Pavir.5NG639700.v4.1 // Pavir.6KG134200.v4.1 // Pavir.2NG107…
GO:0072594	P	establishment of protein localization to organelle	19	2296	61	15902	0.0044	0.13	// Pavir.8NG033800.v4.1 // Pavir.9KG518900.v4.1 // Pavir.7KG079800.v4.1 // Pavir.5NG639700.v4.1 // Pavir.9NG027600.v4.1 // Pavir.9KG624300.v4.1 // Pavir.2KG141200.v4.1 // Pavir.2NG107700.v4.1 // Pavir.4NG206900.v4.1 // Pavir.J332800.v4.1 // Pavir.6KG134200.v4.1 // Pavir.5NG139800.v4.1 // Pavir.3NG018300.v4.1 // Pavir.J486100.v4.1 // Pavir.2NG643400.v4.1 // Pavir.9NG673100.v4.1 // Pavir.2KG529300.…	// Pavir.9KG518900.v4.1 // Pavir.6KG411700.v4.1 // Pavir.2KG141200.v4.1 // Pavir.9NG644400.v4.1 // Pavir.5NG637700.v4.1 // Pavir.5NG144400.v4.1 // Pavir.9NG307400.v4.1 // Pavir.4NG206900.v4.1 // Pavir.9NG297900.v4.1 // Pavir.2NG046200.v4.1 // Pavir.1NG199500.v4.1 // Pavir.2KG529300.v4.1 // Pavir.3KG201200.v4.1 // Pavir.3NG018400.v4.1 // Pavir.5NG164100.v4.1 // Pavir.7NG036600.v4.1 // Pavir.5KG772…
GO:0000387	P	spliceosomal snRNP assembly	7	2296	11	15902	0.0045	0.13	// Pavir.J193400.v4.1 // Pavir.1KG182600.v4.1 // Pavir.8NG255800.v4.1 // Pavir.7NG277600.v4.1 // Pavir.9KG296000.v4.1 // Pavir.1NG190900.v4.1 // Pavir.9KG204600.v4.1	// Pavir.J193400.v4.1 // Pavir.1KG110000.v4.1 // Pavir.1KG182600.v4.1 // Pavir.9NG387300.v4.1 // Pavir.8NG255800.v4.1 // Pavir.7NG277600.v4.1 // Pavir.9KG296000.v4.1 // Pavir.1NG190900.v4.1 // Pavir.7KG283800.v4.1 // Pavir.9KG204600.v4.1 // Pavir.9KG526200.v4.1
GO:1902582	P	single-organism intracellular transport	18	2296	57	15902	0.0048	0.14	// Pavir.8NG033800.v4.1 // Pavir.9KG518900.v4.1 // Pavir.7KG079800.v4.1 // Pavir.5NG639700.v4.1 // Pavir.9NG027600.v4.1 // Pavir.9KG624300.v4.1 // Pavir.2KG141200.v4.1 // Pavir.2NG107700.v4.1 // Pavir.J332800.v4.1 // Pavir.6KG134200.v4.1 // Pavir.5NG139800.v4.1 // Pavir.3NG018300.v4.1 // Pavir.J486100.v4.1 // Pavir.5KG772100.v4.1 // Pavir.9NG673100.v4.1 // Pavir.2KG529300.v4.1 // Pavir.5KG734800.…	// Pavir.9KG518900.v4.1 // Pavir.6KG411700.v4.1 // Pavir.2KG141200.v4.1 // Pavir.9NG644400.v4.1 // Pavir.5NG637700.v4.1 // Pavir.5NG144400.v4.1 // Pavir.4NG206900.v4.1 // Pavir.9NG297900.v4.1 // Pavir.2NG046200.v4.1 // Pavir.1NG199500.v4.1 // Pavir.2KG529300.v4.1 // Pavir.3KG201200.v4.1 // Pavir.3NG018400.v4.1 // Pavir.5NG164100.v4.1 // Pavir.7NG036600.v4.1 // Pavir.5KG772100.v4.1 // Pavir.1KG505…
GO:0006188	P	IMP biosynthetic process	6	2296	9	15902	0.0073	0.21	// Pavir.2KG111900.v4.1 // Pavir.1NG331300.v4.1 // Pavir.9KG420100.v4.1 // Pavir.3KG505200.v4.1 // Pavir.9NG612400.v4.1 // Pavir.5NG049600.v4.1	// Pavir.2KG111900.v4.1 // Pavir.1NG331300.v4.1 // Pavir.9KG420100.v4.1 // Pavir.2NG613400.v4.1 // Pavir.3KG505200.v4.1 // Pavir.9NG612400.v4.1 // Pavir.5KG046800.v4.1 // Pavir.5NG049600.v4.1 // Pavir.3NG233000.v4.1
GO:0030150	P	protein import into mitochondrial matrix	6	2296	9	15902	0.0073	0.21	// Pavir.9KG518900.v4.1 // Pavir.9NG673100.v4.1 // Pavir.5KG772100.v4.1 // Pavir.J332800.v4.1 // Pavir.5NG139800.v4.1 // Pavir.5NG639700.v4.1	// Pavir.9KG518900.v4.1 // Pavir.5NG639700.v4.1 // Pavir.9NG297900.v4.1 // Pavir.5KG772100.v4.1 // Pavir.J332800.v4.1 // Pavir.5NG139800.v4.1 // Pavir.9KG185200.v4.1 // Pavir.9NG673100.v4.1 // Pavir.J099100.v4.1
GO:0046040	P	IMP metabolic process	6	2296	9	15902	0.0073	0.21	// Pavir.2KG111900.v4.1 // Pavir.1NG331300.v4.1 // Pavir.9KG420100.v4.1 // Pavir.3KG505200.v4.1 // Pavir.9NG612400.v4.1 // Pavir.5NG049600.v4.1	// Pavir.2KG111900.v4.1 // Pavir.1NG331300.v4.1 // Pavir.9KG420100.v4.1 // Pavir.2NG613400.v4.1 // Pavir.3KG505200.v4.1 // Pavir.9NG612400.v4.1 // Pavir.5KG046800.v4.1 // Pavir.5NG049600.v4.1 // Pavir.3NG233000.v4.1
GO:0090151	P	establishment of protein localization to mitochondrial membrane	5	2296	6	15902	0.0076	0.21	// Pavir.5KG734800.v4.1 // Pavir.2NG107700.v4.1 // Pavir.J486100.v4.1 // Pavir.9NG027600.v4.1 // Pavir.2KG141200.v4.1	// Pavir.2KG141200.v4.1 // Pavir.2NG107700.v4.1 // Pavir.J486100.v4.1 // Pavir.9NG027600.v4.1 // Pavir.5KG734800.v4.1 // Pavir.3KG275500.v4.1
GO:0072528	P	pyrimidine-containing compound biosynthetic process	13	2296	37	15902	0.0077	0.21	// Pavir.5KG763400.v4.1 // Pavir.5NG616300.v4.1 // Pavir.9NG460800.v4.1 // Pavir.5KG750700.v4.1 // Pavir.3NG237700.v4.1 // Pavir.3KG490200.v4.1 // Pavir.9KG339600.v4.1 // Pavir.3NG069900.v4.1 // Pavir.1NG304300.v4.1 // Pavir.5NG494600.v4.1 // Pavir.3NG249300.v4.1 // Pavir.1KG477000.v4.1 // Pavir.4NG139000.v4.1	// Pavir.4NG049100.v4.1 // Pavir.5KG763400.v4.1 // Pavir.3KG512000.v4.1 // Pavir.9NG460800.v4.1 // Pavir.3KG229900.v4.1 // Pavir.3NG237700.v4.1 // Pavir.3KG059300.v4.1 // Pavir.1KG378400.v4.1 // Pavir.4KG031000.v4.1 // Pavir.1KG477000.v4.1 // Pavir.1NG304300.v4.1 // Pavir.7NG255500.v4.1 // Pavir.3KG490200.v4.1 // Pavir.2KG442900.v4.1 // Pavir.5NG616300.v4.1 // Pavir.5KG414400.v4.1 // Pavir.2NG491…
GO:0090407	P	organophosphate biosynthetic process	39	2296	171	15902	0.0082	0.23	// Pavir.1KG352000.v4.1 // Pavir.9KG420100.v4.1 // Pavir.9NG460800.v4.1 // Pavir.3NG237700.v4.1 // Pavir.1KG230700.v4.1 // Pavir.1NG040400.v4.1 // Pavir.8NG035300.v4.1 // Pavir.1KG477000.v4.1 // Pavir.1NG304300.v4.1 // Pavir.1NG331300.v4.1 // Pavir.3KG490200.v4.1 // Pavir.4KG312000.v4.1 // Pavir.9NG612400.v4.1 // Pavir.5NG616300.v4.1 // Pavir.6NG218300.v4.1 // Pavir.3NG249300.v4.1 // Pavir.3KG505…	// Pavir.2KG232500.v4.1 // Pavir.5NG295100.v4.1 // Pavir.4NG299400.v4.1 // Pavir.1KG352000.v4.1 // Pavir.5NG231600.v4.1 // Pavir.9NG821000.v4.1 // Pavir.2NG157200.v4.1 // Pavir.3NG121800.v4.1 // Pavir.1NG304300.v4.1 // Pavir.6NG284300.v4.1 // Pavir.2KG219700.v4.1 // Pavir.6KG258700.v4.1 // Pavir.4NG132400.v4.1 // Pavir.5KG768900.v4.1 // Pavir.2NG401200.v4.1 // Pavir.9KG541000.v4.1 // Pavir.6KG406…
GO:0006241	P	CTP biosynthetic process	6	2296	10	15902	0.01	0.25	// Pavir.9NG460800.v4.1 // Pavir.3KG490200.v4.1 // Pavir.9KG339600.v4.1 // Pavir.3NG249300.v4.1 // Pavir.1KG477000.v4.1 // Pavir.1NG304300.v4.1	// Pavir.9NG460800.v4.1 // Pavir.2NG149800.v4.1 // Pavir.3KG490200.v4.1 // Pavir.9KG339600.v4.1 // Pavir.2NG491100.v4.1 // Pavir.1KG477000.v4.1 // Pavir.2KG442900.v4.1 // Pavir.3NG249300.v4.1 // Pavir.9NG633500.v4.1 // Pavir.1NG304300.v4.1
GO:0009220	P	pyrimidine ribonucleotide biosynthetic process	6	2296	10	15902	0.01	0.25	// Pavir.9NG460800.v4.1 // Pavir.3KG490200.v4.1 // Pavir.9KG339600.v4.1 // Pavir.3NG249300.v4.1 // Pavir.1KG477000.v4.1 // Pavir.1NG304300.v4.1	// Pavir.9NG460800.v4.1 // Pavir.2NG149800.v4.1 // Pavir.3KG490200.v4.1 // Pavir.9KG339600.v4.1 // Pavir.2NG491100.v4.1 // Pavir.1KG477000.v4.1 // Pavir.2KG442900.v4.1 // Pavir.3NG249300.v4.1 // Pavir.9NG633500.v4.1 // Pavir.1NG304300.v4.1
GO:0046036	P	CTP metabolic process	6	2296	10	15902	0.01	0.25	// Pavir.9NG460800.v4.1 // Pavir.3KG490200.v4.1 // Pavir.9KG339600.v4.1 // Pavir.3NG249300.v4.1 // Pavir.1KG477000.v4.1 // Pavir.1NG304300.v4.1	// Pavir.9NG460800.v4.1 // Pavir.2NG149800.v4.1 // Pavir.3KG490200.v4.1 // Pavir.9KG339600.v4.1 // Pavir.2NG491100.v4.1 // Pavir.1KG477000.v4.1 // Pavir.2KG442900.v4.1 // Pavir.3NG249300.v4.1 // Pavir.9NG633500.v4.1 // Pavir.1NG304300.v4.1
GO:0046132	P	pyrimidine ribonucleoside biosynthetic process	6	2296	10	15902	0.01	0.25	// Pavir.9NG460800.v4.1 // Pavir.3KG490200.v4.1 // Pavir.9KG339600.v4.1 // Pavir.3NG249300.v4.1 // Pavir.1KG477000.v4.1 // Pavir.1NG304300.v4.1	// Pavir.9NG460800.v4.1 // Pavir.2NG149800.v4.1 // Pavir.3KG490200.v4.1 // Pavir.9KG339600.v4.1 // Pavir.2NG491100.v4.1 // Pavir.1KG477000.v4.1 // Pavir.2KG442900.v4.1 // Pavir.3NG249300.v4.1 // Pavir.9NG633500.v4.1 // Pavir.1NG304300.v4.1
GO:0009148	P	pyrimidine nucleoside triphosphate biosynthetic process	6	2296	10	15902	0.01	0.25	// Pavir.9NG460800.v4.1 // Pavir.3KG490200.v4.1 // Pavir.9KG339600.v4.1 // Pavir.3NG249300.v4.1 // Pavir.1KG477000.v4.1 // Pavir.1NG304300.v4.1	// Pavir.9NG460800.v4.1 // Pavir.2NG149800.v4.1 // Pavir.3KG490200.v4.1 // Pavir.9KG339600.v4.1 // Pavir.2NG491100.v4.1 // Pavir.1KG477000.v4.1 // Pavir.2KG442900.v4.1 // Pavir.3NG249300.v4.1 // Pavir.9NG633500.v4.1 // Pavir.1NG304300.v4.1
GO:0009218	P	pyrimidine ribonucleotide metabolic process	6	2296	10	15902	0.01	0.25	// Pavir.9NG460800.v4.1 // Pavir.3KG490200.v4.1 // Pavir.9KG339600.v4.1 // Pavir.3NG249300.v4.1 // Pavir.1KG477000.v4.1 // Pavir.1NG304300.v4.1	// Pavir.9NG460800.v4.1 // Pavir.2NG149800.v4.1 // Pavir.3KG490200.v4.1 // Pavir.9KG339600.v4.1 // Pavir.2NG491100.v4.1 // Pavir.1KG477000.v4.1 // Pavir.2KG442900.v4.1 // Pavir.3NG249300.v4.1 // Pavir.9NG633500.v4.1 // Pavir.1NG304300.v4.1
GO:0046134	P	pyrimidine nucleoside biosynthetic process	6	2296	10	15902	0.01	0.25	// Pavir.9NG460800.v4.1 // Pavir.3KG490200.v4.1 // Pavir.9KG339600.v4.1 // Pavir.3NG249300.v4.1 // Pavir.1KG477000.v4.1 // Pavir.1NG304300.v4.1	// Pavir.9NG460800.v4.1 // Pavir.2NG149800.v4.1 // Pavir.3KG490200.v4.1 // Pavir.9KG339600.v4.1 // Pavir.2NG491100.v4.1 // Pavir.1KG477000.v4.1 // Pavir.2KG442900.v4.1 // Pavir.3NG249300.v4.1 // Pavir.9NG633500.v4.1 // Pavir.1NG304300.v4.1
GO:0071103	P	DNA conformation change	15	2296	48	15902	0.01	0.25	// Pavir.4KG129600.v4.1 // Pavir.5KG178400.v4.1 // Pavir.7KG187600.v4.1 // Pavir.5KG480500.v4.1 // Pavir.9NG060900.v4.1 // Pavir.6KG256700.v4.1 // Pavir.5NG442900.v4.1 // Pavir.J033300.v4.1 // Pavir.4KG037000.v4.1 // Pavir.2NG256200.v4.1 // Pavir.1NG316800.v4.1 // Pavir.5KG330600.v4.1 // Pavir.7NG178200.v4.1 // Pavir.2NG410200.v4.1 // Pavir.1KG346000.v4.1	// Pavir.5KG178400.v4.1 // Pavir.1NG316800.v4.1 // Pavir.9NG060900.v4.1 // Pavir.5NG178200.v4.1 // Pavir.J017200.v4.1 // Pavir.5KG335900.v4.1 // Pavir.2NG410200.v4.1 // Pavir.2NG256200.v4.1 // Pavir.4KG037000.v4.1 // Pavir.5KG079100.v4.1 // Pavir.9NG387000.v4.1 // Pavir.7NG267200.v4.1 // Pavir.1KG346000.v4.1 // Pavir.9KG074000.v4.1 // Pavir.5KG480500.v4.1 // Pavir.7NG300400.v4.1 // Pavir.9KG04410…
GO:0009147	P	pyrimidine nucleoside triphosphate metabolic process	6	2296	10	15902	0.01	0.25	// Pavir.9NG460800.v4.1 // Pavir.3KG490200.v4.1 // Pavir.9KG339600.v4.1 // Pavir.3NG249300.v4.1 // Pavir.1KG477000.v4.1 // Pavir.1NG304300.v4.1	// Pavir.9NG460800.v4.1 // Pavir.2NG149800.v4.1 // Pavir.3KG490200.v4.1 // Pavir.9KG339600.v4.1 // Pavir.2NG491100.v4.1 // Pavir.1KG477000.v4.1 // Pavir.2KG442900.v4.1 // Pavir.3NG249300.v4.1 // Pavir.9NG633500.v4.1 // Pavir.1NG304300.v4.1
GO:1901068	P	guanosine-containing compound metabolic process	10	2296	25	15902	0.0093	0.25	// Pavir.7KG431900.v4.1 // Pavir.9NG460800.v4.1 // Pavir.3KG490200.v4.1 // Pavir.6NG218300.v4.1 // Pavir.9KG339600.v4.1 // Pavir.6KG258700.v4.1 // Pavir.3NG249300.v4.1 // Pavir.7NG424000.v4.1 // Pavir.1KG477000.v4.1 // Pavir.1NG304300.v4.1	// Pavir.7NG424000.v4.1 // Pavir.9NG460800.v4.1 // Pavir.1KG477000.v4.1 // Pavir.1NG304300.v4.1 // Pavir.6NG243000.v4.1 // Pavir.3KG490200.v4.1 // Pavir.2NG149800.v4.1 // Pavir.6NG218300.v4.1 // Pavir.2NG341500.v4.1 // Pavir.3NG249300.v4.1 // Pavir.2NG491100.v4.1 // Pavir.9NG633500.v4.1 // Pavir.1NG440500.v4.1 // Pavir.9KG339600.v4.1 // Pavir.9KG442800.v4.1 // Pavir.3KG175900.v4.1 // Pavir.2NG345…
GO:0006183	P	GTP biosynthetic process	6	2296	10	15902	0.01	0.25	// Pavir.9NG460800.v4.1 // Pavir.3KG490200.v4.1 // Pavir.9KG339600.v4.1 // Pavir.3NG249300.v4.1 // Pavir.1KG477000.v4.1 // Pavir.1NG304300.v4.1	// Pavir.9NG460800.v4.1 // Pavir.2NG149800.v4.1 // Pavir.3KG490200.v4.1 // Pavir.9KG339600.v4.1 // Pavir.2NG491100.v4.1 // Pavir.1KG477000.v4.1 // Pavir.2KG442900.v4.1 // Pavir.3NG249300.v4.1 // Pavir.9NG633500.v4.1 // Pavir.1NG304300.v4.1
GO:0046051	P	UTP metabolic process	6	2296	10	15902	0.01	0.25	// Pavir.9NG460800.v4.1 // Pavir.3KG490200.v4.1 // Pavir.9KG339600.v4.1 // Pavir.3NG249300.v4.1 // Pavir.1KG477000.v4.1 // Pavir.1NG304300.v4.1	// Pavir.9NG460800.v4.1 // Pavir.2NG149800.v4.1 // Pavir.3KG490200.v4.1 // Pavir.9KG339600.v4.1 // Pavir.2NG491100.v4.1 // Pavir.1KG477000.v4.1 // Pavir.2KG442900.v4.1 // Pavir.3NG249300.v4.1 // Pavir.9NG633500.v4.1 // Pavir.1NG304300.v4.1
GO:0009209	P	pyrimidine ribonucleoside triphosphate biosynthetic process	6	2296	10	15902	0.01	0.25	// Pavir.9NG460800.v4.1 // Pavir.3KG490200.v4.1 // Pavir.9KG339600.v4.1 // Pavir.3NG249300.v4.1 // Pavir.1KG477000.v4.1 // Pavir.1NG304300.v4.1	// Pavir.9NG460800.v4.1 // Pavir.2NG149800.v4.1 // Pavir.3KG490200.v4.1 // Pavir.9KG339600.v4.1 // Pavir.2NG491100.v4.1 // Pavir.1KG477000.v4.1 // Pavir.2KG442900.v4.1 // Pavir.3NG249300.v4.1 // Pavir.9NG633500.v4.1 // Pavir.1NG304300.v4.1
GO:0009208	P	pyrimidine ribonucleoside triphosphate metabolic process	6	2296	10	15902	0.01	0.25	// Pavir.9NG460800.v4.1 // Pavir.3KG490200.v4.1 // Pavir.9KG339600.v4.1 // Pavir.3NG249300.v4.1 // Pavir.1KG477000.v4.1 // Pavir.1NG304300.v4.1	// Pavir.9NG460800.v4.1 // Pavir.2NG149800.v4.1 // Pavir.3KG490200.v4.1 // Pavir.9KG339600.v4.1 // Pavir.2NG491100.v4.1 // Pavir.1KG477000.v4.1 // Pavir.2KG442900.v4.1 // Pavir.3NG249300.v4.1 // Pavir.9NG633500.v4.1 // Pavir.1NG304300.v4.1
GO:0006228	P	UTP biosynthetic process	6	2296	10	15902	0.01	0.25	// Pavir.9NG460800.v4.1 // Pavir.3KG490200.v4.1 // Pavir.9KG339600.v4.1 // Pavir.3NG249300.v4.1 // Pavir.1KG477000.v4.1 // Pavir.1NG304300.v4.1	// Pavir.9NG460800.v4.1 // Pavir.2NG149800.v4.1 // Pavir.3KG490200.v4.1 // Pavir.9KG339600.v4.1 // Pavir.2NG491100.v4.1 // Pavir.1KG477000.v4.1 // Pavir.2KG442900.v4.1 // Pavir.3NG249300.v4.1 // Pavir.9NG633500.v4.1 // Pavir.1NG304300.v4.1
GO:0072527	P	pyrimidine-containing compound metabolic process	13	2296	39	15902	0.011	0.26	// Pavir.5KG763400.v4.1 // Pavir.5NG616300.v4.1 // Pavir.9NG460800.v4.1 // Pavir.5KG750700.v4.1 // Pavir.3NG237700.v4.1 // Pavir.3KG490200.v4.1 // Pavir.9KG339600.v4.1 // Pavir.3NG069900.v4.1 // Pavir.1NG304300.v4.1 // Pavir.5NG494600.v4.1 // Pavir.3NG249300.v4.1 // Pavir.1KG477000.v4.1 // Pavir.4NG139000.v4.1	// Pavir.4NG049100.v4.1 // Pavir.5KG763400.v4.1 // Pavir.3KG512000.v4.1 // Pavir.9NG460800.v4.1 // Pavir.3KG229900.v4.1 // Pavir.3NG237700.v4.1 // Pavir.3KG059300.v4.1 // Pavir.1KG378400.v4.1 // Pavir.5KG476900.v4.1 // Pavir.4KG031000.v4.1 // Pavir.1KG477000.v4.1 // Pavir.1NG304300.v4.1 // Pavir.7NG255500.v4.1 // Pavir.3KG490200.v4.1 // Pavir.2KG442900.v4.1 // Pavir.5NG616300.v4.1 // Pavir.5KG414…
GO:0022618	P	ribonucleoprotein complex assembly	8	2296	18	15902	0.012	0.28	// Pavir.J193400.v4.1 // Pavir.1KG182600.v4.1 // Pavir.1NG190900.v4.1 // Pavir.8NG255800.v4.1 // Pavir.7NG277600.v4.1 // Pavir.9KG296000.v4.1 // Pavir.1KG373700.v4.1 // Pavir.9KG204600.v4.1	// Pavir.J193400.v4.1 // Pavir.9NG004500.v4.1 // Pavir.1NG341500.v4.1 // Pavir.1KG110000.v4.1 // Pavir.2NG650200.v4.1 // Pavir.1KG182600.v4.1 // Pavir.9NG387300.v4.1 // Pavir.1KG373700.v4.1 // Pavir.8NG255800.v4.1 // Pavir.2NG269000.v4.1 // Pavir.7NG277600.v4.1 // Pavir.9KG296000.v4.1 // Pavir.1NG190900.v4.1 // Pavir.2KG559400.v4.1 // Pavir.7KG283800.v4.1 // Pavir.9KG204600.v4.1 // Pavir.2KG22450…
GO:0071826	P	ribonucleoprotein complex subunit organization	8	2296	18	15902	0.012	0.28	// Pavir.J193400.v4.1 // Pavir.1KG182600.v4.1 // Pavir.1NG190900.v4.1 // Pavir.8NG255800.v4.1 // Pavir.7NG277600.v4.1 // Pavir.9KG296000.v4.1 // Pavir.1KG373700.v4.1 // Pavir.9KG204600.v4.1	// Pavir.J193400.v4.1 // Pavir.9NG004500.v4.1 // Pavir.1NG341500.v4.1 // Pavir.1KG110000.v4.1 // Pavir.2NG650200.v4.1 // Pavir.1KG182600.v4.1 // Pavir.9NG387300.v4.1 // Pavir.1KG373700.v4.1 // Pavir.8NG255800.v4.1 // Pavir.2NG269000.v4.1 // Pavir.7NG277600.v4.1 // Pavir.9KG296000.v4.1 // Pavir.1NG190900.v4.1 // Pavir.2KG559400.v4.1 // Pavir.7KG283800.v4.1 // Pavir.9KG204600.v4.1 // Pavir.2KG22450…
GO:0006605	P	protein targeting	18	2296	64	15902	0.013	0.29	// Pavir.8NG033800.v4.1 // Pavir.9KG518900.v4.1 // Pavir.7KG079800.v4.1 // Pavir.5NG639700.v4.1 // Pavir.9NG027600.v4.1 // Pavir.9KG624300.v4.1 // Pavir.2KG141200.v4.1 // Pavir.2NG107700.v4.1 // Pavir.J332800.v4.1 // Pavir.6KG134200.v4.1 // Pavir.5NG139800.v4.1 // Pavir.3NG018300.v4.1 // Pavir.J486100.v4.1 // Pavir.5KG772100.v4.1 // Pavir.9NG673100.v4.1 // Pavir.2KG529300.v4.1 // Pavir.5KG734800.…	// Pavir.9KG518900.v4.1 // Pavir.6KG411700.v4.1 // Pavir.2KG141200.v4.1 // Pavir.4KG352300.v4.1 // Pavir.9NG644400.v4.1 // Pavir.5NG637700.v4.1 // Pavir.6KG134200.v4.1 // Pavir.5NG144400.v4.1 // Pavir.9NG307400.v4.1 // Pavir.4NG206900.v4.1 // Pavir.9NG297900.v4.1 // Pavir.1KG081000.v4.1 // Pavir.2NG046200.v4.1 // Pavir.1NG199500.v4.1 // Pavir.2KG529300.v4.1 // Pavir.3KG201200.v4.1 // Pavir.3NG018…
GO:1901137	P	carbohydrate derivative biosynthetic process	39	2296	178	15902	0.014	0.31	// Pavir.1KG352000.v4.1 // Pavir.9KG420100.v4.1 // Pavir.9NG460800.v4.1 // Pavir.1KG477000.v4.1 // Pavir.1NG304300.v4.1 // Pavir.6NG275600.v4.1 // Pavir.1NG331300.v4.1 // Pavir.7NG233300.v4.1 // Pavir.3KG490200.v4.1 // Pavir.7NG259600.v4.1 // Pavir.9NG612400.v4.1 // Pavir.6NG218300.v4.1 // Pavir.3NG249300.v4.1 // Pavir.3KG505200.v4.1 // Pavir.9KG541000.v4.1 // Pavir.8NG037200.v4.1 // Pavir.5NG191…	// Pavir.2KG232500.v4.1 // Pavir.5NG049600.v4.1 // Pavir.3KG565100.v4.1 // Pavir.4NG101100.v4.1 // Pavir.2KG247300.v4.1 // Pavir.9KG550400.v4.1 // Pavir.1NG304300.v4.1 // Pavir.2NG278200.v4.1 // Pavir.6NG284300.v4.1 // Pavir.5NG295100.v4.1 // Pavir.7NG233300.v4.1 // Pavir.J463000.v4.1 // Pavir.2KG219700.v4.1 // Pavir.6KG258700.v4.1 // Pavir.4NG132400.v4.1 // Pavir.3NG010500.v4.1 // Pavir.9KG54100…
GO:0006164	P	purine nucleotide biosynthetic process	20	2296	75	15902	0.014	0.31	// Pavir.7KG049900.v4.1 // Pavir.2KG111900.v4.1 // Pavir.1KG230700.v4.1 // Pavir.1NG331300.v4.1 // Pavir.9KG420100.v4.1 // Pavir.9NG460800.v4.1 // Pavir.3KG505200.v4.1 // Pavir.9NG083500.v4.1 // Pavir.9NG612400.v4.1 // Pavir.3KG490200.v4.1 // Pavir.6NG218300.v4.1 // Pavir.9KG339600.v4.1 // Pavir.3NG249300.v4.1 // Pavir.6NG097200.v4.1 // Pavir.8KG026900.v4.1 // Pavir.5NG049600.v4.1 // Pavir.8NG035…	// Pavir.1KG471800.v4.1 // Pavir.1NG453800.v4.1 // Pavir.4NG177900.v4.1 // Pavir.2NG449600.v4.1 // Pavir.9KG420100.v4.1 // Pavir.5NG295100.v4.1 // Pavir.9NG460800.v4.1 // Pavir.5KG375600.v4.1 // Pavir.5NG460000.v4.1 // Pavir.1KG230700.v4.1 // Pavir.2KG380000.v4.1 // Pavir.5KG469200.v4.1 // Pavir.5KG002500.v4.1 // Pavir.6KG114500.v4.1 // Pavir.5KG046800.v4.1 // Pavir.5NG315500.v4.1 // Pavir.8NG035…
GO:0033365	P	protein localization to organelle	19	2296	70	15902	0.014	0.32	// Pavir.8NG033800.v4.1 // Pavir.9KG518900.v4.1 // Pavir.7KG079800.v4.1 // Pavir.5NG639700.v4.1 // Pavir.9NG027600.v4.1 // Pavir.9KG624300.v4.1 // Pavir.2KG141200.v4.1 // Pavir.2NG107700.v4.1 // Pavir.4NG206900.v4.1 // Pavir.J332800.v4.1 // Pavir.6KG134200.v4.1 // Pavir.5NG139800.v4.1 // Pavir.3NG018300.v4.1 // Pavir.J486100.v4.1 // Pavir.2NG643400.v4.1 // Pavir.9NG673100.v4.1 // Pavir.2KG529300.…	// Pavir.9KG518900.v4.1 // Pavir.6KG411700.v4.1 // Pavir.2KG141200.v4.1 // Pavir.2KG323500.v4.1 // Pavir.9NG644400.v4.1 // Pavir.5NG637700.v4.1 // Pavir.5NG144400.v4.1 // Pavir.9NG307400.v4.1 // Pavir.4NG206900.v4.1 // Pavir.9NG297900.v4.1 // Pavir.2NG046200.v4.1 // Pavir.1NG199500.v4.1 // Pavir.2KG529300.v4.1 // Pavir.2NG450700.v4.1 // Pavir.3KG201200.v4.1 // Pavir.3NG018400.v4.1 // Pavir.5NG164…
GO:0042180	P	cellular ketone metabolic process	6	2296	11	15902	0.014	0.32	// Pavir.4NG265700.v4.1 // Pavir.2NG294600.v4.1 // Pavir.1KG092800.v4.1 // Pavir.1NG083000.v4.1 // Pavir.7KG377600.v4.1 // Pavir.7NG436200.v4.1	// Pavir.7NG436200.v4.1 // Pavir.2NG294600.v4.1 // Pavir.1KG092800.v4.1 // Pavir.2NG433900.v4.1 // Pavir.1KG092700.v4.1 // Pavir.1NG083000.v4.1 // Pavir.7KG377600.v4.1 // Pavir.2KG261000.v4.1 // Pavir.4NG265700.v4.1 // Pavir.1KG092500.v4.1 // Pavir.J574600.v4.1
GO:0051276	P	chromosome organization	32	2296	141	15902	0.016	0.36	// Pavir.6NG257200.v4.1 // Pavir.5KG178400.v4.1 // Pavir.9NG060900.v4.1 // Pavir.2KG090400.v4.1 // Pavir.6NG295200.v4.1 // Pavir.6NG349400.v4.1 // Pavir.2NG256200.v4.1 // Pavir.2NG410200.v4.1 // Pavir.9NG753200.v4.1 // Pavir.1KG346000.v4.1 // Pavir.2NG059900.v4.1 // Pavir.4KG129600.v4.1 // Pavir.4KG037000.v4.1 // Pavir.5KG480500.v4.1 // Pavir.7NG178200.v4.1 // Pavir.8KG291500.v4.1 // Pavir.5NG480…	// Pavir.6NG257200.v4.1 // Pavir.J767400.v4.1 // Pavir.7NG267200.v4.1 // Pavir.2KG090400.v4.1 // Pavir.7KG360800.v4.1 // Pavir.9KG583300.v4.1 // Pavir.9NG617100.v4.1 // Pavir.4KG222900.v4.1 // Pavir.2KG576700.v4.1 // Pavir.5NG284500.v4.1 // Pavir.5KG237900.v4.1 // Pavir.7NG300400.v4.1 // Pavir.6KG001500.v4.1 // Pavir.8KG291500.v4.1 // Pavir.5NG234900.v4.1 // Pavir.5KG766400.v4.1 // Pavir.1NG49460…
GO:0072522	P	purine-containing compound biosynthetic process	21	2296	82	15902	0.017	0.37	// Pavir.7KG049900.v4.1 // Pavir.2KG111900.v4.1 // Pavir.1KG230700.v4.1 // Pavir.1NG331300.v4.1 // Pavir.9KG420100.v4.1 // Pavir.9NG460800.v4.1 // Pavir.3KG505200.v4.1 // Pavir.9NG083500.v4.1 // Pavir.9NG612400.v4.1 // Pavir.3KG490200.v4.1 // Pavir.6NG218300.v4.1 // Pavir.9KG339600.v4.1 // Pavir.3NG249300.v4.1 // Pavir.6NG097200.v4.1 // Pavir.8KG026900.v4.1 // Pavir.5NG049600.v4.1 // Pavir.8NG035…	// Pavir.1KG471800.v4.1 // Pavir.1NG453800.v4.1 // Pavir.4NG177900.v4.1 // Pavir.2NG449600.v4.1 // Pavir.9KG420100.v4.1 // Pavir.5NG295100.v4.1 // Pavir.9NG460800.v4.1 // Pavir.5KG375600.v4.1 // Pavir.3KG061200.v4.1 // Pavir.5KG002500.v4.1 // Pavir.1KG230700.v4.1 // Pavir.2KG380000.v4.1 // Pavir.5KG469200.v4.1 // Pavir.5KG346700.v4.1 // Pavir.6KG114500.v4.1 // Pavir.5KG046800.v4.1 // Pavir.5NG315…
GO:0008213	P	protein alkylation	13	2296	42	15902	0.017	0.37	// Pavir.9NG083200.v4.1 // Pavir.4NG041600.v4.1 // Pavir.7KG329800.v4.1 // Pavir.2NG173200.v4.1 // Pavir.5NG547600.v4.1 // Pavir.2KG260900.v4.1 // Pavir.4KG010100.v4.1 // Pavir.4KG029000.v4.1 // Pavir.1NG028600.v4.1 // Pavir.2NG294500.v4.1 // Pavir.1KG043300.v4.1 // Pavir.5NG480400.v4.1 // Pavir.7KG375100.v4.1	// Pavir.9NG083200.v4.1 // Pavir.7KG329800.v4.1 // Pavir.4KG010100.v4.1 // Pavir.2NG628700.v4.1 // Pavir.2KG163600.v4.1 // Pavir.1NG453200.v4.1 // Pavir.9NG617100.v4.1 // Pavir.9NG262600.v4.1 // Pavir.4NG246400.v4.1 // Pavir.2KG292200.v4.1 // Pavir.1NG376200.v4.1 // Pavir.9KG156800.v4.1 // Pavir.2NG173200.v4.1 // Pavir.1NG494600.v4.1 // Pavir.2KG260900.v4.1 // Pavir.7NG322900.v4.1 // Pavir.2KG294…
GO:0006479	P	protein methylation	13	2296	42	15902	0.017	0.37	// Pavir.9NG083200.v4.1 // Pavir.4NG041600.v4.1 // Pavir.7KG329800.v4.1 // Pavir.2NG173200.v4.1 // Pavir.5NG547600.v4.1 // Pavir.2KG260900.v4.1 // Pavir.4KG010100.v4.1 // Pavir.4KG029000.v4.1 // Pavir.1NG028600.v4.1 // Pavir.2NG294500.v4.1 // Pavir.1KG043300.v4.1 // Pavir.5NG480400.v4.1 // Pavir.7KG375100.v4.1	// Pavir.9NG083200.v4.1 // Pavir.7KG329800.v4.1 // Pavir.4KG010100.v4.1 // Pavir.2NG628700.v4.1 // Pavir.2KG163600.v4.1 // Pavir.1NG453200.v4.1 // Pavir.9NG617100.v4.1 // Pavir.9NG262600.v4.1 // Pavir.4NG246400.v4.1 // Pavir.2KG292200.v4.1 // Pavir.1NG376200.v4.1 // Pavir.9KG156800.v4.1 // Pavir.2NG173200.v4.1 // Pavir.1NG494600.v4.1 // Pavir.2KG260900.v4.1 // Pavir.7NG322900.v4.1 // Pavir.2KG294…
GO:0046131	P	pyrimidine ribonucleoside metabolic process	6	2296	12	15902	0.019	0.41	// Pavir.9NG460800.v4.1 // Pavir.3KG490200.v4.1 // Pavir.9KG339600.v4.1 // Pavir.3NG249300.v4.1 // Pavir.1KG477000.v4.1 // Pavir.1NG304300.v4.1	// Pavir.9NG460800.v4.1 // Pavir.2NG149800.v4.1 // Pavir.3KG490200.v4.1 // Pavir.9KG339600.v4.1 // Pavir.5KG476900.v4.1 // Pavir.2NG491100.v4.1 // Pavir.5NG441500.v4.1 // Pavir.1KG477000.v4.1 // Pavir.2KG442900.v4.1 // Pavir.3NG249300.v4.1 // Pavir.9NG633500.v4.1 // Pavir.1NG304300.v4.1
GO:0006213	P	pyrimidine nucleoside metabolic process	6	2296	12	15902	0.019	0.41	// Pavir.9NG460800.v4.1 // Pavir.3KG490200.v4.1 // Pavir.9KG339600.v4.1 // Pavir.3NG249300.v4.1 // Pavir.1KG477000.v4.1 // Pavir.1NG304300.v4.1	// Pavir.9NG460800.v4.1 // Pavir.2NG149800.v4.1 // Pavir.3KG490200.v4.1 // Pavir.9KG339600.v4.1 // Pavir.5KG476900.v4.1 // Pavir.2NG491100.v4.1 // Pavir.5NG441500.v4.1 // Pavir.1KG477000.v4.1 // Pavir.2KG442900.v4.1 // Pavir.3NG249300.v4.1 // Pavir.9NG633500.v4.1 // Pavir.1NG304300.v4.1
GO:0009165	P	nucleotide biosynthetic process	26	2296	111	15902	0.021	0.44	// Pavir.1KG230700.v4.1 // Pavir.9KG420100.v4.1 // Pavir.9NG460800.v4.1 // Pavir.3NG237700.v4.1 // Pavir.1NG040400.v4.1 // Pavir.8NG035300.v4.1 // Pavir.1KG477000.v4.1 // Pavir.1NG304300.v4.1 // Pavir.1NG331300.v4.1 // Pavir.3KG490200.v4.1 // Pavir.4KG312000.v4.1 // Pavir.9NG612400.v4.1 // Pavir.6NG218300.v4.1 // Pavir.3NG249300.v4.1 // Pavir.8KG026900.v4.1 // Pavir.7KG049900.v4.1 // Pavir.2KG111…	// Pavir.2KG232500.v4.1 // Pavir.5NG295100.v4.1 // Pavir.2NG157200.v4.1 // Pavir.3NG121800.v4.1 // Pavir.1NG304300.v4.1 // Pavir.6NG284300.v4.1 // Pavir.6KG258700.v4.1 // Pavir.4NG132400.v4.1 // Pavir.5KG768900.v4.1 // Pavir.3NG010500.v4.1 // Pavir.3KG505200.v4.1 // Pavir.1NG344000.v4.1 // Pavir.2KG415300.v4.1 // Pavir.9NG643600.v4.1 // Pavir.5NG049600.v4.1 // Pavir.9NG695300.v4.1 // Pavir.2NG149…
GO:1901293	P	nucleoside phosphate biosynthetic process	26	2296	111	15902	0.021	0.44	// Pavir.1KG230700.v4.1 // Pavir.9KG420100.v4.1 // Pavir.9NG460800.v4.1 // Pavir.3NG237700.v4.1 // Pavir.1NG040400.v4.1 // Pavir.8NG035300.v4.1 // Pavir.1KG477000.v4.1 // Pavir.1NG304300.v4.1 // Pavir.1NG331300.v4.1 // Pavir.3KG490200.v4.1 // Pavir.4KG312000.v4.1 // Pavir.9NG612400.v4.1 // Pavir.6NG218300.v4.1 // Pavir.3NG249300.v4.1 // Pavir.8KG026900.v4.1 // Pavir.7KG049900.v4.1 // Pavir.2KG111…	// Pavir.2KG232500.v4.1 // Pavir.5NG295100.v4.1 // Pavir.2NG157200.v4.1 // Pavir.3NG121800.v4.1 // Pavir.1NG304300.v4.1 // Pavir.6NG284300.v4.1 // Pavir.6KG258700.v4.1 // Pavir.4NG132400.v4.1 // Pavir.5KG768900.v4.1 // Pavir.3NG010500.v4.1 // Pavir.3KG505200.v4.1 // Pavir.1NG344000.v4.1 // Pavir.2KG415300.v4.1 // Pavir.9NG643600.v4.1 // Pavir.5NG049600.v4.1 // Pavir.9NG695300.v4.1 // Pavir.2NG149…
GO:0006289	P	nucleotide-excision repair	10	2296	30	15902	0.024	0.49	// Pavir.1NG041400.v4.1 // Pavir.1NG075900.v4.1 // Pavir.6NG135400.v4.1 // Pavir.9KG632500.v4.1 // Pavir.7KG244400.v4.1 // Pavir.7NG347600.v4.1 // Pavir.1NG075800.v4.1 // Pavir.6NG110400.v4.1 // Pavir.1KG082900.v4.1 // Pavir.9NG653200.v4.1	// Pavir.1NG041400.v4.1 // Pavir.3KG097700.v4.1 // Pavir.6NG135400.v4.1 // Pavir.1KG031200.v4.1 // Pavir.2NG322100.v4.1 // Pavir.6KG267300.v4.1 // Pavir.7KG373500.v4.1 // Pavir.7NG443100.v4.1 // Pavir.9KG632500.v4.1 // Pavir.1NG287800.v4.1 // Pavir.6NG070000.v4.1 // Pavir.9NG338500.v4.1 // Pavir.4KG206000.v4.1 // Pavir.1NG075900.v4.1 // Pavir.J301100.v4.1 // Pavir.6KG054800.v4.1 // Pavir.1KG08300…
GO:0016043	P	cellular component organization	83	2296	450	15902	0.024	0.49	// Pavir.6NG257200.v4.1 // Pavir.5KG574700.v4.1 // Pavir.5KG772100.v4.1 // Pavir.5KG178400.v4.1 // Pavir.9KG365600.v4.1 // Pavir.9KG518900.v4.1 // Pavir.9NG060900.v4.1 // Pavir.5NG442900.v4.1 // Pavir.9KG320500.v4.1 // Pavir.2KG090400.v4.1 // Pavir.9NG245100.v4.1 // Pavir.8NG255800.v4.1 // Pavir.1KG242900.v4.1 // Pavir.2KG141200.v4.1 // Pavir.4NG206900.v4.1 // Pavir.6NG349400.v4.1 // Pavir.2NG256…	// Pavir.J767400.v4.1 // Pavir.7NG267200.v4.1 // Pavir.2KG090400.v4.1 // Pavir.7KG360800.v4.1 // Pavir.1NG453200.v4.1 // Pavir.J028600.v4.1 // Pavir.8NG124700.v4.1 // Pavir.1NG526400.v4.1 // Pavir.5KG237900.v4.1 // Pavir.2KG515400.v4.1 // Pavir.8KG291500.v4.1 // Pavir.9NG782300.v4.1 // Pavir.2NG620700.v4.1 // Pavir.9KG014400.v4.1 // Pavir.4NG027900.v4.1 // Pavir.9NG313400.v4.1 // Pavir.2KG469100.…
GO:0019439	P	aromatic compound catabolic process	12	2296	40	15902	0.026	0.53	// Pavir.9NG097700.v4.1 // Pavir.1KG384900.v4.1 // Pavir.1NG083000.v4.1 // Pavir.9NG080300.v4.1 // Pavir.2NG023400.v4.1 // Pavir.9NG538000.v4.1 // Pavir.2NG294600.v4.1 // Pavir.3KG524000.v4.1 // Pavir.1KG092800.v4.1 // Pavir.4KG378500.v4.1 // Pavir.7NG393300.v4.1 // Pavir.1NG350200.v4.1	// Pavir.1KG384900.v4.1 // Pavir.9NG097700.v4.1 // Pavir.4NG311300.v4.1 // Pavir.9NG080300.v4.1 // Pavir.2KG165300.v4.1 // Pavir.9NG538000.v4.1 // Pavir.4KG318800.v4.1 // Pavir.3KG524000.v4.1 // Pavir.5KG476900.v4.1 // Pavir.2NG023500.v4.1 // Pavir.4KG218600.v4.1 // Pavir.2KG261000.v4.1 // Pavir.1NG551100.v4.1 // Pavir.7KG430400.v4.1 // Pavir.2NG499900.v4.1 // Pavir.1KG549500.v4.1 // Pavir.5KG117…
GO:0034622	P	cellular macromolecular complex assembly	23	2296	98	15902	0.028	0.56	// Pavir.9KG320500.v4.1 // Pavir.8NG255800.v4.1 // Pavir.6NG349400.v4.1 // Pavir.4KG037000.v4.1 // Pavir.2NG608600.v4.1 // Pavir.1KG346000.v4.1 // Pavir.7NG277600.v4.1 // Pavir.7NG178200.v4.1 // Pavir.J193400.v4.1 // Pavir.2KG563200.v4.1 // Pavir.7KG187600.v4.1 // Pavir.6KG256700.v4.1 // Pavir.1KG182600.v4.1 // Pavir.1NG316800.v4.1 // Pavir.1KG373700.v4.1 // Pavir.8KG035500.v4.1 // Pavir.2NG16020…	// Pavir.7NG267200.v4.1 // Pavir.1KG543300.v4.1 // Pavir.2NG650200.v4.1 // Pavir.9NG387300.v4.1 // Pavir.8KG122100.v4.1 // Pavir.7KG283800.v4.1 // Pavir.8NG124700.v4.1 // Pavir.5NG284500.v4.1 // Pavir.2NG608600.v4.1 // Pavir.9NG102100.v4.1 // Pavir.7NG300400.v4.1 // Pavir.8KG035500.v4.1 // Pavir.1NG557400.v4.1 // Pavir.5KG399500.v4.1 // Pavir.1NG014700.v4.1 // Pavir.5NG442900.v4.1 // Pavir.2KG592…
GO:0065003	P	macromolecular complex assembly	25	2296	109	15902	0.028	0.56	// Pavir.9KG320500.v4.1 // Pavir.1KG222000.v4.1 // Pavir.8NG255800.v4.1 // Pavir.6NG349400.v4.1 // Pavir.4KG037000.v4.1 // Pavir.3KG400400.v4.1 // Pavir.2NG608600.v4.1 // Pavir.1KG346000.v4.1 // Pavir.7NG277600.v4.1 // Pavir.7NG178200.v4.1 // Pavir.J193400.v4.1 // Pavir.2KG563200.v4.1 // Pavir.7KG187600.v4.1 // Pavir.6KG256700.v4.1 // Pavir.1KG182600.v4.1 // Pavir.1NG316800.v4.1 // Pavir.1KG37370…	// Pavir.7NG267200.v4.1 // Pavir.1KG543300.v4.1 // Pavir.4KG010000.v4.1 // Pavir.2NG650200.v4.1 // Pavir.1KG222000.v4.1 // Pavir.9NG387300.v4.1 // Pavir.8KG122100.v4.1 // Pavir.7KG283800.v4.1 // Pavir.8NG124700.v4.1 // Pavir.9KG595600.v4.1 // Pavir.5NG284500.v4.1 // Pavir.2NG608600.v4.1 // Pavir.9NG102100.v4.1 // Pavir.7NG300400.v4.1 // Pavir.1KG005900.v4.1 // Pavir.8KG035500.v4.1 // Pavir.1NG557…
GO:0006383	P	transcription from RNA polymerase III promoter	5	2296	10	15902	0.032	0.64	// Pavir.2KG528600.v4.1 // Pavir.9KG370500.v4.1 // Pavir.7NG276200.v4.1 // Pavir.2NG584300.v4.1 // Pavir.7NG141300.v4.1	// Pavir.1KG454100.v4.1 // Pavir.9KG370500.v4.1 // Pavir.7NG276200.v4.1 // Pavir.2KG528600.v4.1 // Pavir.1NG330600.v4.1 // Pavir.2NG584300.v4.1 // Pavir.1NG251400.v4.1 // Pavir.7NG141300.v4.1 // Pavir.6KG182500.v4.1 // Pavir.5KG682300.v4.1
GO:0006310	P	DNA recombination	16	2296	63	15902	0.036	0.71	// Pavir.4NG199300.v4.1 // Pavir.9NG342600.v4.1 // Pavir.5NG165400.v4.1 // Pavir.7NG326000.v4.1 // Pavir.4KG006600.v4.1 // Pavir.5KG163900.v4.1 // Pavir.4KG395400.v4.1 // Pavir.4NG324300.v4.1 // Pavir.3KG306000.v4.1 // Pavir.4KG052600.v4.1 // Pavir.9KG156400.v4.1 // Pavir.4NG079600.v4.1 // Pavir.4KG171400.v4.1 // Pavir.9KG592500.v4.1 // Pavir.9NG263600.v4.1 // Pavir.9NG745000.v4.1	// Pavir.5KG550300.v4.1 // Pavir.4KG395400.v4.1 // Pavir.5NG165400.v4.1 // Pavir.3KG488900.v4.1 // Pavir.5KG386900.v4.1 // Pavir.7NG443600.v4.1 // Pavir.7NG410400.v4.1 // Pavir.8KG377800.v4.1 // Pavir.5NG504000.v4.1 // Pavir.5KG415200.v4.1 // Pavir.4NG288300.v4.1 // Pavir.8NG317500.v4.1 // Pavir.9KG082200.v4.1 // Pavir.4NG323600.v4.1 // Pavir.7NG326000.v4.1 // Pavir.9KG326300.v4.1 // Pavir.9KG440…
GO:0006265	P	DNA topological change	7	2296	19	15902	0.038	0.74	// Pavir.4KG129600.v4.1 // Pavir.5KG178400.v4.1 // Pavir.9NG060900.v4.1 // Pavir.J033300.v4.1 // Pavir.5KG330600.v4.1 // Pavir.2NG256200.v4.1 // Pavir.2NG410200.v4.1	// Pavir.2NG410200.v4.1 // Pavir.6NG070900.v4.1 // Pavir.5NG178200.v4.1 // Pavir.5KG178400.v4.1 // Pavir.9NG417800.v4.1 // Pavir.9NG060900.v4.1 // Pavir.4KG129600.v4.1 // Pavir.6KG055400.v4.1 // Pavir.5KG330600.v4.1 // Pavir.9NG387000.v4.1 // Pavir.J033300.v4.1 // Pavir.4NG145600.v4.1 // Pavir.J017200.v4.1 // Pavir.1KG461900.v4.1 // Pavir.9KG044100.v4.1 // Pavir.J327900.v4.1 // Pavir.2NG256200.v4…
GO:1901361	P	organic cyclic compound catabolic process	11	2296	38	15902	0.039	0.74	// Pavir.9NG097700.v4.1 // Pavir.1KG384900.v4.1 // Pavir.1NG083000.v4.1 // Pavir.9NG080300.v4.1 // Pavir.2NG023400.v4.1 // Pavir.9NG538000.v4.1 // Pavir.2NG294600.v4.1 // Pavir.3KG524000.v4.1 // Pavir.1KG092800.v4.1 // Pavir.7NG393300.v4.1 // Pavir.1NG350200.v4.1	// Pavir.1KG384900.v4.1 // Pavir.9NG097700.v4.1 // Pavir.9NG080300.v4.1 // Pavir.2KG165300.v4.1 // Pavir.9NG538000.v4.1 // Pavir.4KG318800.v4.1 // Pavir.3KG524000.v4.1 // Pavir.5KG476900.v4.1 // Pavir.2NG023500.v4.1 // Pavir.4KG218600.v4.1 // Pavir.2KG261000.v4.1 // Pavir.1NG551100.v4.1 // Pavir.7KG430400.v4.1 // Pavir.2NG499900.v4.1 // Pavir.1KG549500.v4.1 // Pavir.5KG117700.v4.1 // Pavir.1KG092…
GO:0046700	P	heterocycle catabolic process	11	2296	38	15902	0.039	0.74	// Pavir.9NG097700.v4.1 // Pavir.1KG384900.v4.1 // Pavir.1NG083000.v4.1 // Pavir.9NG080300.v4.1 // Pavir.2NG023400.v4.1 // Pavir.9NG538000.v4.1 // Pavir.2NG294600.v4.1 // Pavir.3KG524000.v4.1 // Pavir.1KG092800.v4.1 // Pavir.7NG393300.v4.1 // Pavir.1NG350200.v4.1	// Pavir.1KG384900.v4.1 // Pavir.9NG097700.v4.1 // Pavir.9NG080300.v4.1 // Pavir.2KG165300.v4.1 // Pavir.9NG538000.v4.1 // Pavir.4KG318800.v4.1 // Pavir.3KG524000.v4.1 // Pavir.5KG476900.v4.1 // Pavir.2NG023500.v4.1 // Pavir.4KG218600.v4.1 // Pavir.2KG261000.v4.1 // Pavir.1NG551100.v4.1 // Pavir.7KG430400.v4.1 // Pavir.2NG499900.v4.1 // Pavir.1KG549500.v4.1 // Pavir.5KG117700.v4.1 // Pavir.1KG092…
GO:0065004	P	protein-DNA complex assembly	10	2296	33	15902	0.038	0.74	// Pavir.7KG187600.v4.1 // Pavir.6KG256700.v4.1 // Pavir.5NG442900.v4.1 // Pavir.6NG295200.v4.1 // Pavir.4KG037000.v4.1 // Pavir.1NG316800.v4.1 // Pavir.5KG480500.v4.1 // Pavir.6NG349400.v4.1 // Pavir.7NG178200.v4.1 // Pavir.1KG346000.v4.1	// Pavir.7NG267200.v4.1 // Pavir.6KG352400.v4.1 // Pavir.5KG335900.v4.1 // Pavir.6NG349400.v4.1 // Pavir.1KG346000.v4.1 // Pavir.5KG079100.v4.1 // Pavir.5NG284500.v4.1 // Pavir.7KG187600.v4.1 // Pavir.4KG037000.v4.1 // Pavir.9KG074000.v4.1 // Pavir.5KG480500.v4.1 // Pavir.7NG300400.v4.1 // Pavir.5KG244900.v4.1 // Pavir.7NG178200.v4.1 // Pavir.5NG080700.v4.1 // Pavir.4KG180300.v4.1 // Pavir.6KG256…
GO:0042558	P	pteridine-containing compound metabolic process	8	2296	24	15902	0.041	0.77	// Pavir.5NG419700.v4.1 // Pavir.6NG358900.v4.1 // Pavir.2NG579800.v4.1 // Pavir.1KG014100.v4.1 // Pavir.2KG215100.v4.1 // Pavir.J365000.v4.1 // Pavir.6KG405400.v4.1 // Pavir.1NG049400.v4.1	// Pavir.2NG579800.v4.1 // Pavir.3KG361500.v4.1 // Pavir.2NG391500.v4.1 // Pavir.7NG425800.v4.1 // Pavir.2KG538800.v4.1 // Pavir.2KG552100.v4.1 // Pavir.2KG215100.v4.1 // Pavir.J554000.v4.1 // Pavir.6KG405400.v4.1 // Pavir.2KG552200.v4.1 // Pavir.9KG132600.v4.1 // Pavir.3KG150600.v4.1 // Pavir.5NG419700.v4.1 // Pavir.6NG358900.v4.1 // Pavir.9KG559800.v4.1 // Pavir.5NG099000.v4.1 // Pavir.J551700.…
GO:0000375	P	RNA splicing, via transesterification reactions	15	2296	59	15902	0.041	0.77	// Pavir.J193400.v4.1 // Pavir.6KG052800.v4.1 // Pavir.1NG190900.v4.1 // Pavir.4KG034100.v4.1 // Pavir.9KG471900.v4.1 // Pavir.2KG371900.v4.1 // Pavir.1KG182600.v4.1 // Pavir.1KG031800.v4.1 // Pavir.8NG255800.v4.1 // Pavir.2KG279800.v4.1 // Pavir.7NG277600.v4.1 // Pavir.9KG296000.v4.1 // Pavir.1KG373700.v4.1 // Pavir.6NG055700.v4.1 // Pavir.9KG204600.v4.1	// Pavir.6KG052800.v4.1 // Pavir.9KG471900.v4.1 // Pavir.6NG116900.v4.1 // Pavir.6KG398100.v4.1 // Pavir.2NG298000.v4.1 // Pavir.1NG363000.v4.1 // Pavir.9NG387300.v4.1 // Pavir.1KG373700.v4.1 // Pavir.8NG255800.v4.1 // Pavir.4KG009600.v4.1 // Pavir.2NG269000.v4.1 // Pavir.7KG283800.v4.1 // Pavir.1NG345000.v4.1 // Pavir.6KG247600.v4.1 // Pavir.9KG446700.v4.1 // Pavir.1NG341500.v4.1 // Pavir.9NG829…
GO:0000377	P	RNA splicing, via transesterification reactions with bulged adenosine as nucleophile	15	2296	59	15902	0.041	0.77	// Pavir.J193400.v4.1 // Pavir.6KG052800.v4.1 // Pavir.1NG190900.v4.1 // Pavir.4KG034100.v4.1 // Pavir.9KG471900.v4.1 // Pavir.2KG371900.v4.1 // Pavir.1KG182600.v4.1 // Pavir.1KG031800.v4.1 // Pavir.8NG255800.v4.1 // Pavir.2KG279800.v4.1 // Pavir.7NG277600.v4.1 // Pavir.9KG296000.v4.1 // Pavir.1KG373700.v4.1 // Pavir.6NG055700.v4.1 // Pavir.9KG204600.v4.1	// Pavir.6KG052800.v4.1 // Pavir.9KG471900.v4.1 // Pavir.6NG116900.v4.1 // Pavir.6KG398100.v4.1 // Pavir.2NG298000.v4.1 // Pavir.1NG363000.v4.1 // Pavir.9NG387300.v4.1 // Pavir.1KG373700.v4.1 // Pavir.8NG255800.v4.1 // Pavir.4KG009600.v4.1 // Pavir.2NG269000.v4.1 // Pavir.7KG283800.v4.1 // Pavir.1NG345000.v4.1 // Pavir.6KG247600.v4.1 // Pavir.9KG446700.v4.1 // Pavir.1NG341500.v4.1 // Pavir.9NG829…
GO:0000398	P	mRNA splicing, via spliceosome	15	2296	59	15902	0.041	0.77	// Pavir.J193400.v4.1 // Pavir.6KG052800.v4.1 // Pavir.1NG190900.v4.1 // Pavir.4KG034100.v4.1 // Pavir.9KG471900.v4.1 // Pavir.2KG371900.v4.1 // Pavir.1KG182600.v4.1 // Pavir.1KG031800.v4.1 // Pavir.8NG255800.v4.1 // Pavir.2KG279800.v4.1 // Pavir.7NG277600.v4.1 // Pavir.9KG296000.v4.1 // Pavir.1KG373700.v4.1 // Pavir.6NG055700.v4.1 // Pavir.9KG204600.v4.1	// Pavir.6KG052800.v4.1 // Pavir.9KG471900.v4.1 // Pavir.6NG116900.v4.1 // Pavir.6KG398100.v4.1 // Pavir.2NG298000.v4.1 // Pavir.1NG363000.v4.1 // Pavir.9NG387300.v4.1 // Pavir.1KG373700.v4.1 // Pavir.8NG255800.v4.1 // Pavir.4KG009600.v4.1 // Pavir.2NG269000.v4.1 // Pavir.7KG283800.v4.1 // Pavir.1NG345000.v4.1 // Pavir.6KG247600.v4.1 // Pavir.9KG446700.v4.1 // Pavir.1NG341500.v4.1 // Pavir.9NG829…
GO:0006333	P	chromatin assembly or disassembly	9	2296	29	15902	0.043	0.79	// Pavir.6NG257200.v4.1 // Pavir.7KG187600.v4.1 // Pavir.6KG256700.v4.1 // Pavir.5NG442900.v4.1 // Pavir.4KG037000.v4.1 // Pavir.1NG316800.v4.1 // Pavir.5KG480500.v4.1 // Pavir.7NG178200.v4.1 // Pavir.1KG346000.v4.1	// Pavir.6NG257200.v4.1 // Pavir.7NG267200.v4.1 // Pavir.5KG335900.v4.1 // Pavir.1KG346000.v4.1 // Pavir.5KG079100.v4.1 // Pavir.7KG187600.v4.1 // Pavir.4KG037000.v4.1 // Pavir.9KG074000.v4.1 // Pavir.5KG480500.v4.1 // Pavir.7NG300400.v4.1 // Pavir.7NG178200.v4.1 // Pavir.5NG080700.v4.1 // Pavir.4KG180300.v4.1 // Pavir.6KG256700.v4.1 // Pavir.4NG022500.v4.1 // Pavir.7KG308600.v4.1 // Pavir.5KG489…
GO:0044270	P	cellular nitrogen compound catabolic process	11	2296	39	15902	0.044	0.81	// Pavir.9NG097700.v4.1 // Pavir.1KG384900.v4.1 // Pavir.1NG083000.v4.1 // Pavir.9NG080300.v4.1 // Pavir.2NG023400.v4.1 // Pavir.9NG538000.v4.1 // Pavir.2NG294600.v4.1 // Pavir.3KG524000.v4.1 // Pavir.1KG092800.v4.1 // Pavir.7NG393300.v4.1 // Pavir.1NG350200.v4.1	// Pavir.1KG384900.v4.1 // Pavir.9NG097700.v4.1 // Pavir.9NG080300.v4.1 // Pavir.2KG165300.v4.1 // Pavir.9NG538000.v4.1 // Pavir.4KG318800.v4.1 // Pavir.3KG524000.v4.1 // Pavir.5KG476900.v4.1 // Pavir.2NG023500.v4.1 // Pavir.4KG218600.v4.1 // Pavir.2KG261000.v4.1 // Pavir.1NG551100.v4.1 // Pavir.7KG430400.v4.1 // Pavir.2NG499900.v4.1 // Pavir.1KG549500.v4.1 // Pavir.5KG117700.v4.1 // Pavir.1KG092…
GO:0071824	P	protein-DNA complex subunit organization	10	2296	35	15902	0.051	0.92	// Pavir.7KG187600.v4.1 // Pavir.6KG256700.v4.1 // Pavir.5NG442900.v4.1 // Pavir.6NG295200.v4.1 // Pavir.4KG037000.v4.1 // Pavir.1NG316800.v4.1 // Pavir.5KG480500.v4.1 // Pavir.6NG349400.v4.1 // Pavir.7NG178200.v4.1 // Pavir.1KG346000.v4.1	// Pavir.1NG316800.v4.1 // Pavir.6KG352400.v4.1 // Pavir.5KG335900.v4.1 // Pavir.6NG349400.v4.1 // Pavir.4KG037000.v4.1 // Pavir.5KG079100.v4.1 // Pavir.5NG284500.v4.1 // Pavir.7NG267200.v4.1 // Pavir.1KG346000.v4.1 // Pavir.9KG074000.v4.1 // Pavir.5KG480500.v4.1 // Pavir.7NG300400.v4.1 // Pavir.5KG244900.v4.1 // Pavir.6KG001500.v4.1 // Pavir.7NG178200.v4.1 // Pavir.5NG080700.v4.1 // Pavir.7KG187…
GO:0006760	P	folic acid-containing compound metabolic process	7	2296	21	15902	0.055	0.98	// Pavir.6NG358900.v4.1 // Pavir.2NG579800.v4.1 // Pavir.1KG014100.v4.1 // Pavir.2KG215100.v4.1 // Pavir.J365000.v4.1 // Pavir.6KG405400.v4.1 // Pavir.1NG049400.v4.1	// Pavir.2NG348200.v4.1 // Pavir.2KG552100.v4.1 // Pavir.6NG358900.v4.1 // Pavir.9KG132600.v4.1 // Pavir.2NG579800.v4.1 // Pavir.5NG099000.v4.1 // Pavir.1KG014100.v4.1 // Pavir.3KG361500.v4.1 // Pavir.2NG391500.v4.1 // Pavir.9KG559800.v4.1 // Pavir.7NG425800.v4.1 // Pavir.2KG215100.v4.1 // Pavir.J365000.v4.1 // Pavir.J554000.v4.1 // Pavir.6KG405400.v4.1 // Pavir.2NG118800.v4.1 // Pavir.J551700.v4…
GO:0009167	P	purine ribonucleoside monophosphate metabolic process	13	2296	149	15902	0.98	1	// Pavir.7KG049900.v4.1 // Pavir.2KG111900.v4.1 // Pavir.1NG331300.v4.1 // Pavir.9KG420100.v4.1 // Pavir.9KG345100.v4.1 // Pavir.3KG505200.v4.1 // Pavir.9NG612400.v4.1 // Pavir.6NG218300.v4.1 // Pavir.9KG200000.v4.1 // Pavir.5NG049600.v4.1 // Pavir.8KG067200.v4.1 // Pavir.6KG258700.v4.1 // Pavir.3KG383700.v4.1	// Pavir.3KG038700.v4.1 // Pavir.2KG232500.v4.1 // Pavir.5NG295100.v4.1 // Pavir.J266400.v4.1 // Pavir.6NG284300.v4.1 // Pavir.9KG060900.v4.1 // Pavir.9NG511300.v4.1 // Pavir.3KG024400.v4.1 // Pavir.2NG557500.v4.1 // Pavir.3KG333700.v4.1 // Pavir.J367700.v4.1 // Pavir.3NG010500.v4.1 // Pavir.6KG114500.v4.1 // Pavir.9NG643600.v4.1 // Pavir.7NG253100.v4.1 // Pavir.3KG505200.v4.1 // Pavir.5KG425300.…
GO:0044281	P	small molecule metabolic process	137	2296	899	15902	0.29	1	// Pavir.2KG304100.v4.1 // Pavir.3KG314600.v4.1 // Pavir.1NG445600.v4.1 // Pavir.3NG009600.v4.1 // Pavir.1NG530600.v4.1 // Pavir.2NG061900.v4.1 // Pavir.9KG422600.v4.1 // Pavir.9KG465900.v4.1 // Pavir.1NG304300.v4.1 // Pavir.1KG468100.v4.1 // Pavir.1NG190800.v4.1 // Pavir.4KG173400.v4.1 // Pavir.6KG258700.v4.1 // Pavir.3KG151100.v4.1 // Pavir.3KG362000.v4.1 // Pavir.3KG505200.v4.1 // Pavir.6NG097…	// Pavir.7KG080700.v4.1 // Pavir.2KG358500.v4.1 // Pavir.5NG260100.v4.1 // Pavir.6NG016000.v4.1 // Pavir.4NG011200.v4.1 // Pavir.5KG248200.v4.1 // Pavir.5KG468800.v4.1 // Pavir.1NG530600.v4.1 // Pavir.1KG540000.v4.1 // Pavir.7NG133700.v4.1 // Pavir.3NG185400.v4.1 // Pavir.2KG261000.v4.1 // Pavir.9NG478700.v4.1 // Pavir.4NG009000.v4.1 // Pavir.2KG513600.v4.1 // Pavir.4KG005300.v4.1 // Pavir.7NG361…
GO:0044283	P	small molecule biosynthetic process	36	2296	242	15902	0.46	1	// Pavir.1NG012300.v4.1 // Pavir.1NG199600.v4.1 // Pavir.2KG304100.v4.1 // Pavir.9NG045800.v4.1 // Pavir.8NG027400.v4.1 // Pavir.3NG009600.v4.1 // Pavir.7NG375000.v4.1 // Pavir.1KG086400.v4.1 // Pavir.9KG465900.v4.1 // Pavir.3NG069900.v4.1 // Pavir.3NG045700.v4.1 // Pavir.4KG173400.v4.1 // Pavir.3KG314600.v4.1 // Pavir.1KG273000.v4.1 // Pavir.9NG037300.v4.1 // Pavir.7KG377600.v4.1 // Pavir.9KG557…	// Pavir.9NG206900.v4.1 // Pavir.2KG304100.v4.1 // Pavir.5NG627700.v4.1 // Pavir.9KG517800.v4.1 // Pavir.5KG248200.v4.1 // Pavir.3KG059300.v4.1 // Pavir.3NG009600.v4.1 // Pavir.5KG468800.v4.1 // Pavir.2NG599000.v4.1 // Pavir.1KG540000.v4.1 // Pavir.9KG465900.v4.1 // Pavir.9NG638900.v4.1 // Pavir.3KG491100.v4.1 // Pavir.9NG179000.v4.1 // Pavir.1KG273000.v4.1 // Pavir.9KG191700.v4.1 // Pavir.9NG068…
GO:0009168	P	purine ribonucleoside monophosphate biosynthetic process	9	2296	48	15902	0.29	1	// Pavir.7KG049900.v4.1 // Pavir.2KG111900.v4.1 // Pavir.1NG331300.v4.1 // Pavir.9KG420100.v4.1 // Pavir.3KG505200.v4.1 // Pavir.9NG612400.v4.1 // Pavir.6NG218300.v4.1 // Pavir.5NG049600.v4.1 // Pavir.6KG258700.v4.1	// Pavir.1KG471800.v4.1 // Pavir.5KG002500.v4.1 // Pavir.4NG177900.v4.1 // Pavir.2KG232500.v4.1 // Pavir.9KG420100.v4.1 // Pavir.5NG295100.v4.1 // Pavir.5KG375600.v4.1 // Pavir.5NG460000.v4.1 // Pavir.5KG046800.v4.1 // Pavir.5NG315500.v4.1 // Pavir.1NG453800.v4.1 // Pavir.5NG111400.v4.1 // Pavir.3NG233000.v4.1 // Pavir.6KG113200.v4.1 // Pavir.1NG331300.v4.1 // Pavir.2NG613400.v4.1 // Pavir.9KG496…
GO:0051716	P	cellular response to stimulus	73	2296	472	15902	0.31	1	// Pavir.1NG041400.v4.1 // Pavir.4KG395400.v4.1 // Pavir.5NG165400.v4.1 // Pavir.2NG519500.v4.1 // Pavir.1KG524700.v4.1 // Pavir.6NG135400.v4.1 // Pavir.2NG220500.v4.1 // Pavir.3KG321200.v4.1 // Pavir.1NG075900.v4.1 // Pavir.2KG090400.v4.1 // Pavir.1KG042100.v4.1 // Pavir.9KG075800.v4.1 // Pavir.9KG130700.v4.1 // Pavir.9KG341800.v4.1 // Pavir.5KG550700.v4.1 // Pavir.2KG580300.v4.1 // Pavir.5KG700…	// Pavir.2KG578700.v4.1 // Pavir.5NG183000.v4.1 // Pavir.2KG090400.v4.1 // Pavir.J382000.v4.1 // Pavir.5KG415200.v4.1 // Pavir.9NG015600.v4.1 // Pavir.5KG064900.v4.1 // Pavir.8KG009400.v4.1 // Pavir.7KG227500.v4.1 // Pavir.9NG189500.v4.1 // Pavir.5NG531800.v4.1 // Pavir.3KG380300.v4.1 // Pavir.6NG147100.v4.1 // Pavir.4KG356000.v4.1 // Pavir.1NG344000.v4.1 // Pavir.2NG321800.v4.1 // Pavir.5NG50650…
GO:0016458	P	gene silencing	6	2296	19	15902	0.086	1	// Pavir.3KG050000.v4.1 // Pavir.1KG307300.v4.1 // Pavir.2NG173500.v4.1 // Pavir.8KG264400.v4.1 // Pavir.2KG291400.v4.1 // Pavir.8NG111600.v4.1	// Pavir.3KG050000.v4.1 // Pavir.3NG031400.v4.1 // Pavir.1KG307300.v4.1 // Pavir.3KG061400.v4.1 // Pavir.9NG217100.v4.1 // Pavir.9KG596900.v4.1 // Pavir.3NG067600.v4.1 // Pavir.1NG275400.v4.1 // Pavir.5NG090100.v4.1 // Pavir.5KG119200.v4.1 // Pavir.9KG112100.v4.1 // Pavir.2NG173500.v4.1 // Pavir.8KG264400.v4.1 // Pavir.5KG449600.v4.1 // Pavir.2KG291400.v4.1 // Pavir.5NG271800.v4.1 // Pavir.8NG111…
GO:0033013	P	tetrapyrrole metabolic process	6	2296	39	15902	0.51	1	// Pavir.1KG071600.v4.1 // Pavir.1NG199600.v4.1 // Pavir.9NG538000.v4.1 // Pavir.1KG273000.v4.1 // Pavir.3NG191400.v4.1 // Pavir.2NG405400.v4.1	// Pavir.4NG187100.v4.1 // Pavir.1NG199600.v4.1 // Pavir.9KG436100.v4.1 // Pavir.9NG538000.v4.1 // Pavir.4KG318800.v4.1 // Pavir.8NG262600.v4.1 // Pavir.2NG155300.v4.1 // Pavir.3NG023800.v4.1 // Pavir.8KG175800.v4.1 // Pavir.3NG191400.v4.1 // Pavir.6KG106500.v4.1 // Pavir.3NG028600.v4.1 // Pavir.1NG292900.v4.1 // Pavir.1KG273000.v4.1 // Pavir.1KG270300.v4.1 // Pavir.5NG629300.v4.1 // Pavir.7NG406…
GO:0006284	P	base-excision repair	5	2296	20	15902	0.2	1	// Pavir.J161600.v4.1 // Pavir.7NG435900.v4.1 // Pavir.8NG231800.v4.1 // Pavir.2KG580300.v4.1 // Pavir.3KG308400.v4.1	// Pavir.6NG266900.v4.1 // Pavir.7NG435900.v4.1 // Pavir.8NG231800.v4.1 // Pavir.7KG083000.v4.1 // Pavir.4KG337400.v4.1 // Pavir.3KG211400.v4.1 // Pavir.2KG336800.v4.1 // Pavir.3NG128500.v4.1 // Pavir.1NG287800.v4.1 // Pavir.J161600.v4.1 // Pavir.1KG330200.v4.1 // Pavir.7KG229400.v4.1 // Pavir.7KG378000.v4.1 // Pavir.2KG580300.v4.1 // Pavir.5KG583000.v4.1 // Pavir.8KG156100.v4.1 // Pavir.7NG25750…
GO:0046488	P	phosphatidylinositol metabolic process	7	2296	65	15902	0.82	1	// Pavir.1KG352000.v4.1 // Pavir.1NG439700.v4.1 // Pavir.9KG550500.v4.1 // Pavir.9NG812700.v4.1 // Pavir.3KG468800.v4.1 // Pavir.5KG170400.v4.1 // Pavir.1KG350500.v4.1	// Pavir.5NG170300.v4.1 // Pavir.6KG285900.v4.1 // Pavir.9NG253700.v4.1 // Pavir.3NG071700.v4.1 // Pavir.2KG578300.v4.1 // Pavir.1KG352000.v4.1 // Pavir.6NG369100.v4.1 // Pavir.9NG666900.v4.1 // Pavir.3KG468800.v4.1 // Pavir.3KG565100.v4.1 // Pavir.9NG812700.v4.1 // Pavir.1KG525400.v4.1 // Pavir.3NG071900.v4.1 // Pavir.6KG005200.v4.1 // Pavir.1KG072300.v4.1 // Pavir.2NG317200.v4.1 // Pavir.9KG653…
GO:0046486	P	glycerolipid metabolic process	7	2296	73	15902	0.89	1	// Pavir.1KG352000.v4.1 // Pavir.1NG439700.v4.1 // Pavir.9KG550500.v4.1 // Pavir.9NG812700.v4.1 // Pavir.3KG468800.v4.1 // Pavir.5KG170400.v4.1 // Pavir.1KG350500.v4.1	// Pavir.5NG170300.v4.1 // Pavir.6KG285900.v4.1 // Pavir.9NG253700.v4.1 // Pavir.3NG071700.v4.1 // Pavir.5KG128700.v4.1 // Pavir.2KG578300.v4.1 // Pavir.5NG414900.v4.1 // Pavir.6NG369100.v4.1 // Pavir.9NG666900.v4.1 // Pavir.3KG468800.v4.1 // Pavir.3KG565100.v4.1 // Pavir.9NG812700.v4.1 // Pavir.1KG525400.v4.1 // Pavir.3NG071900.v4.1 // Pavir.6KG005200.v4.1 // Pavir.1KG072300.v4.1 // Pavir.2NG317…
GO:0006575	P	cellular modified amino acid metabolic process	7	2296	29	15902	0.16	1	// Pavir.6NG358900.v4.1 // Pavir.2NG579800.v4.1 // Pavir.1KG014100.v4.1 // Pavir.2KG215100.v4.1 // Pavir.J365000.v4.1 // Pavir.6KG405400.v4.1 // Pavir.1NG049400.v4.1	// Pavir.2NG579800.v4.1 // Pavir.3KG361500.v4.1 // Pavir.2NG391500.v4.1 // Pavir.7NG425800.v4.1 // Pavir.8KG368900.v4.1 // Pavir.8NG326800.v4.1 // Pavir.2KG552100.v4.1 // Pavir.3KG290800.v4.1 // Pavir.2KG215100.v4.1 // Pavir.J554000.v4.1 // Pavir.6KG405400.v4.1 // Pavir.2KG552200.v4.1 // Pavir.9KG132600.v4.1 // Pavir.3KG150600.v4.1 // Pavir.6NG358900.v4.1 // Pavir.5NG088700.v4.1 // Pavir.9KG55980…
GO:0006576	P	cellular biogenic amine metabolic process	5	2296	26	15902	0.35	1	// Pavir.1NG190800.v4.1 // Pavir.2NG294600.v4.1 // Pavir.2NG061900.v4.1 // Pavir.1NG083000.v4.1 // Pavir.1KG092800.v4.1	// Pavir.2KG088000.v4.1 // Pavir.1NG343600.v4.1 // Pavir.4NG085700.v4.1 // Pavir.2NG061900.v4.1 // Pavir.4NG023800.v4.1 // Pavir.2KG261000.v4.1 // Pavir.J523000.v4.1 // Pavir.7KG197000.v4.1 // Pavir.7NG255000.v4.1 // Pavir.1KG092700.v4.1 // Pavir.1KG378100.v4.1 // Pavir.1KG182700.v4.1 // Pavir.7KG226500.v4.1 // Pavir.7NG244900.v4.1 // Pavir.6NG175700.v4.1 // Pavir.2KG568700.v4.1 // Pavir.4KG35980…
GO:0009163	P	nucleoside biosynthetic process	11	2296	58	15902	0.25	1	// Pavir.7KG049900.v4.1 // Pavir.9NG423900.v4.1 // Pavir.9NG460800.v4.1 // Pavir.9KG287300.v4.1 // Pavir.3KG490200.v4.1 // Pavir.6NG218300.v4.1 // Pavir.9KG339600.v4.1 // Pavir.3NG249300.v4.1 // Pavir.6KG258700.v4.1 // Pavir.1KG477000.v4.1 // Pavir.1NG304300.v4.1	// Pavir.1KG471800.v4.1 // Pavir.5KG002500.v4.1 // Pavir.4NG177900.v4.1 // Pavir.2NG449600.v4.1 // Pavir.5NG295100.v4.1 // Pavir.9NG460800.v4.1 // Pavir.5KG375600.v4.1 // Pavir.5NG460000.v4.1 // Pavir.2KG380000.v4.1 // Pavir.5NG315500.v4.1 // Pavir.1NG453800.v4.1 // Pavir.6KG113200.v4.1 // Pavir.5NG111400.v4.1 // Pavir.1KG477000.v4.1 // Pavir.1NG304300.v4.1 // Pavir.6NG284300.v4.1 // Pavir.3KG490…
GO:0009892	P	negative regulation of metabolic process	9	2296	50	15902	0.32	1	// Pavir.3KG050000.v4.1 // Pavir.1KG307300.v4.1 // Pavir.6KG409400.v4.1 // Pavir.1NG390400.v4.1 // Pavir.2NG173500.v4.1 // Pavir.8KG264400.v4.1 // Pavir.2KG291400.v4.1 // Pavir.6NG212300.v4.1 // Pavir.8NG111600.v4.1	// Pavir.1NG359200.v4.1 // Pavir.8NG086800.v4.1 // Pavir.1KG307300.v4.1 // Pavir.8KG069000.v4.1 // Pavir.J012200.v4.1 // Pavir.J578600.v4.1 // Pavir.7NG443600.v4.1 // Pavir.5KG119200.v4.1 // Pavir.5KG449600.v4.1 // Pavir.6NG212300.v4.1 // Pavir.8KG285300.v4.1 // Pavir.8NG042400.v4.1 // Pavir.8NG144600.v4.1 // Pavir.8KG070000.v4.1 // Pavir.3NG031400.v4.1 // Pavir.J179000.v4.1 // Pavir.3KG061400.v4…
GO:0009161	P	ribonucleoside monophosphate metabolic process	13	2296	149	15902	0.98	1	// Pavir.7KG049900.v4.1 // Pavir.2KG111900.v4.1 // Pavir.1NG331300.v4.1 // Pavir.9KG420100.v4.1 // Pavir.9KG345100.v4.1 // Pavir.3KG505200.v4.1 // Pavir.9NG612400.v4.1 // Pavir.6NG218300.v4.1 // Pavir.9KG200000.v4.1 // Pavir.5NG049600.v4.1 // Pavir.8KG067200.v4.1 // Pavir.6KG258700.v4.1 // Pavir.3KG383700.v4.1	// Pavir.3KG038700.v4.1 // Pavir.2KG232500.v4.1 // Pavir.5NG295100.v4.1 // Pavir.J266400.v4.1 // Pavir.6NG284300.v4.1 // Pavir.9KG060900.v4.1 // Pavir.9NG511300.v4.1 // Pavir.3KG024400.v4.1 // Pavir.2NG557500.v4.1 // Pavir.3KG333700.v4.1 // Pavir.J367700.v4.1 // Pavir.3NG010500.v4.1 // Pavir.6KG114500.v4.1 // Pavir.9NG643600.v4.1 // Pavir.7NG253100.v4.1 // Pavir.3KG505200.v4.1 // Pavir.5KG425300.…
GO:0035556	P	intracellular signal transduction	5	2296	138	15902	1	1	// Pavir.1NG236400.v4.1 // Pavir.9KG130700.v4.1 // Pavir.1KG385300.v4.1 // Pavir.2NG200900.v4.1 // Pavir.1NG350900.v4.1	// Pavir.8KG007000.v4.1 // Pavir.4KG324300.v4.1 // Pavir.9KG063200.v4.1 // Pavir.2NG200900.v4.1 // Pavir.9KG130700.v4.1 // Pavir.9KG540900.v4.1 // Pavir.3KG477800.v4.1 // Pavir.9NG347000.v4.1 // Pavir.1NG039600.v4.1 // Pavir.3KG124800.v4.1 // Pavir.7NG163400.v4.1 // Pavir.4KG310700.v4.1 // Pavir.9NG802400.v4.1 // Pavir.8NG029800.v4.1 // Pavir.J687200.v4.1 // Pavir.1NG350900.v4.1 // Pavir.2NG24370…
GO:0050789	P	regulation of biological process	105	2296	1441	15902	1	1	// Pavir.4KG119400.v4.1 // Pavir.1KG307300.v4.1 // Pavir.J242900.v4.1 // Pavir.2KG289900.v4.1 // Pavir.1NG080400.v4.1 // Pavir.9KG130700.v4.1 // Pavir.4NG237400.v4.1 // Pavir.1NG530600.v4.1 // Pavir.2KG152400.v4.1 // Pavir.7NG282700.v4.1 // Pavir.5NG500000.v4.1 // Pavir.3KG244800.v4.1 // Pavir.2NG433600.v4.1 // Pavir.3KG146400.v4.1 // Pavir.3KG357100.v4.1 // Pavir.8KG291500.v4.1 // Pavir.1NG35090…	// Pavir.3KG158800.v4.1 // Pavir.2KG450800.v4.1 // Pavir.3KG512900.v4.1 // Pavir.1NG530600.v4.1 // Pavir.4KG005300.v4.1 // Pavir.8NG096300.v4.1 // Pavir.8KG069000.v4.1 // Pavir.5NG531800.v4.1 // Pavir.5KG051500.v4.1 // Pavir.7NG201600.v4.1 // Pavir.4NG078700.v4.1 // Pavir.3NG241000.v4.1 // Pavir.3KG187500.v4.1 // Pavir.2NG160400.v4.1 // Pavir.9NG134000.v4.1 // Pavir.7KG168900.v4.1 // Pavir.3NG097…
GO:0006886	P	intracellular protein transport	31	2296	212	15902	0.5	1	// Pavir.9KG518900.v4.1 // Pavir.7NG173200.v4.1 // Pavir.5KG398500.v4.1 // Pavir.5NG480300.v4.1 // Pavir.7KG079800.v4.1 // Pavir.2KG532100.v4.1 // Pavir.9NG812700.v4.1 // Pavir.2KG529300.v4.1 // Pavir.8NG006700.v4.1 // Pavir.5KG772100.v4.1 // Pavir.3NG018300.v4.1 // Pavir.5NG639700.v4.1 // Pavir.3KG376900.v4.1 // Pavir.5KG734800.v4.1 // Pavir.8NG299300.v4.1 // Pavir.2KG141200.v4.1 // Pavir.7NG307…	// Pavir.2KG114300.v4.1 // Pavir.6KG411700.v4.1 // Pavir.4NG140900.v4.1 // Pavir.5NG423600.v4.1 // Pavir.9NG644400.v4.1 // Pavir.6KG050700.v4.1 // Pavir.9NG307400.v4.1 // Pavir.8NG005400.v4.1 // Pavir.4NG206900.v4.1 // Pavir.2NG046200.v4.1 // Pavir.1NG199500.v4.1 // Pavir.5NG606100.v4.1 // Pavir.5KG207800.v4.1 // Pavir.5NG164100.v4.1 // Pavir.5NG359100.v4.1 // Pavir.7KG348900.v4.1 // Pavir.3KG088…
GO:0042559	P	pteridine-containing compound biosynthetic process	6	2296	21	15902	0.12	1	// Pavir.5NG419700.v4.1 // Pavir.2NG579800.v4.1 // Pavir.1KG014100.v4.1 // Pavir.2KG215100.v4.1 // Pavir.J365000.v4.1 // Pavir.1NG049400.v4.1	// Pavir.2NG348200.v4.1 // Pavir.5NG419700.v4.1 // Pavir.9KG132600.v4.1 // Pavir.2NG579800.v4.1 // Pavir.5NG099000.v4.1 // Pavir.1KG014100.v4.1 // Pavir.3KG361500.v4.1 // Pavir.3KG150600.v4.1 // Pavir.9KG559800.v4.1 // Pavir.7NG425800.v4.1 // Pavir.2KG552100.v4.1 // Pavir.2KG215100.v4.1 // Pavir.J365000.v4.1 // Pavir.J554000.v4.1 // Pavir.1NG049400.v4.1 // Pavir.2KG538800.v4.1 // Pavir.2NG118800.…
GO:0018130	P	heterocycle biosynthetic process	169	2296	1274	15902	0.87	1	// Pavir.4KG119400.v4.1 // Pavir.J242900.v4.1 // Pavir.1NG080400.v4.1 // Pavir.4NG237400.v4.1 // Pavir.2KG152400.v4.1 // Pavir.1NG304300.v4.1 // Pavir.5NG500000.v4.1 // Pavir.3KG244800.v4.1 // Pavir.5NG334500.v4.1 // Pavir.3NG249300.v4.1 // Pavir.2NG433600.v4.1 // Pavir.9NG502500.v4.1 // Pavir.3KG357100.v4.1 // Pavir.8KG291500.v4.1 // Pavir.8KG087700.v4.1 // Pavir.5NG419700.v4.1 // Pavir.2KG52860…	// Pavir.9KG256600.v4.1 // Pavir.J123900.v4.1 // Pavir.5KG595400.v4.1 // Pavir.3NG324900.v4.1 // Pavir.5KG379800.v4.1 // Pavir.6NG099100.v4.1 // Pavir.3KG158800.v4.1 // Pavir.9NG448500.v4.1 // Pavir.9NG184700.v4.1 // Pavir.3KG426900.v4.1 // Pavir.4NG075700.v4.1 // Pavir.3KG512900.v4.1 // Pavir.4NG237400.v4.1 // Pavir.J767400.v4.1 // Pavir.9NG464700.v4.1 // Pavir.J331600.v4.1 // Pavir.9NG456100.v4…
GO:0006629	P	lipid metabolic process	45	2296	446	15902	0.99	1	// Pavir.1KG352000.v4.1 // Pavir.1KG509900.v4.1 // Pavir.2KG304100.v4.1 // Pavir.J025100.v4.1 // Pavir.5KG489000.v4.1 // Pavir.1KG437300.v4.1 // Pavir.7NG375000.v4.1 // Pavir.9NG812700.v4.1 // Pavir.5NG405700.v4.1 // Pavir.7KG244100.v4.1 // Pavir.3NG045700.v4.1 // Pavir.2KG285100.v4.1 // Pavir.4KG173400.v4.1 // Pavir.1KG371600.v4.1 // Pavir.9KG579400.v4.1 // Pavir.2NG246700.v4.1 // Pavir.9NG03730…	// Pavir.6KG285900.v4.1 // Pavir.1KG539900.v4.1 // Pavir.6KG253300.v4.1 // Pavir.5KG248200.v4.1 // Pavir.5KG489000.v4.1 // Pavir.1KG540000.v4.1 // Pavir.9NG812400.v4.1 // Pavir.9NG696000.v4.1 // Pavir.5NG405700.v4.1 // Pavir.4NG302500.v4.1 // Pavir.2KG285100.v4.1 // Pavir.2NG236900.v4.1 // Pavir.1KG140600.v4.1 // Pavir.1KG355700.v4.1 // Pavir.2NG392800.v4.1 // Pavir.7KG360400.v4.1 // Pavir.5KG705…
GO:0009308	P	amine metabolic process	5	2296	43	15902	0.74	1	// Pavir.1NG190800.v4.1 // Pavir.2NG294600.v4.1 // Pavir.2NG061900.v4.1 // Pavir.1NG083000.v4.1 // Pavir.1KG092800.v4.1	// Pavir.4NG023800.v4.1 // Pavir.2KG088000.v4.1 // Pavir.9NG294600.v4.1 // Pavir.1NG343600.v4.1 // Pavir.4NG085700.v4.1 // Pavir.7KG204500.v4.1 // Pavir.2NG061900.v4.1 // Pavir.7KG226500.v4.1 // Pavir.J508900.v4.1 // Pavir.7NG255000.v4.1 // Pavir.2KG261000.v4.1 // Pavir.J523000.v4.1 // Pavir.7KG197000.v4.1 // Pavir.7NG034700.v4.1 // Pavir.3KG390300.v4.1 // Pavir.6NG175700.v4.1 // Pavir.1NG326400.…
GO:0009260	P	ribonucleotide biosynthetic process	15	2296	65	15902	0.074	1	// Pavir.7KG049900.v4.1 // Pavir.2KG111900.v4.1 // Pavir.1NG331300.v4.1 // Pavir.9KG420100.v4.1 // Pavir.9NG460800.v4.1 // Pavir.3KG505200.v4.1 // Pavir.9NG612400.v4.1 // Pavir.3KG490200.v4.1 // Pavir.6NG218300.v4.1 // Pavir.9KG339600.v4.1 // Pavir.3NG249300.v4.1 // Pavir.5NG049600.v4.1 // Pavir.6KG258700.v4.1 // Pavir.1KG477000.v4.1 // Pavir.1NG304300.v4.1	// Pavir.1KG471800.v4.1 // Pavir.5KG002500.v4.1 // Pavir.4NG177900.v4.1 // Pavir.2NG449600.v4.1 // Pavir.9KG420100.v4.1 // Pavir.5NG295100.v4.1 // Pavir.9NG460800.v4.1 // Pavir.5KG375600.v4.1 // Pavir.5NG460000.v4.1 // Pavir.2KG380000.v4.1 // Pavir.5KG046800.v4.1 // Pavir.5NG315500.v4.1 // Pavir.1NG453800.v4.1 // Pavir.6KG113200.v4.1 // Pavir.3NG233000.v4.1 // Pavir.5NG111400.v4.1 // Pavir.1KG477…
GO:0043412	P	macromolecule modification	149	2296	1551	15902	1	1	// Pavir.7NG286600.v4.1 // Pavir.J242900.v4.1 // Pavir.9KG195000.v4.1 // Pavir.1KG352000.v4.1 // Pavir.5KG428300.v4.1 // Pavir.5NG306000.v4.1 // Pavir.2NG160800.v4.1 // Pavir.9NG003600.v4.1 // Pavir.9NG101400.v4.1 // Pavir.1NG225100.v4.1 // Pavir.7NG233300.v4.1 // Pavir.3KG551700.v4.1 // Pavir.9KG593400.v4.1 // Pavir.2KG166100.v4.1 // Pavir.2NG457300.v4.1 // Pavir.2KG464600.v4.1 // Pavir.7KG37510…	// Pavir.7KG369000.v4.1 // Pavir.9NG282800.v4.1 // Pavir.5KG524800.v4.1 // Pavir.9NG003600.v4.1 // Pavir.6KG291000.v4.1 // Pavir.4NG090700.v4.1 // Pavir.5KG453800.v4.1 // Pavir.1NG082300.v4.1 // Pavir.7KG240300.v4.1 // Pavir.2KG065000.v4.1 // Pavir.2NG262500.v4.1 // Pavir.6NG237800.v4.1 // Pavir.9KG375300.v4.1 // Pavir.2NG074500.v4.1 // Pavir.6KG308400.v4.1 // Pavir.3NG241000.v4.1 // Pavir.1KG048…
GO:0043413	P	macromolecule glycosylation	12	2296	66	15902	0.28	1	// Pavir.6NG275600.v4.1 // Pavir.5KG210800.v4.1 // Pavir.7NG233300.v4.1 // Pavir.7NG438100.v4.1 // Pavir.9NG299400.v4.1 // Pavir.7KG376200.v4.1 // Pavir.5NG191000.v4.1 // Pavir.3KG341100.v4.1 // Pavir.2NG127000.v4.1 // Pavir.8KG287000.v4.1 // Pavir.6KG308400.v4.1 // Pavir.2NG608000.v4.1	// Pavir.9NG227200.v4.1 // Pavir.7NG275400.v4.1 // Pavir.4KG070400.v4.1 // Pavir.1KG361800.v4.1 // Pavir.6KG019600.v4.1 // Pavir.4KG405400.v4.1 // Pavir.5NG266500.v4.1 // Pavir.6NG016500.v4.1 // Pavir.7KG282300.v4.1 // Pavir.2KG563700.v4.1 // Pavir.4NG108300.v4.1 // Pavir.2KG247300.v4.1 // Pavir.1NG306100.v4.1 // Pavir.3KG544500.v4.1 // Pavir.4NG037400.v4.1 // Pavir.6KG232500.v4.1 // Pavir.9KG550…
GO:0044723	P	single-organism carbohydrate metabolic process	24	2296	286	15902	1	1	// Pavir.9KG422600.v4.1 // Pavir.6NG275600.v4.1 // Pavir.7NG233300.v4.1 // Pavir.9KG541000.v4.1 // Pavir.J603800.v4.1 // Pavir.5NG191000.v4.1 // Pavir.3KG383700.v4.1 // Pavir.9KG345100.v4.1 // Pavir.6KG308400.v4.1 // Pavir.9NG299400.v4.1 // Pavir.9KG200000.v4.1 // Pavir.2NG323300.v4.1 // Pavir.7KG376200.v4.1 // Pavir.3KG341100.v4.1 // Pavir.9NG610400.v4.1 // Pavir.8KG287000.v4.1 // Pavir.8NG03830…	// Pavir.7NG091000.v4.1 // Pavir.4KG166600.v4.1 // Pavir.9NG820000.v4.1 // Pavir.J266400.v4.1 // Pavir.5KG291000.v4.1 // Pavir.2KG247300.v4.1 // Pavir.9KG550400.v4.1 // Pavir.8KG256400.v4.1 // Pavir.9KG422600.v4.1 // Pavir.7NG065300.v4.1 // Pavir.1NG544100.v4.1 // Pavir.2NG299800.v4.1 // Pavir.6NG213900.v4.1 // Pavir.9KG423800.v4.1 // Pavir.4NG248300.v4.1 // Pavir.7NG233300.v4.1 // Pavir.5NG26550…
GO:0006586	P	indolalkylamine metabolic process	5	2296	15	15902	0.098	1	// Pavir.1NG190800.v4.1 // Pavir.2NG294600.v4.1 // Pavir.2NG061900.v4.1 // Pavir.1NG083000.v4.1 // Pavir.1KG092800.v4.1	// Pavir.4NG241800.v4.1 // Pavir.1NG083000.v4.1 // Pavir.2KG088000.v4.1 // Pavir.2NG294600.v4.1 // Pavir.1KG092800.v4.1 // Pavir.4KG359800.v4.1 // Pavir.4KG108700.v4.1 // Pavir.2NG061900.v4.1 // Pavir.4NG085700.v4.1 // Pavir.1KG092700.v4.1 // Pavir.1KG182700.v4.1 // Pavir.1NG190800.v4.1 // Pavir.2KG261000.v4.1 // Pavir.J523000.v4.1 // Pavir.1KG092500.v4.1
GO:0042430	P	indole-containing compound metabolic process	5	2296	15	15902	0.098	1	// Pavir.1NG190800.v4.1 // Pavir.2NG294600.v4.1 // Pavir.2NG061900.v4.1 // Pavir.1NG083000.v4.1 // Pavir.1KG092800.v4.1	// Pavir.4NG241800.v4.1 // Pavir.1NG083000.v4.1 // Pavir.2KG088000.v4.1 // Pavir.2NG294600.v4.1 // Pavir.1KG092800.v4.1 // Pavir.4KG359800.v4.1 // Pavir.4KG108700.v4.1 // Pavir.2NG061900.v4.1 // Pavir.4NG085700.v4.1 // Pavir.1KG092700.v4.1 // Pavir.1KG182700.v4.1 // Pavir.1NG190800.v4.1 // Pavir.2KG261000.v4.1 // Pavir.J523000.v4.1 // Pavir.1KG092500.v4.1
GO:0010556	P	regulation of macromolecule biosynthetic process	77	2296	903	15902	1	1	// Pavir.1NG041400.v4.1 // Pavir.4KG119400.v4.1 // Pavir.2NG034400.v4.1 // Pavir.9NG087800.v4.1 // Pavir.3NG105600.v4.1 // Pavir.1NG521000.v4.1 // Pavir.2NG584300.v4.1 // Pavir.1NG080400.v4.1 // Pavir.6KG107500.v4.1 // Pavir.9NG246500.v4.1 // Pavir.9KG066300.v4.1 // Pavir.2KG152400.v4.1 // Pavir.1KG407200.v4.1 // Pavir.J446100.v4.1 // Pavir.9KG618400.v4.1 // Pavir.6NG212300.v4.1 // Pavir.9NG28260…	// Pavir.9KG256600.v4.1 // Pavir.J123900.v4.1 // Pavir.5KG595400.v4.1 // Pavir.3NG324900.v4.1 // Pavir.5KG379800.v4.1 // Pavir.6NG099100.v4.1 // Pavir.3KG158800.v4.1 // Pavir.9NG448500.v4.1 // Pavir.3KG426900.v4.1 // Pavir.3KG512900.v4.1 // Pavir.4NG237400.v4.1 // Pavir.J767400.v4.1 // Pavir.9NG464700.v4.1 // Pavir.J331600.v4.1 // Pavir.9NG456100.v4.1 // Pavir.6KG307800.v4.1 // Pavir.5NG552300.v4…
GO:0006753	P	nucleoside phosphate metabolic process	34	2296	252	15902	0.67	1	// Pavir.1KG230700.v4.1 // Pavir.9KG420100.v4.1 // Pavir.9NG460800.v4.1 // Pavir.3NG237700.v4.1 // Pavir.1NG040400.v4.1 // Pavir.8NG035300.v4.1 // Pavir.8KG067200.v4.1 // Pavir.1KG477000.v4.1 // Pavir.1NG304300.v4.1 // Pavir.1NG331300.v4.1 // Pavir.3KG490200.v4.1 // Pavir.6KG409400.v4.1 // Pavir.4KG312000.v4.1 // Pavir.9NG612400.v4.1 // Pavir.6NG218300.v4.1 // Pavir.9KG345100.v4.1 // Pavir.3NG249…	// Pavir.1NG359200.v4.1 // Pavir.6KG113900.v4.1 // Pavir.5NG295100.v4.1 // Pavir.4NG011200.v4.1 // Pavir.J266400.v4.1 // Pavir.5NG265500.v4.1 // Pavir.1NG537800.v4.1 // Pavir.1KG463400.v4.1 // Pavir.4KG218600.v4.1 // Pavir.2NG157200.v4.1 // Pavir.3NG121800.v4.1 // Pavir.1NG304300.v4.1 // Pavir.6NG284300.v4.1 // Pavir.7KG224900.v4.1 // Pavir.9NG511300.v4.1 // Pavir.3KG024400.v4.1 // Pavir.2NG55750…
GO:0031497	P	chromatin assembly	8	2296	28	15902	0.076	1	// Pavir.7KG187600.v4.1 // Pavir.6KG256700.v4.1 // Pavir.5NG442900.v4.1 // Pavir.4KG037000.v4.1 // Pavir.1NG316800.v4.1 // Pavir.5KG480500.v4.1 // Pavir.7NG178200.v4.1 // Pavir.1KG346000.v4.1	// Pavir.7NG267200.v4.1 // Pavir.5KG335900.v4.1 // Pavir.1KG346000.v4.1 // Pavir.5KG079100.v4.1 // Pavir.7KG187600.v4.1 // Pavir.4KG037000.v4.1 // Pavir.9KG074000.v4.1 // Pavir.5KG480500.v4.1 // Pavir.7NG300400.v4.1 // Pavir.7NG178200.v4.1 // Pavir.5NG080700.v4.1 // Pavir.4KG180300.v4.1 // Pavir.6KG256700.v4.1 // Pavir.4NG022500.v4.1 // Pavir.7KG308600.v4.1 // Pavir.5KG489300.v4.1 // Pavir.4NG122…
GO:0009396	P	folic acid-containing compound biosynthetic process	5	2296	18	15902	0.16	1	// Pavir.1KG014100.v4.1 // Pavir.1NG049400.v4.1 // Pavir.2NG579800.v4.1 // Pavir.2KG215100.v4.1 // Pavir.J365000.v4.1	// Pavir.2NG348200.v4.1 // Pavir.2KG552100.v4.1 // Pavir.9KG132600.v4.1 // Pavir.2NG579800.v4.1 // Pavir.5NG099000.v4.1 // Pavir.1KG014100.v4.1 // Pavir.3KG361500.v4.1 // Pavir.3KG150600.v4.1 // Pavir.9KG559800.v4.1 // Pavir.7NG425800.v4.1 // Pavir.2KG215100.v4.1 // Pavir.J365000.v4.1 // Pavir.J554000.v4.1 // Pavir.2NG118800.v4.1 // Pavir.J551700.v4.1 // Pavir.1NG049400.v4.1 // Pavir.2KG552200.v4…
GO:0009199	P	ribonucleoside triphosphate metabolic process	13	2296	150	15902	0.98	1	// Pavir.7KG049900.v4.1 // Pavir.9KG345100.v4.1 // Pavir.7KG431900.v4.1 // Pavir.9NG460800.v4.1 // Pavir.3KG490200.v4.1 // Pavir.9KG339600.v4.1 // Pavir.9KG200000.v4.1 // Pavir.3NG249300.v4.1 // Pavir.8KG067200.v4.1 // Pavir.3KG383700.v4.1 // Pavir.7NG424000.v4.1 // Pavir.1KG477000.v4.1 // Pavir.1NG304300.v4.1	// Pavir.3KG038700.v4.1 // Pavir.2KG232500.v4.1 // Pavir.5NG295100.v4.1 // Pavir.J266400.v4.1 // Pavir.1NG304300.v4.1 // Pavir.6NG284300.v4.1 // Pavir.9KG060900.v4.1 // Pavir.9NG511300.v4.1 // Pavir.3KG024400.v4.1 // Pavir.2NG557500.v4.1 // Pavir.3KG333700.v4.1 // Pavir.J367700.v4.1 // Pavir.3NG010500.v4.1 // Pavir.6KG114500.v4.1 // Pavir.9NG643600.v4.1 // Pavir.7NG253100.v4.1 // Pavir.7KG200400.…
GO:0044257	P	cellular protein catabolic process	15	2296	127	15902	0.8	1	// Pavir.5NG619700.v4.1 // Pavir.2KG577100.v4.1 // Pavir.1NG075900.v4.1 // Pavir.9NG322600.v4.1 // Pavir.6NG135400.v4.1 // Pavir.5KG597100.v4.1 // Pavir.9KG069300.v4.1 // Pavir.9KG205100.v4.1 // Pavir.1KG082900.v4.1 // Pavir.5KG753800.v4.1 // Pavir.1NG075800.v4.1 // Pavir.1NG552800.v4.1 // Pavir.7KG211100.v4.1 // Pavir.9KG636700.v4.1 // Pavir.1KG395200.v4.1	// Pavir.1KG088300.v4.1 // Pavir.5KG695400.v4.1 // Pavir.9KG040400.v4.1 // Pavir.4NG039000.v4.1 // Pavir.6NG363100.v4.1 // Pavir.7NG430200.v4.1 // Pavir.9NG303400.v4.1 // Pavir.7NG269700.v4.1 // Pavir.9KG379900.v4.1 // Pavir.6KG071700.v4.1 // Pavir.6NG353800.v4.1 // Pavir.4NG045100.v4.1 // Pavir.2NG597300.v4.1 // Pavir.5KG330500.v4.1 // Pavir.1KG083000.v4.1 // Pavir.J789500.v4.1 // Pavir.4KG33700…
GO:0044255	P	cellular lipid metabolic process	30	2296	262	15902	0.91	1	// Pavir.1KG352000.v4.1 // Pavir.2KG304100.v4.1 // Pavir.1KG437300.v4.1 // Pavir.7NG375000.v4.1 // Pavir.9NG812700.v4.1 // Pavir.3NG045700.v4.1 // Pavir.4KG173400.v4.1 // Pavir.1KG371600.v4.1 // Pavir.9NG037300.v4.1 // Pavir.9KG541000.v4.1 // Pavir.7KG388200.v4.1 // Pavir.9KG557700.v4.1 // Pavir.J025100.v4.1 // Pavir.1NG439700.v4.1 // Pavir.9KG550500.v4.1 // Pavir.3KG468800.v4.1 // Pavir.2NG44400…	// Pavir.6KG285900.v4.1 // Pavir.3KG317500.v4.1 // Pavir.2NG218400.v4.1 // Pavir.2KG304100.v4.1 // Pavir.4NG129200.v4.1 // Pavir.6NG191400.v4.1 // Pavir.5KG248200.v4.1 // Pavir.8NG192000.v4.1 // Pavir.5NG230300.v4.1 // Pavir.2NG279500.v4.1 // Pavir.2NG599000.v4.1 // Pavir.1KG540000.v4.1 // Pavir.9NG134000.v4.1 // Pavir.1NG507500.v4.1 // Pavir.6KG005200.v4.1 // Pavir.9NG143000.v4.1 // Pavir.4NG302…
GO:0009132	P	nucleoside diphosphate metabolic process	10	2296	94	15902	0.86	1	// Pavir.9KG345100.v4.1 // Pavir.3KG490200.v4.1 // Pavir.9NG460800.v4.1 // Pavir.9KG339600.v4.1 // Pavir.9KG200000.v4.1 // Pavir.4NG114600.v4.1 // Pavir.1NG304300.v4.1 // Pavir.3NG249300.v4.1 // Pavir.1KG477000.v4.1 // Pavir.3KG383700.v4.1	// Pavir.J266400.v4.1 // Pavir.1NG304300.v4.1 // Pavir.7KG224900.v4.1 // Pavir.9NG068600.v4.1 // Pavir.3KG024400.v4.1 // Pavir.3KG333700.v4.1 // Pavir.J367700.v4.1 // Pavir.7NG253100.v4.1 // Pavir.7KG200400.v4.1 // Pavir.5KG425300.v4.1 // Pavir.7KG047200.v4.1 // Pavir.9KG200000.v4.1 // Pavir.6NG213800.v4.1 // Pavir.4NG198500.v4.1 // Pavir.2NG149800.v4.1 // Pavir.5KG704100.v4.1 // Pavir.5NG037200.…
GO:0042592	P	homeostatic process	16	2296	186	15902	0.99	1	// Pavir.1NG530600.v4.1 // Pavir.J193400.v4.1 // Pavir.1KG242900.v4.1 // Pavir.2NG059900.v4.1 // Pavir.1KG413700.v4.1 // Pavir.1NG235600.v4.1 // Pavir.2KG090400.v4.1 // Pavir.6NG212000.v4.1 // Pavir.7KG287900.v4.1 // Pavir.8NG271900.v4.1 // Pavir.6KG236000.v4.1 // Pavir.7NG282700.v4.1 // Pavir.9KG296000.v4.1 // Pavir.5NG341900.v4.1 // Pavir.8NG280100.v4.1 // Pavir.6NG215500.v4.1	// Pavir.9KG158500.v4.1 // Pavir.2KG065200.v4.1 // Pavir.2KG450800.v4.1 // Pavir.3NG186700.v4.1 // Pavir.7NG300000.v4.1 // Pavir.1KG539400.v4.1 // Pavir.3KG339200.v4.1 // Pavir.6NG180000.v4.1 // Pavir.2KG090400.v4.1 // Pavir.2KG576800.v4.1 // Pavir.9NG387300.v4.1 // Pavir.1NG530600.v4.1 // Pavir.7NG282700.v4.1 // Pavir.1KG385200.v4.1 // Pavir.3KG165100.v4.1 // Pavir.1KG001600.v4.1 // Pavir.8NG280…
GO:0044699	P	single-organism process	337	2296	3462	15902	1	1	// Pavir.9NG478500.v4.1 // Pavir.5KG772100.v4.1 // Pavir.2KG304100.v4.1 // Pavir.J242900.v4.1 // Pavir.8KG287000.v4.1 // Pavir.7KG244100.v4.1 // Pavir.2KG289900.v4.1 // Pavir.1NG445600.v4.1 // Pavir.1NG251300.v4.1 // Pavir.5KG489000.v4.1 // Pavir.3NG009600.v4.1 // Pavir.9KG130700.v4.1 // Pavir.1NG130100.v4.1 // Pavir.1NG530600.v4.1 // Pavir.2NG061900.v4.1 // Pavir.3NG142300.v4.1 // Pavir.9KG42260…	// Pavir.7NG047100.v4.1 // Pavir.6KG253300.v4.1 // Pavir.2NG420300.v4.1 // Pavir.6KG012800.v4.1 // Pavir.5KG524800.v4.1 // Pavir.2NG531400.v4.1 // Pavir.1NG530600.v4.1 // Pavir.8KG033500.v4.1 // Pavir.1KG401300.v4.1 // Pavir.7NG133700.v4.1 // Pavir.9NG696000.v4.1 // Pavir.J236800.v4.1 // Pavir.5NG020600.v4.1 // Pavir.4KG005300.v4.1 // Pavir.2NG236900.v4.1 // Pavir.1KG140600.v4.1 // Pavir.7NG36190…
GO:0006334	P	nucleosome assembly	8	2296	28	15902	0.076	1	// Pavir.7KG187600.v4.1 // Pavir.6KG256700.v4.1 // Pavir.5NG442900.v4.1 // Pavir.4KG037000.v4.1 // Pavir.1NG316800.v4.1 // Pavir.5KG480500.v4.1 // Pavir.7NG178200.v4.1 // Pavir.1KG346000.v4.1	// Pavir.7NG267200.v4.1 // Pavir.5KG335900.v4.1 // Pavir.1KG346000.v4.1 // Pavir.5KG079100.v4.1 // Pavir.7KG187600.v4.1 // Pavir.4KG037000.v4.1 // Pavir.9KG074000.v4.1 // Pavir.5KG480500.v4.1 // Pavir.7NG300400.v4.1 // Pavir.7NG178200.v4.1 // Pavir.5NG080700.v4.1 // Pavir.4KG180300.v4.1 // Pavir.6KG256700.v4.1 // Pavir.4NG022500.v4.1 // Pavir.7KG308600.v4.1 // Pavir.5KG489300.v4.1 // Pavir.4NG122…
GO:0046474	P	glycerophospholipid biosynthetic process	5	2296	26	15902	0.35	1	// Pavir.1NG439700.v4.1 // Pavir.3KG468800.v4.1 // Pavir.1KG352000.v4.1 // Pavir.1KG350500.v4.1 // Pavir.9KG550500.v4.1	// Pavir.1KG352000.v4.1 // Pavir.2NG264800.v4.1 // Pavir.3KG565100.v4.1 // Pavir.3KG290800.v4.1 // Pavir.3NG296700.v4.1 // Pavir.9KG406700.v4.1 // Pavir.2KG219700.v4.1 // Pavir.9NG271000.v4.1 // Pavir.1NG439700.v4.1 // Pavir.9NG798100.v4.1 // Pavir.1NG354300.v4.1 // Pavir.6KG406900.v4.1 // Pavir.5KG705500.v4.1 // Pavir.1KG401300.v4.1 // Pavir.9KG550500.v4.1 // Pavir.3KG468800.v4.1 // Pavir.5KG128…
GO:0050896	P	response to stimulus	90	2296	824	15902	1	1	// Pavir.4KG395400.v4.1 // Pavir.5NG165400.v4.1 // Pavir.2NG519500.v4.1 // Pavir.2KG090400.v4.1 // Pavir.J382000.v4.1 // Pavir.9KG130700.v4.1 // Pavir.1NG130100.v4.1 // Pavir.2KG580300.v4.1 // Pavir.9NG015600.v4.1 // Pavir.6KG320100.v4.1 // Pavir.8KG009400.v4.1 // Pavir.3KG098100.v4.1 // Pavir.1NG062600.v4.1 // Pavir.3KG146400.v4.1 // Pavir.1NG350900.v4.1 // Pavir.9NG353700.v4.1 // Pavir.1NG07590…	// Pavir.2KG578700.v4.1 // Pavir.4KG295800.v4.1 // Pavir.3NG324900.v4.1 // Pavir.9KG002800.v4.1 // Pavir.5NG183000.v4.1 // Pavir.2KG090400.v4.1 // Pavir.J382000.v4.1 // Pavir.9KG608000.v4.1 // Pavir.5KG415200.v4.1 // Pavir.9NG015600.v4.1 // Pavir.3NG236300.v4.1 // Pavir.5KG064900.v4.1 // Pavir.9NG677600.v4.1 // Pavir.9NG850200.v4.1 // Pavir.8KG009400.v4.1 // Pavir.5KG774200.v4.1 // Pavir.1NG37140…
GO:0043632	P	modification-dependent macromolecule catabolic process	15	2296	106	15902	0.57	1	// Pavir.5NG619700.v4.1 // Pavir.2KG577100.v4.1 // Pavir.1NG075900.v4.1 // Pavir.9NG322600.v4.1 // Pavir.6NG135400.v4.1 // Pavir.5KG597100.v4.1 // Pavir.9KG069300.v4.1 // Pavir.9KG205100.v4.1 // Pavir.1KG082900.v4.1 // Pavir.5KG753800.v4.1 // Pavir.1NG075800.v4.1 // Pavir.1NG552800.v4.1 // Pavir.7KG211100.v4.1 // Pavir.9KG636700.v4.1 // Pavir.1KG395200.v4.1	// Pavir.6NG363100.v4.1 // Pavir.7NG430200.v4.1 // Pavir.9NG303400.v4.1 // Pavir.7NG269700.v4.1 // Pavir.9KG379900.v4.1 // Pavir.6KG071700.v4.1 // Pavir.6NG353800.v4.1 // Pavir.2NG597300.v4.1 // Pavir.8KG350600.v4.1 // Pavir.1KG083000.v4.1 // Pavir.J789500.v4.1 // Pavir.2KG384600.v4.1 // Pavir.9NG624000.v4.1 // Pavir.1NG075900.v4.1 // Pavir.2KG206000.v4.1 // Pavir.5NG547300.v4.1 // Pavir.1NG37840…
GO:0006486	P	protein glycosylation	12	2296	66	15902	0.28	1	// Pavir.6NG275600.v4.1 // Pavir.5KG210800.v4.1 // Pavir.7NG233300.v4.1 // Pavir.7NG438100.v4.1 // Pavir.9NG299400.v4.1 // Pavir.7KG376200.v4.1 // Pavir.5NG191000.v4.1 // Pavir.3KG341100.v4.1 // Pavir.2NG127000.v4.1 // Pavir.8KG287000.v4.1 // Pavir.6KG308400.v4.1 // Pavir.2NG608000.v4.1	// Pavir.9NG227200.v4.1 // Pavir.7NG275400.v4.1 // Pavir.4KG070400.v4.1 // Pavir.1KG361800.v4.1 // Pavir.6KG019600.v4.1 // Pavir.4KG405400.v4.1 // Pavir.5NG266500.v4.1 // Pavir.6NG016500.v4.1 // Pavir.7KG282300.v4.1 // Pavir.2KG563700.v4.1 // Pavir.4NG108300.v4.1 // Pavir.2KG247300.v4.1 // Pavir.1NG306100.v4.1 // Pavir.3KG544500.v4.1 // Pavir.4NG037400.v4.1 // Pavir.6KG232500.v4.1 // Pavir.9KG550…
GO:2000112	P	regulation of cellular macromolecule biosynthetic process	77	2296	903	15902	1	1	// Pavir.1NG041400.v4.1 // Pavir.4KG119400.v4.1 // Pavir.2NG034400.v4.1 // Pavir.9NG087800.v4.1 // Pavir.3NG105600.v4.1 // Pavir.1NG521000.v4.1 // Pavir.2NG584300.v4.1 // Pavir.1NG080400.v4.1 // Pavir.6KG107500.v4.1 // Pavir.9NG246500.v4.1 // Pavir.9KG066300.v4.1 // Pavir.2KG152400.v4.1 // Pavir.1KG407200.v4.1 // Pavir.J446100.v4.1 // Pavir.9KG618400.v4.1 // Pavir.6NG212300.v4.1 // Pavir.9NG28260…	// Pavir.9KG256600.v4.1 // Pavir.J123900.v4.1 // Pavir.5KG595400.v4.1 // Pavir.3NG324900.v4.1 // Pavir.5KG379800.v4.1 // Pavir.6NG099100.v4.1 // Pavir.3KG158800.v4.1 // Pavir.9NG448500.v4.1 // Pavir.3KG426900.v4.1 // Pavir.3KG512900.v4.1 // Pavir.4NG237400.v4.1 // Pavir.J767400.v4.1 // Pavir.9NG464700.v4.1 // Pavir.J331600.v4.1 // Pavir.9NG456100.v4.1 // Pavir.6KG307800.v4.1 // Pavir.5NG552300.v4…
GO:0006468	P	protein phosphorylation	35	2296	996	15902	1	1	// Pavir.9NG101400.v4.1 // Pavir.1KG336600.v4.1 // Pavir.8NG124800.v4.1 // Pavir.5NG306000.v4.1 // Pavir.9NG003600.v4.1 // Pavir.2KG464600.v4.1 // Pavir.1NG555300.v4.1 // Pavir.J605800.v4.1 // Pavir.5KG139700.v4.1 // Pavir.3NG262800.v4.1 // Pavir.1NG225100.v4.1 // Pavir.J242900.v4.1 // Pavir.3KG007600.v4.1 // Pavir.8KG337600.v4.1 // Pavir.5NG209500.v4.1 // Pavir.2KG571200.v4.1 // Pavir.9NG072300.…	// Pavir.1KG527900.v4.1 // Pavir.6KG015300.v4.1 // Pavir.9KG539200.v4.1 // Pavir.2KG539000.v4.1 // Pavir.7KG369000.v4.1 // Pavir.8NG217300.v4.1 // Pavir.8NG047800.v4.1 // Pavir.2NG045100.v4.1 // Pavir.3KG426900.v4.1 // Pavir.5KG601500.v4.1 // Pavir.5NG299400.v4.1 // Pavir.7NG398000.v4.1 // Pavir.8KG334700.v4.1 // Pavir.2KG214300.v4.1 // Pavir.9NG391900.v4.1 // Pavir.1KG175800.v4.1 // Pavir.4NG090…
GO:0019219	P	regulation of nucleobase-containing compound metabolic process	76	2296	888	15902	1	1	// Pavir.1NG041400.v4.1 // Pavir.4KG119400.v4.1 // Pavir.2NG034400.v4.1 // Pavir.9NG087800.v4.1 // Pavir.3NG105600.v4.1 // Pavir.1NG521000.v4.1 // Pavir.2NG584300.v4.1 // Pavir.1NG080400.v4.1 // Pavir.6KG107500.v4.1 // Pavir.9NG246500.v4.1 // Pavir.9KG066300.v4.1 // Pavir.2KG152400.v4.1 // Pavir.1KG407200.v4.1 // Pavir.J446100.v4.1 // Pavir.9KG618400.v4.1 // Pavir.7NG188000.v4.1 // Pavir.9NG28260…	// Pavir.9KG256600.v4.1 // Pavir.J123900.v4.1 // Pavir.5KG595400.v4.1 // Pavir.3NG324900.v4.1 // Pavir.5KG379800.v4.1 // Pavir.6NG099100.v4.1 // Pavir.3KG158800.v4.1 // Pavir.9NG448500.v4.1 // Pavir.7KG360800.v4.1 // Pavir.3KG512900.v4.1 // Pavir.4NG237400.v4.1 // Pavir.J767400.v4.1 // Pavir.J331600.v4.1 // Pavir.9NG456100.v4.1 // Pavir.6KG307800.v4.1 // Pavir.5NG552300.v4.1 // Pavir.8NG096300.v4…
GO:0006461	P	protein complex assembly	15	2296	88	15902	0.32	1	// Pavir.3KG400400.v4.1 // Pavir.2KG563200.v4.1 // Pavir.7KG187600.v4.1 // Pavir.2NG160200.v4.1 // Pavir.1NG316800.v4.1 // Pavir.6KG256700.v4.1 // Pavir.2NG608600.v4.1 // Pavir.9KG320500.v4.1 // Pavir.5NG442900.v4.1 // Pavir.1KG222000.v4.1 // Pavir.4KG037000.v4.1 // Pavir.5KG480500.v4.1 // Pavir.7NG178200.v4.1 // Pavir.8KG035500.v4.1 // Pavir.1KG346000.v4.1	// Pavir.7NG267200.v4.1 // Pavir.1KG543300.v4.1 // Pavir.4KG010000.v4.1 // Pavir.1KG222000.v4.1 // Pavir.8KG122100.v4.1 // Pavir.8NG124700.v4.1 // Pavir.9KG595600.v4.1 // Pavir.5NG284500.v4.1 // Pavir.2NG608600.v4.1 // Pavir.9NG102100.v4.1 // Pavir.7NG300400.v4.1 // Pavir.1KG005900.v4.1 // Pavir.8KG035500.v4.1 // Pavir.1NG557400.v4.1 // Pavir.5KG399500.v4.1 // Pavir.1NG014700.v4.1 // Pavir.5NG442…
GO:0070085	P	glycosylation	12	2296	70	15902	0.34	1	// Pavir.6NG275600.v4.1 // Pavir.5KG210800.v4.1 // Pavir.7NG233300.v4.1 // Pavir.7NG438100.v4.1 // Pavir.9NG299400.v4.1 // Pavir.7KG376200.v4.1 // Pavir.5NG191000.v4.1 // Pavir.3KG341100.v4.1 // Pavir.2NG127000.v4.1 // Pavir.8KG287000.v4.1 // Pavir.6KG308400.v4.1 // Pavir.2NG608000.v4.1	// Pavir.9NG227200.v4.1 // Pavir.7NG275400.v4.1 // Pavir.4KG070400.v4.1 // Pavir.2KG348300.v4.1 // Pavir.1KG361800.v4.1 // Pavir.6KG019600.v4.1 // Pavir.4KG405400.v4.1 // Pavir.5NG266500.v4.1 // Pavir.6NG016500.v4.1 // Pavir.7KG282300.v4.1 // Pavir.2KG563700.v4.1 // Pavir.4NG108300.v4.1 // Pavir.2NG276200.v4.1 // Pavir.2KG247300.v4.1 // Pavir.5KG659000.v4.1 // Pavir.1NG306100.v4.1 // Pavir.3KG544…
GO:0006464	P	cellular protein modification process	105	2296	1481	15902	1	1	// Pavir.9NG101400.v4.1 // Pavir.J242900.v4.1 // Pavir.9KG195000.v4.1 // Pavir.1KG352000.v4.1 // Pavir.5KG428300.v4.1 // Pavir.5NG306000.v4.1 // Pavir.2NG160800.v4.1 // Pavir.9NG003600.v4.1 // Pavir.1NG225100.v4.1 // Pavir.7NG233300.v4.1 // Pavir.3KG551700.v4.1 // Pavir.2KG166100.v4.1 // Pavir.2NG457300.v4.1 // Pavir.2KG464600.v4.1 // Pavir.7KG375100.v4.1 // Pavir.6KG308400.v4.1 // Pavir.5NG54760…	// Pavir.7KG369000.v4.1 // Pavir.9NG282800.v4.1 // Pavir.5KG524800.v4.1 // Pavir.9NG003600.v4.1 // Pavir.6KG291000.v4.1 // Pavir.4NG090700.v4.1 // Pavir.5KG453800.v4.1 // Pavir.1NG082300.v4.1 // Pavir.7KG240300.v4.1 // Pavir.2KG065000.v4.1 // Pavir.2NG262500.v4.1 // Pavir.6NG237800.v4.1 // Pavir.9KG375300.v4.1 // Pavir.2NG074500.v4.1 // Pavir.6KG308400.v4.1 // Pavir.3NG241000.v4.1 // Pavir.1KG048…
GO:0044765	P	single-organism transport	38	2296	387	15902	0.99	1	// Pavir.9KG518900.v4.1 // Pavir.7NG153400.v4.1 // Pavir.2KG141200.v4.1 // Pavir.9KG534800.v4.1 // Pavir.2KG289900.v4.1 // Pavir.7KG110700.v4.1 // Pavir.6KG155100.v4.1 // Pavir.9NG385500.v4.1 // Pavir.4NG206900.v4.1 // Pavir.2KG504400.v4.1 // Pavir.3NG147900.v4.1 // Pavir.2KG529300.v4.1 // Pavir.5NG186300.v4.1 // Pavir.8NG077800.v4.1 // Pavir.5KG772100.v4.1 // Pavir.3NG018300.v4.1 // Pavir.5NG639…	// Pavir.2KG514400.v4.1 // Pavir.9NG080200.v4.1 // Pavir.9NG661500.v4.1 // Pavir.6NG159200.v4.1 // Pavir.3NG147900.v4.1 // Pavir.5NG020600.v4.1 // Pavir.5NG378800.v4.1 // Pavir.3NG147200.v4.1 // Pavir.7KG328400.v4.1 // Pavir.2NG005900.v4.1 // Pavir.9NG134600.v4.1 // Pavir.3KG035800.v4.1 // Pavir.4NG318300.v4.1 // Pavir.4NG048700.v4.1 // Pavir.1KG191900.v4.1 // Pavir.9NG255500.v4.1 // Pavir.5NG314…
GO:0044763	P	single-organism cellular process	240	2296	2032	15902	1	1	// Pavir.9NG478500.v4.1 // Pavir.2KG304100.v4.1 // Pavir.J242900.v4.1 // Pavir.9NG538000.v4.1 // Pavir.1NG445600.v4.1 // Pavir.1KG230700.v4.1 // Pavir.3NG009600.v4.1 // Pavir.9KG130700.v4.1 // Pavir.1NG530600.v4.1 // Pavir.2NG061900.v4.1 // Pavir.4NG206900.v4.1 // Pavir.7NG282700.v4.1 // Pavir.9KG465900.v4.1 // Pavir.1NG304300.v4.1 // Pavir.1KG468100.v4.1 // Pavir.1NG190800.v4.1 // Pavir.1NG18760…	// Pavir.4NG192700.v4.1 // Pavir.6KG253300.v4.1 // Pavir.2NG531400.v4.1 // Pavir.1NG530600.v4.1 // Pavir.1KG401300.v4.1 // Pavir.7NG133700.v4.1 // Pavir.4KG005300.v4.1 // Pavir.2KG515400.v4.1 // Pavir.7NG361900.v4.1 // Pavir.5NG531800.v4.1 // Pavir.5KG051500.v4.1 // Pavir.7NG201600.v4.1 // Pavir.2NG074500.v4.1 // Pavir.7NG133500.v4.1 // Pavir.6KG308400.v4.1 // Pavir.8KG063900.v4.1 // Pavir.7KG200…
GO:0019941	P	modification-dependent protein catabolic process	15	2296	106	15902	0.57	1	// Pavir.5NG619700.v4.1 // Pavir.2KG577100.v4.1 // Pavir.1NG075900.v4.1 // Pavir.9NG322600.v4.1 // Pavir.6NG135400.v4.1 // Pavir.5KG597100.v4.1 // Pavir.9KG069300.v4.1 // Pavir.9KG205100.v4.1 // Pavir.1KG082900.v4.1 // Pavir.5KG753800.v4.1 // Pavir.1NG075800.v4.1 // Pavir.1NG552800.v4.1 // Pavir.7KG211100.v4.1 // Pavir.9KG636700.v4.1 // Pavir.1KG395200.v4.1	// Pavir.6NG363100.v4.1 // Pavir.7NG430200.v4.1 // Pavir.9NG303400.v4.1 // Pavir.7NG269700.v4.1 // Pavir.9KG379900.v4.1 // Pavir.6KG071700.v4.1 // Pavir.6NG353800.v4.1 // Pavir.2NG597300.v4.1 // Pavir.8KG350600.v4.1 // Pavir.1KG083000.v4.1 // Pavir.J789500.v4.1 // Pavir.2KG384600.v4.1 // Pavir.9NG624000.v4.1 // Pavir.1NG075900.v4.1 // Pavir.2KG206000.v4.1 // Pavir.5NG547300.v4.1 // Pavir.1NG37840…
GO:0019693	P	ribose phosphate metabolic process	21	2296	195	15902	0.92	1	// Pavir.7KG049900.v4.1 // Pavir.2KG111900.v4.1 // Pavir.3NG249300.v4.1 // Pavir.1NG331300.v4.1 // Pavir.9KG420100.v4.1 // Pavir.9NG460800.v4.1 // Pavir.3KG505200.v4.1 // Pavir.9NG612400.v4.1 // Pavir.3KG490200.v4.1 // Pavir.6NG218300.v4.1 // Pavir.9KG339600.v4.1 // Pavir.9KG345100.v4.1 // Pavir.6KG258700.v4.1 // Pavir.9KG200000.v4.1 // Pavir.5NG049600.v4.1 // Pavir.8KG067200.v4.1 // Pavir.7KG431…	// Pavir.3KG038700.v4.1 // Pavir.6KG113900.v4.1 // Pavir.5NG295100.v4.1 // Pavir.4NG011200.v4.1 // Pavir.J266400.v4.1 // Pavir.5NG265500.v4.1 // Pavir.1KG463400.v4.1 // Pavir.1NG304300.v4.1 // Pavir.6NG284300.v4.1 // Pavir.9KG060900.v4.1 // Pavir.9NG511300.v4.1 // Pavir.3KG024400.v4.1 // Pavir.2NG557500.v4.1 // Pavir.3KG333700.v4.1 // Pavir.3NG249300.v4.1 // Pavir.4NG132400.v4.1 // Pavir.J367700.…
GO:0006796	P	phosphate-containing compound metabolic process	97	2296	1548	15902	1	1	// Pavir.9NG101400.v4.1 // Pavir.J242900.v4.1 // Pavir.1KG352000.v4.1 // Pavir.5NG306000.v4.1 // Pavir.9NG003600.v4.1 // Pavir.1NG304300.v4.1 // Pavir.1NG225100.v4.1 // Pavir.3KG551700.v4.1 // Pavir.3NG249300.v4.1 // Pavir.9KG541000.v4.1 // Pavir.2KG166100.v4.1 // Pavir.2NG457300.v4.1 // Pavir.2KG464600.v4.1 // Pavir.3KG505200.v4.1 // Pavir.5KG750700.v4.1 // Pavir.2KG282000.v4.1 // Pavir.9KG20000…	// Pavir.7KG369000.v4.1 // Pavir.2NG531400.v4.1 // Pavir.9NG003600.v4.1 // Pavir.6KG291000.v4.1 // Pavir.4NG090700.v4.1 // Pavir.5KG453800.v4.1 // Pavir.9NG001500.v4.1 // Pavir.1NG082300.v4.1 // Pavir.7KG240300.v4.1 // Pavir.5NG041700.v4.1 // Pavir.2KG065000.v4.1 // Pavir.2NG262500.v4.1 // Pavir.6NG237800.v4.1 // Pavir.9KG375300.v4.1 // Pavir.3NG241000.v4.1 // Pavir.1KG048700.v4.1 // Pavir.9NG713…
GO:0006413	P	translational initiation	9	2296	41	15902	0.17	1	// Pavir.9NG785800.v4.1 // Pavir.4KG117600.v4.1 // Pavir.2KG586500.v4.1 // Pavir.9KG342700.v4.1 // Pavir.2NG635100.v4.1 // Pavir.3KG561200.v4.1 // Pavir.5KG511100.v4.1 // Pavir.9KG193700.v4.1 // Pavir.9NG469000.v4.1	// Pavir.1NG021400.v4.1 // Pavir.2KG586500.v4.1 // Pavir.2NG411000.v4.1 // Pavir.2NG519400.v4.1 // Pavir.9KG342700.v4.1 // Pavir.2NG635100.v4.1 // Pavir.5KG777500.v4.1 // Pavir.9KG561700.v4.1 // Pavir.5KG579500.v4.1 // Pavir.7KG395700.v4.1 // Pavir.3KG370800.v4.1 // Pavir.9NG785800.v4.1 // Pavir.4KG117600.v4.1 // Pavir.9KG193700.v4.1 // Pavir.1KG297400.v4.1 // Pavir.9KG513200.v4.1 // Pavir.1KG274…
GO:0048523	P	negative regulation of cellular process	5	2296	49	15902	0.83	1	// Pavir.6KG409400.v4.1 // Pavir.2KG291400.v4.1 // Pavir.6NG212300.v4.1 // Pavir.2NG173500.v4.1 // Pavir.1NG390400.v4.1	// Pavir.1NG359200.v4.1 // Pavir.8NG086800.v4.1 // Pavir.2NG173500.v4.1 // Pavir.J012200.v4.1 // Pavir.8KG350000.v4.1 // Pavir.7NG443600.v4.1 // Pavir.9NG143500.v4.1 // Pavir.2KG592100.v4.1 // Pavir.9KG589600.v4.1 // Pavir.9NG552500.v4.1 // Pavir.1NG489100.v4.1 // Pavir.6NG212300.v4.1 // Pavir.8NG042400.v4.1 // Pavir.8NG144600.v4.1 // Pavir.8KG070000.v4.1 // Pavir.9NG765200.v4.1 // Pavir.J179000.…
GO:0008104	P	protein localization	46	2296	291	15902	0.31	1	// Pavir.9KG518900.v4.1 // Pavir.9KG365600.v4.1 // Pavir.5KG398500.v4.1 // Pavir.5NG480300.v4.1 // Pavir.1NG235600.v4.1 // Pavir.2KG532100.v4.1 // Pavir.9NG812700.v4.1 // Pavir.9KG624700.v4.1 // Pavir.4NG217200.v4.1 // Pavir.9NG478500.v4.1 // Pavir.8NG006700.v4.1 // Pavir.9NG006300.v4.1 // Pavir.8NG077800.v4.1 // Pavir.5KG772100.v4.1 // Pavir.3NG018300.v4.1 // Pavir.9KG317300.v4.1 // Pavir.5NG639…	// Pavir.2KG114300.v4.1 // Pavir.6KG411700.v4.1 // Pavir.8KG138000.v4.1 // Pavir.4NG140900.v4.1 // Pavir.5NG423600.v4.1 // Pavir.9NG644400.v4.1 // Pavir.6KG050700.v4.1 // Pavir.9NG307400.v4.1 // Pavir.8NG005400.v4.1 // Pavir.4NG206900.v4.1 // Pavir.9KG009600.v4.1 // Pavir.2NG046200.v4.1 // Pavir.1NG199500.v4.1 // Pavir.7KG319300.v4.1 // Pavir.9NG478500.v4.1 // Pavir.7NG141800.v4.1 // Pavir.9NG006…
GO:0007165	P	signal transduction	9	2296	275	15902	1	1	// Pavir.1NG236400.v4.1 // Pavir.9KG341800.v4.1 // Pavir.9KG130700.v4.1 // Pavir.9KG615200.v4.1 // Pavir.2KG035900.v4.1 // Pavir.3KG146400.v4.1 // Pavir.1KG385300.v4.1 // Pavir.2NG200900.v4.1 // Pavir.1NG350900.v4.1	// Pavir.2KG578700.v4.1 // Pavir.8KG007000.v4.1 // Pavir.2KG588600.v4.1 // Pavir.4KG324300.v4.1 // Pavir.2NG486600.v4.1 // Pavir.3KG032500.v4.1 // Pavir.6NG191400.v4.1 // Pavir.8NG025800.v4.1 // Pavir.2NG200900.v4.1 // Pavir.9KG130700.v4.1 // Pavir.9KG540900.v4.1 // Pavir.3KG477800.v4.1 // Pavir.9NG134000.v4.1 // Pavir.1NG039600.v4.1 // Pavir.3KG124800.v4.1 // Pavir.7NG163400.v4.1 // Pavir.5KG064…
GO:0044712	P	single-organism catabolic process	8	2296	139	15902	1	1	// Pavir.9KG345100.v4.1 // Pavir.1NG083000.v4.1 // Pavir.2NG294600.v4.1 // Pavir.1KG092800.v4.1 // Pavir.9KG200000.v4.1 // Pavir.1KG514900.v4.1 // Pavir.6KG127400.v4.1 // Pavir.3KG383700.v4.1	// Pavir.J266400.v4.1 // Pavir.5NG438700.v4.1 // Pavir.4KG218600.v4.1 // Pavir.2KG261000.v4.1 // Pavir.9NG478700.v4.1 // Pavir.1NG524200.v4.1 // Pavir.8NG280400.v4.1 // Pavir.9KG060900.v4.1 // Pavir.5NG265500.v4.1 // Pavir.3KG024400.v4.1 // Pavir.3KG333700.v4.1 // Pavir.7NG361900.v4.1 // Pavir.7KG047200.v4.1 // Pavir.7NG253100.v4.1 // Pavir.7KG200400.v4.1 // Pavir.5KG425300.v4.1 // Pavir.8KG16160…
GO:0044710	P	single-organism metabolic process	248	2296	2363	15902	1	1	// Pavir.2KG304100.v4.1 // Pavir.8KG287000.v4.1 // Pavir.7KG244100.v4.1 // Pavir.9NG538000.v4.1 // Pavir.1NG445600.v4.1 // Pavir.1NG251300.v4.1 // Pavir.5KG489000.v4.1 // Pavir.3NG009600.v4.1 // Pavir.1NG130100.v4.1 // Pavir.1NG530600.v4.1 // Pavir.2NG061900.v4.1 // Pavir.3NG142300.v4.1 // Pavir.9KG422600.v4.1 // Pavir.9KG465900.v4.1 // Pavir.5NG405700.v4.1 // Pavir.1NG304300.v4.1 // Pavir.1KG468…	// Pavir.4NG192700.v4.1 // Pavir.6KG253300.v4.1 // Pavir.2NG420300.v4.1 // Pavir.6KG012800.v4.1 // Pavir.2NG531400.v4.1 // Pavir.1NG530600.v4.1 // Pavir.8KG033500.v4.1 // Pavir.7NG133700.v4.1 // Pavir.9NG696000.v4.1 // Pavir.J236800.v4.1 // Pavir.4KG005300.v4.1 // Pavir.2NG236900.v4.1 // Pavir.1KG140600.v4.1 // Pavir.7NG361900.v4.1 // Pavir.2NG247500.v4.1 // Pavir.2NG484300.v4.1 // Pavir.5KG65610…
GO:0044711	P	single-organism biosynthetic process	91	2296	596	15902	0.32	1	// Pavir.2KG111900.v4.1 // Pavir.2KG304100.v4.1 // Pavir.3KG314600.v4.1 // Pavir.1KG230700.v4.1 // Pavir.3NG009600.v4.1 // Pavir.9KG465900.v4.1 // Pavir.1NG304300.v4.1 // Pavir.4KG173400.v4.1 // Pavir.6KG258700.v4.1 // Pavir.9KG541000.v4.1 // Pavir.3KG505200.v4.1 // Pavir.2NG323300.v4.1 // Pavir.4NG121100.v4.1 // Pavir.5NG049600.v4.1 // Pavir.3KG468800.v4.1 // Pavir.8NG154400.v4.1 // Pavir.6NG097…	// Pavir.6KG253300.v4.1 // Pavir.5KG248200.v4.1 // Pavir.5KG468800.v4.1 // Pavir.1KG540000.v4.1 // Pavir.9NG812400.v4.1 // Pavir.9NG696000.v4.1 // Pavir.3NG121800.v4.1 // Pavir.4NG302500.v4.1 // Pavir.5KG617500.v4.1 // Pavir.9NG068600.v4.1 // Pavir.3NG271800.v4.1 // Pavir.2NG392800.v4.1 // Pavir.1KG530100.v4.1 // Pavir.1KG270300.v4.1 // Pavir.3KG511800.v4.1 // Pavir.5KG705500.v4.1 // Pavir.1NG344…
GO:0042455	P	ribonucleoside biosynthetic process	11	2296	58	15902	0.25	1	// Pavir.7KG049900.v4.1 // Pavir.9NG423900.v4.1 // Pavir.9NG460800.v4.1 // Pavir.9KG287300.v4.1 // Pavir.3KG490200.v4.1 // Pavir.6NG218300.v4.1 // Pavir.9KG339600.v4.1 // Pavir.3NG249300.v4.1 // Pavir.6KG258700.v4.1 // Pavir.1KG477000.v4.1 // Pavir.1NG304300.v4.1	// Pavir.1KG471800.v4.1 // Pavir.5KG002500.v4.1 // Pavir.4NG177900.v4.1 // Pavir.2NG449600.v4.1 // Pavir.5NG295100.v4.1 // Pavir.9NG460800.v4.1 // Pavir.5KG375600.v4.1 // Pavir.5NG460000.v4.1 // Pavir.2KG380000.v4.1 // Pavir.5NG315500.v4.1 // Pavir.1NG453800.v4.1 // Pavir.6KG113200.v4.1 // Pavir.5NG111400.v4.1 // Pavir.1KG477000.v4.1 // Pavir.1NG304300.v4.1 // Pavir.6NG284300.v4.1 // Pavir.3KG490…
GO:0006661	P	phosphatidylinositol biosynthetic process	5	2296	24	15902	0.3	1	// Pavir.1NG439700.v4.1 // Pavir.3KG468800.v4.1 // Pavir.1KG352000.v4.1 // Pavir.1KG350500.v4.1 // Pavir.9KG550500.v4.1	// Pavir.1KG352000.v4.1 // Pavir.2NG264800.v4.1 // Pavir.3KG565100.v4.1 // Pavir.3NG296700.v4.1 // Pavir.9KG406700.v4.1 // Pavir.2KG219700.v4.1 // Pavir.9NG271000.v4.1 // Pavir.1NG439700.v4.1 // Pavir.9NG798100.v4.1 // Pavir.1NG354300.v4.1 // Pavir.6KG406900.v4.1 // Pavir.5KG705500.v4.1 // Pavir.1KG401300.v4.1 // Pavir.9KG550500.v4.1 // Pavir.3KG468800.v4.1 // Pavir.1KG456500.v4.1 // Pavir.6NG369…
GO:0006662	P	glycerol ether metabolic process	6	2296	60	15902	0.86	1	// Pavir.1NG530600.v4.1 // Pavir.8NG271900.v4.1 // Pavir.6KG236000.v4.1 // Pavir.7NG282700.v4.1 // Pavir.7KG287900.v4.1 // Pavir.6NG215500.v4.1	// Pavir.1NG483600.v4.1 // Pavir.5KG710600.v4.1 // Pavir.1KG545800.v4.1 // Pavir.3NG070700.v4.1 // Pavir.9NG443200.v4.1 // Pavir.1NG530600.v4.1 // Pavir.7NG282700.v4.1 // Pavir.5KG239200.v4.1 // Pavir.4KG358600.v4.1 // Pavir.5KG640800.v4.1 // Pavir.2NG066100.v4.1 // Pavir.4NG344500.v4.1 // Pavir.4KG005300.v4.1 // Pavir.7NG338200.v4.1 // Pavir.2KG095100.v4.1 // Pavir.5NG642000.v4.1 // Pavir.8KG192…
GO:0033036	P	macromolecule localization	48	2296	319	15902	0.42	1	// Pavir.9KG518900.v4.1 // Pavir.9KG365600.v4.1 // Pavir.5KG398500.v4.1 // Pavir.5NG480300.v4.1 // Pavir.7KG110700.v4.1 // Pavir.2KG532100.v4.1 // Pavir.9NG812700.v4.1 // Pavir.9KG624700.v4.1 // Pavir.4NG217200.v4.1 // Pavir.9NG478500.v4.1 // Pavir.8NG006700.v4.1 // Pavir.9NG006300.v4.1 // Pavir.8NG077800.v4.1 // Pavir.5KG772100.v4.1 // Pavir.3NG018300.v4.1 // Pavir.9KG317300.v4.1 // Pavir.5NG639…	// Pavir.9NG478500.v4.1 // Pavir.2KG114300.v4.1 // Pavir.2KG514400.v4.1 // Pavir.6KG411700.v4.1 // Pavir.9NG080200.v4.1 // Pavir.4NG140900.v4.1 // Pavir.5NG423600.v4.1 // Pavir.9NG644400.v4.1 // Pavir.6KG050700.v4.1 // Pavir.9NG307400.v4.1 // Pavir.8NG005400.v4.1 // Pavir.4NG206900.v4.1 // Pavir.6KG011000.v4.1 // Pavir.9KG009600.v4.1 // Pavir.2NG046200.v4.1 // Pavir.1NG199500.v4.1 // Pavir.7KG319…
GO:0006664	P	glycolipid metabolic process	8	2296	31	15902	0.11	1	// Pavir.1KG352000.v4.1 // Pavir.1NG439700.v4.1 // Pavir.9KG550500.v4.1 // Pavir.9KG541000.v4.1 // Pavir.9NG812700.v4.1 // Pavir.3KG468800.v4.1 // Pavir.3KG564500.v4.1 // Pavir.1KG350500.v4.1	// Pavir.1KG352000.v4.1 // Pavir.2NG562700.v4.1 // Pavir.3NG298300.v4.1 // Pavir.2NG264800.v4.1 // Pavir.3KG565100.v4.1 // Pavir.9NG812700.v4.1 // Pavir.9KG653800.v4.1 // Pavir.3NG296700.v4.1 // Pavir.9KG406700.v4.1 // Pavir.2KG219700.v4.1 // Pavir.9NG271000.v4.1 // Pavir.1NG439700.v4.1 // Pavir.1NG038600.v4.1 // Pavir.J706500.v4.1 // Pavir.9KG541000.v4.1 // Pavir.1NG354300.v4.1 // Pavir.6KG40690…
GO:0046034	P	ATP metabolic process	5	2296	138	15902	1	1	// Pavir.8KG067200.v4.1 // Pavir.7KG049900.v4.1 // Pavir.3KG383700.v4.1 // Pavir.9KG200000.v4.1 // Pavir.9KG345100.v4.1	// Pavir.3KG038700.v4.1 // Pavir.2KG232500.v4.1 // Pavir.5NG295100.v4.1 // Pavir.J266400.v4.1 // Pavir.6NG284300.v4.1 // Pavir.9KG060900.v4.1 // Pavir.9NG511300.v4.1 // Pavir.3KG024400.v4.1 // Pavir.2NG557500.v4.1 // Pavir.3KG333700.v4.1 // Pavir.J367700.v4.1 // Pavir.3NG010500.v4.1 // Pavir.5KG704100.v4.1 // Pavir.9NG643600.v4.1 // Pavir.7NG253100.v4.1 // Pavir.7KG200400.v4.1 // Pavir.5KG425300.…
GO:2001141	P	regulation of RNA biosynthetic process	74	2296	872	15902	1	1	// Pavir.1NG041400.v4.1 // Pavir.4KG119400.v4.1 // Pavir.2NG034400.v4.1 // Pavir.9NG087800.v4.1 // Pavir.3NG105600.v4.1 // Pavir.1NG521000.v4.1 // Pavir.2NG584300.v4.1 // Pavir.1NG080400.v4.1 // Pavir.6KG107500.v4.1 // Pavir.9NG246500.v4.1 // Pavir.9KG066300.v4.1 // Pavir.2KG152400.v4.1 // Pavir.1KG407200.v4.1 // Pavir.J446100.v4.1 // Pavir.9KG618400.v4.1 // Pavir.7NG188000.v4.1 // Pavir.9NG28260…	// Pavir.9KG256600.v4.1 // Pavir.J123900.v4.1 // Pavir.5KG595400.v4.1 // Pavir.3NG324900.v4.1 // Pavir.5KG379800.v4.1 // Pavir.6NG099100.v4.1 // Pavir.3KG158800.v4.1 // Pavir.9NG448500.v4.1 // Pavir.3KG426900.v4.1 // Pavir.3KG512900.v4.1 // Pavir.4NG237400.v4.1 // Pavir.J767400.v4.1 // Pavir.J331600.v4.1 // Pavir.9NG456100.v4.1 // Pavir.6KG307800.v4.1 // Pavir.5NG552300.v4.1 // Pavir.8NG096300.v4…
GO:0009072	P	aromatic amino acid family metabolic process	8	2296	50	15902	0.45	1	// Pavir.1NG083000.v4.1 // Pavir.6KG314000.v4.1 // Pavir.2NG294600.v4.1 // Pavir.1KG092800.v4.1 // Pavir.2NG611900.v4.1 // Pavir.2NG061900.v4.1 // Pavir.1KG086400.v4.1 // Pavir.1NG190800.v4.1	// Pavir.5KG557800.v4.1 // Pavir.2KG088000.v4.1 // Pavir.9NG729800.v4.1 // Pavir.1KG103400.v4.1 // Pavir.2NG061900.v4.1 // Pavir.9KG401400.v4.1 // Pavir.1KG086400.v4.1 // Pavir.4NG319900.v4.1 // Pavir.4NG002300.v4.1 // Pavir.2KG261000.v4.1 // Pavir.J523000.v4.1 // Pavir.5NG511100.v4.1 // Pavir.4KG247400.v4.1 // Pavir.1NG077800.v4.1 // Pavir.8NG009700.v4.1 // Pavir.9KG517800.v4.1 // Pavir.9KG60830…
GO:1901565	P	organonitrogen compound catabolic process	5	2296	36	15902	0.6	1	// Pavir.6KG127400.v4.1 // Pavir.1NG083000.v4.1 // Pavir.2NG294600.v4.1 // Pavir.1KG092800.v4.1 // Pavir.9NG538000.v4.1	// Pavir.9NG538000.v4.1 // Pavir.4KG318800.v4.1 // Pavir.6KG360800.v4.1 // Pavir.5KG476900.v4.1 // Pavir.2NG406000.v4.1 // Pavir.7KG221600.v4.1 // Pavir.4NG023800.v4.1 // Pavir.4NG002300.v4.1 // Pavir.2KG261000.v4.1 // Pavir.9NG478700.v4.1 // Pavir.9NG755000.v4.1 // Pavir.7NG361900.v4.1 // Pavir.4KG114700.v4.1 // Pavir.1KG092700.v4.1 // Pavir.1KG190400.v4.1 // Pavir.4KG011900.v4.1 // Pavir.8KG156…
GO:0018208	P	peptidyl-proline modification	9	2296	51	15902	0.34	1	// Pavir.4NG188500.v4.1 // Pavir.2NG242400.v4.1 // Pavir.1NG108700.v4.1 // Pavir.9NG656600.v4.1 // Pavir.1KG125200.v4.1 // Pavir.9NG833800.v4.1 // Pavir.6KG407200.v4.1 // Pavir.9KG635900.v4.1 // Pavir.4NG022300.v4.1	// Pavir.6KG407200.v4.1 // Pavir.5NG371600.v4.1 // Pavir.2NG535700.v4.1 // Pavir.9KG635900.v4.1 // Pavir.6NG360100.v4.1 // Pavir.2NG452200.v4.1 // Pavir.6NG369500.v4.1 // Pavir.2KG254200.v4.1 // Pavir.6KG409900.v4.1 // Pavir.4NG188500.v4.1 // Pavir.1NG108700.v4.1 // Pavir.5KG406000.v4.1 // Pavir.1NG049000.v4.1 // Pavir.9NG656600.v4.1 // Pavir.1KG125200.v4.1 // Pavir.1KG312200.v4.1 // Pavir.3KG199…
GO:0016567	P	protein ubiquitination	7	2296	80	15902	0.93	1	// Pavir.2KG336500.v4.1 // Pavir.3NG186900.v4.1 // Pavir.5NG295800.v4.1 // Pavir.9KG195000.v4.1 // Pavir.7KG317400.v4.1 // Pavir.9KG081200.v4.1 // Pavir.3KG093500.v4.1	// Pavir.1NG126400.v4.1 // Pavir.4NG001700.v4.1 // Pavir.2NG335400.v4.1 // Pavir.1KG257500.v4.1 // Pavir.2KG310200.v4.1 // Pavir.6NG339500.v4.1 // Pavir.9NG282800.v4.1 // Pavir.9KG323500.v4.1 // Pavir.J065200.v4.1 // Pavir.7NG122000.v4.1 // Pavir.9KG323100.v4.1 // Pavir.4KG162600.v4.1 // Pavir.9KG491200.v4.1 // Pavir.2NG238300.v4.1 // Pavir.4KG138500.v4.1 // Pavir.3KG577800.v4.1 // Pavir.6KG03580…
GO:0016568	P	chromatin modification	5	2296	13	15902	0.067	1	// Pavir.2NG173500.v4.1 // Pavir.9NG101600.v4.1 // Pavir.9NG753200.v4.1 // Pavir.5NG040900.v4.1 // Pavir.2KG291400.v4.1	// Pavir.J767400.v4.1 // Pavir.5NG040900.v4.1 // Pavir.1KG140900.v4.1 // Pavir.2NG243900.v4.1 // Pavir.9NG101600.v4.1 // Pavir.2NG212100.v4.1 // Pavir.4NG134100.v4.1 // Pavir.2NG235000.v4.1 // Pavir.9KG583300.v4.1 // Pavir.2NG173500.v4.1 // Pavir.2KG291400.v4.1 // Pavir.9KG583000.v4.1 // Pavir.9NG753200.v4.1
GO:0010629	P	negative regulation of gene expression	8	2296	44	15902	0.33	1	// Pavir.3KG050000.v4.1 // Pavir.1KG307300.v4.1 // Pavir.1NG390400.v4.1 // Pavir.2NG173500.v4.1 // Pavir.8KG264400.v4.1 // Pavir.2KG291400.v4.1 // Pavir.6NG212300.v4.1 // Pavir.8NG111600.v4.1	// Pavir.8NG086800.v4.1 // Pavir.1KG307300.v4.1 // Pavir.8KG069000.v4.1 // Pavir.J012200.v4.1 // Pavir.J578600.v4.1 // Pavir.5KG119200.v4.1 // Pavir.5KG449600.v4.1 // Pavir.6NG212300.v4.1 // Pavir.8KG285300.v4.1 // Pavir.8NG042400.v4.1 // Pavir.8NG144600.v4.1 // Pavir.8KG070000.v4.1 // Pavir.3NG031400.v4.1 // Pavir.J179000.v4.1 // Pavir.3KG061400.v4.1 // Pavir.2NG173500.v4.1 // Pavir.8NG086600.v4…
GO:0051186	P	cofactor metabolic process	24	2296	234	15902	0.96	1	// Pavir.5KG574700.v4.1 // Pavir.2NG579800.v4.1 // Pavir.5NG616300.v4.1 // Pavir.9NG538000.v4.1 // Pavir.7NG436200.v4.1 // Pavir.3NG191400.v4.1 // Pavir.2KG215100.v4.1 // Pavir.6KG405400.v4.1 // Pavir.7KG377600.v4.1 // Pavir.3KG383700.v4.1 // Pavir.9KG345100.v4.1 // Pavir.5NG419700.v4.1 // Pavir.6NG358900.v4.1 // Pavir.7KG189500.v4.1 // Pavir.5KG750700.v4.1 // Pavir.9KG200000.v4.1 // Pavir.2NG174…	// Pavir.9NG538000.v4.1 // Pavir.4NG011200.v4.1 // Pavir.J266400.v4.1 // Pavir.3KG531900.v4.1 // Pavir.9KG501300.v4.1 // Pavir.2NG602400.v4.1 // Pavir.8KG161600.v4.1 // Pavir.9NG611500.v4.1 // Pavir.7NG280700.v4.1 // Pavir.2NG157200.v4.1 // Pavir.3NG121800.v4.1 // Pavir.9KG060900.v4.1 // Pavir.5NG265500.v4.1 // Pavir.3KG024400.v4.1 // Pavir.3KG333700.v4.1 // Pavir.5NG123500.v4.1 // Pavir.4NG13240…
GO:0051188	P	cofactor biosynthetic process	18	2296	126	15902	0.55	1	// Pavir.5KG574700.v4.1 // Pavir.5NG419700.v4.1 // Pavir.2NG174700.v4.1 // Pavir.7KG189500.v4.1 // Pavir.5NG616300.v4.1 // Pavir.1KG014100.v4.1 // Pavir.5KG750700.v4.1 // Pavir.9KG018100.v4.1 // Pavir.4NG265700.v4.1 // Pavir.2KG215100.v4.1 // Pavir.2NG579800.v4.1 // Pavir.7NG436200.v4.1 // Pavir.J365000.v4.1 // Pavir.1NG049400.v4.1 // Pavir.7KG377600.v4.1 // Pavir.3NG191400.v4.1 // Pavir.7NG42400…	// Pavir.3KG531900.v4.1 // Pavir.2NG602400.v4.1 // Pavir.9NG611500.v4.1 // Pavir.2NG157200.v4.1 // Pavir.3NG121800.v4.1 // Pavir.5NG123500.v4.1 // Pavir.4NG132400.v4.1 // Pavir.3KG229900.v4.1 // Pavir.5KG768900.v4.1 // Pavir.5KG223100.v4.1 // Pavir.7NG406000.v4.1 // Pavir.5NG532200.v4.1 // Pavir.5NG419700.v4.1 // Pavir.5KG750700.v4.1 // Pavir.3KG310700.v4.1 // Pavir.1NG260700.v4.1 // Pavir.8NG299…
GO:0006568	P	tryptophan metabolic process	5	2296	15	15902	0.098	1	// Pavir.1NG190800.v4.1 // Pavir.2NG294600.v4.1 // Pavir.2NG061900.v4.1 // Pavir.1NG083000.v4.1 // Pavir.1KG092800.v4.1	// Pavir.4NG241800.v4.1 // Pavir.1NG083000.v4.1 // Pavir.2KG088000.v4.1 // Pavir.2NG294600.v4.1 // Pavir.1KG092800.v4.1 // Pavir.4KG359800.v4.1 // Pavir.4KG108700.v4.1 // Pavir.2NG061900.v4.1 // Pavir.4NG085700.v4.1 // Pavir.1KG092700.v4.1 // Pavir.1KG182700.v4.1 // Pavir.1NG190800.v4.1 // Pavir.2KG261000.v4.1 // Pavir.J523000.v4.1 // Pavir.1KG092500.v4.1
GO:0006366	P	transcription from RNA polymerase II promoter	5	2296	65	15902	0.95	1	// Pavir.J446100.v4.1 // Pavir.5NG334500.v4.1 // Pavir.4KG212500.v4.1 // Pavir.5NG341500.v4.1 // Pavir.2NG346200.v4.1	// Pavir.9KG256600.v4.1 // Pavir.2NG253300.v4.1 // Pavir.2NG429300.v4.1 // Pavir.4KG179100.v4.1 // Pavir.2KG279100.v4.1 // Pavir.3NG159800.v4.1 // Pavir.5NG058700.v4.1 // Pavir.7NG421300.v4.1 // Pavir.6NG204400.v4.1 // Pavir.J325700.v4.1 // Pavir.J067700.v4.1 // Pavir.J235700.v4.1 // Pavir.5KG256400.v4.1 // Pavir.4NG123600.v4.1 // Pavir.5KG418000.v4.1 // Pavir.1KG094900.v4.1 // Pavir.5NG520500.v4…
GO:0050790	P	regulation of catalytic activity	5	2296	39	15902	0.67	1	// Pavir.1NG035800.v4.1 // Pavir.1KG038200.v4.1 // Pavir.J242900.v4.1 // Pavir.8NG196000.v4.1 // Pavir.5KG244700.v4.1	// Pavir.4NG056600.v4.1 // Pavir.5NG369500.v4.1 // Pavir.4NG235200.v4.1 // Pavir.J242900.v4.1 // Pavir.3KG426900.v4.1 // Pavir.1NG035800.v4.1 // Pavir.1NG376300.v4.1 // Pavir.9KG244500.v4.1 // Pavir.4KG213800.v4.1 // Pavir.9NG110800.v4.1 // Pavir.4KG122100.v4.1 // Pavir.2NG416900.v4.1 // Pavir.7NG366400.v4.1 // Pavir.8KG191300.v4.1 // Pavir.8NG196000.v4.1 // Pavir.1KG038200.v4.1 // Pavir.6KG17580…
GO:0009889	P	regulation of biosynthetic process	77	2296	903	15902	1	1	// Pavir.1NG041400.v4.1 // Pavir.4KG119400.v4.1 // Pavir.2NG034400.v4.1 // Pavir.9NG087800.v4.1 // Pavir.3NG105600.v4.1 // Pavir.1NG521000.v4.1 // Pavir.2NG584300.v4.1 // Pavir.1NG080400.v4.1 // Pavir.6KG107500.v4.1 // Pavir.9NG246500.v4.1 // Pavir.9KG066300.v4.1 // Pavir.2KG152400.v4.1 // Pavir.1KG407200.v4.1 // Pavir.J446100.v4.1 // Pavir.9KG618400.v4.1 // Pavir.6NG212300.v4.1 // Pavir.9NG28260…	// Pavir.9KG256600.v4.1 // Pavir.J123900.v4.1 // Pavir.5KG595400.v4.1 // Pavir.3NG324900.v4.1 // Pavir.5KG379800.v4.1 // Pavir.6NG099100.v4.1 // Pavir.3KG158800.v4.1 // Pavir.9NG448500.v4.1 // Pavir.3KG426900.v4.1 // Pavir.3KG512900.v4.1 // Pavir.4NG237400.v4.1 // Pavir.J767400.v4.1 // Pavir.9NG464700.v4.1 // Pavir.J331600.v4.1 // Pavir.9NG456100.v4.1 // Pavir.6KG307800.v4.1 // Pavir.5NG552300.v4…
GO:0050794	P	regulation of cellular process	98	2296	1400	15902	1	1	// Pavir.4KG119400.v4.1 // Pavir.J242900.v4.1 // Pavir.1NG080400.v4.1 // Pavir.9KG130700.v4.1 // Pavir.4NG237400.v4.1 // Pavir.1NG530600.v4.1 // Pavir.2KG152400.v4.1 // Pavir.7NG282700.v4.1 // Pavir.5NG500000.v4.1 // Pavir.3KG244800.v4.1 // Pavir.2NG433600.v4.1 // Pavir.3KG146400.v4.1 // Pavir.3KG357100.v4.1 // Pavir.8KG291500.v4.1 // Pavir.1NG350900.v4.1 // Pavir.2KG528600.v4.1 // Pavir.3KG29720…	// Pavir.3KG158800.v4.1 // Pavir.2KG450800.v4.1 // Pavir.3KG512900.v4.1 // Pavir.1NG530600.v4.1 // Pavir.4KG005300.v4.1 // Pavir.8NG096300.v4.1 // Pavir.8KG069000.v4.1 // Pavir.5NG531800.v4.1 // Pavir.5KG051500.v4.1 // Pavir.7NG201600.v4.1 // Pavir.4NG078700.v4.1 // Pavir.3NG241000.v4.1 // Pavir.3KG187500.v4.1 // Pavir.2NG160400.v4.1 // Pavir.9NG134000.v4.1 // Pavir.7KG168900.v4.1 // Pavir.3NG097…
GO:0051234	P	establishment of localization	128	2296	1523	15902	1	1	// Pavir.5KG772100.v4.1 // Pavir.5NG188000.v4.1 // Pavir.8KG393700.v4.1 // Pavir.2KG289900.v4.1 // Pavir.4NG206900.v4.1 // Pavir.2KG504400.v4.1 // Pavir.9NG304900.v4.1 // Pavir.3NG147900.v4.1 // Pavir.4NG217200.v4.1 // Pavir.9NG478500.v4.1 // Pavir.4KG282200.v4.1 // Pavir.9NG006300.v4.1 // Pavir.9KG037700.v4.1 // Pavir.2NG126900.v4.1 // Pavir.7NG013100.v4.1 // Pavir.5KG233200.v4.1 // Pavir.9NG135…	// Pavir.5NG020600.v4.1 // Pavir.1NG349200.v4.1 // Pavir.9NG134600.v4.1 // Pavir.2KG110300.v4.1 // Pavir.J372800.v4.1 // Pavir.3KG035800.v4.1 // Pavir.8NG033800.v4.1 // Pavir.5KG199400.v4.1 // Pavir.9KG044400.v4.1 // Pavir.7KG385500.v4.1 // Pavir.2NG433000.v4.1 // Pavir.9NG209400.v4.1 // Pavir.2NG273200.v4.1 // Pavir.7KG227400.v4.1 // Pavir.9KG269700.v4.1 // Pavir.8NG193800.v4.1 // Pavir.9KG08960…
GO:0008652	P	cellular amino acid biosynthetic process	13	2296	71	15902	0.26	1	// Pavir.3NG056900.v4.1 // Pavir.4NG121100.v4.1 // Pavir.9NG045800.v4.1 // Pavir.8NG027400.v4.1 // Pavir.9KG101900.v4.1 // Pavir.3NG009600.v4.1 // Pavir.1KG227100.v4.1 // Pavir.2NG611900.v4.1 // Pavir.6KG018200.v4.1 // Pavir.9KG465900.v4.1 // Pavir.9NG677400.v4.1 // Pavir.2NG387500.v4.1 // Pavir.5KG211200.v4.1	// Pavir.9NG206900.v4.1 // Pavir.3NG327600.v4.1 // Pavir.5NG627700.v4.1 // Pavir.9NG045800.v4.1 // Pavir.1KG356100.v4.1 // Pavir.8NG027400.v4.1 // Pavir.8NG251400.v4.1 // Pavir.9KG084300.v4.1 // Pavir.3NG009600.v4.1 // Pavir.9NG138400.v4.1 // Pavir.7NG214800.v4.1 // Pavir.9NG768100.v4.1 // Pavir.3KG550400.v4.1 // Pavir.6KG018200.v4.1 // Pavir.9KG465900.v4.1 // Pavir.9KG542200.v4.1 // Pavir.3KG491…
GO:0008654	P	phospholipid biosynthetic process	8	2296	47	15902	0.39	1	// Pavir.1KG352000.v4.1 // Pavir.1NG439700.v4.1 // Pavir.5NG536100.v4.1 // Pavir.9KG550500.v4.1 // Pavir.9KG541000.v4.1 // Pavir.3KG468800.v4.1 // Pavir.3KG564500.v4.1 // Pavir.1KG350500.v4.1	// Pavir.3KG564500.v4.1 // Pavir.1KG352000.v4.1 // Pavir.4KG175900.v4.1 // Pavir.2NG264800.v4.1 // Pavir.4NG129200.v4.1 // Pavir.3KG565100.v4.1 // Pavir.9NG821000.v4.1 // Pavir.3KG290800.v4.1 // Pavir.3NG296700.v4.1 // Pavir.2NG218400.v4.1 // Pavir.9KG482800.v4.1 // Pavir.9KG406700.v4.1 // Pavir.2KG219700.v4.1 // Pavir.9NG690700.v4.1 // Pavir.9NG271000.v4.1 // Pavir.1NG439700.v4.1 // Pavir.3NG299…
GO:0046394	P	carboxylic acid biosynthetic process	25	2296	162	15902	0.41	1	// Pavir.2KG304100.v4.1 // Pavir.9NG045800.v4.1 // Pavir.8NG027400.v4.1 // Pavir.3NG009600.v4.1 // Pavir.7NG375000.v4.1 // Pavir.9KG465900.v4.1 // Pavir.3NG045700.v4.1 // Pavir.4KG173400.v4.1 // Pavir.9NG037300.v4.1 // Pavir.9KG557700.v4.1 // Pavir.3NG056900.v4.1 // Pavir.2NG387500.v4.1 // Pavir.2NG611900.v4.1 // Pavir.2NG421200.v4.1 // Pavir.4NG121100.v4.1 // Pavir.1KG509900.v4.1 // Pavir.9KG018…	// Pavir.9NG206900.v4.1 // Pavir.2KG304100.v4.1 // Pavir.5NG627700.v4.1 // Pavir.1KG356100.v4.1 // Pavir.5KG248200.v4.1 // Pavir.3NG009600.v4.1 // Pavir.7NG214800.v4.1 // Pavir.2NG599000.v4.1 // Pavir.1KG540000.v4.1 // Pavir.9KG465900.v4.1 // Pavir.3NG045700.v4.1 // Pavir.3KG491100.v4.1 // Pavir.9KG191700.v4.1 // Pavir.4KG173400.v4.1 // Pavir.5KG410200.v4.1 // Pavir.9KG319800.v4.1 // Pavir.9NG179…
GO:0046390	P	ribose phosphate biosynthetic process	15	2296	65	15902	0.074	1	// Pavir.7KG049900.v4.1 // Pavir.2KG111900.v4.1 // Pavir.1NG331300.v4.1 // Pavir.9KG420100.v4.1 // Pavir.9NG460800.v4.1 // Pavir.3KG505200.v4.1 // Pavir.9NG612400.v4.1 // Pavir.3KG490200.v4.1 // Pavir.6NG218300.v4.1 // Pavir.9KG339600.v4.1 // Pavir.3NG249300.v4.1 // Pavir.5NG049600.v4.1 // Pavir.6KG258700.v4.1 // Pavir.1KG477000.v4.1 // Pavir.1NG304300.v4.1	// Pavir.1KG471800.v4.1 // Pavir.5KG002500.v4.1 // Pavir.4NG177900.v4.1 // Pavir.2NG449600.v4.1 // Pavir.9KG420100.v4.1 // Pavir.5NG295100.v4.1 // Pavir.9NG460800.v4.1 // Pavir.5KG375600.v4.1 // Pavir.5NG460000.v4.1 // Pavir.2KG380000.v4.1 // Pavir.5KG046800.v4.1 // Pavir.5NG315500.v4.1 // Pavir.1NG453800.v4.1 // Pavir.6KG113200.v4.1 // Pavir.3NG233000.v4.1 // Pavir.5NG111400.v4.1 // Pavir.1KG477…
GO:0006511	P	ubiquitin-dependent protein catabolic process	15	2296	106	15902	0.57	1	// Pavir.5NG619700.v4.1 // Pavir.2KG577100.v4.1 // Pavir.1NG075900.v4.1 // Pavir.9NG322600.v4.1 // Pavir.6NG135400.v4.1 // Pavir.5KG597100.v4.1 // Pavir.9KG069300.v4.1 // Pavir.9KG205100.v4.1 // Pavir.1KG082900.v4.1 // Pavir.5KG753800.v4.1 // Pavir.1NG075800.v4.1 // Pavir.1NG552800.v4.1 // Pavir.7KG211100.v4.1 // Pavir.9KG636700.v4.1 // Pavir.1KG395200.v4.1	// Pavir.6NG363100.v4.1 // Pavir.7NG430200.v4.1 // Pavir.9NG303400.v4.1 // Pavir.7NG269700.v4.1 // Pavir.9KG379900.v4.1 // Pavir.6KG071700.v4.1 // Pavir.6NG353800.v4.1 // Pavir.2NG597300.v4.1 // Pavir.8KG350600.v4.1 // Pavir.1KG083000.v4.1 // Pavir.J789500.v4.1 // Pavir.2KG384600.v4.1 // Pavir.9NG624000.v4.1 // Pavir.1NG075900.v4.1 // Pavir.2KG206000.v4.1 // Pavir.5NG547300.v4.1 // Pavir.1NG37840…
GO:0009116	P	nucleoside metabolic process	21	2296	196	15902	0.93	1	// Pavir.7KG049900.v4.1 // Pavir.9KG345100.v4.1 // Pavir.5KG763400.v4.1 // Pavir.9NG423900.v4.1 // Pavir.9KG287300.v4.1 // Pavir.7KG431900.v4.1 // Pavir.9NG460800.v4.1 // Pavir.6NG218300.v4.1 // Pavir.3KG490200.v4.1 // Pavir.8KG396300.v4.1 // Pavir.9KG339600.v4.1 // Pavir.9KG200000.v4.1 // Pavir.6KG258700.v4.1 // Pavir.5NG473600.v4.1 // Pavir.3KG383700.v4.1 // Pavir.3NG249300.v4.1 // Pavir.8KG067…	// Pavir.3KG038700.v4.1 // Pavir.2KG232500.v4.1 // Pavir.5NG295100.v4.1 // Pavir.J266400.v4.1 // Pavir.1KG463400.v4.1 // Pavir.4NG009000.v4.1 // Pavir.6NG284300.v4.1 // Pavir.9KG060900.v4.1 // Pavir.9NG511300.v4.1 // Pavir.3NG306200.v4.1 // Pavir.2NG557500.v4.1 // Pavir.3KG333700.v4.1 // Pavir.3NG249300.v4.1 // Pavir.4NG132400.v4.1 // Pavir.J367700.v4.1 // Pavir.3NG010500.v4.1 // Pavir.6KG114500.…
GO:0006633	P	fatty acid biosynthetic process	11	2296	81	15902	0.62	1	// Pavir.2NG421200.v4.1 // Pavir.3NG045700.v4.1 // Pavir.2KG304100.v4.1 // Pavir.4KG173400.v4.1 // Pavir.1KG509900.v4.1 // Pavir.4KG056000.v4.1 // Pavir.9NG037300.v4.1 // Pavir.7NG375000.v4.1 // Pavir.2NG417900.v4.1 // Pavir.9KG557700.v4.1 // Pavir.7KG412600.v4.1	// Pavir.9NG552000.v4.1 // Pavir.9NG083300.v4.1 // Pavir.2KG304100.v4.1 // Pavir.9NG559100.v4.1 // Pavir.1NG074800.v4.1 // Pavir.3KG557600.v4.1 // Pavir.7NG181400.v4.1 // Pavir.5KG248200.v4.1 // Pavir.7KG040600.v4.1 // Pavir.9KG618900.v4.1 // Pavir.2NG599000.v4.1 // Pavir.7NG375000.v4.1 // Pavir.1KG540000.v4.1 // Pavir.1KG122000.v4.1 // Pavir.1KG123700.v4.1 // Pavir.4NG118600.v4.1 // Pavir.4NG042…
GO:0006631	P	fatty acid metabolic process	11	2296	98	15902	0.83	1	// Pavir.2NG421200.v4.1 // Pavir.3NG045700.v4.1 // Pavir.2KG304100.v4.1 // Pavir.4KG173400.v4.1 // Pavir.1KG509900.v4.1 // Pavir.4KG056000.v4.1 // Pavir.9NG037300.v4.1 // Pavir.7NG375000.v4.1 // Pavir.2NG417900.v4.1 // Pavir.9KG557700.v4.1 // Pavir.7KG412600.v4.1	// Pavir.2KG304100.v4.1 // Pavir.5KG226700.v4.1 // Pavir.5KG248200.v4.1 // Pavir.5NG230300.v4.1 // Pavir.2NG599000.v4.1 // Pavir.1KG540000.v4.1 // Pavir.8NG280400.v4.1 // Pavir.9KG191700.v4.1 // Pavir.4KG173400.v4.1 // Pavir.5KG410200.v4.1 // Pavir.9NG401600.v4.1 // Pavir.9KG617500.v4.1 // Pavir.8NG150500.v4.1 // Pavir.8NG355600.v4.1 // Pavir.5NG311100.v4.1 // Pavir.9KG319800.v4.1 // Pavir.1NG074…
GO:0070271	P	protein complex biogenesis	15	2296	88	15902	0.32	1	// Pavir.3KG400400.v4.1 // Pavir.2KG563200.v4.1 // Pavir.7KG187600.v4.1 // Pavir.2NG160200.v4.1 // Pavir.1NG316800.v4.1 // Pavir.6KG256700.v4.1 // Pavir.2NG608600.v4.1 // Pavir.9KG320500.v4.1 // Pavir.5NG442900.v4.1 // Pavir.1KG222000.v4.1 // Pavir.4KG037000.v4.1 // Pavir.5KG480500.v4.1 // Pavir.7NG178200.v4.1 // Pavir.8KG035500.v4.1 // Pavir.1KG346000.v4.1	// Pavir.7NG267200.v4.1 // Pavir.1KG543300.v4.1 // Pavir.4KG010000.v4.1 // Pavir.1KG222000.v4.1 // Pavir.8KG122100.v4.1 // Pavir.8NG124700.v4.1 // Pavir.9KG595600.v4.1 // Pavir.5NG284500.v4.1 // Pavir.2NG608600.v4.1 // Pavir.9NG102100.v4.1 // Pavir.7NG300400.v4.1 // Pavir.1KG005900.v4.1 // Pavir.8KG035500.v4.1 // Pavir.1NG557400.v4.1 // Pavir.5KG399500.v4.1 // Pavir.1NG014700.v4.1 // Pavir.5NG442…
GO:0006732	P	coenzyme metabolic process	21	2296	193	15902	0.91	1	// Pavir.9KG345100.v4.1 // Pavir.5NG419700.v4.1 // Pavir.6NG358900.v4.1 // Pavir.7KG189500.v4.1 // Pavir.5NG616300.v4.1 // Pavir.1KG014100.v4.1 // Pavir.5KG750700.v4.1 // Pavir.9KG018100.v4.1 // Pavir.4NG265700.v4.1 // Pavir.9KG200000.v4.1 // Pavir.2NG579800.v4.1 // Pavir.J365000.v4.1 // Pavir.6KG405400.v4.1 // Pavir.2KG215100.v4.1 // Pavir.1NG049400.v4.1 // Pavir.7KG377600.v4.1 // Pavir.3KG38370…	// Pavir.4NG011200.v4.1 // Pavir.J266400.v4.1 // Pavir.3KG531900.v4.1 // Pavir.9KG501300.v4.1 // Pavir.7NG280700.v4.1 // Pavir.2NG157200.v4.1 // Pavir.3NG121800.v4.1 // Pavir.9KG060900.v4.1 // Pavir.5NG265500.v4.1 // Pavir.3KG024400.v4.1 // Pavir.3KG333700.v4.1 // Pavir.4NG132400.v4.1 // Pavir.1KG476500.v4.1 // Pavir.5KG768900.v4.1 // Pavir.6KG405400.v4.1 // Pavir.3KG150600.v4.1 // Pavir.5NG41970…
GO:0006733	P	oxidoreduction coenzyme metabolic process	7	2296	113	15902	1	1	// Pavir.9KG345100.v4.1 // Pavir.4NG265700.v4.1 // Pavir.2NG174700.v4.1 // Pavir.7NG436200.v4.1 // Pavir.9KG200000.v4.1 // Pavir.7KG377600.v4.1 // Pavir.3KG383700.v4.1	// Pavir.4NG011200.v4.1 // Pavir.J266400.v4.1 // Pavir.2NG157200.v4.1 // Pavir.3NG121800.v4.1 // Pavir.9KG060900.v4.1 // Pavir.5NG265500.v4.1 // Pavir.3KG024400.v4.1 // Pavir.3KG333700.v4.1 // Pavir.5KG768900.v4.1 // Pavir.7NG253100.v4.1 // Pavir.7KG200400.v4.1 // Pavir.5KG425300.v4.1 // Pavir.7KG047200.v4.1 // Pavir.9KG200000.v4.1 // Pavir.6NG213800.v4.1 // Pavir.4NG198500.v4.1 // Pavir.5KG70410…
GO:0009311	P	oligosaccharide metabolic process	5	2296	52	15902	0.86	1	// Pavir.3KG564500.v4.1 // Pavir.9KG541000.v4.1 // Pavir.5KG210800.v4.1 // Pavir.5NG191000.v4.1 // Pavir.2NG323300.v4.1	// Pavir.3KG344800.v4.1 // Pavir.5KG244800.v4.1 // Pavir.5NG198900.v4.1 // Pavir.5NG478300.v4.1 // Pavir.9NG820000.v4.1 // Pavir.2KG302400.v4.1 // Pavir.1KG519900.v4.1 // Pavir.1NG505400.v4.1 // Pavir.6NG121400.v4.1 // Pavir.1KG530100.v4.1 // Pavir.9NG840700.v4.1 // Pavir.9KG540400.v4.1 // Pavir.2NG299800.v4.1 // Pavir.4NG248300.v4.1 // Pavir.5NG496700.v4.1 // Pavir.6KG226100.v4.1 // Pavir.J53410…
GO:0009259	P	ribonucleotide metabolic process	21	2296	182	15902	0.86	1	// Pavir.7KG049900.v4.1 // Pavir.2KG111900.v4.1 // Pavir.3NG249300.v4.1 // Pavir.1NG331300.v4.1 // Pavir.9KG420100.v4.1 // Pavir.9NG460800.v4.1 // Pavir.3KG505200.v4.1 // Pavir.9NG612400.v4.1 // Pavir.3KG490200.v4.1 // Pavir.6NG218300.v4.1 // Pavir.9KG339600.v4.1 // Pavir.9KG345100.v4.1 // Pavir.6KG258700.v4.1 // Pavir.9KG200000.v4.1 // Pavir.5NG049600.v4.1 // Pavir.8KG067200.v4.1 // Pavir.7KG431…	// Pavir.3KG038700.v4.1 // Pavir.2KG232500.v4.1 // Pavir.5NG295100.v4.1 // Pavir.J266400.v4.1 // Pavir.1KG463400.v4.1 // Pavir.1NG304300.v4.1 // Pavir.6NG284300.v4.1 // Pavir.9KG060900.v4.1 // Pavir.9NG511300.v4.1 // Pavir.3KG024400.v4.1 // Pavir.2NG557500.v4.1 // Pavir.3KG333700.v4.1 // Pavir.6KG258700.v4.1 // Pavir.4NG132400.v4.1 // Pavir.J367700.v4.1 // Pavir.3NG010500.v4.1 // Pavir.6KG114500.…
GO:0007049	P	cell cycle	10	2296	102	15902	0.91	1	// Pavir.3KG290900.v4.1 // Pavir.J242900.v4.1 // Pavir.9NG008700.v4.1 // Pavir.9NG844800.v4.1 // Pavir.5KG244700.v4.1 // Pavir.1KG524700.v4.1 // Pavir.1KG038200.v4.1 // Pavir.1NG035800.v4.1 // Pavir.5KG141700.v4.1 // Pavir.9NG584500.v4.1	// Pavir.3NG233600.v4.1 // Pavir.1KG173700.v4.1 // Pavir.2NG357000.v4.1 // Pavir.1KG524700.v4.1 // Pavir.J242900.v4.1 // Pavir.8KG350000.v4.1 // Pavir.9NG744500.v4.1 // Pavir.9KG589600.v4.1 // Pavir.6NG262300.v4.1 // Pavir.1NG376300.v4.1 // Pavir.2NG416900.v4.1 // Pavir.8KG106700.v4.1 // Pavir.5KG290700.v4.1 // Pavir.7NG366400.v4.1 // Pavir.7KG392300.v4.1 // Pavir.1NG052200.v4.1 // Pavir.1NG34400…
GO:0000413	P	protein peptidyl-prolyl isomerization	9	2296	51	15902	0.34	1	// Pavir.4NG188500.v4.1 // Pavir.2NG242400.v4.1 // Pavir.1NG108700.v4.1 // Pavir.9NG656600.v4.1 // Pavir.1KG125200.v4.1 // Pavir.9NG833800.v4.1 // Pavir.6KG407200.v4.1 // Pavir.9KG635900.v4.1 // Pavir.4NG022300.v4.1	// Pavir.6KG407200.v4.1 // Pavir.5NG371600.v4.1 // Pavir.2NG535700.v4.1 // Pavir.9KG635900.v4.1 // Pavir.6NG360100.v4.1 // Pavir.2NG452200.v4.1 // Pavir.6NG369500.v4.1 // Pavir.2KG254200.v4.1 // Pavir.6KG409900.v4.1 // Pavir.4NG188500.v4.1 // Pavir.1NG108700.v4.1 // Pavir.5KG406000.v4.1 // Pavir.1NG049000.v4.1 // Pavir.9NG656600.v4.1 // Pavir.1KG125200.v4.1 // Pavir.1KG312200.v4.1 // Pavir.3KG199…
GO:0051246	P	regulation of protein metabolic process	6	2296	59	15902	0.84	1	// Pavir.J242900.v4.1 // Pavir.5KG244700.v4.1 // Pavir.1NG390400.v4.1 // Pavir.1KG038200.v4.1 // Pavir.1NG035800.v4.1 // Pavir.6NG212300.v4.1	// Pavir.5NG369500.v4.1 // Pavir.8NG086800.v4.1 // Pavir.3NG194500.v4.1 // Pavir.J242900.v4.1 // Pavir.J012200.v4.1 // Pavir.J578600.v4.1 // Pavir.3KG426900.v4.1 // Pavir.2NG416900.v4.1 // Pavir.1NG035800.v4.1 // Pavir.6NG212300.v4.1 // Pavir.5KG244700.v4.1 // Pavir.1NG376300.v4.1 // Pavir.6NG355000.v4.1 // Pavir.8NG042400.v4.1 // Pavir.8NG144600.v4.1 // Pavir.8KG070000.v4.1 // Pavir.J179000.v4.1…
GO:0051179	P	localization	128	2296	1530	15902	1	1	// Pavir.5KG772100.v4.1 // Pavir.5NG188000.v4.1 // Pavir.8KG393700.v4.1 // Pavir.2KG289900.v4.1 // Pavir.4NG206900.v4.1 // Pavir.2KG504400.v4.1 // Pavir.9NG304900.v4.1 // Pavir.3NG147900.v4.1 // Pavir.4NG217200.v4.1 // Pavir.9NG478500.v4.1 // Pavir.4KG282200.v4.1 // Pavir.9NG006300.v4.1 // Pavir.9KG037700.v4.1 // Pavir.2NG126900.v4.1 // Pavir.7NG013100.v4.1 // Pavir.5KG233200.v4.1 // Pavir.9NG135…	// Pavir.5NG020600.v4.1 // Pavir.1NG349200.v4.1 // Pavir.9NG134600.v4.1 // Pavir.2KG110300.v4.1 // Pavir.J372800.v4.1 // Pavir.3KG035800.v4.1 // Pavir.8NG033800.v4.1 // Pavir.5KG199400.v4.1 // Pavir.9KG044400.v4.1 // Pavir.7KG385500.v4.1 // Pavir.2NG433000.v4.1 // Pavir.9NG209400.v4.1 // Pavir.2NG273200.v4.1 // Pavir.7KG227400.v4.1 // Pavir.9KG269700.v4.1 // Pavir.8NG193800.v4.1 // Pavir.9KG08960…
GO:1901135	P	carbohydrate derivative metabolic process	50	2296	362	15902	0.64	1	// Pavir.5KG763400.v4.1 // Pavir.9KG420100.v4.1 // Pavir.9NG460800.v4.1 // Pavir.8KG396300.v4.1 // Pavir.1KG352000.v4.1 // Pavir.9NG812700.v4.1 // Pavir.8KG067200.v4.1 // Pavir.1KG477000.v4.1 // Pavir.1NG304300.v4.1 // Pavir.6NG275600.v4.1 // Pavir.1NG331300.v4.1 // Pavir.7NG233300.v4.1 // Pavir.3KG490200.v4.1 // Pavir.7NG259600.v4.1 // Pavir.9NG612400.v4.1 // Pavir.6NG218300.v4.1 // Pavir.9KG345…	// Pavir.4NG011200.v4.1 // Pavir.4NG009000.v4.1 // Pavir.5NG552000.v4.1 // Pavir.7NG233300.v4.1 // Pavir.J367700.v4.1 // Pavir.2NG074500.v4.1 // Pavir.6KG308400.v4.1 // Pavir.7KG200400.v4.1 // Pavir.5KG705500.v4.1 // Pavir.8KG161600.v4.1 // Pavir.3KG175900.v4.1 // Pavir.3KG468800.v4.1 // Pavir.4NG198500.v4.1 // Pavir.J463000.v4.1 // Pavir.4KG047100.v4.1 // Pavir.5NG266500.v4.1 // Pavir.4KG057600.…
GO:0043933	P	macromolecular complex subunit organization	37	2296	211	15902	0.16	1	// Pavir.6NG257200.v4.1 // Pavir.9KG320500.v4.1 // Pavir.1KG222000.v4.1 // Pavir.8NG255800.v4.1 // Pavir.6NG349400.v4.1 // Pavir.9NG753200.v4.1 // Pavir.1KG346000.v4.1 // Pavir.3KG400400.v4.1 // Pavir.2NG608600.v4.1 // Pavir.4KG037000.v4.1 // Pavir.7NG277600.v4.1 // Pavir.7NG178200.v4.1 // Pavir.8KG291500.v4.1 // Pavir.5NG480400.v4.1 // Pavir.J193400.v4.1 // Pavir.2KG563200.v4.1 // Pavir.7KG18760…	// Pavir.J767400.v4.1 // Pavir.7NG267200.v4.1 // Pavir.1KG543300.v4.1 // Pavir.4KG010000.v4.1 // Pavir.2NG650200.v4.1 // Pavir.1KG222000.v4.1 // Pavir.7KG360800.v4.1 // Pavir.9NG387300.v4.1 // Pavir.1NG453200.v4.1 // Pavir.9NG617100.v4.1 // Pavir.8KG122100.v4.1 // Pavir.4KG222900.v4.1 // Pavir.7KG283800.v4.1 // Pavir.8NG124700.v4.1 // Pavir.9KG595600.v4.1 // Pavir.2KG576700.v4.1 // Pavir.5NG28450…
GO:0009108	P	coenzyme biosynthetic process	14	2296	87	15902	0.4	1	// Pavir.5NG419700.v4.1 // Pavir.2NG174700.v4.1 // Pavir.7KG189500.v4.1 // Pavir.5NG616300.v4.1 // Pavir.1KG014100.v4.1 // Pavir.5KG750700.v4.1 // Pavir.9KG018100.v4.1 // Pavir.4NG265700.v4.1 // Pavir.2KG215100.v4.1 // Pavir.J365000.v4.1 // Pavir.1NG049400.v4.1 // Pavir.7KG377600.v4.1 // Pavir.7NG436200.v4.1 // Pavir.2NG579800.v4.1	// Pavir.3KG531900.v4.1 // Pavir.2NG157200.v4.1 // Pavir.3NG121800.v4.1 // Pavir.4NG132400.v4.1 // Pavir.3KG229900.v4.1 // Pavir.5KG768900.v4.1 // Pavir.5NG419700.v4.1 // Pavir.5KG750700.v4.1 // Pavir.9KG559800.v4.1 // Pavir.8NG299100.v4.1 // Pavir.2NG602400.v4.1 // Pavir.4KG403300.v4.1 // Pavir.2NG424600.v4.1 // Pavir.2NG003200.v4.1 // Pavir.9NG789900.v4.1 // Pavir.9KG018100.v4.1 // Pavir.J36500…
GO:0072521	P	purine-containing compound metabolic process	27	2296	199	15902	0.65	1	// Pavir.1KG230700.v4.1 // Pavir.9KG420100.v4.1 // Pavir.9NG460800.v4.1 // Pavir.8NG035300.v4.1 // Pavir.8KG067200.v4.1 // Pavir.1KG477000.v4.1 // Pavir.1NG304300.v4.1 // Pavir.1NG331300.v4.1 // Pavir.3KG490200.v4.1 // Pavir.9NG612400.v4.1 // Pavir.6NG218300.v4.1 // Pavir.9KG345100.v4.1 // Pavir.3NG249300.v4.1 // Pavir.8KG026900.v4.1 // Pavir.3KG383700.v4.1 // Pavir.7KG049900.v4.1 // Pavir.2KG111…	// Pavir.3KG038700.v4.1 // Pavir.2KG232500.v4.1 // Pavir.5NG295100.v4.1 // Pavir.J266400.v4.1 // Pavir.8NG154400.v4.1 // Pavir.1KG463400.v4.1 // Pavir.1NG304300.v4.1 // Pavir.6NG284300.v4.1 // Pavir.9KG060900.v4.1 // Pavir.9NG511300.v4.1 // Pavir.3KG024400.v4.1 // Pavir.2NG557500.v4.1 // Pavir.3KG333700.v4.1 // Pavir.3NG249300.v4.1 // Pavir.4NG132400.v4.1 // Pavir.J367700.v4.1 // Pavir.3NG010500.…
GO:0009100	P	glycoprotein metabolic process	12	2296	67	15902	0.29	1	// Pavir.6NG275600.v4.1 // Pavir.5KG210800.v4.1 // Pavir.7NG233300.v4.1 // Pavir.7NG438100.v4.1 // Pavir.9NG299400.v4.1 // Pavir.7KG376200.v4.1 // Pavir.5NG191000.v4.1 // Pavir.3KG341100.v4.1 // Pavir.2NG127000.v4.1 // Pavir.8KG287000.v4.1 // Pavir.6KG308400.v4.1 // Pavir.2NG608000.v4.1	// Pavir.9NG227200.v4.1 // Pavir.7NG275400.v4.1 // Pavir.4KG070400.v4.1 // Pavir.1KG361800.v4.1 // Pavir.6KG019600.v4.1 // Pavir.4KG405400.v4.1 // Pavir.5NG266500.v4.1 // Pavir.6NG016500.v4.1 // Pavir.7KG282300.v4.1 // Pavir.2KG563700.v4.1 // Pavir.4NG108300.v4.1 // Pavir.2KG247300.v4.1 // Pavir.1NG306100.v4.1 // Pavir.3KG544500.v4.1 // Pavir.4NG037400.v4.1 // Pavir.6KG232500.v4.1 // Pavir.4NG317…
GO:0009101	P	glycoprotein biosynthetic process	12	2296	67	15902	0.29	1	// Pavir.6NG275600.v4.1 // Pavir.5KG210800.v4.1 // Pavir.7NG233300.v4.1 // Pavir.7NG438100.v4.1 // Pavir.9NG299400.v4.1 // Pavir.7KG376200.v4.1 // Pavir.5NG191000.v4.1 // Pavir.3KG341100.v4.1 // Pavir.2NG127000.v4.1 // Pavir.8KG287000.v4.1 // Pavir.6KG308400.v4.1 // Pavir.2NG608000.v4.1	// Pavir.9NG227200.v4.1 // Pavir.7NG275400.v4.1 // Pavir.4KG070400.v4.1 // Pavir.1KG361800.v4.1 // Pavir.6KG019600.v4.1 // Pavir.4KG405400.v4.1 // Pavir.5NG266500.v4.1 // Pavir.6NG016500.v4.1 // Pavir.7KG282300.v4.1 // Pavir.2KG563700.v4.1 // Pavir.4NG108300.v4.1 // Pavir.2KG247300.v4.1 // Pavir.1NG306100.v4.1 // Pavir.3KG544500.v4.1 // Pavir.4NG037400.v4.1 // Pavir.6KG232500.v4.1 // Pavir.4NG317…
GO:0006325	P	chromatin organization	19	2296	99	15902	0.16	1	// Pavir.6NG257200.v4.1 // Pavir.7NG178200.v4.1 // Pavir.7KG187600.v4.1 // Pavir.5NG040900.v4.1 // Pavir.1NG316800.v4.1 // Pavir.6KG256700.v4.1 // Pavir.4KG037000.v4.1 // Pavir.8KG291500.v4.1 // Pavir.9NG101600.v4.1 // Pavir.5NG442900.v4.1 // Pavir.5NG480400.v4.1 // Pavir.5KG480500.v4.1 // Pavir.2NG173500.v4.1 // Pavir.5NG547600.v4.1 // Pavir.7KG047600.v4.1 // Pavir.2KG291400.v4.1 // Pavir.J75600…	// Pavir.J767400.v4.1 // Pavir.7NG267200.v4.1 // Pavir.7KG360800.v4.1 // Pavir.9KG583300.v4.1 // Pavir.9NG617100.v4.1 // Pavir.4KG222900.v4.1 // Pavir.2KG576700.v4.1 // Pavir.5KG237900.v4.1 // Pavir.7NG300400.v4.1 // Pavir.6KG001500.v4.1 // Pavir.8KG291500.v4.1 // Pavir.5NG234900.v4.1 // Pavir.1NG494600.v4.1 // Pavir.3KG320900.v4.1 // Pavir.5NG547600.v4.1 // Pavir.2NG620700.v4.1 // Pavir.J756000.…
GO:0006323	P	DNA packaging	8	2296	29	15902	0.087	1	// Pavir.7KG187600.v4.1 // Pavir.6KG256700.v4.1 // Pavir.5NG442900.v4.1 // Pavir.4KG037000.v4.1 // Pavir.1NG316800.v4.1 // Pavir.5KG480500.v4.1 // Pavir.7NG178200.v4.1 // Pavir.1KG346000.v4.1	// Pavir.7NG267200.v4.1 // Pavir.5KG335900.v4.1 // Pavir.1KG346000.v4.1 // Pavir.5KG079100.v4.1 // Pavir.7KG187600.v4.1 // Pavir.4KG037000.v4.1 // Pavir.9KG074000.v4.1 // Pavir.5KG480500.v4.1 // Pavir.7NG300400.v4.1 // Pavir.7NG178200.v4.1 // Pavir.5NG080700.v4.1 // Pavir.4KG180300.v4.1 // Pavir.6KG256700.v4.1 // Pavir.4NG022500.v4.1 // Pavir.7KG308600.v4.1 // Pavir.5KG489300.v4.1 // Pavir.4NG122…
GO:0072330	P	monocarboxylic acid biosynthetic process	12	2296	83	15902	0.54	1	// Pavir.2NG421200.v4.1 // Pavir.3NG045700.v4.1 // Pavir.2KG304100.v4.1 // Pavir.4KG173400.v4.1 // Pavir.1KG509900.v4.1 // Pavir.9KG018100.v4.1 // Pavir.4KG056000.v4.1 // Pavir.9NG037300.v4.1 // Pavir.7NG375000.v4.1 // Pavir.2NG417900.v4.1 // Pavir.9KG557700.v4.1 // Pavir.7KG412600.v4.1	// Pavir.9NG552000.v4.1 // Pavir.9NG083300.v4.1 // Pavir.2KG304100.v4.1 // Pavir.9NG559100.v4.1 // Pavir.9NG796900.v4.1 // Pavir.3KG557600.v4.1 // Pavir.7NG181400.v4.1 // Pavir.5KG248200.v4.1 // Pavir.7KG040600.v4.1 // Pavir.9KG618900.v4.1 // Pavir.2NG599000.v4.1 // Pavir.7NG375000.v4.1 // Pavir.1KG540000.v4.1 // Pavir.1KG122000.v4.1 // Pavir.1KG123700.v4.1 // Pavir.4NG118600.v4.1 // Pavir.4NG042…
GO:0006793	P	phosphorus metabolic process	97	2296	1555	15902	1	1	// Pavir.9NG101400.v4.1 // Pavir.J242900.v4.1 // Pavir.1KG352000.v4.1 // Pavir.5NG306000.v4.1 // Pavir.9NG003600.v4.1 // Pavir.1NG304300.v4.1 // Pavir.1NG225100.v4.1 // Pavir.3KG551700.v4.1 // Pavir.3NG249300.v4.1 // Pavir.9KG541000.v4.1 // Pavir.2KG166100.v4.1 // Pavir.2NG457300.v4.1 // Pavir.2KG464600.v4.1 // Pavir.3KG505200.v4.1 // Pavir.5KG750700.v4.1 // Pavir.2KG282000.v4.1 // Pavir.9KG20000…	// Pavir.7KG369000.v4.1 // Pavir.2NG531400.v4.1 // Pavir.9NG003600.v4.1 // Pavir.6KG291000.v4.1 // Pavir.4NG090700.v4.1 // Pavir.5KG453800.v4.1 // Pavir.9NG001500.v4.1 // Pavir.1NG082300.v4.1 // Pavir.7KG240300.v4.1 // Pavir.5NG041700.v4.1 // Pavir.2KG065000.v4.1 // Pavir.2NG262500.v4.1 // Pavir.6NG237800.v4.1 // Pavir.9KG375300.v4.1 // Pavir.3NG241000.v4.1 // Pavir.1KG048700.v4.1 // Pavir.8NG299…
GO:0042221	P	response to chemical	6	2296	131	15902	1	1	// Pavir.6NG277600.v4.1 // Pavir.9KG534800.v4.1 // Pavir.9NG813100.v4.1 // Pavir.1NG062600.v4.1 // Pavir.3KG146400.v4.1 // Pavir.5NG007400.v4.1	// Pavir.1KG268800.v4.1 // Pavir.1NG027300.v4.1 // Pavir.7KG291700.v4.1 // Pavir.1NG479700.v4.1 // Pavir.9KG608000.v4.1 // Pavir.1KG024500.v4.1 // Pavir.3NG324900.v4.1 // Pavir.9KG120100.v4.1 // Pavir.1NG371400.v4.1 // Pavir.5NG032400.v4.1 // Pavir.J759800.v4.1 // Pavir.1NG062600.v4.1 // Pavir.3KG146400.v4.1 // Pavir.1KG387700.v4.1 // Pavir.4NG318300.v4.1 // Pavir.9NG229600.v4.1 // Pavir.5KG54300…
GO:0043623	P	cellular protein complex assembly	5	2296	49	15902	0.83	1	// Pavir.2NG608600.v4.1 // Pavir.9KG320500.v4.1 // Pavir.2KG563200.v4.1 // Pavir.8KG035500.v4.1 // Pavir.2NG160200.v4.1	// Pavir.2NG212400.v4.1 // Pavir.1NG126900.v4.1 // Pavir.9KG012300.v4.1 // Pavir.9NG010900.v4.1 // Pavir.9KG320500.v4.1 // Pavir.7KG242100.v4.1 // Pavir.6KG141500.v4.1 // Pavir.5NG284500.v4.1 // Pavir.1KG364400.v4.1 // Pavir.8KG122100.v4.1 // Pavir.9NG552500.v4.1 // Pavir.1KG178800.v4.1 // Pavir.8NG124700.v4.1 // Pavir.6NG023200.v4.1 // Pavir.2KG486900.v4.1 // Pavir.2NG608600.v4.1 // Pavir.1KG543…
GO:0008610	P	lipid biosynthetic process	27	2296	232	15902	0.88	1	// Pavir.1KG352000.v4.1 // Pavir.2KG304100.v4.1 // Pavir.1KG437300.v4.1 // Pavir.7NG375000.v4.1 // Pavir.3NG045700.v4.1 // Pavir.4KG173400.v4.1 // Pavir.1KG371600.v4.1 // Pavir.9KG579400.v4.1 // Pavir.9NG037300.v4.1 // Pavir.9KG541000.v4.1 // Pavir.9KG557700.v4.1 // Pavir.J025100.v4.1 // Pavir.1NG439700.v4.1 // Pavir.5NG221800.v4.1 // Pavir.9KG550500.v4.1 // Pavir.3KG468800.v4.1 // Pavir.2NG44400…	// Pavir.3KG317500.v4.1 // Pavir.9KG406700.v4.1 // Pavir.2KG304100.v4.1 // Pavir.2KG120800.v4.1 // Pavir.2NG388200.v4.1 // Pavir.5KG248200.v4.1 // Pavir.9KG579400.v4.1 // Pavir.2NG599000.v4.1 // Pavir.1KG540000.v4.1 // Pavir.9NG812400.v4.1 // Pavir.1NG507500.v4.1 // Pavir.9NG696000.v4.1 // Pavir.8NG107400.v4.1 // Pavir.5KG617500.v4.1 // Pavir.9KG191700.v4.1 // Pavir.4KG173400.v4.1 // Pavir.5KG410…
GO:0006497	P	protein lipidation	5	2296	23	15902	0.27	1	// Pavir.1NG439700.v4.1 // Pavir.3KG468800.v4.1 // Pavir.1KG352000.v4.1 // Pavir.1KG350500.v4.1 // Pavir.9KG550500.v4.1	// Pavir.1KG352000.v4.1 // Pavir.2NG264800.v4.1 // Pavir.3KG565100.v4.1 // Pavir.5NG442800.v4.1 // Pavir.3NG296700.v4.1 // Pavir.9KG406700.v4.1 // Pavir.2KG219700.v4.1 // Pavir.9NG271000.v4.1 // Pavir.1NG439700.v4.1 // Pavir.1NG354300.v4.1 // Pavir.6KG406900.v4.1 // Pavir.5KG705500.v4.1 // Pavir.1KG401300.v4.1 // Pavir.9KG550500.v4.1 // Pavir.5KG489200.v4.1 // Pavir.3KG468800.v4.1 // Pavir.1KG456…
GO:0005975	P	carbohydrate metabolic process	43	2296	615	15902	1	1	// Pavir.8NG095900.v4.1 // Pavir.2KG542300.v4.1 // Pavir.9NG458200.v4.1 // Pavir.4KG104600.v4.1 // Pavir.1NG486200.v4.1 // Pavir.9KG422600.v4.1 // Pavir.5KG664100.v4.1 // Pavir.4NG336700.v4.1 // Pavir.5KG655600.v4.1 // Pavir.6NG275600.v4.1 // Pavir.2NG650000.v4.1 // Pavir.7NG233300.v4.1 // Pavir.5NG249700.v4.1 // Pavir.9KG541000.v4.1 // Pavir.8NG037200.v4.1 // Pavir.J603800.v4.1 // Pavir.4NG17810…	// Pavir.7NG350600.v4.1 // Pavir.1KG314200.v4.1 // Pavir.4KG356400.v4.1 // Pavir.7NG350800.v4.1 // Pavir.9KG636100.v4.1 // Pavir.5KG426100.v4.1 // Pavir.5KG745300.v4.1 // Pavir.2NG507300.v4.1 // Pavir.5NG552000.v4.1 // Pavir.7NG233300.v4.1 // Pavir.3KG229100.v4.1 // Pavir.J367700.v4.1 // Pavir.7NG011600.v4.1 // Pavir.7NG226200.v4.1 // Pavir.1KG043500.v4.1 // Pavir.2NG074500.v4.1 // Pavir.2NG57890…
GO:0008299	P	isoprenoid biosynthetic process	6	2296	51	15902	0.74	1	// Pavir.2KG468100.v4.1 // Pavir.J025100.v4.1 // Pavir.1KG371600.v4.1 // Pavir.1NG340100.v4.1 // Pavir.1KG437300.v4.1 // Pavir.2NG444000.v4.1	// Pavir.2NG525600.v4.1 // Pavir.3KG317500.v4.1 // Pavir.1KG097400.v4.1 // Pavir.6KG253300.v4.1 // Pavir.1NG507500.v4.1 // Pavir.9KG569500.v4.1 // Pavir.6KG090300.v4.1 // Pavir.3NG283600.v4.1 // Pavir.5NG144500.v4.1 // Pavir.5KG406300.v4.1 // Pavir.5NG447500.v4.1 // Pavir.1KG448500.v4.1 // Pavir.6NG089000.v4.1 // Pavir.4NG302500.v4.1 // Pavir.5KG305500.v4.1 // Pavir.2NG218400.v4.1 // Pavir.5KG521…
GO:0019220	P	regulation of phosphate metabolic process	5	2296	34	15902	0.56	1	// Pavir.6KG409400.v4.1 // Pavir.1NG035800.v4.1 // Pavir.1KG038200.v4.1 // Pavir.J242900.v4.1 // Pavir.5KG244700.v4.1	// Pavir.5NG369500.v4.1 // Pavir.4NG235200.v4.1 // Pavir.J242900.v4.1 // Pavir.1NG359200.v4.1 // Pavir.3KG426900.v4.1 // Pavir.1NG035800.v4.1 // Pavir.1NG376300.v4.1 // Pavir.9KG244500.v4.1 // Pavir.6KG409400.v4.1 // Pavir.9NG110800.v4.1 // Pavir.4KG122100.v4.1 // Pavir.2NG416900.v4.1 // Pavir.7NG366400.v4.1 // Pavir.8KG191300.v4.1 // Pavir.1KG038200.v4.1 // Pavir.6KG175800.v4.1 // Pavir.7KG39230…
GO:0019222	P	regulation of metabolic process	84	2296	965	15902	1	1	// Pavir.1NG041400.v4.1 // Pavir.4KG119400.v4.1 // Pavir.2NG034400.v4.1 // Pavir.9NG087800.v4.1 // Pavir.3KG050000.v4.1 // Pavir.1NG521000.v4.1 // Pavir.2NG584300.v4.1 // Pavir.1NG080400.v4.1 // Pavir.6KG107500.v4.1 // Pavir.9NG246500.v4.1 // Pavir.9KG066300.v4.1 // Pavir.2KG152400.v4.1 // Pavir.1KG407200.v4.1 // Pavir.J446100.v4.1 // Pavir.9KG618400.v4.1 // Pavir.6NG212300.v4.1 // Pavir.9NG28260…	// Pavir.9KG256600.v4.1 // Pavir.J123900.v4.1 // Pavir.5KG595400.v4.1 // Pavir.1KG307300.v4.1 // Pavir.5KG379800.v4.1 // Pavir.6NG099100.v4.1 // Pavir.3KG158800.v4.1 // Pavir.9NG448500.v4.1 // Pavir.7KG360800.v4.1 // Pavir.3KG512900.v4.1 // Pavir.4NG237400.v4.1 // Pavir.J767400.v4.1 // Pavir.9NG464700.v4.1 // Pavir.J331600.v4.1 // Pavir.9NG456100.v4.1 // Pavir.3NG324900.v4.1 // Pavir.5NG271800.v4…
GO:0006470	P	protein dephosphorylation	12	2296	151	15902	0.99	1	// Pavir.4KG116300.v4.1 // Pavir.2NG171500.v4.1 // Pavir.5NG586400.v4.1 // Pavir.2KG208000.v4.1 // Pavir.4NG173700.v4.1 // Pavir.5KG525900.v4.1 // Pavir.5NG219900.v4.1 // Pavir.9KG499400.v4.1 // Pavir.2KG166100.v4.1 // Pavir.1KG152400.v4.1 // Pavir.1NG504200.v4.1 // Pavir.9NG021200.v4.1	// Pavir.3KG010400.v4.1 // Pavir.5NG283600.v4.1 // Pavir.9NG715000.v4.1 // Pavir.9NG547200.v4.1 // Pavir.9NG650600.v4.1 // Pavir.5KG458700.v4.1 // Pavir.8NG117400.v4.1 // Pavir.1NG077000.v4.1 // Pavir.9NG564000.v4.1 // Pavir.4KG040000.v4.1 // Pavir.7NG366800.v4.1 // Pavir.9KG398100.v4.1 // Pavir.7KG355700.v4.1 // Pavir.9KG630400.v4.1 // Pavir.8NG036900.v4.1 // Pavir.1NG238900.v4.1 // Pavir.4KG077…
GO:1901362	P	organic cyclic compound biosynthetic process	174	2296	1350	15902	0.94	1	// Pavir.4KG119400.v4.1 // Pavir.J242900.v4.1 // Pavir.1NG080400.v4.1 // Pavir.4NG237400.v4.1 // Pavir.2KG152400.v4.1 // Pavir.2NG346200.v4.1 // Pavir.1NG304300.v4.1 // Pavir.5NG500000.v4.1 // Pavir.3KG244800.v4.1 // Pavir.5NG334500.v4.1 // Pavir.3NG249300.v4.1 // Pavir.2NG433600.v4.1 // Pavir.9NG502500.v4.1 // Pavir.3KG357100.v4.1 // Pavir.8KG291500.v4.1 // Pavir.8KG087700.v4.1 // Pavir.5NG41970…	// Pavir.9KG256600.v4.1 // Pavir.J123900.v4.1 // Pavir.5KG595400.v4.1 // Pavir.3NG324900.v4.1 // Pavir.5KG379800.v4.1 // Pavir.6NG099100.v4.1 // Pavir.2NG003200.v4.1 // Pavir.3KG158800.v4.1 // Pavir.9NG448500.v4.1 // Pavir.9NG184700.v4.1 // Pavir.3KG426900.v4.1 // Pavir.4NG075700.v4.1 // Pavir.3KG512900.v4.1 // Pavir.4NG237400.v4.1 // Pavir.J767400.v4.1 // Pavir.9NG464700.v4.1 // Pavir.9NG812400.…
GO:0032446	P	protein modification by small protein conjugation	8	2296	85	15902	0.91	1	// Pavir.2KG336500.v4.1 // Pavir.3NG186900.v4.1 // Pavir.5NG295800.v4.1 // Pavir.9KG195000.v4.1 // Pavir.5KG428300.v4.1 // Pavir.7KG317400.v4.1 // Pavir.9KG081200.v4.1 // Pavir.3KG093500.v4.1	// Pavir.1NG126400.v4.1 // Pavir.4NG001700.v4.1 // Pavir.2NG335400.v4.1 // Pavir.1KG257500.v4.1 // Pavir.2KG310200.v4.1 // Pavir.6NG339500.v4.1 // Pavir.9NG282800.v4.1 // Pavir.9KG323500.v4.1 // Pavir.J065200.v4.1 // Pavir.7NG122000.v4.1 // Pavir.3KG123000.v4.1 // Pavir.5KG428300.v4.1 // Pavir.4KG162600.v4.1 // Pavir.9KG491200.v4.1 // Pavir.2NG238300.v4.1 // Pavir.4KG138500.v4.1 // Pavir.3KG57780…
GO:0048519	P	negative regulation of biological process	9	2296	68	15902	0.65	1	// Pavir.3KG050000.v4.1 // Pavir.1KG307300.v4.1 // Pavir.6KG409400.v4.1 // Pavir.1NG390400.v4.1 // Pavir.2NG173500.v4.1 // Pavir.8KG264400.v4.1 // Pavir.2KG291400.v4.1 // Pavir.6NG212300.v4.1 // Pavir.8NG111600.v4.1	// Pavir.1NG359200.v4.1 // Pavir.2NG357000.v4.1 // Pavir.8NG086800.v4.1 // Pavir.1KG307300.v4.1 // Pavir.2NG173500.v4.1 // Pavir.8KG069000.v4.1 // Pavir.J012200.v4.1 // Pavir.8KG350000.v4.1 // Pavir.7NG443600.v4.1 // Pavir.5KG119200.v4.1 // Pavir.5KG449600.v4.1 // Pavir.9NG143500.v4.1 // Pavir.2KG592100.v4.1 // Pavir.8NG054500.v4.1 // Pavir.3KG320900.v4.1 // Pavir.9NG552500.v4.1 // Pavir.1NG48910…
GO:0045184	P	establishment of protein localization	46	2296	284	15902	0.26	1	// Pavir.9KG518900.v4.1 // Pavir.9KG365600.v4.1 // Pavir.5KG398500.v4.1 // Pavir.5NG480300.v4.1 // Pavir.1NG235600.v4.1 // Pavir.2KG532100.v4.1 // Pavir.9NG812700.v4.1 // Pavir.9KG624700.v4.1 // Pavir.4NG217200.v4.1 // Pavir.9NG478500.v4.1 // Pavir.8NG006700.v4.1 // Pavir.9NG006300.v4.1 // Pavir.8NG077800.v4.1 // Pavir.5KG772100.v4.1 // Pavir.3NG018300.v4.1 // Pavir.9KG317300.v4.1 // Pavir.5NG639…	// Pavir.2KG114300.v4.1 // Pavir.6KG411700.v4.1 // Pavir.8KG138000.v4.1 // Pavir.4NG140900.v4.1 // Pavir.5NG423600.v4.1 // Pavir.9NG644400.v4.1 // Pavir.6KG050700.v4.1 // Pavir.9NG307400.v4.1 // Pavir.8NG005400.v4.1 // Pavir.4NG206900.v4.1 // Pavir.9KG009600.v4.1 // Pavir.2NG046200.v4.1 // Pavir.1NG199500.v4.1 // Pavir.7KG319300.v4.1 // Pavir.9NG478500.v4.1 // Pavir.7NG141800.v4.1 // Pavir.9NG006…
GO:0043436	P	oxoacid metabolic process	74	2296	482	15902	0.33	1	// Pavir.5KG019200.v4.1 // Pavir.2KG415900.v4.1 // Pavir.2KG304100.v4.1 // Pavir.9KG345100.v4.1 // Pavir.3NG077300.v4.1 // Pavir.9KG469200.v4.1 // Pavir.1NG445600.v4.1 // Pavir.8NG027400.v4.1 // Pavir.2KG397600.v4.1 // Pavir.9NG222200.v4.1 // Pavir.9KG622000.v4.1 // Pavir.7NG375000.v4.1 // Pavir.6KG258700.v4.1 // Pavir.9KG465900.v4.1 // Pavir.3NG045700.v4.1 // Pavir.5KG017900.v4.1 // Pavir.5KG058…	// Pavir.5KG248200.v4.1 // Pavir.5KG468800.v4.1 // Pavir.1KG540000.v4.1 // Pavir.7NG133700.v4.1 // Pavir.9NG478700.v4.1 // Pavir.2KG513600.v4.1 // Pavir.7NG361900.v4.1 // Pavir.J367700.v4.1 // Pavir.7NG150600.v4.1 // Pavir.2NG029700.v4.1 // Pavir.7NG133500.v4.1 // Pavir.7KG200400.v4.1 // Pavir.8KG161600.v4.1 // Pavir.3KG007200.v4.1 // Pavir.2NG424600.v4.1 // Pavir.5KG760800.v4.1 // Pavir.9KG54220…
GO:0042451	P	purine nucleoside biosynthetic process	9	2296	56	15902	0.44	1	// Pavir.7KG049900.v4.1 // Pavir.9NG460800.v4.1 // Pavir.3KG490200.v4.1 // Pavir.6NG218300.v4.1 // Pavir.9KG339600.v4.1 // Pavir.3NG249300.v4.1 // Pavir.6KG258700.v4.1 // Pavir.1KG477000.v4.1 // Pavir.1NG304300.v4.1	// Pavir.1KG471800.v4.1 // Pavir.5KG002500.v4.1 // Pavir.4NG177900.v4.1 // Pavir.2NG449600.v4.1 // Pavir.5NG295100.v4.1 // Pavir.9NG460800.v4.1 // Pavir.5KG375600.v4.1 // Pavir.5NG460000.v4.1 // Pavir.2KG380000.v4.1 // Pavir.5NG315500.v4.1 // Pavir.1NG453800.v4.1 // Pavir.6KG113200.v4.1 // Pavir.5NG111400.v4.1 // Pavir.1KG477000.v4.1 // Pavir.1NG304300.v4.1 // Pavir.6NG284300.v4.1 // Pavir.3KG490…
GO:0055114	P	oxidation-reduction process	78	2296	1198	15902	1	1	// Pavir.1KG047700.v4.1 // Pavir.7NG438700.v4.1 // Pavir.5KG009300.v4.1 // Pavir.4NG214700.v4.1 // Pavir.9NG360200.v4.1 // Pavir.8KG133400.v4.1 // Pavir.1NG018700.v4.1 // Pavir.9KG631200.v4.1 // Pavir.3KG216200.v4.1 // Pavir.4NG240400.v4.1 // Pavir.1KG230700.v4.1 // Pavir.4NG058800.v4.1 // Pavir.4KG335800.v4.1 // Pavir.9KG328000.v4.1 // Pavir.1NG130100.v4.1 // Pavir.9NG415500.v4.1 // Pavir.3NG142…	// Pavir.2NG499600.v4.1 // Pavir.3KG052900.v4.1 // Pavir.6KG290900.v4.1 // Pavir.9KG038100.v4.1 // Pavir.2NG420300.v4.1 // Pavir.9NG053500.v4.1 // Pavir.J002100.v4.1 // Pavir.4NG011200.v4.1 // Pavir.5KG622300.v4.1 // Pavir.9KG246200.v4.1 // Pavir.4KG022300.v4.1 // Pavir.9NG490400.v4.1 // Pavir.1NG074800.v4.1 // Pavir.1KG540000.v4.1 // Pavir.9NG812400.v4.1 // Pavir.9KG204500.v4.1 // Pavir.9NG69600…
GO:0044700	P	single organism signaling	9	2296	275	15902	1	1	// Pavir.1NG236400.v4.1 // Pavir.9KG341800.v4.1 // Pavir.9KG130700.v4.1 // Pavir.9KG615200.v4.1 // Pavir.2KG035900.v4.1 // Pavir.3KG146400.v4.1 // Pavir.1KG385300.v4.1 // Pavir.2NG200900.v4.1 // Pavir.1NG350900.v4.1	// Pavir.2KG578700.v4.1 // Pavir.8KG007000.v4.1 // Pavir.2KG588600.v4.1 // Pavir.4KG324300.v4.1 // Pavir.2NG486600.v4.1 // Pavir.3KG032500.v4.1 // Pavir.6NG191400.v4.1 // Pavir.8NG025800.v4.1 // Pavir.2NG200900.v4.1 // Pavir.9KG130700.v4.1 // Pavir.9KG540900.v4.1 // Pavir.3KG477800.v4.1 // Pavir.9NG134000.v4.1 // Pavir.1NG039600.v4.1 // Pavir.3KG124800.v4.1 // Pavir.7NG163400.v4.1 // Pavir.5KG064…
GO:0016192	P	vesicle-mediated transport	9	2296	213	15902	1	1	// Pavir.7NG173200.v4.1 // Pavir.2KG569500.v4.1 // Pavir.9NG385500.v4.1 // Pavir.4NG186400.v4.1 // Pavir.3KG574000.v4.1 // Pavir.8KG073000.v4.1 // Pavir.9NG304900.v4.1 // Pavir.8NG299300.v4.1 // Pavir.9KG170800.v4.1	// Pavir.2KG114300.v4.1 // Pavir.1NG339600.v4.1 // Pavir.5KG773900.v4.1 // Pavir.4KG010000.v4.1 // Pavir.2NG454900.v4.1 // Pavir.4NG336000.v4.1 // Pavir.9KG189600.v4.1 // Pavir.8NG005400.v4.1 // Pavir.4KG039700.v4.1 // Pavir.5NG642400.v4.1 // Pavir.4NG193800.v4.1 // Pavir.9KG539500.v4.1 // Pavir.7KG366400.v4.1 // Pavir.9KG131600.v4.1 // Pavir.2KG135900.v4.1 // Pavir.1NG204200.v4.1 // Pavir.7KG358…
GO:0016053	P	organic acid biosynthetic process	28	2296	194	15902	0.53	1	// Pavir.2KG304100.v4.1 // Pavir.9NG045800.v4.1 // Pavir.8NG027400.v4.1 // Pavir.3NG009600.v4.1 // Pavir.7NG375000.v4.1 // Pavir.1KG086400.v4.1 // Pavir.9KG465900.v4.1 // Pavir.3NG045700.v4.1 // Pavir.4KG173400.v4.1 // Pavir.3KG314600.v4.1 // Pavir.9NG037300.v4.1 // Pavir.9KG557700.v4.1 // Pavir.3NG056900.v4.1 // Pavir.2NG387500.v4.1 // Pavir.6KG314000.v4.1 // Pavir.2NG611900.v4.1 // Pavir.2NG421…	// Pavir.9NG206900.v4.1 // Pavir.2KG304100.v4.1 // Pavir.5NG627700.v4.1 // Pavir.1KG356100.v4.1 // Pavir.5KG248200.v4.1 // Pavir.9NG729800.v4.1 // Pavir.3NG009600.v4.1 // Pavir.5KG468800.v4.1 // Pavir.2NG599000.v4.1 // Pavir.1KG540000.v4.1 // Pavir.9KG465900.v4.1 // Pavir.9NG638900.v4.1 // Pavir.3KG491100.v4.1 // Pavir.9KG191700.v4.1 // Pavir.4KG173400.v4.1 // Pavir.5KG410200.v4.1 // Pavir.1KG129…
GO:0016051	P	carbohydrate biosynthetic process	6	2296	79	15902	0.97	1	// Pavir.9NG770000.v4.1 // Pavir.5NG645900.v4.1 // Pavir.2NG323300.v4.1 // Pavir.9KG541000.v4.1 // Pavir.3KG564500.v4.1 // Pavir.J603800.v4.1	// Pavir.3KG344800.v4.1 // Pavir.5KG244800.v4.1 // Pavir.5NG198900.v4.1 // Pavir.5NG478300.v4.1 // Pavir.9NG820000.v4.1 // Pavir.2KG302400.v4.1 // Pavir.2NG361400.v4.1 // Pavir.1KG556900.v4.1 // Pavir.1KG519900.v4.1 // Pavir.1NG505400.v4.1 // Pavir.6NG121400.v4.1 // Pavir.5NG645900.v4.1 // Pavir.9NG779200.v4.1 // Pavir.5NG369700.v4.1 // Pavir.9NG840700.v4.1 // Pavir.9KG570300.v4.1 // Pavir.9NG671…
GO:0019637	P	organophosphate metabolic process	50	2296	376	15902	0.73	1	// Pavir.1KG352000.v4.1 // Pavir.9KG420100.v4.1 // Pavir.9NG460800.v4.1 // Pavir.9NG124400.v4.1 // Pavir.1KG230700.v4.1 // Pavir.1NG040400.v4.1 // Pavir.9NG812700.v4.1 // Pavir.8NG035300.v4.1 // Pavir.8KG067200.v4.1 // Pavir.1KG477000.v4.1 // Pavir.1NG304300.v4.1 // Pavir.1NG331300.v4.1 // Pavir.3KG490200.v4.1 // Pavir.6KG409400.v4.1 // Pavir.4KG312000.v4.1 // Pavir.9NG612400.v4.1 // Pavir.5NG616…	// Pavir.6KG285900.v4.1 // Pavir.4NG011200.v4.1 // Pavir.2NG531400.v4.1 // Pavir.9KG501300.v4.1 // Pavir.3NG121800.v4.1 // Pavir.5NG552000.v4.1 // Pavir.J367700.v4.1 // Pavir.7KG360400.v4.1 // Pavir.7KG200400.v4.1 // Pavir.5KG705500.v4.1 // Pavir.1NG344000.v4.1 // Pavir.8KG161600.v4.1 // Pavir.2KG415300.v4.1 // Pavir.3KG175900.v4.1 // Pavir.6NG191400.v4.1 // Pavir.3KG468800.v4.1 // Pavir.9NG13400…
GO:0022607	P	cellular component assembly	26	2296	161	15902	0.33	1	// Pavir.5KG574700.v4.1 // Pavir.9KG320500.v4.1 // Pavir.1KG222000.v4.1 // Pavir.8NG255800.v4.1 // Pavir.6NG349400.v4.1 // Pavir.4KG037000.v4.1 // Pavir.3KG400400.v4.1 // Pavir.2NG608600.v4.1 // Pavir.1KG346000.v4.1 // Pavir.7NG277600.v4.1 // Pavir.7NG178200.v4.1 // Pavir.J193400.v4.1 // Pavir.2KG563200.v4.1 // Pavir.7KG187600.v4.1 // Pavir.6KG256700.v4.1 // Pavir.1KG182600.v4.1 // Pavir.1NG31680…	// Pavir.3NG233600.v4.1 // Pavir.1KG173700.v4.1 // Pavir.7NG267200.v4.1 // Pavir.1KG543300.v4.1 // Pavir.4KG010000.v4.1 // Pavir.2NG650200.v4.1 // Pavir.1KG222000.v4.1 // Pavir.9NG387300.v4.1 // Pavir.1NG528400.v4.1 // Pavir.9NG611500.v4.1 // Pavir.8KG122100.v4.1 // Pavir.6KG089100.v4.1 // Pavir.7KG283800.v4.1 // Pavir.8NG124700.v4.1 // Pavir.9KG595600.v4.1 // Pavir.6NG023200.v4.1 // Pavir.1NG526…
GO:0042398	P	cellular modified amino acid biosynthetic process	5	2296	26	15902	0.35	1	// Pavir.1KG014100.v4.1 // Pavir.1NG049400.v4.1 // Pavir.2NG579800.v4.1 // Pavir.2KG215100.v4.1 // Pavir.J365000.v4.1	// Pavir.2NG579800.v4.1 // Pavir.3KG361500.v4.1 // Pavir.3KG150600.v4.1 // Pavir.7NG425800.v4.1 // Pavir.8KG368900.v4.1 // Pavir.8NG326800.v4.1 // Pavir.2KG552100.v4.1 // Pavir.3KG290800.v4.1 // Pavir.2KG215100.v4.1 // Pavir.J554000.v4.1 // Pavir.2KG552200.v4.1 // Pavir.9KG132600.v4.1 // Pavir.9KG559800.v4.1 // Pavir.3NG220100.v4.1 // Pavir.5NG099000.v4.1 // Pavir.J551700.v4.1 // Pavir.2NG348200.…
GO:0009141	P	nucleoside triphosphate metabolic process	13	2296	150	15902	0.98	1	// Pavir.7KG049900.v4.1 // Pavir.9KG345100.v4.1 // Pavir.7KG431900.v4.1 // Pavir.9NG460800.v4.1 // Pavir.3KG490200.v4.1 // Pavir.9KG339600.v4.1 // Pavir.9KG200000.v4.1 // Pavir.3NG249300.v4.1 // Pavir.8KG067200.v4.1 // Pavir.3KG383700.v4.1 // Pavir.7NG424000.v4.1 // Pavir.1KG477000.v4.1 // Pavir.1NG304300.v4.1	// Pavir.3KG038700.v4.1 // Pavir.2KG232500.v4.1 // Pavir.5NG295100.v4.1 // Pavir.J266400.v4.1 // Pavir.1NG304300.v4.1 // Pavir.6NG284300.v4.1 // Pavir.9KG060900.v4.1 // Pavir.9NG511300.v4.1 // Pavir.3KG024400.v4.1 // Pavir.2NG557500.v4.1 // Pavir.3KG333700.v4.1 // Pavir.J367700.v4.1 // Pavir.3NG010500.v4.1 // Pavir.6KG114500.v4.1 // Pavir.9NG643600.v4.1 // Pavir.7NG253100.v4.1 // Pavir.7KG200400.…
GO:0009142	P	nucleoside triphosphate biosynthetic process	7	2296	47	15902	0.53	1	// Pavir.7KG049900.v4.1 // Pavir.9NG460800.v4.1 // Pavir.3KG490200.v4.1 // Pavir.9KG339600.v4.1 // Pavir.3NG249300.v4.1 // Pavir.1KG477000.v4.1 // Pavir.1NG304300.v4.1	// Pavir.1KG471800.v4.1 // Pavir.5KG002500.v4.1 // Pavir.4NG177900.v4.1 // Pavir.2KG232500.v4.1 // Pavir.5NG295100.v4.1 // Pavir.9NG460800.v4.1 // Pavir.5KG375600.v4.1 // Pavir.5NG460000.v4.1 // Pavir.5NG315500.v4.1 // Pavir.1NG453800.v4.1 // Pavir.5NG111400.v4.1 // Pavir.6KG113200.v4.1 // Pavir.1KG477000.v4.1 // Pavir.1NG304300.v4.1 // Pavir.6NG284300.v4.1 // Pavir.3KG490200.v4.1 // Pavir.2NG149…
GO:0009144	P	purine nucleoside triphosphate metabolic process	13	2296	150	15902	0.98	1	// Pavir.7KG049900.v4.1 // Pavir.9KG345100.v4.1 // Pavir.7KG431900.v4.1 // Pavir.9NG460800.v4.1 // Pavir.3KG490200.v4.1 // Pavir.9KG339600.v4.1 // Pavir.9KG200000.v4.1 // Pavir.3NG249300.v4.1 // Pavir.8KG067200.v4.1 // Pavir.3KG383700.v4.1 // Pavir.7NG424000.v4.1 // Pavir.1KG477000.v4.1 // Pavir.1NG304300.v4.1	// Pavir.3KG038700.v4.1 // Pavir.2KG232500.v4.1 // Pavir.5NG295100.v4.1 // Pavir.J266400.v4.1 // Pavir.1NG304300.v4.1 // Pavir.6NG284300.v4.1 // Pavir.9KG060900.v4.1 // Pavir.9NG511300.v4.1 // Pavir.3KG024400.v4.1 // Pavir.2NG557500.v4.1 // Pavir.3KG333700.v4.1 // Pavir.J367700.v4.1 // Pavir.3NG010500.v4.1 // Pavir.6KG114500.v4.1 // Pavir.9NG643600.v4.1 // Pavir.7NG253100.v4.1 // Pavir.7KG200400.…
GO:0009145	P	purine nucleoside triphosphate biosynthetic process	7	2296	47	15902	0.53	1	// Pavir.7KG049900.v4.1 // Pavir.9NG460800.v4.1 // Pavir.3KG490200.v4.1 // Pavir.9KG339600.v4.1 // Pavir.3NG249300.v4.1 // Pavir.1KG477000.v4.1 // Pavir.1NG304300.v4.1	// Pavir.1KG471800.v4.1 // Pavir.5KG002500.v4.1 // Pavir.4NG177900.v4.1 // Pavir.2KG232500.v4.1 // Pavir.5NG295100.v4.1 // Pavir.9NG460800.v4.1 // Pavir.5KG375600.v4.1 // Pavir.5NG460000.v4.1 // Pavir.5NG315500.v4.1 // Pavir.1NG453800.v4.1 // Pavir.5NG111400.v4.1 // Pavir.6KG113200.v4.1 // Pavir.1KG477000.v4.1 // Pavir.1NG304300.v4.1 // Pavir.6NG284300.v4.1 // Pavir.3KG490200.v4.1 // Pavir.2NG149…
GO:0042157	P	lipoprotein metabolic process	5	2296	23	15902	0.27	1	// Pavir.1NG439700.v4.1 // Pavir.3KG468800.v4.1 // Pavir.1KG352000.v4.1 // Pavir.1KG350500.v4.1 // Pavir.9KG550500.v4.1	// Pavir.1KG352000.v4.1 // Pavir.2NG264800.v4.1 // Pavir.3KG565100.v4.1 // Pavir.5NG442800.v4.1 // Pavir.3NG296700.v4.1 // Pavir.9KG406700.v4.1 // Pavir.2KG219700.v4.1 // Pavir.9NG271000.v4.1 // Pavir.1NG439700.v4.1 // Pavir.1NG354300.v4.1 // Pavir.6KG406900.v4.1 // Pavir.5KG705500.v4.1 // Pavir.1KG401300.v4.1 // Pavir.9KG550500.v4.1 // Pavir.5KG489200.v4.1 // Pavir.3KG468800.v4.1 // Pavir.1KG456…
GO:0009064	P	glutamine family amino acid metabolic process	6	2296	40	15902	0.53	1	// Pavir.3NG056900.v4.1 // Pavir.7NG248300.v4.1 // Pavir.6NG218300.v4.1 // Pavir.9KG465900.v4.1 // Pavir.9NG677400.v4.1 // Pavir.6KG258700.v4.1	// Pavir.7NG392600.v4.1 // Pavir.3KG512000.v4.1 // Pavir.5NG627700.v4.1 // Pavir.7NG248300.v4.1 // Pavir.1KG285300.v4.1 // Pavir.9NG637500.v4.1 // Pavir.9NG138400.v4.1 // Pavir.7KG429600.v4.1 // Pavir.J206800.v4.1 // Pavir.4NG023800.v4.1 // Pavir.9KG465900.v4.1 // Pavir.9KG542200.v4.1 // Pavir.9NG478700.v4.1 // Pavir.9KG495700.v4.1 // Pavir.5KG414400.v4.1 // Pavir.6NG218300.v4.1 // Pavir.7KG19250…
GO:0042158	P	lipoprotein biosynthetic process	5	2296	23	15902	0.27	1	// Pavir.1NG439700.v4.1 // Pavir.3KG468800.v4.1 // Pavir.1KG352000.v4.1 // Pavir.1KG350500.v4.1 // Pavir.9KG550500.v4.1	// Pavir.1KG352000.v4.1 // Pavir.2NG264800.v4.1 // Pavir.3KG565100.v4.1 // Pavir.5NG442800.v4.1 // Pavir.3NG296700.v4.1 // Pavir.9KG406700.v4.1 // Pavir.2KG219700.v4.1 // Pavir.9NG271000.v4.1 // Pavir.1NG439700.v4.1 // Pavir.1NG354300.v4.1 // Pavir.6KG406900.v4.1 // Pavir.5KG705500.v4.1 // Pavir.1KG401300.v4.1 // Pavir.9KG550500.v4.1 // Pavir.5KG489200.v4.1 // Pavir.3KG468800.v4.1 // Pavir.1KG456…
GO:0097659	P	nucleic acid-templated transcription	119	2296	1045	15902	1	1	// Pavir.4KG119400.v4.1 // Pavir.J242900.v4.1 // Pavir.1NG080400.v4.1 // Pavir.4NG237400.v4.1 // Pavir.2KG152400.v4.1 // Pavir.5NG500000.v4.1 // Pavir.3KG244800.v4.1 // Pavir.2NG433600.v4.1 // Pavir.9NG502500.v4.1 // Pavir.3KG357100.v4.1 // Pavir.8KG291500.v4.1 // Pavir.8KG087700.v4.1 // Pavir.2KG528600.v4.1 // Pavir.9NG496000.v4.1 // Pavir.3KG297200.v4.1 // Pavir.J756000.v4.1 // Pavir.5KG529800.…	// Pavir.9KG256600.v4.1 // Pavir.J123900.v4.1 // Pavir.5KG595400.v4.1 // Pavir.3NG324900.v4.1 // Pavir.5KG379800.v4.1 // Pavir.6NG099100.v4.1 // Pavir.3KG158800.v4.1 // Pavir.9NG448500.v4.1 // Pavir.9NG184700.v4.1 // Pavir.3KG426900.v4.1 // Pavir.4NG075700.v4.1 // Pavir.3KG512900.v4.1 // Pavir.4NG237400.v4.1 // Pavir.J767400.v4.1 // Pavir.9NG464700.v4.1 // Pavir.J331600.v4.1 // Pavir.9NG456100.v4…
GO:0006812	P	cation transport	11	2296	301	15902	1	1	// Pavir.7KG049900.v4.1 // Pavir.5KG233200.v4.1 // Pavir.8KG211800.v4.1 // Pavir.5NG617100.v4.1 // Pavir.7NG153400.v4.1 // Pavir.3KG128500.v4.1 // Pavir.2KG289900.v4.1 // Pavir.3KG145700.v4.1 // Pavir.7KG358100.v4.1 // Pavir.4NG248900.v4.1 // Pavir.2KG546500.v4.1	// Pavir.5NG385100.v4.1 // Pavir.1NG274800.v4.1 // Pavir.9KG119000.v4.1 // Pavir.5NG295100.v4.1 // Pavir.1KG550400.v4.1 // Pavir.2KG289900.v4.1 // Pavir.9NG583100.v4.1 // Pavir.3KG576900.v4.1 // Pavir.2NG533100.v4.1 // Pavir.1NG537800.v4.1 // Pavir.3NG276500.v4.1 // Pavir.7NG403000.v4.1 // Pavir.5NG518300.v4.1 // Pavir.2KG478100.v4.1 // Pavir.7KG243500.v4.1 // Pavir.4NG248900.v4.1 // Pavir.7NG151…
GO:0006811	P	ion transport	16	2296	392	15902	1	1	// Pavir.7KG049900.v4.1 // Pavir.J193400.v4.1 // Pavir.5KG233200.v4.1 // Pavir.8KG211800.v4.1 // Pavir.5NG617100.v4.1 // Pavir.3KG128500.v4.1 // Pavir.7NG377000.v4.1 // Pavir.2KG289900.v4.1 // Pavir.J391200.v4.1 // Pavir.8NG093700.v4.1 // Pavir.3KG145700.v4.1 // Pavir.7KG358100.v4.1 // Pavir.4NG248900.v4.1 // Pavir.9KG296000.v4.1 // Pavir.2KG546500.v4.1 // Pavir.7NG153400.v4.1	// Pavir.1NG274800.v4.1 // Pavir.9NG661500.v4.1 // Pavir.2NG291300.v4.1 // Pavir.7NG375800.v4.1 // Pavir.5NG020600.v4.1 // Pavir.9NG147200.v4.1 // Pavir.3NG147200.v4.1 // Pavir.7KG328400.v4.1 // Pavir.2NG005900.v4.1 // Pavir.J372800.v4.1 // Pavir.5KG233200.v4.1 // Pavir.5KG199400.v4.1 // Pavir.7KG385500.v4.1 // Pavir.1KG191900.v4.1 // Pavir.5NG314300.v4.1 // Pavir.5NG404300.v4.1 // Pavir.6KG10490…
GO:0006810	P	transport	119	2296	1508	15902	1	1	// Pavir.5KG772100.v4.1 // Pavir.5NG188000.v4.1 // Pavir.8KG393700.v4.1 // Pavir.2KG289900.v4.1 // Pavir.4NG206900.v4.1 // Pavir.2KG504400.v4.1 // Pavir.9NG304900.v4.1 // Pavir.3NG147900.v4.1 // Pavir.4NG217200.v4.1 // Pavir.4KG282200.v4.1 // Pavir.9KG037700.v4.1 // Pavir.2NG126900.v4.1 // Pavir.7NG013100.v4.1 // Pavir.5KG233200.v4.1 // Pavir.9NG135800.v4.1 // Pavir.9KG077100.v4.1 // Pavir.8NG237…	// Pavir.5NG020600.v4.1 // Pavir.1NG349200.v4.1 // Pavir.9NG134600.v4.1 // Pavir.2KG110300.v4.1 // Pavir.J372800.v4.1 // Pavir.3KG035800.v4.1 // Pavir.8NG033800.v4.1 // Pavir.5KG199400.v4.1 // Pavir.9KG044400.v4.1 // Pavir.7KG385500.v4.1 // Pavir.2NG433000.v4.1 // Pavir.9NG209400.v4.1 // Pavir.2NG273200.v4.1 // Pavir.7KG227400.v4.1 // Pavir.9KG269700.v4.1 // Pavir.8NG193800.v4.1 // Pavir.9KG08960…
GO:0006950	P	response to stress	75	2296	425	15902	0.062	1	// Pavir.1NG041400.v4.1 // Pavir.4KG395400.v4.1 // Pavir.5NG165400.v4.1 // Pavir.2NG519500.v4.1 // Pavir.1KG524700.v4.1 // Pavir.6NG135400.v4.1 // Pavir.2NG220500.v4.1 // Pavir.3KG321200.v4.1 // Pavir.1NG075900.v4.1 // Pavir.2KG090400.v4.1 // Pavir.1KG042100.v4.1 // Pavir.9KG075800.v4.1 // Pavir.7NG386900.v4.1 // Pavir.1NG130100.v4.1 // Pavir.5KG550700.v4.1 // Pavir.7KG121400.v4.1 // Pavir.2KG580…	// Pavir.9KG002800.v4.1 // Pavir.2KG090400.v4.1 // Pavir.J382000.v4.1 // Pavir.5KG415200.v4.1 // Pavir.9NG015600.v4.1 // Pavir.9NG677600.v4.1 // Pavir.9NG850200.v4.1 // Pavir.8KG009400.v4.1 // Pavir.5KG774200.v4.1 // Pavir.J328700.v4.1 // Pavir.1NG452300.v4.1 // Pavir.9NG189500.v4.1 // Pavir.2NG626500.v4.1 // Pavir.4KG156700.v4.1 // Pavir.5KG651100.v4.1 // Pavir.1NG500300.v4.1 // Pavir.9KG236000.…
GO:0034654	P	nucleobase-containing compound biosynthetic process	147	2296	1167	15902	0.95	1	// Pavir.4KG119400.v4.1 // Pavir.J242900.v4.1 // Pavir.1NG080400.v4.1 // Pavir.4NG237400.v4.1 // Pavir.2KG152400.v4.1 // Pavir.1NG304300.v4.1 // Pavir.5NG500000.v4.1 // Pavir.3KG244800.v4.1 // Pavir.3NG249300.v4.1 // Pavir.2NG433600.v4.1 // Pavir.9NG502500.v4.1 // Pavir.3KG357100.v4.1 // Pavir.8KG291500.v4.1 // Pavir.8KG087700.v4.1 // Pavir.2KG528600.v4.1 // Pavir.3KG505200.v4.1 // Pavir.9NG49600…	// Pavir.3NG097000.v4.1 // Pavir.9KG256600.v4.1 // Pavir.J123900.v4.1 // Pavir.5KG595400.v4.1 // Pavir.3NG324900.v4.1 // Pavir.5KG379800.v4.1 // Pavir.6NG099100.v4.1 // Pavir.3KG158800.v4.1 // Pavir.9NG448500.v4.1 // Pavir.9NG184700.v4.1 // Pavir.3KG426900.v4.1 // Pavir.4NG075700.v4.1 // Pavir.3KG512900.v4.1 // Pavir.4NG237400.v4.1 // Pavir.J767400.v4.1 // Pavir.9NG464700.v4.1 // Pavir.J331600.v4…
GO:0034655	P	nucleobase-containing compound catabolic process	7	2296	28	15902	0.14	1	// Pavir.9NG097700.v4.1 // Pavir.1KG384900.v4.1 // Pavir.9NG080300.v4.1 // Pavir.2NG023400.v4.1 // Pavir.3KG524000.v4.1 // Pavir.7NG393300.v4.1 // Pavir.1NG350200.v4.1	// Pavir.1KG384900.v4.1 // Pavir.9NG097700.v4.1 // Pavir.9NG080300.v4.1 // Pavir.2KG165300.v4.1 // Pavir.5KG476900.v4.1 // Pavir.2NG023500.v4.1 // Pavir.4KG218600.v4.1 // Pavir.1NG551100.v4.1 // Pavir.7KG430400.v4.1 // Pavir.2NG499900.v4.1 // Pavir.1KG549500.v4.1 // Pavir.5KG117700.v4.1 // Pavir.9NG519400.v4.1 // Pavir.7NG393300.v4.1 // Pavir.2NG023400.v4.1 // Pavir.7KG338600.v4.1 // Pavir.7NG403…
GO:0051603	P	proteolysis involved in cellular protein catabolic process	15	2296	127	15902	0.8	1	// Pavir.5NG619700.v4.1 // Pavir.2KG577100.v4.1 // Pavir.1NG075900.v4.1 // Pavir.9NG322600.v4.1 // Pavir.6NG135400.v4.1 // Pavir.5KG597100.v4.1 // Pavir.9KG069300.v4.1 // Pavir.9KG205100.v4.1 // Pavir.1KG082900.v4.1 // Pavir.5KG753800.v4.1 // Pavir.1NG075800.v4.1 // Pavir.1NG552800.v4.1 // Pavir.7KG211100.v4.1 // Pavir.9KG636700.v4.1 // Pavir.1KG395200.v4.1	// Pavir.1KG088300.v4.1 // Pavir.5KG695400.v4.1 // Pavir.9KG040400.v4.1 // Pavir.4NG039000.v4.1 // Pavir.6NG363100.v4.1 // Pavir.7NG430200.v4.1 // Pavir.9NG303400.v4.1 // Pavir.7NG269700.v4.1 // Pavir.9KG379900.v4.1 // Pavir.6KG071700.v4.1 // Pavir.6NG353800.v4.1 // Pavir.4NG045100.v4.1 // Pavir.2NG597300.v4.1 // Pavir.5KG330500.v4.1 // Pavir.1KG083000.v4.1 // Pavir.J789500.v4.1 // Pavir.4KG33700…
GO:0046903	P	secretion	5	2296	48	15902	0.82	1	// Pavir.9NG385500.v4.1 // Pavir.8KG073000.v4.1 // Pavir.9KG170800.v4.1 // Pavir.1NG235600.v4.1 // Pavir.8NG077800.v4.1	// Pavir.4NG336100.v4.1 // Pavir.5NG227200.v4.1 // Pavir.1NG235600.v4.1 // Pavir.4NG336000.v4.1 // Pavir.9NG385500.v4.1 // Pavir.5KG734600.v4.1 // Pavir.6NG242300.v4.1 // Pavir.1NG541600.v4.1 // Pavir.1NG538300.v4.1 // Pavir.7KG366400.v4.1 // Pavir.8NG077800.v4.1 // Pavir.3KG478100.v4.1 // Pavir.8NG164100.v4.1 // Pavir.9KG131600.v4.1 // Pavir.1NG204200.v4.1 // Pavir.6NG187000.v4.1 // Pavir.1NG024…
GO:0046907	P	intracellular transport	36	2296	255	15902	0.58	1	// Pavir.7KG413600.v4.1 // Pavir.9KG518900.v4.1 // Pavir.5KG772100.v4.1 // Pavir.7NG367600.v4.1 // Pavir.7NG173200.v4.1 // Pavir.5KG398500.v4.1 // Pavir.5NG480300.v4.1 // Pavir.7KG079800.v4.1 // Pavir.2KG532100.v4.1 // Pavir.9NG812700.v4.1 // Pavir.2KG529300.v4.1 // Pavir.8NG006700.v4.1 // Pavir.3KG505300.v4.1 // Pavir.3NG018300.v4.1 // Pavir.9NG673100.v4.1 // Pavir.3KG376900.v4.1 // Pavir.5KG734…	// Pavir.2KG114300.v4.1 // Pavir.7NG367600.v4.1 // Pavir.6KG411700.v4.1 // Pavir.4KG010000.v4.1 // Pavir.5NG423600.v4.1 // Pavir.9NG644400.v4.1 // Pavir.2NG454900.v4.1 // Pavir.6KG050700.v4.1 // Pavir.9NG307400.v4.1 // Pavir.8NG005400.v4.1 // Pavir.4NG206900.v4.1 // Pavir.4KG039700.v4.1 // Pavir.2NG046200.v4.1 // Pavir.1NG199500.v4.1 // Pavir.3NG143500.v4.1 // Pavir.5KG207800.v4.1 // Pavir.5NG164…
GO:0006355	P	regulation of transcription, DNA-templated	74	2296	872	15902	1	1	// Pavir.1NG041400.v4.1 // Pavir.4KG119400.v4.1 // Pavir.2NG034400.v4.1 // Pavir.9NG087800.v4.1 // Pavir.3NG105600.v4.1 // Pavir.1NG521000.v4.1 // Pavir.2NG584300.v4.1 // Pavir.1NG080400.v4.1 // Pavir.6KG107500.v4.1 // Pavir.9NG246500.v4.1 // Pavir.9KG066300.v4.1 // Pavir.2KG152400.v4.1 // Pavir.1KG407200.v4.1 // Pavir.J446100.v4.1 // Pavir.9KG618400.v4.1 // Pavir.7NG188000.v4.1 // Pavir.9NG28260…	// Pavir.9KG256600.v4.1 // Pavir.J123900.v4.1 // Pavir.5KG595400.v4.1 // Pavir.3NG324900.v4.1 // Pavir.5KG379800.v4.1 // Pavir.6NG099100.v4.1 // Pavir.3KG158800.v4.1 // Pavir.9NG448500.v4.1 // Pavir.3KG426900.v4.1 // Pavir.3KG512900.v4.1 // Pavir.4NG237400.v4.1 // Pavir.J767400.v4.1 // Pavir.J331600.v4.1 // Pavir.9NG456100.v4.1 // Pavir.6KG307800.v4.1 // Pavir.5NG552300.v4.1 // Pavir.8NG096300.v4…
GO:0006351	P	transcription, DNA-templated	119	2296	1045	15902	1	1	// Pavir.4KG119400.v4.1 // Pavir.J242900.v4.1 // Pavir.1NG080400.v4.1 // Pavir.4NG237400.v4.1 // Pavir.2KG152400.v4.1 // Pavir.5NG500000.v4.1 // Pavir.3KG244800.v4.1 // Pavir.2NG433600.v4.1 // Pavir.9NG502500.v4.1 // Pavir.3KG357100.v4.1 // Pavir.8KG291500.v4.1 // Pavir.8KG087700.v4.1 // Pavir.2KG528600.v4.1 // Pavir.9NG496000.v4.1 // Pavir.3KG297200.v4.1 // Pavir.J756000.v4.1 // Pavir.5KG529800.…	// Pavir.9KG256600.v4.1 // Pavir.J123900.v4.1 // Pavir.5KG595400.v4.1 // Pavir.3NG324900.v4.1 // Pavir.5KG379800.v4.1 // Pavir.6NG099100.v4.1 // Pavir.3KG158800.v4.1 // Pavir.9NG448500.v4.1 // Pavir.9NG184700.v4.1 // Pavir.3KG426900.v4.1 // Pavir.4NG075700.v4.1 // Pavir.3KG512900.v4.1 // Pavir.4NG237400.v4.1 // Pavir.J767400.v4.1 // Pavir.9NG464700.v4.1 // Pavir.J331600.v4.1 // Pavir.9NG456100.v4…
GO:0032774	P	RNA biosynthetic process	119	2296	1045	15902	1	1	// Pavir.4KG119400.v4.1 // Pavir.J242900.v4.1 // Pavir.1NG080400.v4.1 // Pavir.4NG237400.v4.1 // Pavir.2KG152400.v4.1 // Pavir.5NG500000.v4.1 // Pavir.3KG244800.v4.1 // Pavir.2NG433600.v4.1 // Pavir.9NG502500.v4.1 // Pavir.3KG357100.v4.1 // Pavir.8KG291500.v4.1 // Pavir.8KG087700.v4.1 // Pavir.2KG528600.v4.1 // Pavir.9NG496000.v4.1 // Pavir.3KG297200.v4.1 // Pavir.J756000.v4.1 // Pavir.5KG529800.…	// Pavir.9KG256600.v4.1 // Pavir.J123900.v4.1 // Pavir.5KG595400.v4.1 // Pavir.3NG324900.v4.1 // Pavir.5KG379800.v4.1 // Pavir.6NG099100.v4.1 // Pavir.3KG158800.v4.1 // Pavir.9NG448500.v4.1 // Pavir.9NG184700.v4.1 // Pavir.3KG426900.v4.1 // Pavir.4NG075700.v4.1 // Pavir.3KG512900.v4.1 // Pavir.4NG237400.v4.1 // Pavir.J767400.v4.1 // Pavir.9NG464700.v4.1 // Pavir.J331600.v4.1 // Pavir.9NG456100.v4…
GO:0009110	P	vitamin biosynthetic process	6	2296	34	15902	0.39	1	// Pavir.1NG012300.v4.1 // Pavir.1NG199600.v4.1 // Pavir.9KG018100.v4.1 // Pavir.3NG069900.v4.1 // Pavir.1KG273000.v4.1 // Pavir.6NG279400.v4.1	// Pavir.1NG012300.v4.1 // Pavir.1NG199600.v4.1 // Pavir.1KG236700.v4.1 // Pavir.3KG059300.v4.1 // Pavir.1NG239300.v4.1 // Pavir.3KG511800.v4.1 // Pavir.3KG453100.v4.1 // Pavir.3NG185400.v4.1 // Pavir.1KG273000.v4.1 // Pavir.9NG667500.v4.1 // Pavir.1KG270300.v4.1 // Pavir.9KG050400.v4.1 // Pavir.6KG312200.v4.1 // Pavir.9NG012000.v4.1 // Pavir.9NG266200.v4.1 // Pavir.9NG784000.v4.1 // Pavir.2KG018…
GO:0042278	P	purine nucleoside metabolic process	15	2296	173	15902	0.98	1	// Pavir.7KG049900.v4.1 // Pavir.9KG345100.v4.1 // Pavir.7KG431900.v4.1 // Pavir.9NG460800.v4.1 // Pavir.3KG490200.v4.1 // Pavir.6NG218300.v4.1 // Pavir.9KG339600.v4.1 // Pavir.9KG200000.v4.1 // Pavir.6KG258700.v4.1 // Pavir.3NG249300.v4.1 // Pavir.8KG067200.v4.1 // Pavir.3KG383700.v4.1 // Pavir.7NG424000.v4.1 // Pavir.1KG477000.v4.1 // Pavir.1NG304300.v4.1	// Pavir.3KG038700.v4.1 // Pavir.2KG232500.v4.1 // Pavir.5NG295100.v4.1 // Pavir.J266400.v4.1 // Pavir.1KG463400.v4.1 // Pavir.1NG304300.v4.1 // Pavir.6NG284300.v4.1 // Pavir.9KG060900.v4.1 // Pavir.9NG511300.v4.1 // Pavir.3KG024400.v4.1 // Pavir.2NG557500.v4.1 // Pavir.3KG333700.v4.1 // Pavir.6KG258700.v4.1 // Pavir.4NG132400.v4.1 // Pavir.J367700.v4.1 // Pavir.3NG010500.v4.1 // Pavir.6KG114500.…
GO:0006505	P	GPI anchor metabolic process	6	2296	25	15902	0.19	1	// Pavir.1KG352000.v4.1 // Pavir.1NG439700.v4.1 // Pavir.9KG550500.v4.1 // Pavir.9NG812700.v4.1 // Pavir.3KG468800.v4.1 // Pavir.1KG350500.v4.1	// Pavir.1KG352000.v4.1 // Pavir.2NG264800.v4.1 // Pavir.3KG565100.v4.1 // Pavir.9NG812700.v4.1 // Pavir.9KG653800.v4.1 // Pavir.3NG296700.v4.1 // Pavir.9KG406700.v4.1 // Pavir.2KG219700.v4.1 // Pavir.9NG271000.v4.1 // Pavir.1NG439700.v4.1 // Pavir.1NG038600.v4.1 // Pavir.1NG354300.v4.1 // Pavir.6KG406900.v4.1 // Pavir.5KG705500.v4.1 // Pavir.1KG401300.v4.1 // Pavir.9KG550500.v4.1 // Pavir.3KG468…
GO:0006506	P	GPI anchor biosynthetic process	5	2296	21	15902	0.22	1	// Pavir.1NG439700.v4.1 // Pavir.3KG468800.v4.1 // Pavir.1KG352000.v4.1 // Pavir.1KG350500.v4.1 // Pavir.9KG550500.v4.1	// Pavir.1KG401300.v4.1 // Pavir.1NG354300.v4.1 // Pavir.1KG456500.v4.1 // Pavir.3NG296700.v4.1 // Pavir.9KG550500.v4.1 // Pavir.6KG406900.v4.1 // Pavir.5KG705500.v4.1 // Pavir.9KG406700.v4.1 // Pavir.2KG219700.v4.1 // Pavir.1KG352000.v4.1 // Pavir.9NG271000.v4.1 // Pavir.1NG439700.v4.1 // Pavir.3KG468800.v4.1 // Pavir.3KG565100.v4.1 // Pavir.1KG241600.v4.1 // Pavir.J706500.v4.1 // Pavir.2NG26480…
GO:0006508	P	proteolysis	62	2296	517	15902	0.93	1	// Pavir.4KG226300.v4.1 // Pavir.3NG043800.v4.1 // Pavir.6NG135400.v4.1 // Pavir.1NG075900.v4.1 // Pavir.1NG422900.v4.1 // Pavir.7NG414000.v4.1 // Pavir.1NG122000.v4.1 // Pavir.6NG100100.v4.1 // Pavir.J283400.v4.1 // Pavir.1NG075800.v4.1 // Pavir.2NG269300.v4.1 // Pavir.4KG394800.v4.1 // Pavir.1NG115800.v4.1 // Pavir.6NG000900.v4.1 // Pavir.9KG464800.v4.1 // Pavir.1NG117500.v4.1 // Pavir.9NG32260…	// Pavir.4KG376500.v4.1 // Pavir.9KG358700.v4.1 // Pavir.2NG104200.v4.1 // Pavir.9KG040400.v4.1 // Pavir.6NG100100.v4.1 // Pavir.7NG430200.v4.1 // Pavir.4KG307200.v4.1 // Pavir.6NG353800.v4.1 // Pavir.8KG157800.v4.1 // Pavir.6NG064300.v4.1 // Pavir.8KG350600.v4.1 // Pavir.5KG238700.v4.1 // Pavir.8NG196000.v4.1 // Pavir.4KG337000.v4.1 // Pavir.2KG384600.v4.1 // Pavir.9NG624000.v4.1 // Pavir.3NG325…
GO:1903509	P	liposaccharide metabolic process	8	2296	31	15902	0.11	1	// Pavir.1KG352000.v4.1 // Pavir.1NG439700.v4.1 // Pavir.9KG550500.v4.1 // Pavir.9KG541000.v4.1 // Pavir.9NG812700.v4.1 // Pavir.3KG468800.v4.1 // Pavir.3KG564500.v4.1 // Pavir.1KG350500.v4.1	// Pavir.1KG352000.v4.1 // Pavir.2NG562700.v4.1 // Pavir.3NG298300.v4.1 // Pavir.2NG264800.v4.1 // Pavir.3KG565100.v4.1 // Pavir.9NG812700.v4.1 // Pavir.9KG653800.v4.1 // Pavir.3NG296700.v4.1 // Pavir.9KG406700.v4.1 // Pavir.2KG219700.v4.1 // Pavir.9NG271000.v4.1 // Pavir.1NG439700.v4.1 // Pavir.1NG038600.v4.1 // Pavir.J706500.v4.1 // Pavir.9KG541000.v4.1 // Pavir.1NG354300.v4.1 // Pavir.6KG40690…
GO:0006644	P	phospholipid metabolic process	12	2296	93	15902	0.69	1	// Pavir.1KG352000.v4.1 // Pavir.1NG439700.v4.1 // Pavir.5NG536100.v4.1 // Pavir.9KG550500.v4.1 // Pavir.9KG541000.v4.1 // Pavir.1KG379200.v4.1 // Pavir.1KG350500.v4.1 // Pavir.3KG468800.v4.1 // Pavir.3KG564500.v4.1 // Pavir.7KG388200.v4.1 // Pavir.5KG170400.v4.1 // Pavir.9NG812700.v4.1	// Pavir.6KG285900.v4.1 // Pavir.9NG253700.v4.1 // Pavir.9NG118400.v4.1 // Pavir.2NG531400.v4.1 // Pavir.9NG143000.v4.1 // Pavir.2KG219700.v4.1 // Pavir.9KG541000.v4.1 // Pavir.1NG499700.v4.1 // Pavir.1KG379200.v4.1 // Pavir.7KG360400.v4.1 // Pavir.6KG005200.v4.1 // Pavir.6KG406900.v4.1 // Pavir.5KG705500.v4.1 // Pavir.1KG401300.v4.1 // Pavir.6NG191400.v4.1 // Pavir.3KG468800.v4.1 // Pavir.9NG134…
GO:0006643	P	membrane lipid metabolic process	8	2296	40	15902	0.25	1	// Pavir.1KG352000.v4.1 // Pavir.1NG439700.v4.1 // Pavir.9KG550500.v4.1 // Pavir.9KG541000.v4.1 // Pavir.9NG812700.v4.1 // Pavir.3KG468800.v4.1 // Pavir.3KG564500.v4.1 // Pavir.1KG350500.v4.1	// Pavir.8NG192000.v4.1 // Pavir.2NG562700.v4.1 // Pavir.3NG298300.v4.1 // Pavir.9NG298900.v4.1 // Pavir.1KG352000.v4.1 // Pavir.2NG264800.v4.1 // Pavir.3KG565100.v4.1 // Pavir.2NG279500.v4.1 // Pavir.9KG653800.v4.1 // Pavir.3NG296700.v4.1 // Pavir.9KG406700.v4.1 // Pavir.2KG219700.v4.1 // Pavir.5NG640600.v4.1 // Pavir.9NG271000.v4.1 // Pavir.1NG439700.v4.1 // Pavir.1NG038600.v4.1 // Pavir.J70650…
GO:0006720	P	isoprenoid metabolic process	6	2296	51	15902	0.74	1	// Pavir.2KG468100.v4.1 // Pavir.J025100.v4.1 // Pavir.1KG371600.v4.1 // Pavir.1NG340100.v4.1 // Pavir.1KG437300.v4.1 // Pavir.2NG444000.v4.1	// Pavir.2NG525600.v4.1 // Pavir.3KG317500.v4.1 // Pavir.1KG097400.v4.1 // Pavir.6KG253300.v4.1 // Pavir.1NG507500.v4.1 // Pavir.9KG569500.v4.1 // Pavir.6KG090300.v4.1 // Pavir.3NG283600.v4.1 // Pavir.5NG144500.v4.1 // Pavir.5KG406300.v4.1 // Pavir.5NG447500.v4.1 // Pavir.1KG448500.v4.1 // Pavir.6NG089000.v4.1 // Pavir.4NG302500.v4.1 // Pavir.5KG305500.v4.1 // Pavir.2NG218400.v4.1 // Pavir.5KG521…
GO:0009247	P	glycolipid biosynthetic process	7	2296	27	15902	0.13	1	// Pavir.1KG352000.v4.1 // Pavir.1NG439700.v4.1 // Pavir.9KG550500.v4.1 // Pavir.9KG541000.v4.1 // Pavir.3KG468800.v4.1 // Pavir.3KG564500.v4.1 // Pavir.1KG350500.v4.1	// Pavir.1KG352000.v4.1 // Pavir.2NG562700.v4.1 // Pavir.2NG264800.v4.1 // Pavir.3KG565100.v4.1 // Pavir.3NG296700.v4.1 // Pavir.9KG406700.v4.1 // Pavir.2KG219700.v4.1 // Pavir.9NG271000.v4.1 // Pavir.1NG439700.v4.1 // Pavir.3NG298300.v4.1 // Pavir.9KG541000.v4.1 // Pavir.J706500.v4.1 // Pavir.1NG354300.v4.1 // Pavir.6KG406900.v4.1 // Pavir.5KG705500.v4.1 // Pavir.1KG401300.v4.1 // Pavir.9KG55050…
GO:1903506	P	regulation of nucleic acid-templated transcription	74	2296	872	15902	1	1	// Pavir.1NG041400.v4.1 // Pavir.4KG119400.v4.1 // Pavir.2NG034400.v4.1 // Pavir.9NG087800.v4.1 // Pavir.3NG105600.v4.1 // Pavir.1NG521000.v4.1 // Pavir.2NG584300.v4.1 // Pavir.1NG080400.v4.1 // Pavir.6KG107500.v4.1 // Pavir.9NG246500.v4.1 // Pavir.9KG066300.v4.1 // Pavir.2KG152400.v4.1 // Pavir.1KG407200.v4.1 // Pavir.J446100.v4.1 // Pavir.9KG618400.v4.1 // Pavir.7NG188000.v4.1 // Pavir.9NG28260…	// Pavir.9KG256600.v4.1 // Pavir.J123900.v4.1 // Pavir.5KG595400.v4.1 // Pavir.3NG324900.v4.1 // Pavir.5KG379800.v4.1 // Pavir.6NG099100.v4.1 // Pavir.3KG158800.v4.1 // Pavir.9NG448500.v4.1 // Pavir.3KG426900.v4.1 // Pavir.3KG512900.v4.1 // Pavir.4NG237400.v4.1 // Pavir.J767400.v4.1 // Pavir.J331600.v4.1 // Pavir.9NG456100.v4.1 // Pavir.6KG307800.v4.1 // Pavir.5NG552300.v4.1 // Pavir.8NG096300.v4…
GO:0051252	P	regulation of RNA metabolic process	74	2296	874	15902	1	1	// Pavir.1NG041400.v4.1 // Pavir.4KG119400.v4.1 // Pavir.2NG034400.v4.1 // Pavir.9NG087800.v4.1 // Pavir.3NG105600.v4.1 // Pavir.1NG521000.v4.1 // Pavir.2NG584300.v4.1 // Pavir.1NG080400.v4.1 // Pavir.6KG107500.v4.1 // Pavir.9NG246500.v4.1 // Pavir.9KG066300.v4.1 // Pavir.2KG152400.v4.1 // Pavir.1KG407200.v4.1 // Pavir.J446100.v4.1 // Pavir.9KG618400.v4.1 // Pavir.7NG188000.v4.1 // Pavir.9NG28260…	// Pavir.9KG256600.v4.1 // Pavir.J123900.v4.1 // Pavir.5KG595400.v4.1 // Pavir.3NG324900.v4.1 // Pavir.5KG379800.v4.1 // Pavir.6NG099100.v4.1 // Pavir.3KG158800.v4.1 // Pavir.9NG448500.v4.1 // Pavir.3KG426900.v4.1 // Pavir.3KG512900.v4.1 // Pavir.4NG237400.v4.1 // Pavir.J767400.v4.1 // Pavir.J331600.v4.1 // Pavir.9NG456100.v4.1 // Pavir.6KG307800.v4.1 // Pavir.5NG552300.v4.1 // Pavir.8NG096300.v4…
GO:0006767	P	water-soluble vitamin metabolic process	6	2296	34	15902	0.39	1	// Pavir.1NG012300.v4.1 // Pavir.1NG199600.v4.1 // Pavir.9KG018100.v4.1 // Pavir.3NG069900.v4.1 // Pavir.1KG273000.v4.1 // Pavir.6NG279400.v4.1	// Pavir.1NG012300.v4.1 // Pavir.1NG199600.v4.1 // Pavir.1KG236700.v4.1 // Pavir.3KG059300.v4.1 // Pavir.1NG239300.v4.1 // Pavir.3KG511800.v4.1 // Pavir.3KG453100.v4.1 // Pavir.3NG185400.v4.1 // Pavir.1KG273000.v4.1 // Pavir.9NG667500.v4.1 // Pavir.1KG270300.v4.1 // Pavir.9KG050400.v4.1 // Pavir.6KG312200.v4.1 // Pavir.9NG012000.v4.1 // Pavir.9NG266200.v4.1 // Pavir.9NG784000.v4.1 // Pavir.2KG018…
GO:0045017	P	glycerolipid biosynthetic process	5	2296	32	15902	0.51	1	// Pavir.1NG439700.v4.1 // Pavir.3KG468800.v4.1 // Pavir.1KG352000.v4.1 // Pavir.1KG350500.v4.1 // Pavir.9KG550500.v4.1	// Pavir.1KG352000.v4.1 // Pavir.5NG414900.v4.1 // Pavir.2NG264800.v4.1 // Pavir.3KG565100.v4.1 // Pavir.3KG290800.v4.1 // Pavir.3NG296700.v4.1 // Pavir.5KG563700.v4.1 // Pavir.9KG406700.v4.1 // Pavir.2KG219700.v4.1 // Pavir.9NG271000.v4.1 // Pavir.1NG439700.v4.1 // Pavir.9NG798100.v4.1 // Pavir.3KG292300.v4.1 // Pavir.1NG354300.v4.1 // Pavir.6KG406900.v4.1 // Pavir.5KG705500.v4.1 // Pavir.1KG401…
GO:0071705	P	nitrogen compound transport	6	2296	63	15902	0.88	1	// Pavir.3KG456900.v4.1 // Pavir.6NG066300.v4.1 // Pavir.5NG186300.v4.1 // Pavir.2KG162600.v4.1 // Pavir.3NG147900.v4.1 // Pavir.9KG408400.v4.1	// Pavir.J653100.v4.1 // Pavir.3NG227300.v4.1 // Pavir.3KG457600.v4.1 // Pavir.2KG162600.v4.1 // Pavir.3KG457700.v4.1 // Pavir.5KG759700.v4.1 // Pavir.9NG000500.v4.1 // Pavir.3NG228500.v4.1 // Pavir.9KG085900.v4.1 // Pavir.9NG180500.v4.1 // Pavir.5KG759800.v4.1 // Pavir.3NG228000.v4.1 // Pavir.4KG325600.v4.1 // Pavir.2NG622800.v4.1 // Pavir.9KG074200.v4.1 // Pavir.3NG147900.v4.1 // Pavir.3KG48110…
GO:0071702	P	organic substance transport	46	2296	367	15902	0.84	1	// Pavir.9KG518900.v4.1 // Pavir.7NG173200.v4.1 // Pavir.5KG398500.v4.1 // Pavir.5NG480300.v4.1 // Pavir.7KG110700.v4.1 // Pavir.6KG155100.v4.1 // Pavir.2KG532100.v4.1 // Pavir.9NG812700.v4.1 // Pavir.2KG504400.v4.1 // Pavir.3NG147900.v4.1 // Pavir.9KG624700.v4.1 // Pavir.4NG217200.v4.1 // Pavir.5NG186300.v4.1 // Pavir.8NG006700.v4.1 // Pavir.8NG077800.v4.1 // Pavir.5KG772100.v4.1 // Pavir.3NG018…	// Pavir.2KG514400.v4.1 // Pavir.9NG080200.v4.1 // Pavir.4NG140900.v4.1 // Pavir.6KG050700.v4.1 // Pavir.6NG159200.v4.1 // Pavir.8NG005400.v4.1 // Pavir.3NG147900.v4.1 // Pavir.4KG368000.v4.1 // Pavir.3KG088700.v4.1 // Pavir.9NG134600.v4.1 // Pavir.2KG110300.v4.1 // Pavir.3NG104200.v4.1 // Pavir.5KG010900.v4.1 // Pavir.3KG452100.v4.1 // Pavir.9KG014400.v4.1 // Pavir.2NG433000.v4.1 // Pavir.3KG172…
GO:0034613	P	cellular protein localization	40	2296	234	15902	0.18	1	// Pavir.9KG518900.v4.1 // Pavir.9KG365600.v4.1 // Pavir.5KG398500.v4.1 // Pavir.5NG480300.v4.1 // Pavir.7KG079800.v4.1 // Pavir.2KG532100.v4.1 // Pavir.9NG812700.v4.1 // Pavir.2KG529300.v4.1 // Pavir.9NG478500.v4.1 // Pavir.7NG173200.v4.1 // Pavir.9NG006300.v4.1 // Pavir.5KG772100.v4.1 // Pavir.3NG018300.v4.1 // Pavir.9KG317300.v4.1 // Pavir.5NG639700.v4.1 // Pavir.3KG376900.v4.1 // Pavir.5KG734…	// Pavir.2KG114300.v4.1 // Pavir.6KG411700.v4.1 // Pavir.4NG140900.v4.1 // Pavir.5NG423600.v4.1 // Pavir.9NG644400.v4.1 // Pavir.6KG050700.v4.1 // Pavir.9NG307400.v4.1 // Pavir.8NG005400.v4.1 // Pavir.4NG206900.v4.1 // Pavir.9KG009600.v4.1 // Pavir.2NG046200.v4.1 // Pavir.1NG199500.v4.1 // Pavir.5NG606100.v4.1 // Pavir.9NG478500.v4.1 // Pavir.5KG207800.v4.1 // Pavir.9NG006300.v4.1 // Pavir.5NG164…
GO:0051174	P	regulation of phosphorus metabolic process	5	2296	34	15902	0.56	1	// Pavir.6KG409400.v4.1 // Pavir.1NG035800.v4.1 // Pavir.1KG038200.v4.1 // Pavir.J242900.v4.1 // Pavir.5KG244700.v4.1	// Pavir.5NG369500.v4.1 // Pavir.4NG235200.v4.1 // Pavir.J242900.v4.1 // Pavir.1NG359200.v4.1 // Pavir.3KG426900.v4.1 // Pavir.1NG035800.v4.1 // Pavir.1NG376300.v4.1 // Pavir.9KG244500.v4.1 // Pavir.6KG409400.v4.1 // Pavir.9NG110800.v4.1 // Pavir.4KG122100.v4.1 // Pavir.2NG416900.v4.1 // Pavir.7NG366400.v4.1 // Pavir.8KG191300.v4.1 // Pavir.1KG038200.v4.1 // Pavir.6KG175800.v4.1 // Pavir.7KG39230…
GO:0009117	P	nucleotide metabolic process	33	2296	249	15902	0.71	1	// Pavir.1KG230700.v4.1 // Pavir.9KG420100.v4.1 // Pavir.9NG460800.v4.1 // Pavir.3NG237700.v4.1 // Pavir.1NG040400.v4.1 // Pavir.8NG035300.v4.1 // Pavir.8KG067200.v4.1 // Pavir.1KG477000.v4.1 // Pavir.1NG304300.v4.1 // Pavir.1NG331300.v4.1 // Pavir.3KG490200.v4.1 // Pavir.6KG409400.v4.1 // Pavir.4KG312000.v4.1 // Pavir.9NG612400.v4.1 // Pavir.6NG218300.v4.1 // Pavir.9KG345100.v4.1 // Pavir.3NG249…	// Pavir.1NG359200.v4.1 // Pavir.6KG113900.v4.1 // Pavir.5NG295100.v4.1 // Pavir.4NG011200.v4.1 // Pavir.J266400.v4.1 // Pavir.5NG265500.v4.1 // Pavir.1NG537800.v4.1 // Pavir.1KG463400.v4.1 // Pavir.4KG218600.v4.1 // Pavir.2NG157200.v4.1 // Pavir.3NG121800.v4.1 // Pavir.1NG304300.v4.1 // Pavir.6NG284300.v4.1 // Pavir.9KG060900.v4.1 // Pavir.9NG511300.v4.1 // Pavir.3KG024400.v4.1 // Pavir.2NG55750…
GO:0051171	P	regulation of nitrogen compound metabolic process	78	2296	917	15902	1	1	// Pavir.1NG041400.v4.1 // Pavir.4KG119400.v4.1 // Pavir.2NG034400.v4.1 // Pavir.9NG087800.v4.1 // Pavir.3NG105600.v4.1 // Pavir.1NG521000.v4.1 // Pavir.2NG584300.v4.1 // Pavir.1NG080400.v4.1 // Pavir.6KG107500.v4.1 // Pavir.9NG246500.v4.1 // Pavir.9KG066300.v4.1 // Pavir.2KG152400.v4.1 // Pavir.1KG407200.v4.1 // Pavir.J446100.v4.1 // Pavir.9KG618400.v4.1 // Pavir.6NG212300.v4.1 // Pavir.9NG28260…	// Pavir.9KG256600.v4.1 // Pavir.J123900.v4.1 // Pavir.5KG595400.v4.1 // Pavir.3NG324900.v4.1 // Pavir.5KG379800.v4.1 // Pavir.6NG099100.v4.1 // Pavir.3KG158800.v4.1 // Pavir.9NG448500.v4.1 // Pavir.7KG360800.v4.1 // Pavir.3KG512900.v4.1 // Pavir.4NG237400.v4.1 // Pavir.J767400.v4.1 // Pavir.9NG464700.v4.1 // Pavir.J331600.v4.1 // Pavir.9NG456100.v4.1 // Pavir.6KG307800.v4.1 // Pavir.5NG552300.v4…
GO:0051172	P	negative regulation of nitrogen compound metabolic process	5	2296	33	15902	0.53	1	// Pavir.6KG409400.v4.1 // Pavir.2KG291400.v4.1 // Pavir.6NG212300.v4.1 // Pavir.2NG173500.v4.1 // Pavir.1NG390400.v4.1	// Pavir.1NG359200.v4.1 // Pavir.8NG086800.v4.1 // Pavir.J012200.v4.1 // Pavir.J578600.v4.1 // Pavir.7NG443600.v4.1 // Pavir.6NG212300.v4.1 // Pavir.8NG042400.v4.1 // Pavir.8NG144600.v4.1 // Pavir.8KG070000.v4.1 // Pavir.J179000.v4.1 // Pavir.6KG409400.v4.1 // Pavir.7KG372900.v4.1 // Pavir.8NG086600.v4.1 // Pavir.8KG069000.v4.1 // Pavir.8KG344300.v4.1 // Pavir.9KG255100.v4.1 // Pavir.8NG086700.v4…
GO:0051649	P	establishment of localization in cell	37	2296	256	15902	0.52	1	// Pavir.7KG413600.v4.1 // Pavir.9KG518900.v4.1 // Pavir.5KG772100.v4.1 // Pavir.7NG367600.v4.1 // Pavir.7NG173200.v4.1 // Pavir.5KG398500.v4.1 // Pavir.5NG480300.v4.1 // Pavir.7KG079800.v4.1 // Pavir.2KG532100.v4.1 // Pavir.9NG812700.v4.1 // Pavir.2KG529300.v4.1 // Pavir.8NG006700.v4.1 // Pavir.3KG505300.v4.1 // Pavir.3NG018300.v4.1 // Pavir.9NG673100.v4.1 // Pavir.3KG376900.v4.1 // Pavir.5KG734…	// Pavir.2KG114300.v4.1 // Pavir.7NG367600.v4.1 // Pavir.6KG411700.v4.1 // Pavir.4KG010000.v4.1 // Pavir.5NG423600.v4.1 // Pavir.9NG644400.v4.1 // Pavir.2NG454900.v4.1 // Pavir.6KG050700.v4.1 // Pavir.9NG307400.v4.1 // Pavir.8NG005400.v4.1 // Pavir.4NG206900.v4.1 // Pavir.4KG039700.v4.1 // Pavir.2NG046200.v4.1 // Pavir.1NG199500.v4.1 // Pavir.3NG143500.v4.1 // Pavir.5KG207800.v4.1 // Pavir.5NG164…
GO:0009119	P	ribonucleoside metabolic process	17	2296	177	15902	0.96	1	// Pavir.7KG049900.v4.1 // Pavir.9KG345100.v4.1 // Pavir.9NG423900.v4.1 // Pavir.7KG431900.v4.1 // Pavir.9NG460800.v4.1 // Pavir.9KG287300.v4.1 // Pavir.3KG490200.v4.1 // Pavir.6NG218300.v4.1 // Pavir.9KG339600.v4.1 // Pavir.9KG200000.v4.1 // Pavir.6KG258700.v4.1 // Pavir.3NG249300.v4.1 // Pavir.8KG067200.v4.1 // Pavir.3KG383700.v4.1 // Pavir.7NG424000.v4.1 // Pavir.1KG477000.v4.1 // Pavir.1NG304…	// Pavir.3KG038700.v4.1 // Pavir.2KG232500.v4.1 // Pavir.5NG295100.v4.1 // Pavir.J266400.v4.1 // Pavir.1KG463400.v4.1 // Pavir.1NG304300.v4.1 // Pavir.6NG284300.v4.1 // Pavir.9KG060900.v4.1 // Pavir.9NG511300.v4.1 // Pavir.3KG024400.v4.1 // Pavir.2NG557500.v4.1 // Pavir.3KG333700.v4.1 // Pavir.6KG258700.v4.1 // Pavir.4NG132400.v4.1 // Pavir.J367700.v4.1 // Pavir.3NG010500.v4.1 // Pavir.6KG114500.…
GO:0032787	P	monocarboxylic acid metabolic process	15	2296	192	15902	1	1	// Pavir.9KG345100.v4.1 // Pavir.3NG045700.v4.1 // Pavir.2KG304100.v4.1 // Pavir.2NG421200.v4.1 // Pavir.4KG173400.v4.1 // Pavir.1KG509900.v4.1 // Pavir.9KG018100.v4.1 // Pavir.4KG056000.v4.1 // Pavir.9KG200000.v4.1 // Pavir.9NG037300.v4.1 // Pavir.7NG375000.v4.1 // Pavir.2NG417900.v4.1 // Pavir.9KG557700.v4.1 // Pavir.7KG412600.v4.1 // Pavir.3KG383700.v4.1	// Pavir.2KG304100.v4.1 // Pavir.J266400.v4.1 // Pavir.5KG248200.v4.1 // Pavir.5NG230300.v4.1 // Pavir.2NG599000.v4.1 // Pavir.1KG540000.v4.1 // Pavir.8NG280400.v4.1 // Pavir.9KG060900.v4.1 // Pavir.9KG191700.v4.1 // Pavir.5NG265500.v4.1 // Pavir.4KG173400.v4.1 // Pavir.5KG410200.v4.1 // Pavir.3KG333700.v4.1 // Pavir.J367700.v4.1 // Pavir.9NG401600.v4.1 // Pavir.9KG617500.v4.1 // Pavir.8NG150500.…
GO:0009056	P	catabolic process	35	2296	346	15902	0.99	1	// Pavir.9NG097700.v4.1 // Pavir.1KG384900.v4.1 // Pavir.9NG080300.v4.1 // Pavir.6NG135400.v4.1 // Pavir.9NG458200.v4.1 // Pavir.1KG092800.v4.1 // Pavir.1KG082900.v4.1 // Pavir.9KG464800.v4.1 // Pavir.9NG322600.v4.1 // Pavir.9KG205100.v4.1 // Pavir.2KG568400.v4.1 // Pavir.9NG538000.v4.1 // Pavir.1NG350200.v4.1 // Pavir.7NG393300.v4.1 // Pavir.3KG383700.v4.1 // Pavir.5NG619700.v4.1 // Pavir.9KG345…	// Pavir.5KG695400.v4.1 // Pavir.9KG040400.v4.1 // Pavir.6KG270200.v4.1 // Pavir.2KG261000.v4.1 // Pavir.9NG478700.v4.1 // Pavir.7KG430400.v4.1 // Pavir.6NG353800.v4.1 // Pavir.5NG552000.v4.1 // Pavir.8KG157800.v4.1 // Pavir.7NG361900.v4.1 // Pavir.8KG350600.v4.1 // Pavir.J367700.v4.1 // Pavir.4KG337000.v4.1 // Pavir.2KG384600.v4.1 // Pavir.9NG624000.v4.1 // Pavir.3KG394500.v4.1 // Pavir.7KG20040…
GO:0009057	P	macromolecule catabolic process	25	2296	193	15902	0.73	1	// Pavir.9NG097700.v4.1 // Pavir.1KG384900.v4.1 // Pavir.9NG080300.v4.1 // Pavir.6NG135400.v4.1 // Pavir.9NG458200.v4.1 // Pavir.7KG211100.v4.1 // Pavir.9KG464800.v4.1 // Pavir.9NG322600.v4.1 // Pavir.9KG205100.v4.1 // Pavir.2KG568400.v4.1 // Pavir.1NG350200.v4.1 // Pavir.7NG393300.v4.1 // Pavir.5NG619700.v4.1 // Pavir.1NG075900.v4.1 // Pavir.2NG023400.v4.1 // Pavir.1NG552800.v4.1 // Pavir.9KG069…	// Pavir.1KG088300.v4.1 // Pavir.1KG549500.v4.1 // Pavir.9NG265200.v4.1 // Pavir.5KG695400.v4.1 // Pavir.9KG040400.v4.1 // Pavir.1NG039000.v4.1 // Pavir.4NG039000.v4.1 // Pavir.6NG363100.v4.1 // Pavir.6KG270200.v4.1 // Pavir.9NG303400.v4.1 // Pavir.7NG269700.v4.1 // Pavir.9KG379900.v4.1 // Pavir.1NG551100.v4.1 // Pavir.7KG430400.v4.1 // Pavir.6KG071700.v4.1 // Pavir.6NG353800.v4.1 // Pavir.8KG157…
GO:1902578	P	single-organism localization	47	2296	409	15902	0.95	1	// Pavir.9NG478500.v4.1 // Pavir.9KG365600.v4.1 // Pavir.9KG518900.v4.1 // Pavir.9KG534800.v4.1 // Pavir.2KG289900.v4.1 // Pavir.7KG110700.v4.1 // Pavir.6KG155100.v4.1 // Pavir.9NG385500.v4.1 // Pavir.2KG141200.v4.1 // Pavir.4NG206900.v4.1 // Pavir.2KG504400.v4.1 // Pavir.3NG147900.v4.1 // Pavir.2KG529300.v4.1 // Pavir.5NG186300.v4.1 // Pavir.7NG153400.v4.1 // Pavir.9NG006300.v4.1 // Pavir.8NG077…	// Pavir.2KG514400.v4.1 // Pavir.9NG080200.v4.1 // Pavir.9NG661500.v4.1 // Pavir.6NG159200.v4.1 // Pavir.3NG147900.v4.1 // Pavir.5NG020600.v4.1 // Pavir.5NG378800.v4.1 // Pavir.3NG147200.v4.1 // Pavir.7KG328400.v4.1 // Pavir.2NG005900.v4.1 // Pavir.9NG134600.v4.1 // Pavir.3KG035800.v4.1 // Pavir.4NG318300.v4.1 // Pavir.4NG048700.v4.1 // Pavir.1KG191900.v4.1 // Pavir.9NG255500.v4.1 // Pavir.5NG314…
GO:0051641	P	cellular localization	45	2296	277	15902	0.25	1	// Pavir.7KG413600.v4.1 // Pavir.9KG518900.v4.1 // Pavir.7NG367600.v4.1 // Pavir.9KG365600.v4.1 // Pavir.5KG398500.v4.1 // Pavir.5NG480300.v4.1 // Pavir.7KG079800.v4.1 // Pavir.2KG532100.v4.1 // Pavir.9NG812700.v4.1 // Pavir.2KG529300.v4.1 // Pavir.9NG478500.v4.1 // Pavir.8NG006700.v4.1 // Pavir.9NG006300.v4.1 // Pavir.3KG505300.v4.1 // Pavir.3NG018300.v4.1 // Pavir.9KG317300.v4.1 // Pavir.5KG772…	// Pavir.2KG114300.v4.1 // Pavir.7NG367600.v4.1 // Pavir.6KG411700.v4.1 // Pavir.4KG010000.v4.1 // Pavir.5KG368700.v4.1 // Pavir.5NG423600.v4.1 // Pavir.9NG644400.v4.1 // Pavir.2NG454900.v4.1 // Pavir.6KG050700.v4.1 // Pavir.9NG307400.v4.1 // Pavir.8NG005400.v4.1 // Pavir.4NG206900.v4.1 // Pavir.4KG039700.v4.1 // Pavir.9KG009600.v4.1 // Pavir.2NG046200.v4.1 // Pavir.1NG199500.v4.1 // Pavir.3NG143…
GO:0051726	P	regulation of cell cycle	5	2296	42	15902	0.72	1	// Pavir.3KG290900.v4.1 // Pavir.1NG035800.v4.1 // Pavir.1KG038200.v4.1 // Pavir.J242900.v4.1 // Pavir.5KG244700.v4.1	// Pavir.3NG233600.v4.1 // Pavir.5NG369500.v4.1 // Pavir.2NG357000.v4.1 // Pavir.4NG235200.v4.1 // Pavir.J242900.v4.1 // Pavir.J325700.v4.1 // Pavir.8KG350000.v4.1 // Pavir.3KG426900.v4.1 // Pavir.J235700.v4.1 // Pavir.9KG589600.v4.1 // Pavir.1NG035800.v4.1 // Pavir.1NG489100.v4.1 // Pavir.1NG376300.v4.1 // Pavir.9KG604900.v4.1 // Pavir.9NG110800.v4.1 // Pavir.4KG122100.v4.1 // Pavir.2NG416900.v4…
GO:1901657	P	glycosyl compound metabolic process	21	2296	196	15902	0.93	1	// Pavir.7KG049900.v4.1 // Pavir.9KG345100.v4.1 // Pavir.5KG763400.v4.1 // Pavir.9NG423900.v4.1 // Pavir.9KG287300.v4.1 // Pavir.7KG431900.v4.1 // Pavir.9NG460800.v4.1 // Pavir.6NG218300.v4.1 // Pavir.3KG490200.v4.1 // Pavir.8KG396300.v4.1 // Pavir.9KG339600.v4.1 // Pavir.9KG200000.v4.1 // Pavir.6KG258700.v4.1 // Pavir.5NG473600.v4.1 // Pavir.3KG383700.v4.1 // Pavir.3NG249300.v4.1 // Pavir.8KG067…	// Pavir.3KG038700.v4.1 // Pavir.2KG232500.v4.1 // Pavir.5NG295100.v4.1 // Pavir.J266400.v4.1 // Pavir.1KG463400.v4.1 // Pavir.4NG009000.v4.1 // Pavir.6NG284300.v4.1 // Pavir.9KG060900.v4.1 // Pavir.9NG511300.v4.1 // Pavir.3NG306200.v4.1 // Pavir.2NG557500.v4.1 // Pavir.3KG333700.v4.1 // Pavir.3NG249300.v4.1 // Pavir.4NG132400.v4.1 // Pavir.J367700.v4.1 // Pavir.3NG010500.v4.1 // Pavir.6KG114500.…
GO:1902589	P	single-organism organelle organization	11	2296	96	15902	0.81	1	// Pavir.2KG141200.v4.1 // Pavir.7KG413600.v4.1 // Pavir.2KG529300.v4.1 // Pavir.7NG367600.v4.1 // Pavir.6KG134200.v4.1 // Pavir.2NG107700.v4.1 // Pavir.J486100.v4.1 // Pavir.2NG643400.v4.1 // Pavir.9NG027600.v4.1 // Pavir.5KG734800.v4.1 // Pavir.3KG167000.v4.1	// Pavir.1KG173700.v4.1 // Pavir.8KG122100.v4.1 // Pavir.J028600.v4.1 // Pavir.8NG124700.v4.1 // Pavir.9NG036200.v4.1 // Pavir.1NG126900.v4.1 // Pavir.5KG290700.v4.1 // Pavir.9KG522300.v4.1 // Pavir.1NG052200.v4.1 // Pavir.3KG516000.v4.1 // Pavir.3KG566200.v4.1 // Pavir.9NG039200.v4.1 // Pavir.1NG557400.v4.1 // Pavir.5NG144400.v4.1 // Pavir.1KG259000.v4.1 // Pavir.1KG017400.v4.1 // Pavir.2KG59210…
GO:1901659	P	glycosyl compound biosynthetic process	11	2296	58	15902	0.25	1	// Pavir.7KG049900.v4.1 // Pavir.9NG423900.v4.1 // Pavir.9NG460800.v4.1 // Pavir.9KG287300.v4.1 // Pavir.3KG490200.v4.1 // Pavir.6NG218300.v4.1 // Pavir.9KG339600.v4.1 // Pavir.3NG249300.v4.1 // Pavir.6KG258700.v4.1 // Pavir.1KG477000.v4.1 // Pavir.1NG304300.v4.1	// Pavir.1KG471800.v4.1 // Pavir.5KG002500.v4.1 // Pavir.4NG177900.v4.1 // Pavir.2NG449600.v4.1 // Pavir.5NG295100.v4.1 // Pavir.9NG460800.v4.1 // Pavir.5KG375600.v4.1 // Pavir.5NG460000.v4.1 // Pavir.2KG380000.v4.1 // Pavir.5NG315500.v4.1 // Pavir.1NG453800.v4.1 // Pavir.6KG113200.v4.1 // Pavir.5NG111400.v4.1 // Pavir.1KG477000.v4.1 // Pavir.1NG304300.v4.1 // Pavir.6NG284300.v4.1 // Pavir.3KG490…
GO:0080090	P	regulation of primary metabolic process	78	2296	936	15902	1	1	// Pavir.1NG041400.v4.1 // Pavir.4KG119400.v4.1 // Pavir.2NG034400.v4.1 // Pavir.9NG087800.v4.1 // Pavir.3NG105600.v4.1 // Pavir.1NG521000.v4.1 // Pavir.2NG584300.v4.1 // Pavir.1NG080400.v4.1 // Pavir.6KG107500.v4.1 // Pavir.9NG246500.v4.1 // Pavir.9KG066300.v4.1 // Pavir.2KG152400.v4.1 // Pavir.1KG407200.v4.1 // Pavir.J446100.v4.1 // Pavir.9KG618400.v4.1 // Pavir.6NG212300.v4.1 // Pavir.9NG28260…	// Pavir.9KG256600.v4.1 // Pavir.J123900.v4.1 // Pavir.5KG595400.v4.1 // Pavir.3NG324900.v4.1 // Pavir.5KG379800.v4.1 // Pavir.6NG099100.v4.1 // Pavir.3KG158800.v4.1 // Pavir.9NG448500.v4.1 // Pavir.7KG360800.v4.1 // Pavir.3KG512900.v4.1 // Pavir.4NG237400.v4.1 // Pavir.J767400.v4.1 // Pavir.9NG464700.v4.1 // Pavir.J331600.v4.1 // Pavir.9NG456100.v4.1 // Pavir.6KG307800.v4.1 // Pavir.5NG552300.v4…
GO:0018904	P	ether metabolic process	6	2296	60	15902	0.86	1	// Pavir.1NG530600.v4.1 // Pavir.8NG271900.v4.1 // Pavir.6KG236000.v4.1 // Pavir.7NG282700.v4.1 // Pavir.7KG287900.v4.1 // Pavir.6NG215500.v4.1	// Pavir.1NG483600.v4.1 // Pavir.5KG710600.v4.1 // Pavir.1KG545800.v4.1 // Pavir.3NG070700.v4.1 // Pavir.9NG443200.v4.1 // Pavir.1NG530600.v4.1 // Pavir.7NG282700.v4.1 // Pavir.5KG239200.v4.1 // Pavir.4KG358600.v4.1 // Pavir.5KG640800.v4.1 // Pavir.2NG066100.v4.1 // Pavir.4NG344500.v4.1 // Pavir.4KG005300.v4.1 // Pavir.7NG338200.v4.1 // Pavir.2KG095100.v4.1 // Pavir.5NG642000.v4.1 // Pavir.8KG192…
GO:0006820	P	anion transport	5	2296	68	15902	0.96	1	// Pavir.J193400.v4.1 // Pavir.J391200.v4.1 // Pavir.8NG093700.v4.1 // Pavir.7NG377000.v4.1 // Pavir.9KG296000.v4.1	// Pavir.4KG357800.v4.1 // Pavir.7NG422800.v4.1 // Pavir.6NG123600.v4.1 // Pavir.2KG317600.v4.1 // Pavir.5KG444300.v4.1 // Pavir.J391200.v4.1 // Pavir.5KG471500.v4.1 // Pavir.9NG661500.v4.1 // Pavir.5KG068100.v4.1 // Pavir.7NG192900.v4.1 // Pavir.9KG587600.v4.1 // Pavir.6KG239300.v4.1 // Pavir.1KG239200.v4.1 // Pavir.9KG640400.v4.1 // Pavir.6NG265300.v4.1 // Pavir.1KG360100.v4.1 // Pavir.6NG11860…
GO:0010605	P	negative regulation of macromolecule metabolic process	8	2296	46	15902	0.37	1	// Pavir.3KG050000.v4.1 // Pavir.1KG307300.v4.1 // Pavir.1NG390400.v4.1 // Pavir.2NG173500.v4.1 // Pavir.8KG264400.v4.1 // Pavir.2KG291400.v4.1 // Pavir.6NG212300.v4.1 // Pavir.8NG111600.v4.1	// Pavir.8NG086800.v4.1 // Pavir.1KG307300.v4.1 // Pavir.8KG069000.v4.1 // Pavir.J012200.v4.1 // Pavir.J578600.v4.1 // Pavir.7NG443600.v4.1 // Pavir.5KG119200.v4.1 // Pavir.5KG449600.v4.1 // Pavir.6NG212300.v4.1 // Pavir.8KG285300.v4.1 // Pavir.8NG042400.v4.1 // Pavir.8NG144600.v4.1 // Pavir.8KG070000.v4.1 // Pavir.3NG031400.v4.1 // Pavir.J179000.v4.1 // Pavir.3KG061400.v4.1 // Pavir.2NG173500.v4…
GO:0070727	P	cellular macromolecule localization	40	2296	234	15902	0.18	1	// Pavir.9KG518900.v4.1 // Pavir.9KG365600.v4.1 // Pavir.5KG398500.v4.1 // Pavir.5NG480300.v4.1 // Pavir.7KG079800.v4.1 // Pavir.2KG532100.v4.1 // Pavir.9NG812700.v4.1 // Pavir.2KG529300.v4.1 // Pavir.9NG478500.v4.1 // Pavir.7NG173200.v4.1 // Pavir.9NG006300.v4.1 // Pavir.5KG772100.v4.1 // Pavir.3NG018300.v4.1 // Pavir.9KG317300.v4.1 // Pavir.5NG639700.v4.1 // Pavir.3KG376900.v4.1 // Pavir.5KG734…	// Pavir.2KG114300.v4.1 // Pavir.6KG411700.v4.1 // Pavir.4NG140900.v4.1 // Pavir.5NG423600.v4.1 // Pavir.9NG644400.v4.1 // Pavir.6KG050700.v4.1 // Pavir.9NG307400.v4.1 // Pavir.8NG005400.v4.1 // Pavir.4NG206900.v4.1 // Pavir.9KG009600.v4.1 // Pavir.2NG046200.v4.1 // Pavir.1NG199500.v4.1 // Pavir.5NG606100.v4.1 // Pavir.9NG478500.v4.1 // Pavir.5KG207800.v4.1 // Pavir.9NG006300.v4.1 // Pavir.5NG164…
GO:0070647	P	protein modification by small protein conjugation or removal	9	2296	100	15902	0.94	1	// Pavir.2KG336500.v4.1 // Pavir.3NG186900.v4.1 // Pavir.5NG295800.v4.1 // Pavir.9KG195000.v4.1 // Pavir.4KG394800.v4.1 // Pavir.7KG317400.v4.1 // Pavir.9KG081200.v4.1 // Pavir.5KG428300.v4.1 // Pavir.3KG093500.v4.1	// Pavir.4NG001700.v4.1 // Pavir.9KG195000.v4.1 // Pavir.9NG282800.v4.1 // Pavir.1NG386000.v4.1 // Pavir.9NG733900.v4.1 // Pavir.4KG162600.v4.1 // Pavir.2NG238300.v4.1 // Pavir.9KG379900.v4.1 // Pavir.2NG239600.v4.1 // Pavir.1KG363300.v4.1 // Pavir.3KG494900.v4.1 // Pavir.3KG507900.v4.1 // Pavir.7KG053000.v4.1 // Pavir.5KG677500.v4.1 // Pavir.9NG479800.v4.1 // Pavir.9KG081200.v4.1 // Pavir.4NG221…
GO:0018193	P	peptidyl-amino acid modification	17	2296	100	15902	0.3	1	// Pavir.4NG188500.v4.1 // Pavir.2NG242400.v4.1 // Pavir.8KG141500.v4.1 // Pavir.1NG108700.v4.1 // Pavir.9NG656600.v4.1 // Pavir.5NG547600.v4.1 // Pavir.1KG125200.v4.1 // Pavir.1NG028600.v4.1 // Pavir.9NG833800.v4.1 // Pavir.6KG407200.v4.1 // Pavir.9KG635900.v4.1 // Pavir.2NG173500.v4.1 // Pavir.2NG127000.v4.1 // Pavir.2KG291400.v4.1 // Pavir.1KG043300.v4.1 // Pavir.5NG480400.v4.1 // Pavir.4NG022…	// Pavir.7KG360800.v4.1 // Pavir.1NG453200.v4.1 // Pavir.9NG617100.v4.1 // Pavir.4KG222900.v4.1 // Pavir.6NG369500.v4.1 // Pavir.6NG213600.v4.1 // Pavir.1NG494600.v4.1 // Pavir.9KG289100.v4.1 // Pavir.1NG277800.v4.1 // Pavir.6KG233200.v4.1 // Pavir.2KG238600.v4.1 // Pavir.1KG043300.v4.1 // Pavir.1NG376200.v4.1 // Pavir.8NG279100.v4.1 // Pavir.1NG033100.v4.1 // Pavir.9KG457900.v4.1 // Pavir.7NG291…
GO:0019725	P	cellular homeostasis	12	2296	178	15902	1	1	// Pavir.1NG530600.v4.1 // Pavir.J193400.v4.1 // Pavir.1KG413700.v4.1 // Pavir.1NG235600.v4.1 // Pavir.7KG287900.v4.1 // Pavir.8NG271900.v4.1 // Pavir.6KG236000.v4.1 // Pavir.7NG282700.v4.1 // Pavir.9KG296000.v4.1 // Pavir.5NG341900.v4.1 // Pavir.8NG280100.v4.1 // Pavir.6NG215500.v4.1	// Pavir.9KG158500.v4.1 // Pavir.2KG065200.v4.1 // Pavir.2KG450800.v4.1 // Pavir.3NG186700.v4.1 // Pavir.7NG300000.v4.1 // Pavir.1KG539400.v4.1 // Pavir.3KG339200.v4.1 // Pavir.6NG180000.v4.1 // Pavir.2KG576800.v4.1 // Pavir.9NG387300.v4.1 // Pavir.1NG530600.v4.1 // Pavir.7NG282700.v4.1 // Pavir.1KG385200.v4.1 // Pavir.3KG165100.v4.1 // Pavir.1KG001600.v4.1 // Pavir.8NG280100.v4.1 // Pavir.4KG005…
GO:0009206	P	purine ribonucleoside triphosphate biosynthetic process	7	2296	47	15902	0.53	1	// Pavir.7KG049900.v4.1 // Pavir.9NG460800.v4.1 // Pavir.3KG490200.v4.1 // Pavir.9KG339600.v4.1 // Pavir.3NG249300.v4.1 // Pavir.1KG477000.v4.1 // Pavir.1NG304300.v4.1	// Pavir.1KG471800.v4.1 // Pavir.5KG002500.v4.1 // Pavir.4NG177900.v4.1 // Pavir.2KG232500.v4.1 // Pavir.5NG295100.v4.1 // Pavir.9NG460800.v4.1 // Pavir.5KG375600.v4.1 // Pavir.5NG460000.v4.1 // Pavir.5NG315500.v4.1 // Pavir.1NG453800.v4.1 // Pavir.5NG111400.v4.1 // Pavir.6KG113200.v4.1 // Pavir.1KG477000.v4.1 // Pavir.1NG304300.v4.1 // Pavir.6NG284300.v4.1 // Pavir.3KG490200.v4.1 // Pavir.2NG149…
GO:0009205	P	purine ribonucleoside triphosphate metabolic process	13	2296	150	15902	0.98	1	// Pavir.7KG049900.v4.1 // Pavir.9KG345100.v4.1 // Pavir.7KG431900.v4.1 // Pavir.9NG460800.v4.1 // Pavir.3KG490200.v4.1 // Pavir.9KG339600.v4.1 // Pavir.9KG200000.v4.1 // Pavir.3NG249300.v4.1 // Pavir.8KG067200.v4.1 // Pavir.3KG383700.v4.1 // Pavir.7NG424000.v4.1 // Pavir.1KG477000.v4.1 // Pavir.1NG304300.v4.1	// Pavir.3KG038700.v4.1 // Pavir.2KG232500.v4.1 // Pavir.5NG295100.v4.1 // Pavir.J266400.v4.1 // Pavir.1NG304300.v4.1 // Pavir.6NG284300.v4.1 // Pavir.9KG060900.v4.1 // Pavir.9NG511300.v4.1 // Pavir.3KG024400.v4.1 // Pavir.2NG557500.v4.1 // Pavir.3KG333700.v4.1 // Pavir.J367700.v4.1 // Pavir.3NG010500.v4.1 // Pavir.6KG114500.v4.1 // Pavir.9NG643600.v4.1 // Pavir.7NG253100.v4.1 // Pavir.7KG200400.…
GO:0006766	P	vitamin metabolic process	6	2296	34	15902	0.39	1	// Pavir.1NG012300.v4.1 // Pavir.1NG199600.v4.1 // Pavir.9KG018100.v4.1 // Pavir.3NG069900.v4.1 // Pavir.1KG273000.v4.1 // Pavir.6NG279400.v4.1	// Pavir.1NG012300.v4.1 // Pavir.1NG199600.v4.1 // Pavir.1KG236700.v4.1 // Pavir.3KG059300.v4.1 // Pavir.1NG239300.v4.1 // Pavir.3KG511800.v4.1 // Pavir.3KG453100.v4.1 // Pavir.3NG185400.v4.1 // Pavir.1KG273000.v4.1 // Pavir.9NG667500.v4.1 // Pavir.1KG270300.v4.1 // Pavir.9KG050400.v4.1 // Pavir.6KG312200.v4.1 // Pavir.9NG012000.v4.1 // Pavir.9NG266200.v4.1 // Pavir.9NG784000.v4.1 // Pavir.2KG018…
GO:0009201	P	ribonucleoside triphosphate biosynthetic process	7	2296	47	15902	0.53	1	// Pavir.7KG049900.v4.1 // Pavir.9NG460800.v4.1 // Pavir.3KG490200.v4.1 // Pavir.9KG339600.v4.1 // Pavir.3NG249300.v4.1 // Pavir.1KG477000.v4.1 // Pavir.1NG304300.v4.1	// Pavir.1KG471800.v4.1 // Pavir.5KG002500.v4.1 // Pavir.4NG177900.v4.1 // Pavir.2KG232500.v4.1 // Pavir.5NG295100.v4.1 // Pavir.9NG460800.v4.1 // Pavir.5KG375600.v4.1 // Pavir.5NG460000.v4.1 // Pavir.5NG315500.v4.1 // Pavir.1NG453800.v4.1 // Pavir.5NG111400.v4.1 // Pavir.6KG113200.v4.1 // Pavir.1KG477000.v4.1 // Pavir.1NG304300.v4.1 // Pavir.6NG284300.v4.1 // Pavir.3KG490200.v4.1 // Pavir.2NG149…
GO:0060255	P	regulation of macromolecule metabolic process	83	2296	953	15902	1	1	// Pavir.1NG041400.v4.1 // Pavir.4KG119400.v4.1 // Pavir.2NG034400.v4.1 // Pavir.9NG087800.v4.1 // Pavir.3KG050000.v4.1 // Pavir.1NG521000.v4.1 // Pavir.2NG584300.v4.1 // Pavir.1NG080400.v4.1 // Pavir.6KG107500.v4.1 // Pavir.9NG246500.v4.1 // Pavir.9KG066300.v4.1 // Pavir.2KG152400.v4.1 // Pavir.1KG407200.v4.1 // Pavir.J446100.v4.1 // Pavir.9KG618400.v4.1 // Pavir.6NG212300.v4.1 // Pavir.9NG28260…	// Pavir.9KG256600.v4.1 // Pavir.J123900.v4.1 // Pavir.5KG595400.v4.1 // Pavir.1KG307300.v4.1 // Pavir.5KG379800.v4.1 // Pavir.6NG099100.v4.1 // Pavir.3KG158800.v4.1 // Pavir.9NG448500.v4.1 // Pavir.7KG360800.v4.1 // Pavir.3KG512900.v4.1 // Pavir.4NG237400.v4.1 // Pavir.J767400.v4.1 // Pavir.9NG464700.v4.1 // Pavir.J331600.v4.1 // Pavir.9NG456100.v4.1 // Pavir.3NG324900.v4.1 // Pavir.5NG271800.v4…
GO:0030163	P	protein catabolic process	17	2296	141	15902	0.79	1	// Pavir.5NG619700.v4.1 // Pavir.2KG577100.v4.1 // Pavir.1NG075900.v4.1 // Pavir.9NG322600.v4.1 // Pavir.6NG135400.v4.1 // Pavir.5KG597100.v4.1 // Pavir.9KG464800.v4.1 // Pavir.9KG205100.v4.1 // Pavir.2KG568400.v4.1 // Pavir.5KG753800.v4.1 // Pavir.1NG075800.v4.1 // Pavir.1NG552800.v4.1 // Pavir.1KG082900.v4.1 // Pavir.7KG211100.v4.1 // Pavir.9KG069300.v4.1 // Pavir.9KG636700.v4.1 // Pavir.1KG395…	// Pavir.1KG088300.v4.1 // Pavir.5KG695400.v4.1 // Pavir.9KG040400.v4.1 // Pavir.4NG039000.v4.1 // Pavir.6NG363100.v4.1 // Pavir.6KG270200.v4.1 // Pavir.9NG303400.v4.1 // Pavir.7NG269700.v4.1 // Pavir.9KG379900.v4.1 // Pavir.6KG071700.v4.1 // Pavir.6NG353800.v4.1 // Pavir.8KG157800.v4.1 // Pavir.4NG045100.v4.1 // Pavir.2KG568400.v4.1 // Pavir.2NG597300.v4.1 // Pavir.5KG330500.v4.1 // Pavir.1KG083…
GO:0046129	P	purine ribonucleoside biosynthetic process	9	2296	56	15902	0.44	1	// Pavir.7KG049900.v4.1 // Pavir.9NG460800.v4.1 // Pavir.3KG490200.v4.1 // Pavir.6NG218300.v4.1 // Pavir.9KG339600.v4.1 // Pavir.3NG249300.v4.1 // Pavir.6KG258700.v4.1 // Pavir.1KG477000.v4.1 // Pavir.1NG304300.v4.1	// Pavir.1KG471800.v4.1 // Pavir.5KG002500.v4.1 // Pavir.4NG177900.v4.1 // Pavir.2NG449600.v4.1 // Pavir.5NG295100.v4.1 // Pavir.9NG460800.v4.1 // Pavir.5KG375600.v4.1 // Pavir.5NG460000.v4.1 // Pavir.2KG380000.v4.1 // Pavir.5NG315500.v4.1 // Pavir.1NG453800.v4.1 // Pavir.6KG113200.v4.1 // Pavir.5NG111400.v4.1 // Pavir.1KG477000.v4.1 // Pavir.1NG304300.v4.1 // Pavir.6NG284300.v4.1 // Pavir.3KG490…
GO:0046128	P	purine ribonucleoside metabolic process	15	2296	173	15902	0.98	1	// Pavir.7KG049900.v4.1 // Pavir.9KG345100.v4.1 // Pavir.7KG431900.v4.1 // Pavir.9NG460800.v4.1 // Pavir.3KG490200.v4.1 // Pavir.6NG218300.v4.1 // Pavir.9KG339600.v4.1 // Pavir.9KG200000.v4.1 // Pavir.6KG258700.v4.1 // Pavir.3NG249300.v4.1 // Pavir.8KG067200.v4.1 // Pavir.3KG383700.v4.1 // Pavir.7NG424000.v4.1 // Pavir.1KG477000.v4.1 // Pavir.1NG304300.v4.1	// Pavir.3KG038700.v4.1 // Pavir.2KG232500.v4.1 // Pavir.5NG295100.v4.1 // Pavir.J266400.v4.1 // Pavir.1KG463400.v4.1 // Pavir.1NG304300.v4.1 // Pavir.6NG284300.v4.1 // Pavir.9KG060900.v4.1 // Pavir.9NG511300.v4.1 // Pavir.3KG024400.v4.1 // Pavir.2NG557500.v4.1 // Pavir.3KG333700.v4.1 // Pavir.6KG258700.v4.1 // Pavir.4NG132400.v4.1 // Pavir.J367700.v4.1 // Pavir.3NG010500.v4.1 // Pavir.6KG114500.…
GO:0006163	P	purine nucleotide metabolic process	26	2296	192	15902	0.65	1	// Pavir.1KG230700.v4.1 // Pavir.9KG420100.v4.1 // Pavir.9NG460800.v4.1 // Pavir.8NG035300.v4.1 // Pavir.8KG067200.v4.1 // Pavir.1KG477000.v4.1 // Pavir.1NG304300.v4.1 // Pavir.1NG331300.v4.1 // Pavir.3KG490200.v4.1 // Pavir.9NG612400.v4.1 // Pavir.6NG218300.v4.1 // Pavir.9KG345100.v4.1 // Pavir.3NG249300.v4.1 // Pavir.8KG026900.v4.1 // Pavir.3KG383700.v4.1 // Pavir.7KG049900.v4.1 // Pavir.2KG111…	// Pavir.3KG038700.v4.1 // Pavir.2KG232500.v4.1 // Pavir.5NG295100.v4.1 // Pavir.J266400.v4.1 // Pavir.1KG463400.v4.1 // Pavir.1NG304300.v4.1 // Pavir.6NG284300.v4.1 // Pavir.9KG060900.v4.1 // Pavir.9NG511300.v4.1 // Pavir.3KG024400.v4.1 // Pavir.2NG557500.v4.1 // Pavir.3KG333700.v4.1 // Pavir.3NG249300.v4.1 // Pavir.4NG132400.v4.1 // Pavir.J367700.v4.1 // Pavir.3NG010500.v4.1 // Pavir.6KG114500.…
GO:0006165	P	nucleoside diphosphate phosphorylation	9	2296	91	15902	0.9	1	// Pavir.9KG345100.v4.1 // Pavir.3KG490200.v4.1 // Pavir.9NG460800.v4.1 // Pavir.9KG339600.v4.1 // Pavir.9KG200000.v4.1 // Pavir.1NG304300.v4.1 // Pavir.3NG249300.v4.1 // Pavir.1KG477000.v4.1 // Pavir.3KG383700.v4.1	// Pavir.J266400.v4.1 // Pavir.1NG304300.v4.1 // Pavir.9KG060900.v4.1 // Pavir.9NG068600.v4.1 // Pavir.3KG024400.v4.1 // Pavir.3KG333700.v4.1 // Pavir.J367700.v4.1 // Pavir.7NG253100.v4.1 // Pavir.7KG200400.v4.1 // Pavir.5KG425300.v4.1 // Pavir.7KG047200.v4.1 // Pavir.9KG200000.v4.1 // Pavir.6NG213800.v4.1 // Pavir.4NG198500.v4.1 // Pavir.2NG149800.v4.1 // Pavir.5KG704100.v4.1 // Pavir.5NG037200.…
GO:0019438	P	aromatic compound biosynthetic process	165	2296	1270	15902	0.92	1	// Pavir.4KG119400.v4.1 // Pavir.J242900.v4.1 // Pavir.1NG080400.v4.1 // Pavir.4NG237400.v4.1 // Pavir.2KG152400.v4.1 // Pavir.2NG346200.v4.1 // Pavir.1NG304300.v4.1 // Pavir.5NG500000.v4.1 // Pavir.3KG244800.v4.1 // Pavir.5NG334500.v4.1 // Pavir.3NG249300.v4.1 // Pavir.2NG433600.v4.1 // Pavir.9NG502500.v4.1 // Pavir.3KG357100.v4.1 // Pavir.8KG291500.v4.1 // Pavir.8KG087700.v4.1 // Pavir.5NG41970…	// Pavir.9KG256600.v4.1 // Pavir.J123900.v4.1 // Pavir.5KG595400.v4.1 // Pavir.3NG324900.v4.1 // Pavir.5KG379800.v4.1 // Pavir.6NG099100.v4.1 // Pavir.3KG158800.v4.1 // Pavir.9NG448500.v4.1 // Pavir.9NG184700.v4.1 // Pavir.3KG426900.v4.1 // Pavir.4NG075700.v4.1 // Pavir.3KG512900.v4.1 // Pavir.4NG237400.v4.1 // Pavir.J767400.v4.1 // Pavir.9NG464700.v4.1 // Pavir.J331600.v4.1 // Pavir.9NG456100.v4…
GO:0006612	P	protein targeting to membrane	5	2296	25	15902	0.33	1	// Pavir.8NG033800.v4.1 // Pavir.3NG018300.v4.1 // Pavir.7KG079800.v4.1 // Pavir.4NG206900.v4.1 // Pavir.9KG624300.v4.1	// Pavir.6KG411700.v4.1 // Pavir.9NG644400.v4.1 // Pavir.5NG637700.v4.1 // Pavir.4NG206900.v4.1 // Pavir.2NG046200.v4.1 // Pavir.1NG199500.v4.1 // Pavir.7NG038700.v4.1 // Pavir.3NG018400.v4.1 // Pavir.7NG036600.v4.1 // Pavir.7NG361800.v4.1 // Pavir.3NG018300.v4.1 // Pavir.4KG239800.v4.1 // Pavir.1NG004400.v4.1 // Pavir.7KG079800.v4.1 // Pavir.9KG624300.v4.1 // Pavir.1KG007800.v4.1 // Pavir.1KG455…
GO:0032940	P	secretion by cell	5	2296	48	15902	0.82	1	// Pavir.9NG385500.v4.1 // Pavir.8KG073000.v4.1 // Pavir.9KG170800.v4.1 // Pavir.1NG235600.v4.1 // Pavir.8NG077800.v4.1	// Pavir.4NG336100.v4.1 // Pavir.5NG227200.v4.1 // Pavir.1NG235600.v4.1 // Pavir.4NG336000.v4.1 // Pavir.9NG385500.v4.1 // Pavir.5KG734600.v4.1 // Pavir.6NG242300.v4.1 // Pavir.1NG541600.v4.1 // Pavir.1NG538300.v4.1 // Pavir.7KG366400.v4.1 // Pavir.8NG077800.v4.1 // Pavir.3KG478100.v4.1 // Pavir.8NG164100.v4.1 // Pavir.9KG131600.v4.1 // Pavir.1NG204200.v4.1 // Pavir.6NG187000.v4.1 // Pavir.1NG024…
GO:1901575	P	organic substance catabolic process	34	2296	339	15902	0.99	1	// Pavir.9NG097700.v4.1 // Pavir.1KG384900.v4.1 // Pavir.9NG080300.v4.1 // Pavir.6NG135400.v4.1 // Pavir.9NG458200.v4.1 // Pavir.1KG092800.v4.1 // Pavir.1KG082900.v4.1 // Pavir.9KG464800.v4.1 // Pavir.9NG322600.v4.1 // Pavir.9KG205100.v4.1 // Pavir.2KG568400.v4.1 // Pavir.9NG538000.v4.1 // Pavir.1NG350200.v4.1 // Pavir.7NG393300.v4.1 // Pavir.3KG383700.v4.1 // Pavir.5NG619700.v4.1 // Pavir.9KG345…	// Pavir.1KG088300.v4.1 // Pavir.1KG038600.v4.1 // Pavir.9NG265200.v4.1 // Pavir.2NG620500.v4.1 // Pavir.9NG538000.v4.1 // Pavir.J266400.v4.1 // Pavir.9KG040400.v4.1 // Pavir.1NG039000.v4.1 // Pavir.4NG039000.v4.1 // Pavir.6NG363100.v4.1 // Pavir.6KG270200.v4.1 // Pavir.7KG221600.v4.1 // Pavir.7NG269700.v4.1 // Pavir.9KG379900.v4.1 // Pavir.4NG043200.v4.1 // Pavir.2NG156900.v4.1 // Pavir.9NG47870…
GO:0033014	P	tetrapyrrole biosynthetic process	5	2296	35	15902	0.58	1	// Pavir.1KG273000.v4.1 // Pavir.1NG199600.v4.1 // Pavir.1KG071600.v4.1 // Pavir.3NG191400.v4.1 // Pavir.2NG405400.v4.1	// Pavir.1NG199600.v4.1 // Pavir.9KG436100.v4.1 // Pavir.5NG629300.v4.1 // Pavir.8NG262600.v4.1 // Pavir.2NG155300.v4.1 // Pavir.3NG023800.v4.1 // Pavir.8KG175800.v4.1 // Pavir.3NG191400.v4.1 // Pavir.6KG106500.v4.1 // Pavir.3NG028600.v4.1 // Pavir.1NG292900.v4.1 // Pavir.1KG273000.v4.1 // Pavir.1KG270300.v4.1 // Pavir.7NG406000.v4.1 // Pavir.7NG215500.v4.1 // Pavir.9NG591500.v4.1 // Pavir.4NG316…
GO:0065007	P	biological regulation	112	2296	1495	15902	1	1	// Pavir.4KG119400.v4.1 // Pavir.1KG307300.v4.1 // Pavir.J242900.v4.1 // Pavir.2KG289900.v4.1 // Pavir.1NG080400.v4.1 // Pavir.2KG090400.v4.1 // Pavir.9KG130700.v4.1 // Pavir.4NG237400.v4.1 // Pavir.1NG530600.v4.1 // Pavir.2KG152400.v4.1 // Pavir.7NG282700.v4.1 // Pavir.5NG500000.v4.1 // Pavir.3KG244800.v4.1 // Pavir.2NG433600.v4.1 // Pavir.3KG146400.v4.1 // Pavir.8NG196000.v4.1 // Pavir.3KG35710…	// Pavir.3KG158800.v4.1 // Pavir.2KG450800.v4.1 // Pavir.2KG090400.v4.1 // Pavir.3KG512900.v4.1 // Pavir.1NG530600.v4.1 // Pavir.4KG005300.v4.1 // Pavir.8NG096300.v4.1 // Pavir.8KG069000.v4.1 // Pavir.5NG531800.v4.1 // Pavir.5KG051500.v4.1 // Pavir.7NG201600.v4.1 // Pavir.4NG078700.v4.1 // Pavir.3NG241000.v4.1 // Pavir.3KG187500.v4.1 // Pavir.2KG207300.v4.1 // Pavir.2NG160400.v4.1 // Pavir.9NG134…
GO:0065009	P	regulation of molecular function	5	2296	42	15902	0.72	1	// Pavir.1NG035800.v4.1 // Pavir.1KG038200.v4.1 // Pavir.J242900.v4.1 // Pavir.8NG196000.v4.1 // Pavir.5KG244700.v4.1	// Pavir.4NG056600.v4.1 // Pavir.5NG369500.v4.1 // Pavir.4NG235200.v4.1 // Pavir.J242900.v4.1 // Pavir.3KG426900.v4.1 // Pavir.1NG035800.v4.1 // Pavir.4KG137300.v4.1 // Pavir.1NG376300.v4.1 // Pavir.9KG244500.v4.1 // Pavir.4KG213800.v4.1 // Pavir.5NG256400.v4.1 // Pavir.9NG110800.v4.1 // Pavir.4KG122100.v4.1 // Pavir.2NG416900.v4.1 // Pavir.7NG366400.v4.1 // Pavir.J443500.v4.1 // Pavir.8NG196000.…
GO:0065008	P	regulation of biological quality	16	2296	228	15902	1	1	// Pavir.1NG530600.v4.1 // Pavir.J193400.v4.1 // Pavir.1KG242900.v4.1 // Pavir.2NG059900.v4.1 // Pavir.1KG413700.v4.1 // Pavir.1NG235600.v4.1 // Pavir.2KG090400.v4.1 // Pavir.6NG212000.v4.1 // Pavir.7KG287900.v4.1 // Pavir.8NG271900.v4.1 // Pavir.6KG236000.v4.1 // Pavir.7NG282700.v4.1 // Pavir.9KG296000.v4.1 // Pavir.5NG341900.v4.1 // Pavir.8NG280100.v4.1 // Pavir.6NG215500.v4.1	// Pavir.9KG158500.v4.1 // Pavir.2KG065200.v4.1 // Pavir.2KG450800.v4.1 // Pavir.3NG186700.v4.1 // Pavir.7NG300000.v4.1 // Pavir.1KG539400.v4.1 // Pavir.3KG339200.v4.1 // Pavir.6NG180000.v4.1 // Pavir.2KG090400.v4.1 // Pavir.2KG576800.v4.1 // Pavir.9NG387300.v4.1 // Pavir.1NG530600.v4.1 // Pavir.7NG282700.v4.1 // Pavir.9NG064400.v4.1 // Pavir.1KG385200.v4.1 // Pavir.8KG122100.v4.1 // Pavir.3KG165…
GO:0009156	P	ribonucleoside monophosphate biosynthetic process	9	2296	48	15902	0.29	1	// Pavir.7KG049900.v4.1 // Pavir.2KG111900.v4.1 // Pavir.1NG331300.v4.1 // Pavir.9KG420100.v4.1 // Pavir.3KG505200.v4.1 // Pavir.9NG612400.v4.1 // Pavir.6NG218300.v4.1 // Pavir.5NG049600.v4.1 // Pavir.6KG258700.v4.1	// Pavir.1KG471800.v4.1 // Pavir.5KG002500.v4.1 // Pavir.4NG177900.v4.1 // Pavir.2KG232500.v4.1 // Pavir.9KG420100.v4.1 // Pavir.5NG295100.v4.1 // Pavir.5KG375600.v4.1 // Pavir.5NG460000.v4.1 // Pavir.5KG046800.v4.1 // Pavir.5NG315500.v4.1 // Pavir.1NG453800.v4.1 // Pavir.5NG111400.v4.1 // Pavir.3NG233000.v4.1 // Pavir.6KG113200.v4.1 // Pavir.1NG331300.v4.1 // Pavir.2NG613400.v4.1 // Pavir.9KG496…
GO:0009152	P	purine ribonucleotide biosynthetic process	15	2296	65	15902	0.074	1	// Pavir.7KG049900.v4.1 // Pavir.2KG111900.v4.1 // Pavir.1NG331300.v4.1 // Pavir.9KG420100.v4.1 // Pavir.9NG460800.v4.1 // Pavir.3KG505200.v4.1 // Pavir.9NG612400.v4.1 // Pavir.3KG490200.v4.1 // Pavir.6NG218300.v4.1 // Pavir.9KG339600.v4.1 // Pavir.3NG249300.v4.1 // Pavir.5NG049600.v4.1 // Pavir.6KG258700.v4.1 // Pavir.1KG477000.v4.1 // Pavir.1NG304300.v4.1	// Pavir.1KG471800.v4.1 // Pavir.5KG002500.v4.1 // Pavir.4NG177900.v4.1 // Pavir.2NG449600.v4.1 // Pavir.9KG420100.v4.1 // Pavir.5NG295100.v4.1 // Pavir.9NG460800.v4.1 // Pavir.5KG375600.v4.1 // Pavir.5NG460000.v4.1 // Pavir.2KG380000.v4.1 // Pavir.5KG046800.v4.1 // Pavir.5NG315500.v4.1 // Pavir.1NG453800.v4.1 // Pavir.6KG113200.v4.1 // Pavir.3NG233000.v4.1 // Pavir.5NG111400.v4.1 // Pavir.1KG477…
GO:0009150	P	purine ribonucleotide metabolic process	21	2296	182	15902	0.86	1	// Pavir.7KG049900.v4.1 // Pavir.2KG111900.v4.1 // Pavir.3NG249300.v4.1 // Pavir.1NG331300.v4.1 // Pavir.9KG420100.v4.1 // Pavir.9NG460800.v4.1 // Pavir.3KG505200.v4.1 // Pavir.9NG612400.v4.1 // Pavir.3KG490200.v4.1 // Pavir.6NG218300.v4.1 // Pavir.9KG339600.v4.1 // Pavir.9KG345100.v4.1 // Pavir.6KG258700.v4.1 // Pavir.9KG200000.v4.1 // Pavir.5NG049600.v4.1 // Pavir.8KG067200.v4.1 // Pavir.7KG431…	// Pavir.3KG038700.v4.1 // Pavir.2KG232500.v4.1 // Pavir.5NG295100.v4.1 // Pavir.J266400.v4.1 // Pavir.1KG463400.v4.1 // Pavir.1NG304300.v4.1 // Pavir.6NG284300.v4.1 // Pavir.9KG060900.v4.1 // Pavir.9NG511300.v4.1 // Pavir.3KG024400.v4.1 // Pavir.2NG557500.v4.1 // Pavir.3KG333700.v4.1 // Pavir.6KG258700.v4.1 // Pavir.4NG132400.v4.1 // Pavir.J367700.v4.1 // Pavir.3NG010500.v4.1 // Pavir.6KG114500.…
GO:0036211	P	protein modification process	105	2296	1481	15902	1	1	// Pavir.9NG101400.v4.1 // Pavir.J242900.v4.1 // Pavir.9KG195000.v4.1 // Pavir.1KG352000.v4.1 // Pavir.5KG428300.v4.1 // Pavir.5NG306000.v4.1 // Pavir.2NG160800.v4.1 // Pavir.9NG003600.v4.1 // Pavir.1NG225100.v4.1 // Pavir.7NG233300.v4.1 // Pavir.3KG551700.v4.1 // Pavir.2KG166100.v4.1 // Pavir.2NG457300.v4.1 // Pavir.2KG464600.v4.1 // Pavir.7KG375100.v4.1 // Pavir.6KG308400.v4.1 // Pavir.5NG54760…	// Pavir.7KG369000.v4.1 // Pavir.9NG282800.v4.1 // Pavir.5KG524800.v4.1 // Pavir.9NG003600.v4.1 // Pavir.6KG291000.v4.1 // Pavir.4NG090700.v4.1 // Pavir.5KG453800.v4.1 // Pavir.1NG082300.v4.1 // Pavir.7KG240300.v4.1 // Pavir.2KG065000.v4.1 // Pavir.2NG262500.v4.1 // Pavir.6NG237800.v4.1 // Pavir.9KG375300.v4.1 // Pavir.2NG074500.v4.1 // Pavir.6KG308400.v4.1 // Pavir.3NG241000.v4.1 // Pavir.1KG048…
GO:0034728	P	nucleosome organization	8	2296	30	15902	0.098	1	// Pavir.7KG187600.v4.1 // Pavir.6KG256700.v4.1 // Pavir.5NG442900.v4.1 // Pavir.4KG037000.v4.1 // Pavir.1NG316800.v4.1 // Pavir.5KG480500.v4.1 // Pavir.7NG178200.v4.1 // Pavir.1KG346000.v4.1	// Pavir.7NG267200.v4.1 // Pavir.5KG335900.v4.1 // Pavir.1KG346000.v4.1 // Pavir.5KG079100.v4.1 // Pavir.7KG187600.v4.1 // Pavir.4KG037000.v4.1 // Pavir.9KG074000.v4.1 // Pavir.5KG480500.v4.1 // Pavir.7NG300400.v4.1 // Pavir.6KG001500.v4.1 // Pavir.7NG178200.v4.1 // Pavir.5NG080700.v4.1 // Pavir.4KG180300.v4.1 // Pavir.6KG256700.v4.1 // Pavir.4NG022500.v4.1 // Pavir.6NG001000.v4.1 // Pavir.7KG308…
GO:0016311	P	dephosphorylation	12	2296	151	15902	0.99	1	// Pavir.4KG116300.v4.1 // Pavir.2NG171500.v4.1 // Pavir.5NG586400.v4.1 // Pavir.2KG208000.v4.1 // Pavir.4NG173700.v4.1 // Pavir.5KG525900.v4.1 // Pavir.5NG219900.v4.1 // Pavir.9KG499400.v4.1 // Pavir.2KG166100.v4.1 // Pavir.1KG152400.v4.1 // Pavir.1NG504200.v4.1 // Pavir.9NG021200.v4.1	// Pavir.3KG010400.v4.1 // Pavir.5NG283600.v4.1 // Pavir.9NG715000.v4.1 // Pavir.9NG547200.v4.1 // Pavir.9NG650600.v4.1 // Pavir.5KG458700.v4.1 // Pavir.8NG117400.v4.1 // Pavir.1NG077000.v4.1 // Pavir.9NG564000.v4.1 // Pavir.4KG040000.v4.1 // Pavir.7NG366800.v4.1 // Pavir.9KG398100.v4.1 // Pavir.7KG355700.v4.1 // Pavir.9KG630400.v4.1 // Pavir.8NG036900.v4.1 // Pavir.1NG238900.v4.1 // Pavir.4KG077…
GO:0016310	P	phosphorylation	46	2296	1139	15902	1	1	// Pavir.9NG101400.v4.1 // Pavir.1KG336600.v4.1 // Pavir.9NG460800.v4.1 // Pavir.8NG124800.v4.1 // Pavir.5NG306000.v4.1 // Pavir.9NG003600.v4.1 // Pavir.2KG464600.v4.1 // Pavir.1NG555300.v4.1 // Pavir.8KG067200.v4.1 // Pavir.J605800.v4.1 // Pavir.5KG139700.v4.1 // Pavir.3NG262800.v4.1 // Pavir.1KG477000.v4.1 // Pavir.1NG304300.v4.1 // Pavir.1NG225100.v4.1 // Pavir.J242900.v4.1 // Pavir.3KG007600.…	// Pavir.1KG527900.v4.1 // Pavir.6KG015300.v4.1 // Pavir.9KG539200.v4.1 // Pavir.2KG539000.v4.1 // Pavir.7KG369000.v4.1 // Pavir.8NG217300.v4.1 // Pavir.8NG047800.v4.1 // Pavir.2NG531400.v4.1 // Pavir.2NG045100.v4.1 // Pavir.3KG426900.v4.1 // Pavir.5KG601500.v4.1 // Pavir.5NG299400.v4.1 // Pavir.7NG398000.v4.1 // Pavir.8KG334700.v4.1 // Pavir.2KG214300.v4.1 // Pavir.9NG391900.v4.1 // Pavir.1KG175…
GO:0044248	P	cellular catabolic process	28	2296	207	15902	0.66	1	// Pavir.9NG097700.v4.1 // Pavir.1KG384900.v4.1 // Pavir.9NG080300.v4.1 // Pavir.6NG135400.v4.1 // Pavir.1KG092800.v4.1 // Pavir.1KG082900.v4.1 // Pavir.9NG322600.v4.1 // Pavir.9KG205100.v4.1 // Pavir.9NG538000.v4.1 // Pavir.1NG350200.v4.1 // Pavir.7NG393300.v4.1 // Pavir.5NG619700.v4.1 // Pavir.1NG075900.v4.1 // Pavir.2NG023400.v4.1 // Pavir.1NG552800.v4.1 // Pavir.6KG127400.v4.1 // Pavir.9KG069…	// Pavir.1KG088300.v4.1 // Pavir.1KG038600.v4.1 // Pavir.5KG695400.v4.1 // Pavir.9NG538000.v4.1 // Pavir.9NG303400.v4.1 // Pavir.4NG039000.v4.1 // Pavir.6NG363100.v4.1 // Pavir.7NG430200.v4.1 // Pavir.7KG221600.v4.1 // Pavir.7NG269700.v4.1 // Pavir.9KG379900.v4.1 // Pavir.2KG261000.v4.1 // Pavir.9NG478700.v4.1 // Pavir.J574600.v4.1 // Pavir.7KG430400.v4.1 // Pavir.6KG071700.v4.1 // Pavir.6NG35380…
GO:0023052	P	signaling	9	2296	275	15902	1	1	// Pavir.1NG236400.v4.1 // Pavir.9KG341800.v4.1 // Pavir.9KG130700.v4.1 // Pavir.9KG615200.v4.1 // Pavir.2KG035900.v4.1 // Pavir.3KG146400.v4.1 // Pavir.1KG385300.v4.1 // Pavir.2NG200900.v4.1 // Pavir.1NG350900.v4.1	// Pavir.2KG578700.v4.1 // Pavir.8KG007000.v4.1 // Pavir.2KG588600.v4.1 // Pavir.4KG324300.v4.1 // Pavir.2NG486600.v4.1 // Pavir.3KG032500.v4.1 // Pavir.6NG191400.v4.1 // Pavir.8NG025800.v4.1 // Pavir.2NG200900.v4.1 // Pavir.9KG130700.v4.1 // Pavir.9KG540900.v4.1 // Pavir.3KG477800.v4.1 // Pavir.9NG134000.v4.1 // Pavir.1NG039600.v4.1 // Pavir.3KG124800.v4.1 // Pavir.7NG163400.v4.1 // Pavir.5KG064…
GO:0009123	P	nucleoside monophosphate metabolic process	14	2296	152	15902	0.97	1	// Pavir.7KG049900.v4.1 // Pavir.2KG111900.v4.1 // Pavir.1NG331300.v4.1 // Pavir.9KG420100.v4.1 // Pavir.9KG345100.v4.1 // Pavir.3KG505200.v4.1 // Pavir.9NG612400.v4.1 // Pavir.6NG218300.v4.1 // Pavir.9KG200000.v4.1 // Pavir.5NG049600.v4.1 // Pavir.8KG067200.v4.1 // Pavir.3KG383700.v4.1 // Pavir.6KG258700.v4.1 // Pavir.4NG139000.v4.1	// Pavir.3KG038700.v4.1 // Pavir.2KG232500.v4.1 // Pavir.5NG295100.v4.1 // Pavir.J266400.v4.1 // Pavir.6NG284300.v4.1 // Pavir.9KG060900.v4.1 // Pavir.9NG511300.v4.1 // Pavir.3KG024400.v4.1 // Pavir.2NG557500.v4.1 // Pavir.3KG333700.v4.1 // Pavir.J367700.v4.1 // Pavir.3NG010500.v4.1 // Pavir.6KG114500.v4.1 // Pavir.9NG643600.v4.1 // Pavir.7NG253100.v4.1 // Pavir.3KG505200.v4.1 // Pavir.5KG425300.…
GO:0009126	P	purine nucleoside monophosphate metabolic process	13	2296	149	15902	0.98	1	// Pavir.7KG049900.v4.1 // Pavir.2KG111900.v4.1 // Pavir.1NG331300.v4.1 // Pavir.9KG420100.v4.1 // Pavir.9KG345100.v4.1 // Pavir.3KG505200.v4.1 // Pavir.9NG612400.v4.1 // Pavir.6NG218300.v4.1 // Pavir.9KG200000.v4.1 // Pavir.5NG049600.v4.1 // Pavir.8KG067200.v4.1 // Pavir.6KG258700.v4.1 // Pavir.3KG383700.v4.1	// Pavir.3KG038700.v4.1 // Pavir.2KG232500.v4.1 // Pavir.5NG295100.v4.1 // Pavir.J266400.v4.1 // Pavir.6NG284300.v4.1 // Pavir.9KG060900.v4.1 // Pavir.9NG511300.v4.1 // Pavir.3KG024400.v4.1 // Pavir.2NG557500.v4.1 // Pavir.3KG333700.v4.1 // Pavir.J367700.v4.1 // Pavir.3NG010500.v4.1 // Pavir.6KG114500.v4.1 // Pavir.9NG643600.v4.1 // Pavir.7NG253100.v4.1 // Pavir.3KG505200.v4.1 // Pavir.5KG425300.…
GO:0009127	P	purine nucleoside monophosphate biosynthetic process	9	2296	48	15902	0.29	1	// Pavir.7KG049900.v4.1 // Pavir.2KG111900.v4.1 // Pavir.1NG331300.v4.1 // Pavir.9KG420100.v4.1 // Pavir.3KG505200.v4.1 // Pavir.9NG612400.v4.1 // Pavir.6NG218300.v4.1 // Pavir.5NG049600.v4.1 // Pavir.6KG258700.v4.1	// Pavir.1KG471800.v4.1 // Pavir.5KG002500.v4.1 // Pavir.4NG177900.v4.1 // Pavir.2KG232500.v4.1 // Pavir.9KG420100.v4.1 // Pavir.5NG295100.v4.1 // Pavir.5KG375600.v4.1 // Pavir.5NG460000.v4.1 // Pavir.5KG046800.v4.1 // Pavir.5NG315500.v4.1 // Pavir.1NG453800.v4.1 // Pavir.5NG111400.v4.1 // Pavir.3NG233000.v4.1 // Pavir.6KG113200.v4.1 // Pavir.1NG331300.v4.1 // Pavir.2NG613400.v4.1 // Pavir.9KG496…
GO:0009124	P	nucleoside monophosphate biosynthetic process	10	2296	51	15902	0.24	1	// Pavir.7KG049900.v4.1 // Pavir.2KG111900.v4.1 // Pavir.1NG331300.v4.1 // Pavir.9KG420100.v4.1 // Pavir.3KG505200.v4.1 // Pavir.9NG612400.v4.1 // Pavir.6NG218300.v4.1 // Pavir.5NG049600.v4.1 // Pavir.6KG258700.v4.1 // Pavir.4NG139000.v4.1	// Pavir.1KG471800.v4.1 // Pavir.5KG002500.v4.1 // Pavir.4NG177900.v4.1 // Pavir.2KG232500.v4.1 // Pavir.9KG420100.v4.1 // Pavir.5NG295100.v4.1 // Pavir.5KG375600.v4.1 // Pavir.5NG460000.v4.1 // Pavir.5KG046800.v4.1 // Pavir.5NG315500.v4.1 // Pavir.1NG453800.v4.1 // Pavir.6KG113200.v4.1 // Pavir.3NG233000.v4.1 // Pavir.5NG111400.v4.1 // Pavir.1NG331300.v4.1 // Pavir.2NG613400.v4.1 // Pavir.9KG496…
GO:0006220	P	pyrimidine nucleotide metabolic process	8	2296	26	15902	0.057	1	// Pavir.9NG460800.v4.1 // Pavir.3NG237700.v4.1 // Pavir.3KG490200.v4.1 // Pavir.9KG339600.v4.1 // Pavir.1NG304300.v4.1 // Pavir.3NG249300.v4.1 // Pavir.1KG477000.v4.1 // Pavir.4NG139000.v4.1	// Pavir.4NG049100.v4.1 // Pavir.3KG512000.v4.1 // Pavir.9NG460800.v4.1 // Pavir.3NG237700.v4.1 // Pavir.1KG378400.v4.1 // Pavir.4KG031000.v4.1 // Pavir.1KG477000.v4.1 // Pavir.1NG304300.v4.1 // Pavir.7NG255500.v4.1 // Pavir.3KG490200.v4.1 // Pavir.2NG149800.v4.1 // Pavir.5KG414400.v4.1 // Pavir.2NG491100.v4.1 // Pavir.7KG227500.v4.1 // Pavir.9NG633500.v4.1 // Pavir.8NG251400.v4.1 // Pavir.5KG429…
GO:0006221	P	pyrimidine nucleotide biosynthetic process	8	2296	26	15902	0.057	1	// Pavir.9NG460800.v4.1 // Pavir.3NG237700.v4.1 // Pavir.3KG490200.v4.1 // Pavir.9KG339600.v4.1 // Pavir.1NG304300.v4.1 // Pavir.3NG249300.v4.1 // Pavir.1KG477000.v4.1 // Pavir.4NG139000.v4.1	// Pavir.4NG049100.v4.1 // Pavir.3KG512000.v4.1 // Pavir.9NG460800.v4.1 // Pavir.3NG237700.v4.1 // Pavir.1KG378400.v4.1 // Pavir.4KG031000.v4.1 // Pavir.1KG477000.v4.1 // Pavir.1NG304300.v4.1 // Pavir.7NG255500.v4.1 // Pavir.3KG490200.v4.1 // Pavir.2NG149800.v4.1 // Pavir.5KG414400.v4.1 // Pavir.2NG491100.v4.1 // Pavir.7KG227500.v4.1 // Pavir.9NG633500.v4.1 // Pavir.8NG251400.v4.1 // Pavir.5KG429…
GO:0046939	P	nucleotide phosphorylation	9	2296	91	15902	0.9	1	// Pavir.9KG345100.v4.1 // Pavir.3KG490200.v4.1 // Pavir.9NG460800.v4.1 // Pavir.9KG339600.v4.1 // Pavir.9KG200000.v4.1 // Pavir.1NG304300.v4.1 // Pavir.3NG249300.v4.1 // Pavir.1KG477000.v4.1 // Pavir.3KG383700.v4.1	// Pavir.J266400.v4.1 // Pavir.1NG304300.v4.1 // Pavir.9KG060900.v4.1 // Pavir.9NG068600.v4.1 // Pavir.3KG024400.v4.1 // Pavir.3KG333700.v4.1 // Pavir.J367700.v4.1 // Pavir.7NG253100.v4.1 // Pavir.7KG200400.v4.1 // Pavir.5KG425300.v4.1 // Pavir.7KG047200.v4.1 // Pavir.9KG200000.v4.1 // Pavir.6NG213800.v4.1 // Pavir.4NG198500.v4.1 // Pavir.2NG149800.v4.1 // Pavir.5KG704100.v4.1 // Pavir.5NG037200.…
GO:0046467	P	membrane lipid biosynthetic process	7	2296	27	15902	0.13	1	// Pavir.1KG352000.v4.1 // Pavir.1NG439700.v4.1 // Pavir.9KG550500.v4.1 // Pavir.9KG541000.v4.1 // Pavir.3KG468800.v4.1 // Pavir.3KG564500.v4.1 // Pavir.1KG350500.v4.1	// Pavir.1KG352000.v4.1 // Pavir.2NG562700.v4.1 // Pavir.2NG264800.v4.1 // Pavir.3KG565100.v4.1 // Pavir.3NG296700.v4.1 // Pavir.9KG406700.v4.1 // Pavir.2KG219700.v4.1 // Pavir.9NG271000.v4.1 // Pavir.1NG439700.v4.1 // Pavir.3NG298300.v4.1 // Pavir.9KG541000.v4.1 // Pavir.J706500.v4.1 // Pavir.1NG354300.v4.1 // Pavir.6KG406900.v4.1 // Pavir.5KG705500.v4.1 // Pavir.1KG401300.v4.1 // Pavir.9KG55050…
GO:1901605	P	alpha-amino acid metabolic process	14	2296	99	15902	0.57	1	// Pavir.3NG056900.v4.1 // Pavir.1NG083000.v4.1 // Pavir.4NG121100.v4.1 // Pavir.7NG248300.v4.1 // Pavir.2NG294600.v4.1 // Pavir.6NG218300.v4.1 // Pavir.6KG018200.v4.1 // Pavir.1KG092800.v4.1 // Pavir.1KG227100.v4.1 // Pavir.2NG061900.v4.1 // Pavir.9KG465900.v4.1 // Pavir.9NG677400.v4.1 // Pavir.1NG190800.v4.1 // Pavir.6KG258700.v4.1	// Pavir.2KG088000.v4.1 // Pavir.5NG627700.v4.1 // Pavir.1KG356100.v4.1 // Pavir.9NG282100.v4.1 // Pavir.5KG468800.v4.1 // Pavir.9KG495700.v4.1 // Pavir.2NG061900.v4.1 // Pavir.5NG438700.v4.1 // Pavir.9KG465900.v4.1 // Pavir.3KG491100.v4.1 // Pavir.2KG261000.v4.1 // Pavir.9NG478700.v4.1 // Pavir.7NG361900.v4.1 // Pavir.3NG271800.v4.1 // Pavir.1KG182700.v4.1 // Pavir.9NG637500.v4.1 // Pavir.5KG760…
GO:1901607	P	alpha-amino acid biosynthetic process	6	2296	62	15902	0.87	1	// Pavir.3NG056900.v4.1 // Pavir.4NG121100.v4.1 // Pavir.1KG227100.v4.1 // Pavir.6KG018200.v4.1 // Pavir.9KG465900.v4.1 // Pavir.9NG677400.v4.1	// Pavir.7NG392600.v4.1 // Pavir.5NG627700.v4.1 // Pavir.9NG179000.v4.1 // Pavir.5NG470700.v4.1 // Pavir.8NG251400.v4.1 // Pavir.9KG084300.v4.1 // Pavir.9NG685100.v4.1 // Pavir.9KG465900.v4.1 // Pavir.5KG468800.v4.1 // Pavir.7KG429600.v4.1 // Pavir.J206800.v4.1 // Pavir.4NG319900.v4.1 // Pavir.9KG542200.v4.1 // Pavir.3KG491100.v4.1 // Pavir.4NG320100.v4.1 // Pavir.9KG495700.v4.1 // Pavir.4KG24740…
GO:0006996	P	organelle organization	53	2296	312	15902	0.15	1	// Pavir.6NG257200.v4.1 // Pavir.9KG518900.v4.1 // Pavir.5KG772100.v4.1 // Pavir.5KG178400.v4.1 // Pavir.2KG141200.v4.1 // Pavir.9NG008700.v4.1 // Pavir.2KG090400.v4.1 // Pavir.9NG245100.v4.1 // Pavir.6NG295200.v4.1 // Pavir.6NG349400.v4.1 // Pavir.2NG256200.v4.1 // Pavir.2NG410200.v4.1 // Pavir.9NG753200.v4.1 // Pavir.1KG346000.v4.1 // Pavir.2NG059900.v4.1 // Pavir.2KG529300.v4.1 // Pavir.4KG129…	// Pavir.1NG126900.v4.1 // Pavir.6NG257200.v4.1 // Pavir.1KG173700.v4.1 // Pavir.J767400.v4.1 // Pavir.7NG267200.v4.1 // Pavir.4KG010000.v4.1 // Pavir.5NG423600.v4.1 // Pavir.2NG650200.v4.1 // Pavir.1NG163900.v4.1 // Pavir.2KG090400.v4.1 // Pavir.7KG360800.v4.1 // Pavir.9KG583300.v4.1 // Pavir.9NG307400.v4.1 // Pavir.J017200.v4.1 // Pavir.1KG426400.v4.1 // Pavir.9NG617100.v4.1 // Pavir.8KG122100.…
GO:0044106	P	cellular amine metabolic process	5	2296	26	15902	0.35	1	// Pavir.1NG190800.v4.1 // Pavir.2NG294600.v4.1 // Pavir.2NG061900.v4.1 // Pavir.1NG083000.v4.1 // Pavir.1KG092800.v4.1	// Pavir.2KG088000.v4.1 // Pavir.1NG343600.v4.1 // Pavir.4NG085700.v4.1 // Pavir.2NG061900.v4.1 // Pavir.4NG023800.v4.1 // Pavir.2KG261000.v4.1 // Pavir.J523000.v4.1 // Pavir.7KG197000.v4.1 // Pavir.7NG255000.v4.1 // Pavir.1KG092700.v4.1 // Pavir.1KG378100.v4.1 // Pavir.1KG182700.v4.1 // Pavir.7KG226500.v4.1 // Pavir.7NG244900.v4.1 // Pavir.6NG175700.v4.1 // Pavir.2KG568700.v4.1 // Pavir.4KG35980…
GO:0030001	P	metal ion transport	7	2296	163	15902	1	1	// Pavir.5KG233200.v4.1 // Pavir.8KG211800.v4.1 // Pavir.5NG617100.v4.1 // Pavir.3KG128500.v4.1 // Pavir.7NG153400.v4.1 // Pavir.7KG358100.v4.1 // Pavir.2KG546500.v4.1	// Pavir.5NG385100.v4.1 // Pavir.1NG274800.v4.1 // Pavir.9KG119000.v4.1 // Pavir.2NG291300.v4.1 // Pavir.5NG518300.v4.1 // Pavir.7NG151800.v4.1 // Pavir.6KG103900.v4.1 // Pavir.1KG242700.v4.1 // Pavir.7KG371300.v4.1 // Pavir.1NG089400.v4.1 // Pavir.9KG105600.v4.1 // Pavir.8KG088700.v4.1 // Pavir.7KG199800.v4.1 // Pavir.3KG357900.v4.1 // Pavir.J372800.v4.1 // Pavir.5KG746600.v4.1 // Pavir.2KG58840…
GO:0045454	P	cell redox homeostasis	10	2296	156	15902	1	1	// Pavir.1NG530600.v4.1 // Pavir.1KG413700.v4.1 // Pavir.1NG235600.v4.1 // Pavir.7KG287900.v4.1 // Pavir.8NG271900.v4.1 // Pavir.6KG236000.v4.1 // Pavir.7NG282700.v4.1 // Pavir.5NG341900.v4.1 // Pavir.8NG280100.v4.1 // Pavir.6NG215500.v4.1	// Pavir.2KG065200.v4.1 // Pavir.3NG186700.v4.1 // Pavir.2KG450800.v4.1 // Pavir.1KG539400.v4.1 // Pavir.6NG180000.v4.1 // Pavir.2KG576800.v4.1 // Pavir.1NG530600.v4.1 // Pavir.7NG282700.v4.1 // Pavir.1KG385200.v4.1 // Pavir.1KG001600.v4.1 // Pavir.8NG280100.v4.1 // Pavir.4KG005300.v4.1 // Pavir.2NG207400.v4.1 // Pavir.7NG338200.v4.1 // Pavir.5NG642000.v4.1 // Pavir.1NG190400.v4.1 // Pavir.8NG323…
GO:0055085	P	transmembrane transport	53	2296	698	15902	1	1	// Pavir.9KG518900.v4.1 // Pavir.1KG171100.v4.1 // Pavir.5NG188000.v4.1 // Pavir.7NG153400.v4.1 // Pavir.9KG288300.v4.1 // Pavir.9KG534800.v4.1 // Pavir.9KG638800.v4.1 // Pavir.9NG830700.v4.1 // Pavir.6KG155100.v4.1 // Pavir.2KG141200.v4.1 // Pavir.2KG504400.v4.1 // Pavir.3NG147900.v4.1 // Pavir.5NG436700.v4.1 // Pavir.2KG529300.v4.1 // Pavir.5NG186300.v4.1 // Pavir.4KG282200.v4.1 // Pavir.5KG772…	// Pavir.7NG340500.v4.1 // Pavir.7KG415300.v4.1 // Pavir.6NG159200.v4.1 // Pavir.6KG414900.v4.1 // Pavir.4KG360100.v4.1 // Pavir.3NG147900.v4.1 // Pavir.2NG469800.v4.1 // Pavir.7NG375800.v4.1 // Pavir.5NG020600.v4.1 // Pavir.5NG378800.v4.1 // Pavir.9NG147200.v4.1 // Pavir.4KG150200.v4.1 // Pavir.2NG158000.v4.1 // Pavir.2NG126900.v4.1 // Pavir.4NG111400.v4.1 // Pavir.2KG500500.v4.1 // Pavir.3NG223…
GO:0055086	P	nucleobase-containing small molecule metabolic process	42	2296	284	15902	0.47	1	// Pavir.5KG763400.v4.1 // Pavir.9KG420100.v4.1 // Pavir.9NG460800.v4.1 // Pavir.3NG237700.v4.1 // Pavir.8KG396300.v4.1 // Pavir.1KG230700.v4.1 // Pavir.1NG040400.v4.1 // Pavir.8NG035300.v4.1 // Pavir.8KG067200.v4.1 // Pavir.1KG477000.v4.1 // Pavir.1NG304300.v4.1 // Pavir.1NG331300.v4.1 // Pavir.3KG490200.v4.1 // Pavir.6KG409400.v4.1 // Pavir.5NG494600.v4.1 // Pavir.9NG612400.v4.1 // Pavir.6NG218…	// Pavir.1NG359200.v4.1 // Pavir.6KG113900.v4.1 // Pavir.5NG295100.v4.1 // Pavir.4NG011200.v4.1 // Pavir.J266400.v4.1 // Pavir.1KG230700.v4.1 // Pavir.8NG154400.v4.1 // Pavir.5NG265500.v4.1 // Pavir.1NG537800.v4.1 // Pavir.1KG463400.v4.1 // Pavir.4KG218600.v4.1 // Pavir.2NG157200.v4.1 // Pavir.3NG121800.v4.1 // Pavir.4NG009000.v4.1 // Pavir.6NG284300.v4.1 // Pavir.7KG224900.v4.1 // Pavir.9NG51130…
GO:0032268	P	regulation of cellular protein metabolic process	6	2296	55	15902	0.8	1	// Pavir.J242900.v4.1 // Pavir.5KG244700.v4.1 // Pavir.1NG390400.v4.1 // Pavir.1KG038200.v4.1 // Pavir.1NG035800.v4.1 // Pavir.6NG212300.v4.1	// Pavir.5NG369500.v4.1 // Pavir.8NG086800.v4.1 // Pavir.3NG194500.v4.1 // Pavir.J242900.v4.1 // Pavir.J012200.v4.1 // Pavir.J578600.v4.1 // Pavir.3KG426900.v4.1 // Pavir.2NG416900.v4.1 // Pavir.1NG035800.v4.1 // Pavir.6NG212300.v4.1 // Pavir.5KG244700.v4.1 // Pavir.1NG376300.v4.1 // Pavir.8NG042400.v4.1 // Pavir.8NG144600.v4.1 // Pavir.8KG070000.v4.1 // Pavir.J179000.v4.1 // Pavir.2NG574700.v4.1…
GO:0006082	P	organic acid metabolic process	82	2296	538	15902	0.34	1	// Pavir.5KG019200.v4.1 // Pavir.2KG415900.v4.1 // Pavir.1KG509900.v4.1 // Pavir.3KG151100.v4.1 // Pavir.2KG304100.v4.1 // Pavir.9KG345100.v4.1 // Pavir.3NG077300.v4.1 // Pavir.9KG469200.v4.1 // Pavir.1NG445600.v4.1 // Pavir.8NG027400.v4.1 // Pavir.2KG397600.v4.1 // Pavir.9NG222200.v4.1 // Pavir.9KG622000.v4.1 // Pavir.3KG314600.v4.1 // Pavir.7NG375000.v4.1 // Pavir.1KG086400.v4.1 // Pavir.9KG465…	// Pavir.9NG544300.v4.1 // Pavir.5KG248200.v4.1 // Pavir.5KG468800.v4.1 // Pavir.1KG540000.v4.1 // Pavir.7NG133700.v4.1 // Pavir.2KG261000.v4.1 // Pavir.9NG478700.v4.1 // Pavir.2KG513600.v4.1 // Pavir.7NG361900.v4.1 // Pavir.J367700.v4.1 // Pavir.7NG150600.v4.1 // Pavir.2NG029700.v4.1 // Pavir.7NG133500.v4.1 // Pavir.1NG132600.v4.1 // Pavir.7KG200400.v4.1 // Pavir.8KG161600.v4.1 // Pavir.3KG00720…
GO:0042364	P	water-soluble vitamin biosynthetic process	6	2296	34	15902	0.39	1	// Pavir.1NG012300.v4.1 // Pavir.1NG199600.v4.1 // Pavir.9KG018100.v4.1 // Pavir.3NG069900.v4.1 // Pavir.1KG273000.v4.1 // Pavir.6NG279400.v4.1	// Pavir.1NG012300.v4.1 // Pavir.1NG199600.v4.1 // Pavir.1KG236700.v4.1 // Pavir.3KG059300.v4.1 // Pavir.1NG239300.v4.1 // Pavir.3KG511800.v4.1 // Pavir.3KG453100.v4.1 // Pavir.3NG185400.v4.1 // Pavir.1KG273000.v4.1 // Pavir.9NG667500.v4.1 // Pavir.1KG270300.v4.1 // Pavir.9KG050400.v4.1 // Pavir.6KG312200.v4.1 // Pavir.9NG012000.v4.1 // Pavir.9NG266200.v4.1 // Pavir.9NG784000.v4.1 // Pavir.2KG018…
GO:0006650	P	glycerophospholipid metabolic process	7	2296	67	15902	0.84	1	// Pavir.1KG352000.v4.1 // Pavir.1NG439700.v4.1 // Pavir.9KG550500.v4.1 // Pavir.9NG812700.v4.1 // Pavir.3KG468800.v4.1 // Pavir.5KG170400.v4.1 // Pavir.1KG350500.v4.1	// Pavir.5NG170300.v4.1 // Pavir.6KG285900.v4.1 // Pavir.9NG253700.v4.1 // Pavir.3NG071700.v4.1 // Pavir.2KG578300.v4.1 // Pavir.1KG352000.v4.1 // Pavir.6NG369100.v4.1 // Pavir.9NG666900.v4.1 // Pavir.3KG468800.v4.1 // Pavir.3KG565100.v4.1 // Pavir.9NG812700.v4.1 // Pavir.1KG525400.v4.1 // Pavir.3NG071900.v4.1 // Pavir.6KG005200.v4.1 // Pavir.1KG072300.v4.1 // Pavir.2NG317200.v4.1 // Pavir.9KG653…
GO:0031326	P	regulation of cellular biosynthetic process	77	2296	903	15902	1	1	// Pavir.1NG041400.v4.1 // Pavir.4KG119400.v4.1 // Pavir.2NG034400.v4.1 // Pavir.9NG087800.v4.1 // Pavir.3NG105600.v4.1 // Pavir.1NG521000.v4.1 // Pavir.2NG584300.v4.1 // Pavir.1NG080400.v4.1 // Pavir.6KG107500.v4.1 // Pavir.9NG246500.v4.1 // Pavir.9KG066300.v4.1 // Pavir.2KG152400.v4.1 // Pavir.1KG407200.v4.1 // Pavir.J446100.v4.1 // Pavir.9KG618400.v4.1 // Pavir.6NG212300.v4.1 // Pavir.9NG28260…	// Pavir.9KG256600.v4.1 // Pavir.J123900.v4.1 // Pavir.5KG595400.v4.1 // Pavir.3NG324900.v4.1 // Pavir.5KG379800.v4.1 // Pavir.6NG099100.v4.1 // Pavir.3KG158800.v4.1 // Pavir.9NG448500.v4.1 // Pavir.3KG426900.v4.1 // Pavir.3KG512900.v4.1 // Pavir.4NG237400.v4.1 // Pavir.J767400.v4.1 // Pavir.9NG464700.v4.1 // Pavir.J331600.v4.1 // Pavir.9NG456100.v4.1 // Pavir.6KG307800.v4.1 // Pavir.5NG552300.v4…
GO:0031324	P	negative regulation of cellular metabolic process	5	2296	33	15902	0.53	1	// Pavir.6KG409400.v4.1 // Pavir.2KG291400.v4.1 // Pavir.6NG212300.v4.1 // Pavir.2NG173500.v4.1 // Pavir.1NG390400.v4.1	// Pavir.1NG359200.v4.1 // Pavir.8NG086800.v4.1 // Pavir.J012200.v4.1 // Pavir.J578600.v4.1 // Pavir.7NG443600.v4.1 // Pavir.6NG212300.v4.1 // Pavir.8NG042400.v4.1 // Pavir.8NG144600.v4.1 // Pavir.8KG070000.v4.1 // Pavir.J179000.v4.1 // Pavir.6KG409400.v4.1 // Pavir.7KG372900.v4.1 // Pavir.8NG086600.v4.1 // Pavir.8KG069000.v4.1 // Pavir.8KG344300.v4.1 // Pavir.9KG255100.v4.1 // Pavir.8NG086700.v4…
GO:0031323	P	regulation of cellular metabolic process	78	2296	934	15902	1	1	// Pavir.1NG041400.v4.1 // Pavir.4KG119400.v4.1 // Pavir.2NG034400.v4.1 // Pavir.9NG087800.v4.1 // Pavir.3NG105600.v4.1 // Pavir.1NG521000.v4.1 // Pavir.2NG584300.v4.1 // Pavir.1NG080400.v4.1 // Pavir.6KG107500.v4.1 // Pavir.9NG246500.v4.1 // Pavir.9KG066300.v4.1 // Pavir.2KG152400.v4.1 // Pavir.1KG407200.v4.1 // Pavir.J446100.v4.1 // Pavir.9KG618400.v4.1 // Pavir.6NG212300.v4.1 // Pavir.9NG28260…	// Pavir.9KG256600.v4.1 // Pavir.J123900.v4.1 // Pavir.5KG595400.v4.1 // Pavir.3NG324900.v4.1 // Pavir.5KG379800.v4.1 // Pavir.6NG099100.v4.1 // Pavir.3KG158800.v4.1 // Pavir.9NG448500.v4.1 // Pavir.7KG360800.v4.1 // Pavir.3KG512900.v4.1 // Pavir.4NG237400.v4.1 // Pavir.J767400.v4.1 // Pavir.9NG464700.v4.1 // Pavir.J331600.v4.1 // Pavir.9NG456100.v4.1 // Pavir.6KG307800.v4.1 // Pavir.5NG552300.v4…
GO:0019752	P	carboxylic acid metabolic process	74	2296	472	15902	0.27	1	// Pavir.5KG019200.v4.1 // Pavir.2KG415900.v4.1 // Pavir.2KG304100.v4.1 // Pavir.9KG345100.v4.1 // Pavir.3NG077300.v4.1 // Pavir.9KG469200.v4.1 // Pavir.1NG445600.v4.1 // Pavir.8NG027400.v4.1 // Pavir.2KG397600.v4.1 // Pavir.9NG222200.v4.1 // Pavir.9KG622000.v4.1 // Pavir.7NG375000.v4.1 // Pavir.6KG258700.v4.1 // Pavir.9KG465900.v4.1 // Pavir.3NG045700.v4.1 // Pavir.5KG017900.v4.1 // Pavir.5KG058…	// Pavir.5KG248200.v4.1 // Pavir.5KG468800.v4.1 // Pavir.1KG540000.v4.1 // Pavir.7NG133700.v4.1 // Pavir.9NG478700.v4.1 // Pavir.2KG513600.v4.1 // Pavir.7NG361900.v4.1 // Pavir.J367700.v4.1 // Pavir.7NG150600.v4.1 // Pavir.2NG029700.v4.1 // Pavir.7NG133500.v4.1 // Pavir.7KG200400.v4.1 // Pavir.8KG161600.v4.1 // Pavir.3KG007200.v4.1 // Pavir.2NG424600.v4.1 // Pavir.5KG760800.v4.1 // Pavir.9KG54220…
GO:0071822	P	protein complex subunit organization	16	2296	121	15902	0.67	1	// Pavir.3KG400400.v4.1 // Pavir.2KG563200.v4.1 // Pavir.7KG187600.v4.1 // Pavir.2NG160200.v4.1 // Pavir.1NG316800.v4.1 // Pavir.6KG256700.v4.1 // Pavir.2NG608600.v4.1 // Pavir.9KG320500.v4.1 // Pavir.5NG442900.v4.1 // Pavir.1KG222000.v4.1 // Pavir.4KG037000.v4.1 // Pavir.J072600.v4.1 // Pavir.5KG480500.v4.1 // Pavir.7NG178200.v4.1 // Pavir.8KG035500.v4.1 // Pavir.1KG346000.v4.1	// Pavir.7NG267200.v4.1 // Pavir.1KG543300.v4.1 // Pavir.4KG010000.v4.1 // Pavir.1KG222000.v4.1 // Pavir.8KG122100.v4.1 // Pavir.8NG124700.v4.1 // Pavir.9KG595600.v4.1 // Pavir.5NG284500.v4.1 // Pavir.2NG608600.v4.1 // Pavir.2KG515400.v4.1 // Pavir.9NG102100.v4.1 // Pavir.2NG574700.v4.1 // Pavir.7NG300400.v4.1 // Pavir.9NG047100.v4.1 // Pavir.6KG001500.v4.1 // Pavir.1KG005900.v4.1 // Pavir.8KG035…
GO:0006401	P	RNA catabolic process	5	2296	16	15902	0.12	1	// Pavir.1KG384900.v4.1 // Pavir.7NG393300.v4.1 // Pavir.9NG080300.v4.1 // Pavir.2NG023400.v4.1 // Pavir.1NG350200.v4.1	// Pavir.1KG384900.v4.1 // Pavir.2NG499900.v4.1 // Pavir.9NG080300.v4.1 // Pavir.2NG023400.v4.1 // Pavir.1KG549500.v4.1 // Pavir.7KG338600.v4.1 // Pavir.2KG446400.v4.1 // Pavir.7NG393300.v4.1 // Pavir.2NG023500.v4.1 // Pavir.2KG073100.v4.1 // Pavir.7NG403400.v4.1 // Pavir.2NG038400.v4.1 // Pavir.9NG519400.v4.1 // Pavir.7KG430400.v4.1 // Pavir.1NG551100.v4.1 // Pavir.1NG350200.v4.1
GO:0006402	P	mRNA catabolic process	5	2296	16	15902	0.12	1	// Pavir.1KG384900.v4.1 // Pavir.7NG393300.v4.1 // Pavir.9NG080300.v4.1 // Pavir.2NG023400.v4.1 // Pavir.1NG350200.v4.1	// Pavir.1KG384900.v4.1 // Pavir.2NG499900.v4.1 // Pavir.9NG080300.v4.1 // Pavir.2NG023400.v4.1 // Pavir.1KG549500.v4.1 // Pavir.7KG338600.v4.1 // Pavir.2KG446400.v4.1 // Pavir.7NG393300.v4.1 // Pavir.2NG023500.v4.1 // Pavir.2KG073100.v4.1 // Pavir.7NG403400.v4.1 // Pavir.2NG038400.v4.1 // Pavir.9NG519400.v4.1 // Pavir.7KG430400.v4.1 // Pavir.1NG551100.v4.1 // Pavir.1NG350200.v4.1
GO:0010468	P	regulation of gene expression	82	2296	928	15902	1	1	// Pavir.1NG041400.v4.1 // Pavir.4KG119400.v4.1 // Pavir.2NG034400.v4.1 // Pavir.9NG087800.v4.1 // Pavir.3KG050000.v4.1 // Pavir.1NG521000.v4.1 // Pavir.2NG584300.v4.1 // Pavir.1NG080400.v4.1 // Pavir.6KG107500.v4.1 // Pavir.9NG246500.v4.1 // Pavir.9KG066300.v4.1 // Pavir.2KG152400.v4.1 // Pavir.1KG407200.v4.1 // Pavir.J446100.v4.1 // Pavir.9KG618400.v4.1 // Pavir.6NG212300.v4.1 // Pavir.9NG28260…	// Pavir.9KG256600.v4.1 // Pavir.J123900.v4.1 // Pavir.5KG595400.v4.1 // Pavir.1KG307300.v4.1 // Pavir.5KG379800.v4.1 // Pavir.6NG099100.v4.1 // Pavir.3KG158800.v4.1 // Pavir.9NG448500.v4.1 // Pavir.3KG426900.v4.1 // Pavir.3KG512900.v4.1 // Pavir.4NG237400.v4.1 // Pavir.J767400.v4.1 // Pavir.9NG464700.v4.1 // Pavir.J331600.v4.1 // Pavir.9NG456100.v4.1 // Pavir.3NG324900.v4.1 // Pavir.5NG271800.v4…
GO:0044265	P	cellular macromolecule catabolic process	22	2296	149	15902	0.5	1	// Pavir.9NG097700.v4.1 // Pavir.1KG384900.v4.1 // Pavir.9NG080300.v4.1 // Pavir.6NG135400.v4.1 // Pavir.7KG211100.v4.1 // Pavir.9NG322600.v4.1 // Pavir.9KG205100.v4.1 // Pavir.1NG350200.v4.1 // Pavir.7NG393300.v4.1 // Pavir.5NG619700.v4.1 // Pavir.1NG075900.v4.1 // Pavir.2NG023400.v4.1 // Pavir.1NG552800.v4.1 // Pavir.9KG069300.v4.1 // Pavir.5KG753800.v4.1 // Pavir.1KG082900.v4.1 // Pavir.1KG395…	// Pavir.1KG088300.v4.1 // Pavir.1KG549500.v4.1 // Pavir.5KG695400.v4.1 // Pavir.9KG040400.v4.1 // Pavir.4NG039000.v4.1 // Pavir.6NG363100.v4.1 // Pavir.7NG430200.v4.1 // Pavir.9NG303400.v4.1 // Pavir.7NG269700.v4.1 // Pavir.9KG379900.v4.1 // Pavir.1NG551100.v4.1 // Pavir.7KG430400.v4.1 // Pavir.6KG071700.v4.1 // Pavir.6NG353800.v4.1 // Pavir.4NG045100.v4.1 // Pavir.2NG597300.v4.1 // Pavir.5KG330…
GO:0007154	P	cell communication	12	2296	312	15902	1	1	// Pavir.1NG236400.v4.1 // Pavir.9KG341800.v4.1 // Pavir.9KG075800.v4.1 // Pavir.9KG130700.v4.1 // Pavir.9KG615200.v4.1 // Pavir.2KG035900.v4.1 // Pavir.3KG146400.v4.1 // Pavir.5KG700000.v4.1 // Pavir.5KG730400.v4.1 // Pavir.1KG385300.v4.1 // Pavir.2NG200900.v4.1 // Pavir.1NG350900.v4.1	// Pavir.2KG578700.v4.1 // Pavir.8KG007000.v4.1 // Pavir.2KG588600.v4.1 // Pavir.4KG324300.v4.1 // Pavir.2NG486600.v4.1 // Pavir.3KG032500.v4.1 // Pavir.6NG191400.v4.1 // Pavir.8NG025800.v4.1 // Pavir.2NG200900.v4.1 // Pavir.9KG130700.v4.1 // Pavir.9KG540900.v4.1 // Pavir.3KG477800.v4.1 // Pavir.9NG134000.v4.1 // Pavir.1NG039600.v4.1 // Pavir.3KG124800.v4.1 // Pavir.7NG163400.v4.1 // Pavir.5KG064…
GO:0007017	P	microtubule-based process	5	2296	105	15902	1	1	// Pavir.1NG187600.v4.1 // Pavir.5KG361800.v4.1 // Pavir.1KG186200.v4.1 // Pavir.3KG167000.v4.1 // Pavir.9KG593600.v4.1	// Pavir.2KG487900.v4.1 // Pavir.1KG173700.v4.1 // Pavir.9NG639400.v4.1 // Pavir.3KG119900.v4.1 // Pavir.2NG161300.v4.1 // Pavir.J788100.v4.1 // Pavir.1KG069900.v4.1 // Pavir.J028600.v4.1 // Pavir.1NG187600.v4.1 // Pavir.5KG290700.v4.1 // Pavir.7KG159700.v4.1 // Pavir.5NG278300.v4.1 // Pavir.1NG052200.v4.1 // Pavir.5NG193600.v4.1 // Pavir.5NG172000.v4.1 // Pavir.3KG566200.v4.1 // Pavir.5NG227800.…
GO:0015031	P	protein transport	37	2296	269	15902	0.64	1	// Pavir.9KG518900.v4.1 // Pavir.7NG173200.v4.1 // Pavir.5KG398500.v4.1 // Pavir.5NG480300.v4.1 // Pavir.1NG235600.v4.1 // Pavir.2KG532100.v4.1 // Pavir.9NG812700.v4.1 // Pavir.9KG624700.v4.1 // Pavir.4NG217200.v4.1 // Pavir.8NG006700.v4.1 // Pavir.8NG077800.v4.1 // Pavir.5KG772100.v4.1 // Pavir.3NG018300.v4.1 // Pavir.5NG639700.v4.1 // Pavir.4KG142900.v4.1 // Pavir.3KG376900.v4.1 // Pavir.5KG734…	// Pavir.2KG114300.v4.1 // Pavir.6KG411700.v4.1 // Pavir.8KG138000.v4.1 // Pavir.4NG140900.v4.1 // Pavir.5NG423600.v4.1 // Pavir.9NG644400.v4.1 // Pavir.6KG050700.v4.1 // Pavir.9NG307400.v4.1 // Pavir.8NG005400.v4.1 // Pavir.4NG206900.v4.1 // Pavir.2NG046200.v4.1 // Pavir.1NG199500.v4.1 // Pavir.7KG319300.v4.1 // Pavir.7NG141800.v4.1 // Pavir.5NG164100.v4.1 // Pavir.9NG009100.v4.1 // Pavir.5NG400…
GO:0003735	F	structural constituent of ribosome	324	2296	497	15902	4.7e-89	5.7e-86	// Pavir.9KG473500.v4.1 // Pavir.9NG761500.v4.1 // Pavir.5KG523600.v4.1 // Pavir.7NG212600.v4.1 // Pavir.1NG363800.v4.1 // Pavir.3NG315200.v4.1 // Pavir.3KG330900.v4.1 // Pavir.2NG523900.v4.1 // Pavir.3KG284600.v4.1 // Pavir.6NG341400.v4.1 // Pavir.1NG501600.v4.1 // Pavir.6NG175500.v4.1 // Pavir.9KG192900.v4.1 // Pavir.7NG258900.v4.1 // Pavir.9KG194800.v4.1 // Pavir.9NG287900.v4.1 // Pavir.J03810…	// Pavir.9NG761500.v4.1 // Pavir.6KG136000.v4.1 // Pavir.2NG461500.v4.1 // Pavir.9NG482600.v4.1 // Pavir.9KG192900.v4.1 // Pavir.1NG155500.v4.1 // Pavir.5KG607200.v4.1 // Pavir.4KG377000.v4.1 // Pavir.9NG287900.v4.1 // Pavir.9NG237200.v4.1 // Pavir.9KG507200.v4.1 // Pavir.5KG237100.v4.1 // Pavir.9NG321600.v4.1 // Pavir.2NG410800.v4.1 // Pavir.3KG347800.v4.1 // Pavir.5KG205500.v4.1 // Pavir.9NG283…
GO:0005198	F	structural molecule activity	329	2296	527	15902	7.1e-87	4.3e-84	// Pavir.9KG473500.v4.1 // Pavir.9NG761500.v4.1 // Pavir.5KG523600.v4.1 // Pavir.7NG212600.v4.1 // Pavir.1NG363800.v4.1 // Pavir.3NG315200.v4.1 // Pavir.3KG330900.v4.1 // Pavir.2NG523900.v4.1 // Pavir.3KG284600.v4.1 // Pavir.6NG341400.v4.1 // Pavir.1NG501600.v4.1 // Pavir.6NG175500.v4.1 // Pavir.9KG192900.v4.1 // Pavir.7NG258900.v4.1 // Pavir.9KG194800.v4.1 // Pavir.9NG287900.v4.1 // Pavir.5KG651…	// Pavir.9NG761500.v4.1 // Pavir.6KG136000.v4.1 // Pavir.2NG461500.v4.1 // Pavir.9NG482600.v4.1 // Pavir.9KG192900.v4.1 // Pavir.1NG155500.v4.1 // Pavir.5KG607200.v4.1 // Pavir.4KG377000.v4.1 // Pavir.9NG287900.v4.1 // Pavir.9NG237200.v4.1 // Pavir.9KG507200.v4.1 // Pavir.5KG237100.v4.1 // Pavir.9NG321600.v4.1 // Pavir.2NG410800.v4.1 // Pavir.3KG347800.v4.1 // Pavir.5KG205500.v4.1 // Pavir.9NG283…
GO:0003723	F	RNA binding	189	2296	479	15902	2.1e-28	8.5e-26	// Pavir.3KG309700.v4.1 // Pavir.1KG548500.v4.1 // Pavir.5KG185800.v4.1 // Pavir.2NG635100.v4.1 // Pavir.4NG206900.v4.1 // Pavir.5NG002000.v4.1 // Pavir.5KG424100.v4.1 // Pavir.5NG417700.v4.1 // Pavir.5KG266500.v4.1 // Pavir.5NG637900.v4.1 // Pavir.5NG546300.v4.1 // Pavir.2NG408200.v4.1 // Pavir.3NG234100.v4.1 // Pavir.9KG193700.v4.1 // Pavir.4NG215500.v4.1 // Pavir.3KG151100.v4.1 // Pavir.5NG535…	// Pavir.9KG563500.v4.1 // Pavir.5NG172100.v4.1 // Pavir.1KG432800.v4.1 // Pavir.4KG377000.v4.1 // Pavir.5KG264500.v4.1 // Pavir.2NG602300.v4.1 // Pavir.2NG408200.v4.1 // Pavir.6KG007300.v4.1 // Pavir.4NG215500.v4.1 // Pavir.1KG297400.v4.1 // Pavir.9NG237200.v4.1 // Pavir.3KG453800.v4.1 // Pavir.1KG274000.v4.1 // Pavir.1NG509400.v4.1 // Pavir.9NG666300.v4.1 // Pavir.4KG403500.v4.1 // Pavir.7NG050…
GO:0003676	F	nucleic acid binding	501	2296	2051	15902	7.5e-28	2.3e-25	// Pavir.2NG290100.v4.1 // Pavir.4KG233600.v4.1 // Pavir.5NG172100.v4.1 // Pavir.2KG090400.v4.1 // Pavir.2NG602900.v4.1 // Pavir.J382000.v4.1 // Pavir.5KG718400.v4.1 // Pavir.4NG237400.v4.1 // Pavir.2NG214600.v4.1 // Pavir.9KG549800.v4.1 // Pavir.9NG015600.v4.1 // Pavir.4NG046500.v4.1 // Pavir.9NG307000.v4.1 // Pavir.1KG042100.v4.1 // Pavir.9NG765000.v4.1 // Pavir.2NG408200.v4.1 // Pavir.3NG23410…	// Pavir.2NG290100.v4.1 // Pavir.9KG563500.v4.1 // Pavir.9KG211700.v4.1 // Pavir.2KG090400.v4.1 // Pavir.1KG042100.v4.1 // Pavir.3KG512900.v4.1 // Pavir.9KG549800.v4.1 // Pavir.9NG307000.v4.1 // Pavir.2NG408200.v4.1 // Pavir.5KG174100.v4.1 // Pavir.4NG215500.v4.1 // Pavir.8NG096300.v4.1 // Pavir.9NG237200.v4.1 // Pavir.2KG065700.v4.1 // Pavir.4KG403500.v4.1 // Pavir.7NG050800.v4.1 // Pavir.4NG078…
GO:0016741	F	transferase activity, transferring one-carbon groups	88	2296	291	15902	6.5e-09	1.6e-06	// Pavir.1NG445600.v4.1 // Pavir.5KG185800.v4.1 // Pavir.J188700.v4.1 // Pavir.6NG180600.v4.1 // Pavir.1KG468100.v4.1 // Pavir.6KG176800.v4.1 // Pavir.9NG500500.v4.1 // Pavir.7KG375100.v4.1 // Pavir.5NG547600.v4.1 // Pavir.9KG200000.v4.1 // Pavir.1KG043300.v4.1 // Pavir.9NG618400.v4.1 // Pavir.6NG097200.v4.1 // Pavir.2NG112400.v4.1 // Pavir.5NG489700.v4.1 // Pavir.4NG316700.v4.1 // Pavir.7KG32980…	// Pavir.2NG292200.v4.1 // Pavir.7NG294500.v4.1 // Pavir.3NG327600.v4.1 // Pavir.2KG120800.v4.1 // Pavir.2NG315600.v4.1 // Pavir.3NG150300.v4.1 // Pavir.1NG445600.v4.1 // Pavir.7NG409700.v4.1 // Pavir.5KG185800.v4.1 // Pavir.9NG658300.v4.1 // Pavir.3KG200600.v4.1 // Pavir.9KG579400.v4.1 // Pavir.1NG453200.v4.1 // Pavir.9KG084300.v4.1 // Pavir.1NG419900.v4.1 // Pavir.6KG054900.v4.1 // Pavir.9KG196…
GO:0008173	F	RNA methyltransferase activity	24	2296	38	15902	1.8e-07	3.1e-05	// Pavir.5NG648000.v4.1 // Pavir.2KG118500.v4.1 // Pavir.2NG575300.v4.1 // Pavir.5KG527900.v4.1 // Pavir.3KG307900.v4.1 // Pavir.3KG140600.v4.1 // Pavir.7KG106700.v4.1 // Pavir.J188700.v4.1 // Pavir.2KG523900.v4.1 // Pavir.9KG634800.v4.1 // Pavir.1NG340900.v4.1 // Pavir.9NG655500.v4.1 // Pavir.2KG070400.v4.1 // Pavir.5KG453700.v4.1 // Pavir.5KG266500.v4.1 // Pavir.4KG197100.v4.1 // Pavir.9KG20000…	// Pavir.5NG235900.v4.1 // Pavir.6NG296900.v4.1 // Pavir.5NG648000.v4.1 // Pavir.2KG118500.v4.1 // Pavir.9NG155900.v4.1 // Pavir.5KG453700.v4.1 // Pavir.2NG575300.v4.1 // Pavir.6KG355300.v4.1 // Pavir.5KG527900.v4.1 // Pavir.3KG307900.v4.1 // Pavir.3KG140600.v4.1 // Pavir.5NG263100.v4.1 // Pavir.7KG106700.v4.1 // Pavir.J188700.v4.1 // Pavir.9NG326300.v4.1 // Pavir.4NG098700.v4.1 // Pavir.3NG15030…
GO:0008168	F	methyltransferase activity	80	2296	277	15902	1.6e-07	3.1e-05	// Pavir.1NG537600.v4.1 // Pavir.2KG070400.v4.1 // Pavir.7KG329800.v4.1 // Pavir.9NG100100.v4.1 // Pavir.9KG449000.v4.1 // Pavir.5KG453700.v4.1 // Pavir.2KG118500.v4.1 // Pavir.1NG463300.v4.1 // Pavir.1NG327000.v4.1 // Pavir.5KG185800.v4.1 // Pavir.9KG579400.v4.1 // Pavir.1KG194600.v4.1 // Pavir.J031100.v4.1 // Pavir.2NG575300.v4.1 // Pavir.8KG175500.v4.1 // Pavir.3KG365300.v4.1 // Pavir.9NG16280…	// Pavir.2NG292200.v4.1 // Pavir.7NG294500.v4.1 // Pavir.3NG327600.v4.1 // Pavir.2KG120800.v4.1 // Pavir.2NG315600.v4.1 // Pavir.3NG150300.v4.1 // Pavir.7NG409700.v4.1 // Pavir.5KG185800.v4.1 // Pavir.9NG658300.v4.1 // Pavir.3KG200600.v4.1 // Pavir.9KG579400.v4.1 // Pavir.1NG453200.v4.1 // Pavir.7KG303300.v4.1 // Pavir.6KG054900.v4.1 // Pavir.9KG196000.v4.1 // Pavir.1NG376200.v4.1 // Pavir.5KG266…
GO:1901363	F	heterocyclic compound binding	733	2296	4288	15902	5.2e-07	6.9e-05	// Pavir.2NG290100.v4.1 // Pavir.4KG233600.v4.1 // Pavir.5NG172100.v4.1 // Pavir.6KG138900.v4.1 // Pavir.2KG090400.v4.1 // Pavir.2NG602900.v4.1 // Pavir.J382000.v4.1 // Pavir.5KG718400.v4.1 // Pavir.4NG237400.v4.1 // Pavir.2NG214600.v4.1 // Pavir.9KG549800.v4.1 // Pavir.9NG015600.v4.1 // Pavir.4NG046500.v4.1 // Pavir.9NG307000.v4.1 // Pavir.1KG042100.v4.1 // Pavir.9NG765000.v4.1 // Pavir.2NG40820…	// Pavir.2NG290100.v4.1 // Pavir.3KG307000.v4.1 // Pavir.7KG369000.v4.1 // Pavir.9KG563500.v4.1 // Pavir.9KG211700.v4.1 // Pavir.2KG090400.v4.1 // Pavir.1KG042100.v4.1 // Pavir.3KG512900.v4.1 // Pavir.3KG019000.v4.1 // Pavir.1KG175800.v4.1 // Pavir.1KG470700.v4.1 // Pavir.9NG307000.v4.1 // Pavir.5NG362600.v4.1 // Pavir.9NG001500.v4.1 // Pavir.1NG082300.v4.1 // Pavir.7KG240300.v4.1 // Pavir.2NG408…
GO:0097159	F	organic cyclic compound binding	733	2296	4288	15902	5.2e-07	6.9e-05	// Pavir.2NG290100.v4.1 // Pavir.4KG233600.v4.1 // Pavir.5NG172100.v4.1 // Pavir.6KG138900.v4.1 // Pavir.2KG090400.v4.1 // Pavir.2NG602900.v4.1 // Pavir.J382000.v4.1 // Pavir.5KG718400.v4.1 // Pavir.4NG237400.v4.1 // Pavir.2NG214600.v4.1 // Pavir.9KG549800.v4.1 // Pavir.9NG015600.v4.1 // Pavir.4NG046500.v4.1 // Pavir.9NG307000.v4.1 // Pavir.1KG042100.v4.1 // Pavir.9NG765000.v4.1 // Pavir.2NG40820…	// Pavir.2NG290100.v4.1 // Pavir.3KG307000.v4.1 // Pavir.7KG369000.v4.1 // Pavir.9KG563500.v4.1 // Pavir.9KG211700.v4.1 // Pavir.2KG090400.v4.1 // Pavir.1KG042100.v4.1 // Pavir.3KG512900.v4.1 // Pavir.3KG019000.v4.1 // Pavir.1KG175800.v4.1 // Pavir.1KG470700.v4.1 // Pavir.9NG307000.v4.1 // Pavir.5NG362600.v4.1 // Pavir.9NG001500.v4.1 // Pavir.1NG082300.v4.1 // Pavir.7KG240300.v4.1 // Pavir.2NG408…
GO:0019843	F	rRNA binding	22	2296	35	15902	6.3e-07	7.5e-05	// Pavir.2KG541300.v4.1 // Pavir.4KG194400.v4.1 // Pavir.3NG234100.v4.1 // Pavir.5NG480900.v4.1 // Pavir.9NG553000.v4.1 // Pavir.5NG383600.v4.1 // Pavir.2NG599600.v4.1 // Pavir.3KG445600.v4.1 // Pavir.3NG202800.v4.1 // Pavir.3KG430300.v4.1 // Pavir.3NG241500.v4.1 // Pavir.3KG330900.v4.1 // Pavir.9KG405900.v4.1 // Pavir.9KG230000.v4.1 // Pavir.9KG102400.v4.1 // Pavir.4KG009100.v4.1 // Pavir.3KG514…	// Pavir.5NG382500.v4.1 // Pavir.9KG449400.v4.1 // Pavir.2KG541300.v4.1 // Pavir.5KG640200.v4.1 // Pavir.4KG194400.v4.1 // Pavir.3NG234100.v4.1 // Pavir.5KG530400.v4.1 // Pavir.5NG480900.v4.1 // Pavir.9NG553000.v4.1 // Pavir.5NG022800.v4.1 // Pavir.5NG383600.v4.1 // Pavir.2NG599600.v4.1 // Pavir.3KG445600.v4.1 // Pavir.3NG202800.v4.1 // Pavir.3KG430300.v4.1 // Pavir.9NG303200.v4.1 // Pavir.4NG107…
GO:0016779	F	nucleotidyltransferase activity	54	2296	167	15902	1e-06	0.00011	// Pavir.1KG384900.v4.1 // Pavir.1NG012300.v4.1 // Pavir.4KG365200.v4.1 // Pavir.9KG148900.v4.1 // Pavir.8KG087700.v4.1 // Pavir.7NG211900.v4.1 // Pavir.4KG196800.v4.1 // Pavir.2KG242300.v4.1 // Pavir.7KG196400.v4.1 // Pavir.2NG023400.v4.1 // Pavir.9KG549800.v4.1 // Pavir.9NG732800.v4.1 // Pavir.8KG350400.v4.1 // Pavir.7NG385400.v4.1 // Pavir.1NG033400.v4.1 // Pavir.1KG040300.v4.1 // Pavir.5NG426…	// Pavir.2KG192600.v4.1 // Pavir.6KG157000.v4.1 // Pavir.9KG275900.v4.1 // Pavir.2NG480200.v4.1 // Pavir.5KG002400.v4.1 // Pavir.7KG407600.v4.1 // Pavir.2KG222000.v4.1 // Pavir.9KG549800.v4.1 // Pavir.2NG157000.v4.1 // Pavir.1NG021700.v4.1 // Pavir.1NG466300.v4.1 // Pavir.J727300.v4.1 // Pavir.9KG070600.v4.1 // Pavir.1KG538800.v4.1 // Pavir.3KG512600.v4.1 // Pavir.6KG132100.v4.1 // Pavir.J457000.…
GO:0009982	F	pseudouridine synthase activity	19	2296	30	15902	3.3e-06	0.00033	// Pavir.3NG068300.v4.1 // Pavir.3KG060100.v4.1 // Pavir.9KG479400.v4.1 // Pavir.2KG270400.v4.1 // Pavir.5KG641700.v4.1 // Pavir.1NG250100.v4.1 // Pavir.9NG687000.v4.1 // Pavir.9KG593400.v4.1 // Pavir.1KG293800.v4.1 // Pavir.4KG355600.v4.1 // Pavir.9NG590700.v4.1 // Pavir.6NG300300.v4.1 // Pavir.3KG353400.v4.1 // Pavir.1KG438200.v4.1 // Pavir.9NG743900.v4.1 // Pavir.J492600.v4.1 // Pavir.1NG39510…	// Pavir.1NG250100.v4.1 // Pavir.9NG687000.v4.1 // Pavir.4KG355600.v4.1 // Pavir.9NG590700.v4.1 // Pavir.6NG300300.v4.1 // Pavir.2NG620800.v4.1 // Pavir.3NG239400.v4.1 // Pavir.3NG068300.v4.1 // Pavir.2NG602300.v4.1 // Pavir.2KG270400.v4.1 // Pavir.9KG593400.v4.1 // Pavir.1KG293800.v4.1 // Pavir.3KG060100.v4.1 // Pavir.9KG433700.v4.1 // Pavir.9KG405700.v4.1 // Pavir.2KG576400.v4.1 // Pavir.9KG479…
GO:0003899	F	DNA-directed RNA polymerase activity	31	2296	76	15902	5.3e-06	0.00049	// Pavir.4KG365200.v4.1 // Pavir.9KG148900.v4.1 // Pavir.8KG087700.v4.1 // Pavir.2KG242300.v4.1 // Pavir.9KG468900.v4.1 // Pavir.9NG732800.v4.1 // Pavir.8KG350400.v4.1 // Pavir.7NG276200.v4.1 // Pavir.2NG232700.v4.1 // Pavir.3NG196800.v4.1 // Pavir.3KG393800.v4.1 // Pavir.6KG114300.v4.1 // Pavir.2KG260800.v4.1 // Pavir.2KG311800.v4.1 // Pavir.9KG370500.v4.1 // Pavir.3NG073300.v4.1 // Pavir.2NG480…	// Pavir.6NG068200.v4.1 // Pavir.1KG454100.v4.1 // Pavir.2KG222000.v4.1 // Pavir.8KG033700.v4.1 // Pavir.4KG365200.v4.1 // Pavir.3NG010200.v4.1 // Pavir.9KG370500.v4.1 // Pavir.6KG157000.v4.1 // Pavir.2KG280800.v4.1 // Pavir.2KG242300.v4.1 // Pavir.5KG002400.v4.1 // Pavir.4NG182800.v4.1 // Pavir.4KG350200.v4.1 // Pavir.9KG468900.v4.1 // Pavir.9NG732800.v4.1 // Pavir.7NG370900.v4.1 // Pavir.8KG350…
GO:0004386	F	helicase activity	34	2296	91	15902	8.7e-06	0.00075	// Pavir.3KG146500.v4.1 // Pavir.5KG617700.v4.1 // Pavir.4NG295900.v4.1 // Pavir.2KG090400.v4.1 // Pavir.1KG042100.v4.1 // Pavir.4KG370100.v4.1 // Pavir.9NG015600.v4.1 // Pavir.9KG362500.v4.1 // Pavir.2NG059900.v4.1 // Pavir.5KG037800.v4.1 // Pavir.3KG143000.v4.1 // Pavir.7NG205600.v4.1 // Pavir.3NG100600.v4.1 // Pavir.9NG342600.v4.1 // Pavir.2KG508600.v4.1 // Pavir.4KG052600.v4.1 // Pavir.9KG022…	// Pavir.3KG146500.v4.1 // Pavir.3KG488900.v4.1 // Pavir.2KG090400.v4.1 // Pavir.9NG101000.v4.1 // Pavir.8KG377800.v4.1 // Pavir.7KG373500.v4.1 // Pavir.9NG015600.v4.1 // Pavir.4NG208500.v4.1 // Pavir.6KG320800.v4.1 // Pavir.2KG508600.v4.1 // Pavir.2NG558300.v4.1 // Pavir.5KG416300.v4.1 // Pavir.5KG508600.v4.1 // Pavir.4NG199300.v4.1 // Pavir.J458700.v4.1 // Pavir.4KG006600.v4.1 // Pavir.4KG24050…
GO:0008135	F	translation factor activity, RNA binding	36	2296	100	15902	9.3e-06	0.00075	// Pavir.2KG586500.v4.1 // Pavir.9KG342700.v4.1 // Pavir.9NG407700.v4.1 // Pavir.2NG635100.v4.1 // Pavir.7NG328700.v4.1 // Pavir.5NG002000.v4.1 // Pavir.9NG798600.v4.1 // Pavir.9NG785800.v4.1 // Pavir.4KG117600.v4.1 // Pavir.9KG193700.v4.1 // Pavir.4NG215500.v4.1 // Pavir.2KG574900.v4.1 // Pavir.5KG511100.v4.1 // Pavir.9NG286400.v4.1 // Pavir.2KG555800.v4.1 // Pavir.2NG586400.v4.1 // Pavir.3KG309…	// Pavir.2NG635100.v4.1 // Pavir.5NG002000.v4.1 // Pavir.3KG370800.v4.1 // Pavir.9KG193700.v4.1 // Pavir.4NG215500.v4.1 // Pavir.2KG515400.v4.1 // Pavir.3KG453800.v4.1 // Pavir.1KG274000.v4.1 // Pavir.2NG574700.v4.1 // Pavir.9NG666300.v4.1 // Pavir.9NG064600.v4.1 // Pavir.1NG199300.v4.1 // Pavir.9KG652400.v4.1 // Pavir.2KG469100.v4.1 // Pavir.3KG561200.v4.1 // Pavir.1NG024100.v4.1 // Pavir.1KG192…
GO:0008026	F	ATP-dependent helicase activity	14	2296	18	15902	1.3e-05	0.00084	// Pavir.2NG059900.v4.1 // Pavir.3KG146500.v4.1 // Pavir.J458700.v4.1 // Pavir.5NG579800.v4.1 // Pavir.5KG617700.v4.1 // Pavir.3KG143000.v4.1 // Pavir.1KG042100.v4.1 // Pavir.2KG090400.v4.1 // Pavir.2NG357900.v4.1 // Pavir.9KG022300.v4.1 // Pavir.2KG508600.v4.1 // Pavir.2NG558300.v4.1 // Pavir.8NG299200.v4.1 // Pavir.9NG015600.v4.1	// Pavir.2NG059900.v4.1 // Pavir.3KG146500.v4.1 // Pavir.J458700.v4.1 // Pavir.7KG373400.v4.1 // Pavir.5NG579800.v4.1 // Pavir.5KG617700.v4.1 // Pavir.3KG143000.v4.1 // Pavir.1KG042100.v4.1 // Pavir.2KG090400.v4.1 // Pavir.2NG357900.v4.1 // Pavir.9KG022300.v4.1 // Pavir.2KG396900.v4.1 // Pavir.2KG508600.v4.1 // Pavir.7KG373500.v4.1 // Pavir.2NG558300.v4.1 // Pavir.8NG299200.v4.1 // Pavir.9NG01560…
GO:0070035	F	purine NTP-dependent helicase activity	14	2296	18	15902	1.3e-05	0.00084	// Pavir.2NG059900.v4.1 // Pavir.3KG146500.v4.1 // Pavir.J458700.v4.1 // Pavir.5NG579800.v4.1 // Pavir.5KG617700.v4.1 // Pavir.3KG143000.v4.1 // Pavir.1KG042100.v4.1 // Pavir.2KG090400.v4.1 // Pavir.2NG357900.v4.1 // Pavir.9KG022300.v4.1 // Pavir.2KG508600.v4.1 // Pavir.2NG558300.v4.1 // Pavir.8NG299200.v4.1 // Pavir.9NG015600.v4.1	// Pavir.2NG059900.v4.1 // Pavir.3KG146500.v4.1 // Pavir.J458700.v4.1 // Pavir.7KG373400.v4.1 // Pavir.5NG579800.v4.1 // Pavir.5KG617700.v4.1 // Pavir.3KG143000.v4.1 // Pavir.1KG042100.v4.1 // Pavir.2KG090400.v4.1 // Pavir.2NG357900.v4.1 // Pavir.9KG022300.v4.1 // Pavir.2KG396900.v4.1 // Pavir.2KG508600.v4.1 // Pavir.7KG373500.v4.1 // Pavir.2NG558300.v4.1 // Pavir.8NG299200.v4.1 // Pavir.9NG01560…
GO:0034062	F	RNA polymerase activity	33	2296	89	15902	1.3e-05	0.00084	// Pavir.4KG365200.v4.1 // Pavir.9KG148900.v4.1 // Pavir.8KG087700.v4.1 // Pavir.2KG242300.v4.1 // Pavir.7KG196400.v4.1 // Pavir.9KG468900.v4.1 // Pavir.9NG732800.v4.1 // Pavir.8KG350400.v4.1 // Pavir.7NG276200.v4.1 // Pavir.2NG232700.v4.1 // Pavir.3NG196800.v4.1 // Pavir.3KG393800.v4.1 // Pavir.6KG114300.v4.1 // Pavir.2KG260800.v4.1 // Pavir.2KG311800.v4.1 // Pavir.9KG370500.v4.1 // Pavir.3NG073…	// Pavir.9KG070600.v4.1 // Pavir.6KG157000.v4.1 // Pavir.J780500.v4.1 // Pavir.5KG002400.v4.1 // Pavir.1NG021700.v4.1 // Pavir.1NG466300.v4.1 // Pavir.J727300.v4.1 // Pavir.3KG512600.v4.1 // Pavir.3KG393800.v4.1 // Pavir.1KG454100.v4.1 // Pavir.8KG087700.v4.1 // Pavir.9NG184700.v4.1 // Pavir.9NG496000.v4.1 // Pavir.7NG370900.v4.1 // Pavir.5NG543000.v4.1 // Pavir.7NG071000.v4.1 // Pavir.2NG480200.…
GO:0004003	F	ATP-dependent DNA helicase activity	14	2296	18	15902	1.3e-05	0.00084	// Pavir.2NG059900.v4.1 // Pavir.3KG146500.v4.1 // Pavir.J458700.v4.1 // Pavir.5NG579800.v4.1 // Pavir.5KG617700.v4.1 // Pavir.3KG143000.v4.1 // Pavir.1KG042100.v4.1 // Pavir.2KG090400.v4.1 // Pavir.2NG357900.v4.1 // Pavir.9KG022300.v4.1 // Pavir.2KG508600.v4.1 // Pavir.2NG558300.v4.1 // Pavir.8NG299200.v4.1 // Pavir.9NG015600.v4.1	// Pavir.2NG059900.v4.1 // Pavir.3KG146500.v4.1 // Pavir.J458700.v4.1 // Pavir.7KG373400.v4.1 // Pavir.5NG579800.v4.1 // Pavir.5KG617700.v4.1 // Pavir.3KG143000.v4.1 // Pavir.1KG042100.v4.1 // Pavir.2KG090400.v4.1 // Pavir.2NG357900.v4.1 // Pavir.9KG022300.v4.1 // Pavir.2KG396900.v4.1 // Pavir.2KG508600.v4.1 // Pavir.7KG373500.v4.1 // Pavir.2NG558300.v4.1 // Pavir.8NG299200.v4.1 // Pavir.9NG01560…
GO:0003678	F	DNA helicase activity	26	2296	62	15902	2e-05	0.0012	// Pavir.3KG146500.v4.1 // Pavir.5KG617700.v4.1 // Pavir.4NG295900.v4.1 // Pavir.2KG090400.v4.1 // Pavir.9NG015600.v4.1 // Pavir.2NG059900.v4.1 // Pavir.3KG143000.v4.1 // Pavir.1KG042100.v4.1 // Pavir.9NG342600.v4.1 // Pavir.2KG508600.v4.1 // Pavir.4KG052600.v4.1 // Pavir.9KG022300.v4.1 // Pavir.4NG079600.v4.1 // Pavir.4NG324300.v4.1 // Pavir.2NG558300.v4.1 // Pavir.8NG299200.v4.1 // Pavir.9NG745…	// Pavir.3KG146500.v4.1 // Pavir.4NG079600.v4.1 // Pavir.3KG488900.v4.1 // Pavir.5KG617700.v4.1 // Pavir.4NG295900.v4.1 // Pavir.2KG090400.v4.1 // Pavir.8KG377800.v4.1 // Pavir.5KG026700.v4.1 // Pavir.5NG504000.v4.1 // Pavir.4KG370100.v4.1 // Pavir.7KG373400.v4.1 // Pavir.7KG373500.v4.1 // Pavir.9NG015600.v4.1 // Pavir.8NG317500.v4.1 // Pavir.7NG443100.v4.1 // Pavir.4NG323600.v4.1 // Pavir.2NG059…
GO:0003697	F	single-stranded DNA binding	16	2296	26	15902	2.6e-05	0.0015	// Pavir.5KG730400.v4.1 // Pavir.5NG261900.v4.1 // Pavir.5KG455600.v4.1 // Pavir.5KG568200.v4.1 // Pavir.9KG632500.v4.1 // Pavir.4NG295900.v4.1 // Pavir.3KG353900.v4.1 // Pavir.9NG653200.v4.1 // Pavir.9KG075800.v4.1 // Pavir.9KG078900.v4.1 // Pavir.4KG370100.v4.1 // Pavir.6KG010000.v4.1 // Pavir.5KG700000.v4.1 // Pavir.5KG761300.v4.1 // Pavir.5NG521300.v4.1 // Pavir.9NG193300.v4.1	// Pavir.8NG220600.v4.1 // Pavir.4NG295900.v4.1 // Pavir.2KG065700.v4.1 // Pavir.9KG075800.v4.1 // Pavir.9KG078900.v4.1 // Pavir.5KG700000.v4.1 // Pavir.5NG261900.v4.1 // Pavir.5KG568200.v4.1 // Pavir.9KG632500.v4.1 // Pavir.7NG243500.v4.1 // Pavir.9NG189500.v4.1 // Pavir.9KG103000.v4.1 // Pavir.1KG022900.v4.1 // Pavir.5KG730400.v4.1 // Pavir.3KG353900.v4.1 // Pavir.5KG761300.v4.1 // Pavir.5NG521…
GO:0008094	F	DNA-dependent ATPase activity	18	2296	35	15902	4.9e-05	0.0027	// Pavir.2NG059900.v4.1 // Pavir.3KG146500.v4.1 // Pavir.J458700.v4.1 // Pavir.5KG178400.v4.1 // Pavir.9NG060900.v4.1 // Pavir.5KG617700.v4.1 // Pavir.3KG143000.v4.1 // Pavir.1KG042100.v4.1 // Pavir.2KG090400.v4.1 // Pavir.2NG357900.v4.1 // Pavir.9KG022300.v4.1 // Pavir.2KG508600.v4.1 // Pavir.2NG256200.v4.1 // Pavir.2NG558300.v4.1 // Pavir.8NG299200.v4.1 // Pavir.9NG015600.v4.1 // Pavir.8KG28690…	// Pavir.3KG146500.v4.1 // Pavir.5KG178400.v4.1 // Pavir.9NG060900.v4.1 // Pavir.5KG617700.v4.1 // Pavir.2KG090400.v4.1 // Pavir.8NG299200.v4.1 // Pavir.J017200.v4.1 // Pavir.7KG373500.v4.1 // Pavir.2NG256200.v4.1 // Pavir.5NG178200.v4.1 // Pavir.9NG015600.v4.1 // Pavir.7NG443100.v4.1 // Pavir.8NG114700.v4.1 // Pavir.2NG059900.v4.1 // Pavir.9NG417800.v4.1 // Pavir.3KG143000.v4.1 // Pavir.1KG04210…
GO:0004812	F	aminoacyl-tRNA ligase activity	33	2296	97	15902	5.4e-05	0.0028	// Pavir.5KG019200.v4.1 // Pavir.2KG415900.v4.1 // Pavir.9KG469200.v4.1 // Pavir.9NG641800.v4.1 // Pavir.2KG397600.v4.1 // Pavir.9NG222200.v4.1 // Pavir.9KG622000.v4.1 // Pavir.5KG058100.v4.1 // Pavir.8KG023100.v4.1 // Pavir.7NG150600.v4.1 // Pavir.3NG185500.v4.1 // Pavir.5KG017900.v4.1 // Pavir.3KG151100.v4.1 // Pavir.5KG085900.v4.1 // Pavir.6KG052100.v4.1 // Pavir.5NG054900.v4.1 // Pavir.8KG125…	// Pavir.9NG136300.v4.1 // Pavir.4KG344900.v4.1 // Pavir.9NG452300.v4.1 // Pavir.9NG380900.v4.1 // Pavir.2NG564400.v4.1 // Pavir.8NG020800.v4.1 // Pavir.2KG513600.v4.1 // Pavir.3KG151100.v4.1 // Pavir.9KG275600.v4.1 // Pavir.2NG029700.v4.1 // Pavir.3KG362000.v4.1 // Pavir.5NG085100.v4.1 // Pavir.5KG125900.v4.1 // Pavir.5NG247300.v4.1 // Pavir.4KG113100.v4.1 // Pavir.5KG235700.v4.1 // Pavir.9KG628…
GO:0016876	F	ligase activity, forming aminoacyl-tRNA and related compounds	33	2296	100	15902	8.7e-05	0.0042	// Pavir.5KG019200.v4.1 // Pavir.2KG415900.v4.1 // Pavir.9KG469200.v4.1 // Pavir.9NG641800.v4.1 // Pavir.2KG397600.v4.1 // Pavir.9NG222200.v4.1 // Pavir.9KG622000.v4.1 // Pavir.5KG058100.v4.1 // Pavir.8KG023100.v4.1 // Pavir.7NG150600.v4.1 // Pavir.3NG185500.v4.1 // Pavir.5KG017900.v4.1 // Pavir.3KG151100.v4.1 // Pavir.5KG085900.v4.1 // Pavir.6KG052100.v4.1 // Pavir.5NG054900.v4.1 // Pavir.8KG125…	// Pavir.9NG136300.v4.1 // Pavir.4KG344900.v4.1 // Pavir.9NG452300.v4.1 // Pavir.9NG380900.v4.1 // Pavir.2NG564400.v4.1 // Pavir.8NG020800.v4.1 // Pavir.2KG513600.v4.1 // Pavir.3KG151100.v4.1 // Pavir.9KG275600.v4.1 // Pavir.2NG029700.v4.1 // Pavir.3KG362000.v4.1 // Pavir.5NG085100.v4.1 // Pavir.5KG125900.v4.1 // Pavir.5NG247300.v4.1 // Pavir.4KG113100.v4.1 // Pavir.5KG235700.v4.1 // Pavir.9KG628…
GO:0016875	F	ligase activity, forming carbon-oxygen bonds	33	2296	100	15902	8.7e-05	0.0042	// Pavir.5KG019200.v4.1 // Pavir.2KG415900.v4.1 // Pavir.9KG469200.v4.1 // Pavir.9NG641800.v4.1 // Pavir.2KG397600.v4.1 // Pavir.9NG222200.v4.1 // Pavir.9KG622000.v4.1 // Pavir.5KG058100.v4.1 // Pavir.8KG023100.v4.1 // Pavir.7NG150600.v4.1 // Pavir.3NG185500.v4.1 // Pavir.5KG017900.v4.1 // Pavir.3KG151100.v4.1 // Pavir.5KG085900.v4.1 // Pavir.6KG052100.v4.1 // Pavir.5NG054900.v4.1 // Pavir.8KG125…	// Pavir.9NG136300.v4.1 // Pavir.4KG344900.v4.1 // Pavir.9NG452300.v4.1 // Pavir.9NG380900.v4.1 // Pavir.2NG564400.v4.1 // Pavir.8NG020800.v4.1 // Pavir.2KG513600.v4.1 // Pavir.3KG151100.v4.1 // Pavir.9KG275600.v4.1 // Pavir.2NG029700.v4.1 // Pavir.3KG362000.v4.1 // Pavir.5NG085100.v4.1 // Pavir.5KG125900.v4.1 // Pavir.5NG247300.v4.1 // Pavir.4KG113100.v4.1 // Pavir.5KG235700.v4.1 // Pavir.9KG628…
GO:0016874	F	ligase activity	56	2296	222	15902	0.00024	0.011	// Pavir.5KG019200.v4.1 // Pavir.2KG415900.v4.1 // Pavir.2NG579800.v4.1 // Pavir.3KG362000.v4.1 // Pavir.9KG469200.v4.1 // Pavir.3NG237700.v4.1 // Pavir.5KG428300.v4.1 // Pavir.2KG397600.v4.1 // Pavir.9NG222200.v4.1 // Pavir.9KG622000.v4.1 // Pavir.9NG479700.v4.1 // Pavir.6KG258700.v4.1 // Pavir.8NG035300.v4.1 // Pavir.5KG058100.v4.1 // Pavir.8KG023100.v4.1 // Pavir.7NG326000.v4.1 // Pavir.7NG150…	// Pavir.9NG136300.v4.1 // Pavir.4KG344900.v4.1 // Pavir.8KG176700.v4.1 // Pavir.9NG685100.v4.1 // Pavir.9NG452300.v4.1 // Pavir.8KG368900.v4.1 // Pavir.5KG428300.v4.1 // Pavir.6KG120900.v4.1 // Pavir.5KG415200.v4.1 // Pavir.2NG564400.v4.1 // Pavir.8NG020800.v4.1 // Pavir.3KG007200.v4.1 // Pavir.9KG132600.v4.1 // Pavir.2KG513600.v4.1 // Pavir.5NG329300.v4.1 // Pavir.3KG151100.v4.1 // Pavir.5NG158…
GO:0003743	F	translation initiation factor activity	23	2296	63	15902	0.00031	0.013	// Pavir.2KG586500.v4.1 // Pavir.9KG342700.v4.1 // Pavir.2NG635100.v4.1 // Pavir.7NG328700.v4.1 // Pavir.5NG002000.v4.1 // Pavir.9NG798600.v4.1 // Pavir.9NG785800.v4.1 // Pavir.4KG117600.v4.1 // Pavir.9KG193700.v4.1 // Pavir.5KG511100.v4.1 // Pavir.9NG286400.v4.1 // Pavir.3KG309000.v4.1 // Pavir.9NG469000.v4.1 // Pavir.6KG021100.v4.1 // Pavir.2NG125000.v4.1 // Pavir.9KG652400.v4.1 // Pavir.5KG010…	// Pavir.1NG047200.v4.1 // Pavir.5KG288500.v4.1 // Pavir.1NG021400.v4.1 // Pavir.2KG586500.v4.1 // Pavir.2NG411000.v4.1 // Pavir.2NG519400.v4.1 // Pavir.9KG342700.v4.1 // Pavir.2NG635100.v4.1 // Pavir.5KG777500.v4.1 // Pavir.9KG561700.v4.1 // Pavir.5KG579500.v4.1 // Pavir.5NG002000.v4.1 // Pavir.7KG395700.v4.1 // Pavir.7KG129700.v4.1 // Pavir.3KG370800.v4.1 // Pavir.9NG785800.v4.1 // Pavir.6NG019…
GO:0032561	F	guanyl ribonucleotide binding	64	2296	267	15902	0.0003	0.013	// Pavir.3KG309700.v4.1 // Pavir.9NG251100.v4.1 // Pavir.1NG268000.v4.1 // Pavir.J271200.v4.1 // Pavir.9NG122600.v4.1 // Pavir.6KG085100.v4.1 // Pavir.3KG307800.v4.1 // Pavir.9NG200700.v4.1 // Pavir.7NG036100.v4.1 // Pavir.9NG095300.v4.1 // Pavir.6KG096900.v4.1 // Pavir.9NG592800.v4.1 // Pavir.7NG380600.v4.1 // Pavir.8NG035300.v4.1 // Pavir.4NG199000.v4.1 // Pavir.J615600.v4.1 // Pavir.J758000.v4…	// Pavir.1NG268000.v4.1 // Pavir.5KG442800.v4.1 // Pavir.4KG289100.v4.1 // Pavir.2KG542200.v4.1 // Pavir.1KG236400.v4.1 // Pavir.9NG122600.v4.1 // Pavir.3KG309700.v4.1 // Pavir.J000100.v4.1 // Pavir.5KG420700.v4.1 // Pavir.1KG055000.v4.1 // Pavir.7NG036100.v4.1 // Pavir.9NG095300.v4.1 // Pavir.J783200.v4.1 // Pavir.1KG503900.v4.1 // Pavir.2KG272500.v4.1 // Pavir.3KG214100.v4.1 // Pavir.1NG039600.…
GO:0005525	F	GTP binding	64	2296	267	15902	0.0003	0.013	// Pavir.3KG309700.v4.1 // Pavir.9NG251100.v4.1 // Pavir.1NG268000.v4.1 // Pavir.J271200.v4.1 // Pavir.9NG122600.v4.1 // Pavir.6KG085100.v4.1 // Pavir.3KG307800.v4.1 // Pavir.9NG200700.v4.1 // Pavir.7NG036100.v4.1 // Pavir.9NG095300.v4.1 // Pavir.6KG096900.v4.1 // Pavir.9NG592800.v4.1 // Pavir.7NG380600.v4.1 // Pavir.8NG035300.v4.1 // Pavir.4NG199000.v4.1 // Pavir.J615600.v4.1 // Pavir.J758000.v4…	// Pavir.1NG268000.v4.1 // Pavir.5KG442800.v4.1 // Pavir.4KG289100.v4.1 // Pavir.2KG542200.v4.1 // Pavir.1KG236400.v4.1 // Pavir.9NG122600.v4.1 // Pavir.3KG309700.v4.1 // Pavir.J000100.v4.1 // Pavir.5KG420700.v4.1 // Pavir.1KG055000.v4.1 // Pavir.7NG036100.v4.1 // Pavir.9NG095300.v4.1 // Pavir.J783200.v4.1 // Pavir.1KG503900.v4.1 // Pavir.2KG272500.v4.1 // Pavir.3KG214100.v4.1 // Pavir.1NG039600.…
GO:0043139	F	5'-3' DNA helicase activity	8	2296	8	15902	0.00032	0.013	// Pavir.J458700.v4.1 // Pavir.5NG579800.v4.1 // Pavir.5KG617700.v4.1 // Pavir.4NG295900.v4.1 // Pavir.4KG370100.v4.1 // Pavir.2NG357900.v4.1 // Pavir.2KG508600.v4.1 // Pavir.2NG558300.v4.1	// Pavir.J458700.v4.1 // Pavir.5NG579800.v4.1 // Pavir.5KG617700.v4.1 // Pavir.4NG295900.v4.1 // Pavir.4KG370100.v4.1 // Pavir.2NG357900.v4.1 // Pavir.2KG508600.v4.1 // Pavir.2NG558300.v4.1
GO:0000049	F	tRNA binding	10	2296	14	15902	0.00037	0.014	// Pavir.3KG362000.v4.1 // Pavir.9NG641800.v4.1 // Pavir.5NG546300.v4.1 // Pavir.7NG040100.v4.1 // Pavir.9KG622000.v4.1 // Pavir.3NG306000.v4.1 // Pavir.3KG151100.v4.1 // Pavir.1NG403500.v4.1 // Pavir.3KG486600.v4.1 // Pavir.5KG603100.v4.1	// Pavir.3KG362000.v4.1 // Pavir.3KG446600.v4.1 // Pavir.5NG546300.v4.1 // Pavir.7NG040100.v4.1 // Pavir.9NG641800.v4.1 // Pavir.1KG494300.v4.1 // Pavir.9KG622000.v4.1 // Pavir.3KG151100.v4.1 // Pavir.1NG403500.v4.1 // Pavir.3KG486600.v4.1 // Pavir.3NG189900.v4.1 // Pavir.5KG603100.v4.1 // Pavir.3NG306000.v4.1 // Pavir.7KG081800.v4.1
GO:0003746	F	translation elongation factor activity	12	2296	21	15902	0.00043	0.016	// Pavir.2NG622200.v4.1 // Pavir.1NG117100.v4.1 // Pavir.4NG215500.v4.1 // Pavir.9NG822900.v4.1 // Pavir.2NG586400.v4.1 // Pavir.1KG143800.v4.1 // Pavir.2KG555800.v4.1 // Pavir.1KG192600.v4.1 // Pavir.9NG407700.v4.1 // Pavir.6NG183100.v4.1 // Pavir.2KG574900.v4.1 // Pavir.1KG143700.v4.1	// Pavir.1KG143800.v4.1 // Pavir.2KG554800.v4.1 // Pavir.2NG622200.v4.1 // Pavir.1NG117100.v4.1 // Pavir.4NG215500.v4.1 // Pavir.2KG574900.v4.1 // Pavir.3KG453800.v4.1 // Pavir.9NG047100.v4.1 // Pavir.3KG466000.v4.1 // Pavir.3NG230000.v4.1 // Pavir.2NG574700.v4.1 // Pavir.2KG555800.v4.1 // Pavir.9NG407700.v4.1 // Pavir.9NG064600.v4.1 // Pavir.1KG192600.v4.1 // Pavir.2NG586400.v4.1 // Pavir.2KG523…
GO:0019001	F	guanyl nucleotide binding	65	2296	277	15902	0.00044	0.016	// Pavir.3KG309700.v4.1 // Pavir.9NG251100.v4.1 // Pavir.1NG268000.v4.1 // Pavir.J271200.v4.1 // Pavir.9NG122600.v4.1 // Pavir.6KG085100.v4.1 // Pavir.3KG307800.v4.1 // Pavir.9NG200700.v4.1 // Pavir.7NG036100.v4.1 // Pavir.9NG095300.v4.1 // Pavir.6KG096900.v4.1 // Pavir.9NG592800.v4.1 // Pavir.7NG380600.v4.1 // Pavir.8NG035300.v4.1 // Pavir.4NG199000.v4.1 // Pavir.J615600.v4.1 // Pavir.J758000.v4…	// Pavir.1NG268000.v4.1 // Pavir.5KG442800.v4.1 // Pavir.J783200.v4.1 // Pavir.2KG542200.v4.1 // Pavir.1KG236400.v4.1 // Pavir.9NG122600.v4.1 // Pavir.3KG309700.v4.1 // Pavir.J000100.v4.1 // Pavir.5KG420700.v4.1 // Pavir.1KG055000.v4.1 // Pavir.7NG036100.v4.1 // Pavir.9NG095300.v4.1 // Pavir.1KG503900.v4.1 // Pavir.2KG272500.v4.1 // Pavir.3KG214100.v4.1 // Pavir.1NG039600.v4.1 // Pavir.2NG046200.…
GO:0043141	F	ATP-dependent 5'-3' DNA helicase activity	6	2296	6	15902	0.0019	0.066	// Pavir.J458700.v4.1 // Pavir.5NG579800.v4.1 // Pavir.5KG617700.v4.1 // Pavir.2KG508600.v4.1 // Pavir.2NG357900.v4.1 // Pavir.2NG558300.v4.1	// Pavir.J458700.v4.1 // Pavir.5NG579800.v4.1 // Pavir.5KG617700.v4.1 // Pavir.2KG508600.v4.1 // Pavir.2NG357900.v4.1 // Pavir.2NG558300.v4.1
GO:0016866	F	intramolecular transferase activity	20	2296	61	15902	0.0021	0.074	// Pavir.3NG068300.v4.1 // Pavir.3KG060100.v4.1 // Pavir.9KG479400.v4.1 // Pavir.2KG270400.v4.1 // Pavir.5KG641700.v4.1 // Pavir.1NG250100.v4.1 // Pavir.9NG687000.v4.1 // Pavir.9KG593400.v4.1 // Pavir.1KG293800.v4.1 // Pavir.4KG355600.v4.1 // Pavir.9NG590700.v4.1 // Pavir.6NG300300.v4.1 // Pavir.3KG353400.v4.1 // Pavir.1KG438200.v4.1 // Pavir.9NG743900.v4.1 // Pavir.1KG086400.v4.1 // Pavir.J49260…	// Pavir.5KG557800.v4.1 // Pavir.1NG536400.v4.1 // Pavir.7KG048600.v4.1 // Pavir.1NG250100.v4.1 // Pavir.5NG100400.v4.1 // Pavir.4KG104100.v4.1 // Pavir.4KG355600.v4.1 // Pavir.9NG590700.v4.1 // Pavir.6NG300300.v4.1 // Pavir.3KG512500.v4.1 // Pavir.2NG272900.v4.1 // Pavir.2NG620800.v4.1 // Pavir.3NG239400.v4.1 // Pavir.1KG086400.v4.1 // Pavir.2KG232200.v4.1 // Pavir.2KG294000.v4.1 // Pavir.5KG594…
GO:0004045	F	aminoacyl-tRNA hydrolase activity	8	2296	13	15902	0.0028	0.094	// Pavir.7KG346200.v4.1 // Pavir.3KG340800.v4.1 // Pavir.9NG596100.v4.1 // Pavir.5KG484100.v4.1 // Pavir.7NG372800.v4.1 // Pavir.7KG425000.v4.1 // Pavir.5KG114200.v4.1 // Pavir.J322500.v4.1	// Pavir.7KG346200.v4.1 // Pavir.5NG453900.v4.1 // Pavir.3KG340800.v4.1 // Pavir.9NG596100.v4.1 // Pavir.5KG484100.v4.1 // Pavir.3KG280300.v4.1 // Pavir.9KG442500.v4.1 // Pavir.5NG122700.v4.1 // Pavir.9NG290600.v4.1 // Pavir.7NG372800.v4.1 // Pavir.7KG425000.v4.1 // Pavir.5KG114200.v4.1 // Pavir.J322500.v4.1
GO:0030983	F	mismatched DNA binding	9	2296	17	15902	0.0033	0.11	// Pavir.2KG297200.v4.1 // Pavir.4KG227500.v4.1 // Pavir.2NG485800.v4.1 // Pavir.1KG357800.v4.1 // Pavir.2NG321800.v4.1 // Pavir.J382000.v4.1 // Pavir.7KG247600.v4.1 // Pavir.7KG371200.v4.1 // Pavir.9NG353700.v4.1	// Pavir.9NG353500.v4.1 // Pavir.2KG297200.v4.1 // Pavir.2KG397000.v4.1 // Pavir.4KG227500.v4.1 // Pavir.2NG485800.v4.1 // Pavir.1KG357800.v4.1 // Pavir.2NG321800.v4.1 // Pavir.7NG443600.v4.1 // Pavir.J382000.v4.1 // Pavir.9NG353700.v4.1 // Pavir.7KG247600.v4.1 // Pavir.9KG141700.v4.1 // Pavir.7KG372900.v4.1 // Pavir.9NG244600.v4.1 // Pavir.7KG371200.v4.1 // Pavir.1NG325500.v4.1 // Pavir.2NG46250…
GO:0008175	F	tRNA methyltransferase activity	8	2296	14	15902	0.0039	0.12	// Pavir.4KG197100.v4.1 // Pavir.9NG700800.v4.1 // Pavir.5KG266500.v4.1 // Pavir.4NG105900.v4.1 // Pavir.9KG200000.v4.1 // Pavir.J188700.v4.1 // Pavir.3KG389600.v4.1 // Pavir.1NG340900.v4.1	// Pavir.5NG235900.v4.1 // Pavir.5KG266500.v4.1 // Pavir.9NG700800.v4.1 // Pavir.4KG197100.v4.1 // Pavir.1KG372700.v4.1 // Pavir.5NG352500.v4.1 // Pavir.J188700.v4.1 // Pavir.9KG200000.v4.1 // Pavir.4NG105900.v4.1 // Pavir.3NG150300.v4.1 // Pavir.3KG389600.v4.1 // Pavir.1NG340900.v4.1 // Pavir.9NG326300.v4.1 // Pavir.5KG066500.v4.1
GO:0016423	F	tRNA (guanine) methyltransferase activity	8	2296	14	15902	0.0039	0.12	// Pavir.4KG197100.v4.1 // Pavir.9NG700800.v4.1 // Pavir.5KG266500.v4.1 // Pavir.4NG105900.v4.1 // Pavir.9KG200000.v4.1 // Pavir.J188700.v4.1 // Pavir.3KG389600.v4.1 // Pavir.1NG340900.v4.1	// Pavir.5NG235900.v4.1 // Pavir.5KG266500.v4.1 // Pavir.9NG700800.v4.1 // Pavir.4KG197100.v4.1 // Pavir.1KG372700.v4.1 // Pavir.5NG352500.v4.1 // Pavir.J188700.v4.1 // Pavir.9KG200000.v4.1 // Pavir.4NG105900.v4.1 // Pavir.3NG150300.v4.1 // Pavir.3KG389600.v4.1 // Pavir.1NG340900.v4.1 // Pavir.9NG326300.v4.1 // Pavir.5KG066500.v4.1
GO:0016743	F	carboxyl- or carbamoyltransferase activity	5	2296	5	15902	0.0046	0.13	// Pavir.1KG468100.v4.1 // Pavir.1NG449200.v4.1 // Pavir.6KG176800.v4.1 // Pavir.1NG445600.v4.1 // Pavir.6NG180600.v4.1	// Pavir.1KG468100.v4.1 // Pavir.1NG449200.v4.1 // Pavir.6KG176800.v4.1 // Pavir.1NG445600.v4.1 // Pavir.6NG180600.v4.1
GO:0008097	F	5S rRNA binding	5	2296	5	15902	0.0046	0.13	// Pavir.5KG397000.v4.1 // Pavir.9KG102400.v4.1 // Pavir.5KG696400.v4.1 // Pavir.5NG383600.v4.1 // Pavir.9KG230000.v4.1	// Pavir.5KG397000.v4.1 // Pavir.9KG102400.v4.1 // Pavir.5KG696400.v4.1 // Pavir.9KG230000.v4.1 // Pavir.5NG383600.v4.1
GO:0017056	F	structural constituent of nuclear pore	5	2296	5	15902	0.0046	0.13	// Pavir.9NG840300.v4.1 // Pavir.8KG360500.v4.1 // Pavir.5KG651600.v4.1 // Pavir.9KG541500.v4.1 // Pavir.J477700.v4.1	// Pavir.9NG840300.v4.1 // Pavir.8KG360500.v4.1 // Pavir.5KG651600.v4.1 // Pavir.9KG541500.v4.1 // Pavir.J477700.v4.1
GO:0051082	F	unfolded protein binding	18	2296	58	15902	0.0056	0.16	// Pavir.3NG028800.v4.1 // Pavir.6KG320100.v4.1 // Pavir.1KG249400.v4.1 // Pavir.4KG244700.v4.1 // Pavir.9NG601100.v4.1 // Pavir.2NG269900.v4.1 // Pavir.3NG222700.v4.1 // Pavir.1KG250300.v4.1 // Pavir.3KG460900.v4.1 // Pavir.3NG024000.v4.1 // Pavir.3KG144700.v4.1 // Pavir.1NG166700.v4.1 // Pavir.8NG165400.v4.1 // Pavir.1KG057300.v4.1 // Pavir.9NG194700.v4.1 // Pavir.8KG399700.v4.1 // Pavir.6NG290…	// Pavir.2KG063400.v4.1 // Pavir.3NG028800.v4.1 // Pavir.1KG340300.v4.1 // Pavir.9KG079700.v4.1 // Pavir.1KG543300.v4.1 // Pavir.9KG384500.v4.1 // Pavir.7NG154100.v4.1 // Pavir.5KG695000.v4.1 // Pavir.1NG301900.v4.1 // Pavir.4KG003200.v4.1 // Pavir.8NG165400.v4.1 // Pavir.1NG166700.v4.1 // Pavir.1KG176000.v4.1 // Pavir.6KG320100.v4.1 // Pavir.4NG326800.v4.1 // Pavir.1NG501300.v4.1 // Pavir.1KG420…
GO:0034061	F	DNA polymerase activity	6	2296	9	15902	0.0073	0.2	// Pavir.1KG040300.v4.1 // Pavir.6NG079600.v4.1 // Pavir.4KG196800.v4.1 // Pavir.9KG549800.v4.1 // Pavir.7NG385400.v4.1 // Pavir.1NG033400.v4.1	// Pavir.1KG040300.v4.1 // Pavir.6NG079600.v4.1 // Pavir.4KG196800.v4.1 // Pavir.7KG407600.v4.1 // Pavir.9KG549800.v4.1 // Pavir.7NG385400.v4.1 // Pavir.9NG769500.v4.1 // Pavir.1NG033400.v4.1 // Pavir.4NG106200.v4.1
GO:0003684	F	damaged DNA binding	9	2296	21	15902	0.0095	0.25	// Pavir.2NG059900.v4.1 // Pavir.1NG075900.v4.1 // Pavir.6NG135400.v4.1 // Pavir.2KG090400.v4.1 // Pavir.5NG504600.v4.1 // Pavir.5KG550700.v4.1 // Pavir.1NG075800.v4.1 // Pavir.6NG110400.v4.1 // Pavir.1KG082900.v4.1	// Pavir.2NG059900.v4.1 // Pavir.1NG075900.v4.1 // Pavir.3NG128500.v4.1 // Pavir.1KG151900.v4.1 // Pavir.4KG206000.v4.1 // Pavir.4KG337400.v4.1 // Pavir.1NG287800.v4.1 // Pavir.6NG135400.v4.1 // Pavir.1KG083000.v4.1 // Pavir.2NG322100.v4.1 // Pavir.2KG090400.v4.1 // Pavir.6KG267300.v4.1 // Pavir.6KG255700.v4.1 // Pavir.1KG330200.v4.1 // Pavir.5NG504600.v4.1 // Pavir.5KG550700.v4.1 // Pavir.9KG101…
GO:0004550	F	nucleoside diphosphate kinase activity	6	2296	10	15902	0.01	0.27	// Pavir.9NG460800.v4.1 // Pavir.3KG490200.v4.1 // Pavir.9KG339600.v4.1 // Pavir.3NG249300.v4.1 // Pavir.1KG477000.v4.1 // Pavir.1NG304300.v4.1	// Pavir.9NG460800.v4.1 // Pavir.2NG149800.v4.1 // Pavir.3KG490200.v4.1 // Pavir.9KG339600.v4.1 // Pavir.2NG491100.v4.1 // Pavir.1KG477000.v4.1 // Pavir.2KG442900.v4.1 // Pavir.3NG249300.v4.1 // Pavir.9NG633500.v4.1 // Pavir.1NG304300.v4.1
GO:0003887	F	DNA-directed DNA polymerase activity	5	2296	7	15902	0.012	0.3	// Pavir.7NG385400.v4.1 // Pavir.6NG079600.v4.1 // Pavir.1NG033400.v4.1 // Pavir.9KG549800.v4.1 // Pavir.1KG040300.v4.1	// Pavir.1KG040300.v4.1 // Pavir.6NG079600.v4.1 // Pavir.7KG407600.v4.1 // Pavir.9KG549800.v4.1 // Pavir.7NG385400.v4.1 // Pavir.9NG769500.v4.1 // Pavir.1NG033400.v4.1
GO:0004809	F	tRNA (guanine-N2-)-methyltransferase activity	5	2296	8	15902	0.017	0.43	// Pavir.1NG340900.v4.1 // Pavir.9NG700800.v4.1 // Pavir.J188700.v4.1 // Pavir.3KG389600.v4.1 // Pavir.5KG266500.v4.1	// Pavir.5KG266500.v4.1 // Pavir.9NG700800.v4.1 // Pavir.1KG372700.v4.1 // Pavir.5NG352500.v4.1 // Pavir.J188700.v4.1 // Pavir.3NG150300.v4.1 // Pavir.3KG389600.v4.1 // Pavir.1NG340900.v4.1
GO:0004518	F	nuclease activity	26	2296	109	15902	0.018	0.43	// Pavir.1KG384900.v4.1 // Pavir.1NG375700.v4.1 // Pavir.3KG321200.v4.1 // Pavir.J065700.v4.1 // Pavir.7NG386900.v4.1 // Pavir.7NG385400.v4.1 // Pavir.4NG288600.v4.1 // Pavir.7NG018200.v4.1 // Pavir.J559500.v4.1 // Pavir.9KG632500.v4.1 // Pavir.4KG390900.v4.1 // Pavir.2NG266700.v4.1 // Pavir.3NG094900.v4.1 // Pavir.5NG551700.v4.1 // Pavir.7KG406100.v4.1 // Pavir.5NG627200.v4.1 // Pavir.4KG268800.…	// Pavir.2KG384400.v4.1 // Pavir.9KG563500.v4.1 // Pavir.7NG443600.v4.1 // Pavir.J065700.v4.1 // Pavir.2KG075100.v4.1 // Pavir.5NG166300.v4.1 // Pavir.J518600.v4.1 // Pavir.5KG117700.v4.1 // Pavir.5KG689900.v4.1 // Pavir.9NG321900.v4.1 // Pavir.7KG054900.v4.1 // Pavir.2NG626500.v4.1 // Pavir.5NG173600.v4.1 // Pavir.6NG143400.v4.1 // Pavir.7KG406100.v4.1 // Pavir.4KG390900.v4.1 // Pavir.9KG476200.…
GO:0008757	F	S-adenosylmethionine-dependent methyltransferase activity	14	2296	47	15902	0.018	0.43	// Pavir.3KG309800.v4.1 // Pavir.3KG307900.v4.1 // Pavir.7KG329800.v4.1 // Pavir.9NG700800.v4.1 // Pavir.5KG266500.v4.1 // Pavir.5NG547600.v4.1 // Pavir.J188700.v4.1 // Pavir.9KG200000.v4.1 // Pavir.4KG197100.v4.1 // Pavir.9NG162800.v4.1 // Pavir.3KG389600.v4.1 // Pavir.1NG340900.v4.1 // Pavir.4NG105900.v4.1 // Pavir.5NG480400.v4.1	// Pavir.2NG292200.v4.1 // Pavir.7KG329800.v4.1 // Pavir.2KG163600.v4.1 // Pavir.3NG150300.v4.1 // Pavir.6KG406200.v4.1 // Pavir.1NG453200.v4.1 // Pavir.4NG246400.v4.1 // Pavir.2KG294500.v4.1 // Pavir.3KG307900.v4.1 // Pavir.7NG322900.v4.1 // Pavir.J188700.v4.1 // Pavir.9NG326300.v4.1 // Pavir.7NG267400.v4.1 // Pavir.7KG207100.v4.1 // Pavir.5NG547600.v4.1 // Pavir.1NG340900.v4.1 // Pavir.5KG74610…
GO:0016853	F	isomerase activity	44	2296	211	15902	0.019	0.44	// Pavir.5KG178400.v4.1 // Pavir.1NG250100.v4.1 // Pavir.9NG060900.v4.1 // Pavir.4KG355600.v4.1 // Pavir.9NG590700.v4.1 // Pavir.6NG300300.v4.1 // Pavir.9KG635900.v4.1 // Pavir.1KG086400.v4.1 // Pavir.2NG410200.v4.1 // Pavir.9KG372700.v4.1 // Pavir.5NG249700.v4.1 // Pavir.3NG068300.v4.1 // Pavir.1NG108700.v4.1 // Pavir.4KG129600.v4.1 // Pavir.2KG270400.v4.1 // Pavir.9NG656600.v4.1 // Pavir.9KG593…	// Pavir.9KG430000.v4.1 // Pavir.4KG166600.v4.1 // Pavir.1KG356100.v4.1 // Pavir.J017200.v4.1 // Pavir.9NG232600.v4.1 // Pavir.2KG214900.v4.1 // Pavir.3KG491100.v4.1 // Pavir.2KG232200.v4.1 // Pavir.2NG602300.v4.1 // Pavir.9NG082500.v4.1 // Pavir.2NG450900.v4.1 // Pavir.9KG593400.v4.1 // Pavir.5KG227700.v4.1 // Pavir.5NG249700.v4.1 // Pavir.9KG044100.v4.1 // Pavir.1KG461900.v4.1 // Pavir.1KG18270…
GO:0019205	F	nucleobase-containing compound kinase activity	11	2296	34	15902	0.022	0.5	// Pavir.7NG434300.v4.1 // Pavir.9NG460800.v4.1 // Pavir.9NG505600.v4.1 // Pavir.9KG339600.v4.1 // Pavir.9KG571100.v4.1 // Pavir.3KG490200.v4.1 // Pavir.3NG249300.v4.1 // Pavir.7KG383200.v4.1 // Pavir.9KG368200.v4.1 // Pavir.1KG477000.v4.1 // Pavir.1NG304300.v4.1	// Pavir.4NG049100.v4.1 // Pavir.9NG505600.v4.1 // Pavir.9NG460800.v4.1 // Pavir.1NG525300.v4.1 // Pavir.6NG012000.v4.1 // Pavir.4KG031000.v4.1 // Pavir.4NG008200.v4.1 // Pavir.1KG477000.v4.1 // Pavir.1NG304300.v4.1 // Pavir.1NG525000.v4.1 // Pavir.6KG021200.v4.1 // Pavir.3KG490200.v4.1 // Pavir.2KG442900.v4.1 // Pavir.9KG368200.v4.1 // Pavir.9KG571100.v4.1 // Pavir.2NG491100.v4.1 // Pavir.6KG006…
GO:0035639	F	purine ribonucleoside triphosphate binding	279	2296	1712	15902	0.027	0.6	// Pavir.3KG309700.v4.1 // Pavir.2NG290100.v4.1 // Pavir.9KG368200.v4.1 // Pavir.9NG101400.v4.1 // Pavir.9NG122600.v4.1 // Pavir.1NG268000.v4.1 // Pavir.3KG051800.v4.1 // Pavir.1KG045900.v4.1 // Pavir.2NG558300.v4.1 // Pavir.1KG473600.v4.1 // Pavir.3KG146500.v4.1 // Pavir.7NG036100.v4.1 // Pavir.5NG306000.v4.1 // Pavir.9NG095300.v4.1 // Pavir.9NG592800.v4.1 // Pavir.1NG454700.v4.1 // Pavir.9NG353…	// Pavir.2NG290100.v4.1 // Pavir.7KG369000.v4.1 // Pavir.9KG563500.v4.1 // Pavir.9KG211700.v4.1 // Pavir.1KG470700.v4.1 // Pavir.1NG082300.v4.1 // Pavir.7KG240300.v4.1 // Pavir.5NG375800.v4.1 // Pavir.5NG424400.v4.1 // Pavir.6NG237800.v4.1 // Pavir.9KG375300.v4.1 // Pavir.2NG029700.v4.1 // Pavir.2NG464600.v4.1 // Pavir.2NG620700.v4.1 // Pavir.9KG430900.v4.1 // Pavir.9NG286700.v4.1 // Pavir.2NG558…
GO:0016778	F	diphosphotransferase activity	5	2296	10	15902	0.032	0.72	// Pavir.1NG040400.v4.1 // Pavir.5KG750700.v4.1 // Pavir.5NG616300.v4.1 // Pavir.1KG032200.v4.1 // Pavir.4KG312000.v4.1	// Pavir.5KG223100.v4.1 // Pavir.2KG552100.v4.1 // Pavir.1KG032200.v4.1 // Pavir.5NG616300.v4.1 // Pavir.3KG229900.v4.1 // Pavir.4KG312000.v4.1 // Pavir.1NG040400.v4.1 // Pavir.4NG178900.v4.1 // Pavir.5KG750700.v4.1 // Pavir.2KG552200.v4.1
GO:0052689	F	carboxylic ester hydrolase activity	11	2296	37	15902	0.034	0.74	// Pavir.1NG476200.v4.1 // Pavir.7KG346200.v4.1 // Pavir.3KG340800.v4.1 // Pavir.9NG596100.v4.1 // Pavir.5KG484100.v4.1 // Pavir.J322500.v4.1 // Pavir.7NG372800.v4.1 // Pavir.7KG425000.v4.1 // Pavir.5KG114200.v4.1 // Pavir.7KG170100.v4.1 // Pavir.5NG508300.v4.1	// Pavir.J294500.v4.1 // Pavir.1KG430700.v4.1 // Pavir.9NG290600.v4.1 // Pavir.7NG192500.v4.1 // Pavir.5KG126000.v4.1 // Pavir.7KG425000.v4.1 // Pavir.5KG674000.v4.1 // Pavir.1NG476200.v4.1 // Pavir.7KG346200.v4.1 // Pavir.5NG133100.v4.1 // Pavir.3KG340800.v4.1 // Pavir.5KG484100.v4.1 // Pavir.1KG213100.v4.1 // Pavir.7KG170100.v4.1 // Pavir.7NG196300.v4.1 // Pavir.1KG010700.v4.1 // Pavir.9KG17770…
GO:0003916	F	DNA topoisomerase activity	7	2296	19	15902	0.038	0.81	// Pavir.4KG129600.v4.1 // Pavir.5KG178400.v4.1 // Pavir.9NG060900.v4.1 // Pavir.J033300.v4.1 // Pavir.5KG330600.v4.1 // Pavir.2NG256200.v4.1 // Pavir.2NG410200.v4.1	// Pavir.2NG410200.v4.1 // Pavir.6NG070900.v4.1 // Pavir.5NG178200.v4.1 // Pavir.5KG178400.v4.1 // Pavir.9NG417800.v4.1 // Pavir.9NG060900.v4.1 // Pavir.4KG129600.v4.1 // Pavir.6KG055400.v4.1 // Pavir.5KG330600.v4.1 // Pavir.9NG387000.v4.1 // Pavir.J033300.v4.1 // Pavir.4NG145600.v4.1 // Pavir.J017200.v4.1 // Pavir.1KG461900.v4.1 // Pavir.9KG044100.v4.1 // Pavir.J327900.v4.1 // Pavir.2NG256200.v4…
GO:0016776	F	phosphotransferase activity, phosphate group as acceptor	6	2296	15	15902	0.041	0.83	// Pavir.9NG460800.v4.1 // Pavir.3KG490200.v4.1 // Pavir.9KG339600.v4.1 // Pavir.3NG249300.v4.1 // Pavir.1KG477000.v4.1 // Pavir.1NG304300.v4.1	// Pavir.4NG049100.v4.1 // Pavir.9NG460800.v4.1 // Pavir.3NG056100.v4.1 // Pavir.3KG070900.v4.1 // Pavir.3KG490200.v4.1 // Pavir.9KG339600.v4.1 // Pavir.2NG491100.v4.1 // Pavir.2KG442900.v4.1 // Pavir.1KG477000.v4.1 // Pavir.5NG643100.v4.1 // Pavir.4KG031000.v4.1 // Pavir.2NG149800.v4.1 // Pavir.3NG249300.v4.1 // Pavir.9NG633500.v4.1 // Pavir.1NG304300.v4.1
GO:0016840	F	carbon-nitrogen lyase activity	6	2296	15	15902	0.041	0.83	// Pavir.9KG420100.v4.1 // Pavir.9NG612400.v4.1 // Pavir.2KG556500.v4.1 // Pavir.9KG465900.v4.1 // Pavir.9NG677400.v4.1 // Pavir.8NG147400.v4.1	// Pavir.3KG016900.v4.1 // Pavir.2KG317500.v4.1 // Pavir.2NG586100.v4.1 // Pavir.9NG612400.v4.1 // Pavir.3NG009500.v4.1 // Pavir.8NG027200.v4.1 // Pavir.6KG171200.v4.1 // Pavir.2KG556500.v4.1 // Pavir.8KG034700.v4.1 // Pavir.9KG465900.v4.1 // Pavir.9NG677400.v4.1 // Pavir.9NG099400.v4.1 // Pavir.8NG147400.v4.1 // Pavir.9KG087700.v4.1 // Pavir.9KG420100.v4.1
GO:0003690	F	double-stranded DNA binding	16	2296	64	15902	0.04	0.83	// Pavir.1NG521000.v4.1 // Pavir.2NG034400.v4.1 // Pavir.4KG227500.v4.1 // Pavir.2NG485800.v4.1 // Pavir.1KG357800.v4.1 // Pavir.2NG321800.v4.1 // Pavir.J382000.v4.1 // Pavir.7KG069400.v4.1 // Pavir.1KG346500.v4.1 // Pavir.9KG066300.v4.1 // Pavir.1KG526700.v4.1 // Pavir.9NG353700.v4.1 // Pavir.2KG297200.v4.1 // Pavir.7KG371200.v4.1 // Pavir.2KG152400.v4.1 // Pavir.7KG247600.v4.1	// Pavir.2NG592000.v4.1 // Pavir.6KG361300.v4.1 // Pavir.2NG034400.v4.1 // Pavir.1NG262400.v4.1 // Pavir.J185700.v4.1 // Pavir.2NG485800.v4.1 // Pavir.1NG521000.v4.1 // Pavir.7NG443600.v4.1 // Pavir.J382000.v4.1 // Pavir.5NG595600.v4.1 // Pavir.9NG575500.v4.1 // Pavir.4NG078500.v4.1 // Pavir.7KG247600.v4.1 // Pavir.4KG216600.v4.1 // Pavir.9NG353500.v4.1 // Pavir.9NG244600.v4.1 // Pavir.J234700.v4…
GO:0004252	F	serine-type endopeptidase activity	7	2296	68	15902	0.85	1	// Pavir.8NG195900.v4.1 // Pavir.3NG043800.v4.1 // Pavir.4KG065500.v4.1 // Pavir.9KG464800.v4.1 // Pavir.5KG556500.v4.1 // Pavir.2KG568400.v4.1 // Pavir.2NG269300.v4.1	// Pavir.5KG695100.v4.1 // Pavir.4KG376500.v4.1 // Pavir.7NG201700.v4.1 // Pavir.3KG311400.v4.1 // Pavir.6KG397600.v4.1 // Pavir.8NG195900.v4.1 // Pavir.7NG283700.v4.1 // Pavir.2KG234000.v4.1 // Pavir.9NG600400.v4.1 // Pavir.1KG431800.v4.1 // Pavir.5KG579800.v4.1 // Pavir.3KG547900.v4.1 // Pavir.2NG269300.v4.1 // Pavir.8NG183200.v4.1 // Pavir.1KG151000.v4.1 // Pavir.9KG464800.v4.1 // Pavir.8KG335…
GO:0098772	F	molecular function regulator	13	2296	145	15902	0.97	1	// Pavir.5KG763400.v4.1 // Pavir.1NG362700.v4.1 // Pavir.6KG409400.v4.1 // Pavir.J480400.v4.1 // Pavir.3KG102500.v4.1 // Pavir.6KG138900.v4.1 // Pavir.1NG344700.v4.1 // Pavir.3KG098300.v4.1 // Pavir.3KG098100.v4.1 // Pavir.3KG102600.v4.1 // Pavir.4KG397700.v4.1 // Pavir.1KG524700.v4.1 // Pavir.6NG183300.v4.1	// Pavir.9KG367500.v4.1 // Pavir.1NG359200.v4.1 // Pavir.2NG357000.v4.1 // Pavir.4NG073300.v4.1 // Pavir.4KG324300.v4.1 // Pavir.7NG201200.v4.1 // Pavir.8KG350000.v4.1 // Pavir.5KG115300.v4.1 // Pavir.5KG437700.v4.1 // Pavir.9KG438000.v4.1 // Pavir.9KG589600.v4.1 // Pavir.5KG064900.v4.1 // Pavir.7KG151200.v4.1 // Pavir.1KG120800.v4.1 // Pavir.7KG250500.v4.1 // Pavir.2KG174500.v4.1 // Pavir.2NG416…
GO:0016765	F	transferase activity, transferring alkyl or aryl (other than methyl) groups	6	2296	54	15902	0.78	1	// Pavir.1KG071600.v4.1 // Pavir.6KG314000.v4.1 // Pavir.5KG777100.v4.1 // Pavir.3NG069900.v4.1 // Pavir.1KG553000.v4.1 // Pavir.5NG257000.v4.1	// Pavir.5KG777100.v4.1 // Pavir.9KG655200.v4.1 // Pavir.9NG544300.v4.1 // Pavir.3KG131900.v4.1 // Pavir.4KG016900.v4.1 // Pavir.5KG215200.v4.1 // Pavir.2KG205600.v4.1 // Pavir.3KG059300.v4.1 // Pavir.5KG318100.v4.1 // Pavir.9KG401400.v4.1 // Pavir.5KG263300.v4.1 // Pavir.3NG069900.v4.1 // Pavir.5KG770900.v4.1 // Pavir.2NG555300.v4.1 // Pavir.1NG547600.v4.1 // Pavir.3KG545900.v4.1 // Pavir.2NG146…
GO:0000166	F	nucleotide binding	312	2296	2163	15902	0.52	1	// Pavir.3KG309700.v4.1 // Pavir.2NG290100.v4.1 // Pavir.9KG368200.v4.1 // Pavir.9NG101400.v4.1 // Pavir.9NG122600.v4.1 // Pavir.1NG268000.v4.1 // Pavir.3KG051800.v4.1 // Pavir.1KG045900.v4.1 // Pavir.7KG227200.v4.1 // Pavir.1KG473600.v4.1 // Pavir.3KG146500.v4.1 // Pavir.7NG036100.v4.1 // Pavir.5NG306000.v4.1 // Pavir.9NG095300.v4.1 // Pavir.5KG428300.v4.1 // Pavir.9NG592800.v4.1 // Pavir.9KG422…	// Pavir.2NG290100.v4.1 // Pavir.7KG369000.v4.1 // Pavir.9KG563500.v4.1 // Pavir.9KG211700.v4.1 // Pavir.3KG019000.v4.1 // Pavir.6NG304600.v4.1 // Pavir.1KG470700.v4.1 // Pavir.1NG082300.v4.1 // Pavir.7KG240300.v4.1 // Pavir.5NG375800.v4.1 // Pavir.5NG424400.v4.1 // Pavir.6NG237800.v4.1 // Pavir.7NG011600.v4.1 // Pavir.9KG375300.v4.1 // Pavir.3NG007500.v4.1 // Pavir.J109600.v4.1 // Pavir.2NG02970…
GO:0000988	F	transcription factor activity, protein binding	6	2296	66	15902	0.91	1	// Pavir.1KG307300.v4.1 // Pavir.4KG212500.v4.1 // Pavir.2NG346200.v4.1 // Pavir.2NG457800.v4.1 // Pavir.J446100.v4.1 // Pavir.5NG443700.v4.1	// Pavir.5KG491100.v4.1 // Pavir.1NG288000.v4.1 // Pavir.5KG706600.v4.1 // Pavir.1KG307300.v4.1 // Pavir.2NG429300.v4.1 // Pavir.6KG065900.v4.1 // Pavir.6NG067400.v4.1 // Pavir.5KG686500.v4.1 // Pavir.7NG421300.v4.1 // Pavir.6NG204400.v4.1 // Pavir.2KG398000.v4.1 // Pavir.2NG457800.v4.1 // Pavir.8NG054500.v4.1 // Pavir.J513100.v4.1 // Pavir.1KG094900.v4.1 // Pavir.4KG222900.v4.1 // Pavir.1NG27540…
GO:0003924	F	GTPase activity	7	2296	58	15902	0.73	1	// Pavir.7KG132600.v4.1 // Pavir.9KG028000.v4.1 // Pavir.7NG119200.v4.1 // Pavir.9KG615200.v4.1 // Pavir.4KG272600.v4.1 // Pavir.7NG428400.v4.1 // Pavir.9NG395300.v4.1	// Pavir.9NG639400.v4.1 // Pavir.9KG619400.v4.1 // Pavir.9NG468400.v4.1 // Pavir.J698500.v4.1 // Pavir.5NG543100.v4.1 // Pavir.4KG370400.v4.1 // Pavir.9NG083400.v4.1 // Pavir.2KG269500.v4.1 // Pavir.4KG187300.v4.1 // Pavir.9NG176100.v4.1 // Pavir.9NG124500.v4.1 // Pavir.7KG090900.v4.1 // Pavir.2NG046200.v4.1 // Pavir.3KG305600.v4.1 // Pavir.5KG207500.v4.1 // Pavir.3KG300800.v4.1 // Pavir.2KG50510…
GO:0016818	F	hydrolase activity, acting on acid anhydrides, in phosphorus-containing anhydrides	69	2296	480	15902	0.53	1	// Pavir.6NG116400.v4.1 // Pavir.3KG146500.v4.1 // Pavir.5KG178400.v4.1 // Pavir.9NG060900.v4.1 // Pavir.5KG617700.v4.1 // Pavir.7KG110700.v4.1 // Pavir.2KG090400.v4.1 // Pavir.9KG593600.v4.1 // Pavir.9KG393200.v4.1 // Pavir.1KG242900.v4.1 // Pavir.5NG375800.v4.1 // Pavir.2NG256200.v4.1 // Pavir.9NG015600.v4.1 // Pavir.9KG362500.v4.1 // Pavir.7NG365100.v4.1 // Pavir.5KG037800.v4.1 // Pavir.9NG017…	// Pavir.2KG514400.v4.1 // Pavir.2KG090400.v4.1 // Pavir.7KG388300.v4.1 // Pavir.1KG503900.v4.1 // Pavir.7KG373500.v4.1 // Pavir.9NG015600.v4.1 // Pavir.5NG020600.v4.1 // Pavir.5KG461200.v4.1 // Pavir.5KG237900.v4.1 // Pavir.8KG157800.v4.1 // Pavir.3NG147200.v4.1 // Pavir.5NG375800.v4.1 // Pavir.7KG159700.v4.1 // Pavir.2NG464600.v4.1 // Pavir.2NG620700.v4.1 // Pavir.9KG430900.v4.1 // Pavir.2NG558…
GO:0016810	F	hydrolase activity, acting on carbon-nitrogen (but not peptide) bonds	14	2296	62	15902	0.092	1	// Pavir.9KG613100.v4.1 // Pavir.1NG083000.v4.1 // Pavir.1NG331300.v4.1 // Pavir.2KG111900.v4.1 // Pavir.3KG505200.v4.1 // Pavir.2NG294600.v4.1 // Pavir.6NG097200.v4.1 // Pavir.1KG092800.v4.1 // Pavir.2KG248900.v4.1 // Pavir.9KG541000.v4.1 // Pavir.9NG725900.v4.1 // Pavir.6NG279400.v4.1 // Pavir.5NG494600.v4.1 // Pavir.5KG211200.v4.1	// Pavir.5KG211200.v4.1 // Pavir.1KG396600.v4.1 // Pavir.1KG236700.v4.1 // Pavir.5NG270000.v4.1 // Pavir.4KG175300.v4.1 // Pavir.5NG244100.v4.1 // Pavir.1NG310000.v4.1 // Pavir.2KG415300.v4.1 // Pavir.5KG476900.v4.1 // Pavir.5KG773000.v4.1 // Pavir.2NG497100.v4.1 // Pavir.2KG415100.v4.1 // Pavir.3NG233000.v4.1 // Pavir.2KG261000.v4.1 // Pavir.5KG127600.v4.1 // Pavir.1KG396500.v4.1 // Pavir.1NG331…
GO:0016811	F	hydrolase activity, acting on carbon-nitrogen (but not peptide) bonds, in linear amides	5	2296	23	15902	0.27	1	// Pavir.1NG083000.v4.1 // Pavir.2NG294600.v4.1 // Pavir.9KG541000.v4.1 // Pavir.1NG331300.v4.1 // Pavir.1KG092800.v4.1	// Pavir.5NG270000.v4.1 // Pavir.5NG244100.v4.1 // Pavir.5KG773000.v4.1 // Pavir.2KG261000.v4.1 // Pavir.5KG127600.v4.1 // Pavir.1NG331300.v4.1 // Pavir.4NG178500.v4.1 // Pavir.5NG640600.v4.1 // Pavir.9KG541000.v4.1 // Pavir.1KG092700.v4.1 // Pavir.4NG233100.v4.1 // Pavir.9NG152000.v4.1 // Pavir.1KG092500.v4.1 // Pavir.1NG083000.v4.1 // Pavir.2NG294600.v4.1 // Pavir.1KG092800.v4.1 // Pavir.9KG039…
GO:0016817	F	hydrolase activity, acting on acid anhydrides	69	2296	495	15902	0.63	1	// Pavir.6NG116400.v4.1 // Pavir.3KG146500.v4.1 // Pavir.5KG178400.v4.1 // Pavir.9NG060900.v4.1 // Pavir.5KG617700.v4.1 // Pavir.7KG110700.v4.1 // Pavir.2KG090400.v4.1 // Pavir.9KG593600.v4.1 // Pavir.9KG393200.v4.1 // Pavir.1KG242900.v4.1 // Pavir.5NG375800.v4.1 // Pavir.2NG256200.v4.1 // Pavir.9NG015600.v4.1 // Pavir.9KG362500.v4.1 // Pavir.7NG365100.v4.1 // Pavir.5KG037800.v4.1 // Pavir.9NG017…	// Pavir.2KG514400.v4.1 // Pavir.2KG090400.v4.1 // Pavir.7KG388300.v4.1 // Pavir.1KG503900.v4.1 // Pavir.7KG373500.v4.1 // Pavir.9NG015600.v4.1 // Pavir.5NG020600.v4.1 // Pavir.5KG461200.v4.1 // Pavir.5KG237900.v4.1 // Pavir.8KG157800.v4.1 // Pavir.3NG147200.v4.1 // Pavir.5NG375800.v4.1 // Pavir.7KG328400.v4.1 // Pavir.7KG159700.v4.1 // Pavir.2NG464600.v4.1 // Pavir.2NG620700.v4.1 // Pavir.1KG191…
GO:0016814	F	hydrolase activity, acting on carbon-nitrogen (but not peptide) bonds, in cyclic amidines	5	2296	21	15902	0.22	1	// Pavir.3KG505200.v4.1 // Pavir.2KG111900.v4.1 // Pavir.6NG097200.v4.1 // Pavir.5KG211200.v4.1 // Pavir.6NG279400.v4.1	// Pavir.2KG111900.v4.1 // Pavir.6NG097200.v4.1 // Pavir.5NG190600.v4.1 // Pavir.2NG613400.v4.1 // Pavir.6KG104100.v4.1 // Pavir.1KG236700.v4.1 // Pavir.3KG505200.v4.1 // Pavir.7NG425800.v4.1 // Pavir.1NG310000.v4.1 // Pavir.5KG476900.v4.1 // Pavir.2NG495700.v4.1 // Pavir.1KG237800.v4.1 // Pavir.2NG160100.v4.1 // Pavir.5NG441500.v4.1 // Pavir.6NG279400.v4.1 // Pavir.2KG415300.v4.1 // Pavir.2KG415…
GO:0008483	F	transaminase activity	5	2296	27	15902	0.38	1	// Pavir.3NG077300.v4.1 // Pavir.6KG173200.v4.1 // Pavir.6NG172700.v4.1 // Pavir.8NG037200.v4.1 // Pavir.3KG126700.v4.1	// Pavir.7KG339500.v4.1 // Pavir.3NG077300.v4.1 // Pavir.9KG072900.v4.1 // Pavir.6NG172700.v4.1 // Pavir.9KG611000.v4.1 // Pavir.3KG010800.v4.1 // Pavir.5NG507000.v4.1 // Pavir.9NG728400.v4.1 // Pavir.1KG519200.v4.1 // Pavir.J272900.v4.1 // Pavir.6NG096800.v4.1 // Pavir.6KG173200.v4.1 // Pavir.8NG037200.v4.1 // Pavir.5KG554400.v4.1 // Pavir.6NG220100.v4.1 // Pavir.1NG128000.v4.1 // Pavir.3KG12670…
GO:0005488	F	binding	1133	2296	7785	15902	0.37	1	// Pavir.5KG357900.v4.1 // Pavir.1NG190900.v4.1 // Pavir.2NG290100.v4.1 // Pavir.3NG113600.v4.1 // Pavir.4KG233600.v4.1 // Pavir.5NG172100.v4.1 // Pavir.5NG600200.v4.1 // Pavir.2KG090400.v4.1 // Pavir.2NG602900.v4.1 // Pavir.J382000.v4.1 // Pavir.5KG718400.v4.1 // Pavir.4NG237400.v4.1 // Pavir.2NG214600.v4.1 // Pavir.9KG549800.v4.1 // Pavir.9NG062800.v4.1 // Pavir.9NG015600.v4.1 // Pavir.4NG34540…	// Pavir.2KG519800.v4.1 // Pavir.2NG290100.v4.1 // Pavir.3KG512900.v4.1 // Pavir.2NG436700.v4.1 // Pavir.6NG207900.v4.1 // Pavir.1NG082300.v4.1 // Pavir.7KG240300.v4.1 // Pavir.4NG215500.v4.1 // Pavir.8NG096300.v4.1 // Pavir.4KG363300.v4.1 // Pavir.9NG134600.v4.1 // Pavir.2KG110300.v4.1 // Pavir.J372800.v4.1 // Pavir.9NG624000.v4.1 // Pavir.3KG385100.v4.1 // Pavir.J408500.v4.1 // Pavir.2NG549400.…
GO:1901265	F	nucleoside phosphate binding	312	2296	2163	15902	0.52	1	// Pavir.3KG309700.v4.1 // Pavir.2NG290100.v4.1 // Pavir.9KG368200.v4.1 // Pavir.9NG101400.v4.1 // Pavir.9NG122600.v4.1 // Pavir.1NG268000.v4.1 // Pavir.3KG051800.v4.1 // Pavir.1KG045900.v4.1 // Pavir.7KG227200.v4.1 // Pavir.1KG473600.v4.1 // Pavir.3KG146500.v4.1 // Pavir.7NG036100.v4.1 // Pavir.5NG306000.v4.1 // Pavir.9NG095300.v4.1 // Pavir.5KG428300.v4.1 // Pavir.9NG592800.v4.1 // Pavir.9KG422…	// Pavir.2NG290100.v4.1 // Pavir.7KG369000.v4.1 // Pavir.9KG563500.v4.1 // Pavir.9KG211700.v4.1 // Pavir.3KG019000.v4.1 // Pavir.6NG304600.v4.1 // Pavir.1KG470700.v4.1 // Pavir.1NG082300.v4.1 // Pavir.7KG240300.v4.1 // Pavir.5NG375800.v4.1 // Pavir.5NG424400.v4.1 // Pavir.6NG237800.v4.1 // Pavir.7NG011600.v4.1 // Pavir.9KG375300.v4.1 // Pavir.3NG007500.v4.1 // Pavir.J109600.v4.1 // Pavir.2NG02970…
GO:0017076	F	purine nucleotide binding	291	2296	1911	15902	0.19	1	// Pavir.3KG309700.v4.1 // Pavir.2NG290100.v4.1 // Pavir.9NG017600.v4.1 // Pavir.9NG101400.v4.1 // Pavir.9NG122600.v4.1 // Pavir.1NG268000.v4.1 // Pavir.3KG051800.v4.1 // Pavir.1KG045900.v4.1 // Pavir.7KG227200.v4.1 // Pavir.1KG473600.v4.1 // Pavir.3KG146500.v4.1 // Pavir.7NG036100.v4.1 // Pavir.5NG306000.v4.1 // Pavir.9NG095300.v4.1 // Pavir.9NG592800.v4.1 // Pavir.1NG454700.v4.1 // Pavir.9NG353…	// Pavir.2NG290100.v4.1 // Pavir.7KG369000.v4.1 // Pavir.9KG563500.v4.1 // Pavir.9KG211700.v4.1 // Pavir.1KG470700.v4.1 // Pavir.1NG082300.v4.1 // Pavir.7KG240300.v4.1 // Pavir.5NG375800.v4.1 // Pavir.5NG424400.v4.1 // Pavir.6NG237800.v4.1 // Pavir.9KG375300.v4.1 // Pavir.J109600.v4.1 // Pavir.2NG029700.v4.1 // Pavir.2NG464600.v4.1 // Pavir.2NG620700.v4.1 // Pavir.9KG430900.v4.1 // Pavir.9NG28670…
GO:0016787	F	hydrolase activity	250	2296	2101	15902	1	1	// Pavir.3KG146500.v4.1 // Pavir.2NG519500.v4.1 // Pavir.9NG837500.v4.1 // Pavir.1KG045900.v4.1 // Pavir.9KG396600.v4.1 // Pavir.2KG090400.v4.1 // Pavir.J065700.v4.1 // Pavir.1NG122000.v4.1 // Pavir.9NG015600.v4.1 // Pavir.4KG394800.v4.1 // Pavir.1KG042100.v4.1 // Pavir.3KG340800.v4.1 // Pavir.2KG248900.v4.1 // Pavir.5NG375800.v4.1 // Pavir.5KG556500.v4.1 // Pavir.7KG395400.v4.1 // Pavir.9KG54100…	// Pavir.7NG047100.v4.1 // Pavir.9KG563500.v4.1 // Pavir.6NG218300.v4.1 // Pavir.7NG350600.v4.1 // Pavir.2KG090400.v4.1 // Pavir.1KG042100.v4.1 // Pavir.1NG409000.v4.1 // Pavir.5NG020600.v4.1 // Pavir.5KG461200.v4.1 // Pavir.9KG108200.v4.1 // Pavir.8KG069000.v4.1 // Pavir.5NG375800.v4.1 // Pavir.4KG363300.v4.1 // Pavir.9KG211700.v4.1 // Pavir.2NG464600.v4.1 // Pavir.3KG394500.v4.1 // Pavir.9NG609…
GO:0016788	F	hydrolase activity, acting on ester bonds	62	2296	469	15902	0.76	1	// Pavir.1KG384900.v4.1 // Pavir.4KG116300.v4.1 // Pavir.8KG246500.v4.1 // Pavir.2NG519500.v4.1 // Pavir.1NG375700.v4.1 // Pavir.2NG171500.v4.1 // Pavir.3KG321200.v4.1 // Pavir.J065700.v4.1 // Pavir.7KG309400.v4.1 // Pavir.5NG219900.v4.1 // Pavir.7KG425000.v4.1 // Pavir.7NG385400.v4.1 // Pavir.4NG288600.v4.1 // Pavir.5KG149900.v4.1 // Pavir.9NG021200.v4.1 // Pavir.1NG476200.v4.1 // Pavir.7KG34620…	// Pavir.5NG254100.v4.1 // Pavir.5KG248200.v4.1 // Pavir.3KG111700.v4.1 // Pavir.5NG406100.v4.1 // Pavir.4KG356400.v4.1 // Pavir.9NG564000.v4.1 // Pavir.4KG251400.v4.1 // Pavir.5NG166300.v4.1 // Pavir.5NG346900.v4.1 // Pavir.9KG563500.v4.1 // Pavir.1KG355700.v4.1 // Pavir.2KG166100.v4.1 // Pavir.2NG626500.v4.1 // Pavir.9NG685600.v4.1 // Pavir.2KG204500.v4.1 // Pavir.9NG313400.v4.1 // Pavir.7NG372…
GO:0004842	F	ubiquitin-protein transferase activity	8	2296	97	15902	0.96	1	// Pavir.9NG720300.v4.1 // Pavir.2KG336500.v4.1 // Pavir.5NG295800.v4.1 // Pavir.9KG195000.v4.1 // Pavir.7KG317400.v4.1 // Pavir.9KG081200.v4.1 // Pavir.2NG220500.v4.1 // Pavir.3KG093500.v4.1	// Pavir.4NG001700.v4.1 // Pavir.9KG195000.v4.1 // Pavir.9NG282800.v4.1 // Pavir.9NG157200.v4.1 // Pavir.1NG386000.v4.1 // Pavir.4KG162600.v4.1 // Pavir.2NG238300.v4.1 // Pavir.9KG379900.v4.1 // Pavir.3NG214900.v4.1 // Pavir.9KG614700.v4.1 // Pavir.2NG239600.v4.1 // Pavir.3KG494900.v4.1 // Pavir.3KG507900.v4.1 // Pavir.5KG677500.v4.1 // Pavir.9NG479800.v4.1 // Pavir.2NG643100.v4.1 // Pavir.9KG081…
GO:0016773	F	phosphotransferase activity, alcohol group as acceptor	41	2296	1173	15902	1	1	// Pavir.9NG101400.v4.1 // Pavir.1KG336600.v4.1 // Pavir.7NG423700.v4.1 // Pavir.9NG124400.v4.1 // Pavir.8NG124800.v4.1 // Pavir.5NG306000.v4.1 // Pavir.9NG003600.v4.1 // Pavir.1NG555300.v4.1 // Pavir.J605800.v4.1 // Pavir.5KG139700.v4.1 // Pavir.3NG262800.v4.1 // Pavir.1NG225100.v4.1 // Pavir.2NG650000.v4.1 // Pavir.3KG007600.v4.1 // Pavir.8KG337600.v4.1 // Pavir.4NG318500.v4.1 // Pavir.5NG20950…	// Pavir.1KG527900.v4.1 // Pavir.6KG285900.v4.1 // Pavir.6KG015300.v4.1 // Pavir.9KG539200.v4.1 // Pavir.1KG168900.v4.1 // Pavir.7KG369000.v4.1 // Pavir.8NG217300.v4.1 // Pavir.8NG047800.v4.1 // Pavir.2NG045100.v4.1 // Pavir.5KG601500.v4.1 // Pavir.5NG299400.v4.1 // Pavir.7NG398000.v4.1 // Pavir.8KG334700.v4.1 // Pavir.2KG214300.v4.1 // Pavir.9NG391900.v4.1 // Pavir.1KG175800.v4.1 // Pavir.4NG090…
GO:0016772	F	transferase activity, transferring phosphorus-containing groups	118	2296	1442	15902	1	1	// Pavir.9NG101400.v4.1 // Pavir.5NG306000.v4.1 // Pavir.9KG549800.v4.1 // Pavir.9KG370500.v4.1 // Pavir.1NG304300.v4.1 // Pavir.1NG225100.v4.1 // Pavir.9NG784700.v4.1 // Pavir.3KG551700.v4.1 // Pavir.1KG538800.v4.1 // Pavir.6KG132100.v4.1 // Pavir.3KG393800.v4.1 // Pavir.2NG457300.v4.1 // Pavir.2KG464600.v4.1 // Pavir.8KG087700.v4.1 // Pavir.5KG750700.v4.1 // Pavir.9NG496000.v4.1 // Pavir.2KG282…	// Pavir.7KG369000.v4.1 // Pavir.9NG003600.v4.1 // Pavir.6KG291000.v4.1 // Pavir.1KG470700.v4.1 // Pavir.5KG453800.v4.1 // Pavir.1NG082300.v4.1 // Pavir.7KG240300.v4.1 // Pavir.2KG065000.v4.1 // Pavir.2NG262500.v4.1 // Pavir.6NG237800.v4.1 // Pavir.5NG531800.v4.1 // Pavir.9KG375300.v4.1 // Pavir.3NG241000.v4.1 // Pavir.1KG048700.v4.1 // Pavir.9NG496000.v4.1 // Pavir.9NG286700.v4.1 // Pavir.9NG713…
GO:0051536	F	iron-sulfur cluster binding	18	2296	105	15902	0.29	1	// Pavir.7NG227000.v4.1 // Pavir.5KG453700.v4.1 // Pavir.7KG036900.v4.1 // Pavir.7KG136600.v4.1 // Pavir.5NG648000.v4.1 // Pavir.5KG573000.v4.1 // Pavir.7NG199900.v4.1 // Pavir.3NG172400.v4.1 // Pavir.7KG087200.v4.1 // Pavir.2NG476200.v4.1 // Pavir.6KG390100.v4.1 // Pavir.5KG331500.v4.1 // Pavir.4NG069900.v4.1 // Pavir.9KG634800.v4.1 // Pavir.9NG073600.v4.1 // Pavir.4KG378500.v4.1 // Pavir.9NG655…	// Pavir.1KG154500.v4.1 // Pavir.1NG473400.v4.1 // Pavir.9KG586900.v4.1 // Pavir.2KG564700.v4.1 // Pavir.9NG611500.v4.1 // Pavir.5NG588800.v4.1 // Pavir.2NG607300.v4.1 // Pavir.5NG385600.v4.1 // Pavir.4NG145100.v4.1 // Pavir.3KG310700.v4.1 // Pavir.1NG260700.v4.1 // Pavir.6KG390100.v4.1 // Pavir.1NG273600.v4.1 // Pavir.5NG606300.v4.1 // Pavir.7KG036900.v4.1 // Pavir.8NG271800.v4.1 // Pavir.5NG263…
GO:0015075	F	ion transmembrane transporter activity	12	2296	319	15902	1	1	// Pavir.7KG049900.v4.1 // Pavir.6KG276400.v4.1 // Pavir.3KG128500.v4.1 // Pavir.7NG377000.v4.1 // Pavir.7KG358100.v4.1 // Pavir.J391200.v4.1 // Pavir.8NG093700.v4.1 // Pavir.6KG155100.v4.1 // Pavir.3KG145700.v4.1 // Pavir.2KG504400.v4.1 // Pavir.8KG067200.v4.1 // Pavir.7NG153400.v4.1	// Pavir.1NG274800.v4.1 // Pavir.9KG119000.v4.1 // Pavir.5NG295100.v4.1 // Pavir.6KG279800.v4.1 // Pavir.7NG300000.v4.1 // Pavir.1NG544000.v4.1 // Pavir.1NG091000.v4.1 // Pavir.9NG583100.v4.1 // Pavir.3KG576900.v4.1 // Pavir.9NG661500.v4.1 // Pavir.6NG159200.v4.1 // Pavir.4KG082100.v4.1 // Pavir.3NG276500.v4.1 // Pavir.9KG587600.v4.1 // Pavir.7NG413900.v4.1 // Pavir.4KG028900.v4.1 // Pavir.2KG478…
GO:0015077	F	monovalent inorganic cation transmembrane transporter activity	5	2296	149	15902	1	1	// Pavir.8KG067200.v4.1 // Pavir.7KG049900.v4.1 // Pavir.6KG276400.v4.1 // Pavir.7NG153400.v4.1 // Pavir.3KG145700.v4.1	// Pavir.9KG119000.v4.1 // Pavir.5NG295100.v4.1 // Pavir.6KG279800.v4.1 // Pavir.3KG576900.v4.1 // Pavir.2NG533100.v4.1 // Pavir.9NG111500.v4.1 // Pavir.2NG594100.v4.1 // Pavir.4KG028900.v4.1 // Pavir.2KG478100.v4.1 // Pavir.6KG116000.v4.1 // Pavir.4NG344600.v4.1 // Pavir.6KG103900.v4.1 // Pavir.5NG020600.v4.1 // Pavir.6NG284300.v4.1 // Pavir.2KG470800.v4.1 // Pavir.9NG058500.v4.1 // Pavir.2NG005…
GO:0032559	F	adenyl ribonucleotide binding	222	2296	1625	15902	0.8	1	// Pavir.2NG290100.v4.1 // Pavir.9KG368200.v4.1 // Pavir.9NG101400.v4.1 // Pavir.1KG045900.v4.1 // Pavir.2NG558300.v4.1 // Pavir.1KG473600.v4.1 // Pavir.3KG146500.v4.1 // Pavir.2NG602900.v4.1 // Pavir.5NG306000.v4.1 // Pavir.9KG624600.v4.1 // Pavir.1NG454700.v4.1 // Pavir.6KG320100.v4.1 // Pavir.7KG279700.v4.1 // Pavir.3NG208300.v4.1 // Pavir.1KG042100.v4.1 // Pavir.1NG225100.v4.1 // Pavir.9NG784…	// Pavir.2NG290100.v4.1 // Pavir.7KG369000.v4.1 // Pavir.9KG563500.v4.1 // Pavir.9KG211700.v4.1 // Pavir.1KG470700.v4.1 // Pavir.1NG082300.v4.1 // Pavir.7KG240300.v4.1 // Pavir.5NG375800.v4.1 // Pavir.6NG237800.v4.1 // Pavir.9KG375300.v4.1 // Pavir.J109600.v4.1 // Pavir.2NG029700.v4.1 // Pavir.2NG464600.v4.1 // Pavir.2NG620700.v4.1 // Pavir.9KG430900.v4.1 // Pavir.9NG286700.v4.1 // Pavir.2NG55830…
GO:0032555	F	purine ribonucleotide binding	286	2296	1892	15902	0.23	1	// Pavir.3KG309700.v4.1 // Pavir.2NG290100.v4.1 // Pavir.9KG368200.v4.1 // Pavir.9NG101400.v4.1 // Pavir.9NG122600.v4.1 // Pavir.1NG268000.v4.1 // Pavir.3KG051800.v4.1 // Pavir.1KG045900.v4.1 // Pavir.7KG227200.v4.1 // Pavir.1KG473600.v4.1 // Pavir.3KG146500.v4.1 // Pavir.7NG036100.v4.1 // Pavir.5NG306000.v4.1 // Pavir.9NG095300.v4.1 // Pavir.9NG592800.v4.1 // Pavir.1NG454700.v4.1 // Pavir.9NG353…	// Pavir.2NG290100.v4.1 // Pavir.7KG369000.v4.1 // Pavir.9KG563500.v4.1 // Pavir.9KG211700.v4.1 // Pavir.1KG470700.v4.1 // Pavir.1NG082300.v4.1 // Pavir.7KG240300.v4.1 // Pavir.5NG375800.v4.1 // Pavir.5NG424400.v4.1 // Pavir.6NG237800.v4.1 // Pavir.9KG375300.v4.1 // Pavir.J109600.v4.1 // Pavir.2NG029700.v4.1 // Pavir.2NG464600.v4.1 // Pavir.2NG620700.v4.1 // Pavir.9KG430900.v4.1 // Pavir.9NG28670…
GO:0016627	F	oxidoreductase activity, acting on the CH-CH group of donors	8	2296	54	15902	0.53	1	// Pavir.1KG227100.v4.1 // Pavir.7NG438700.v4.1 // Pavir.7NG011400.v4.1 // Pavir.9NG415500.v4.1 // Pavir.7KG375500.v4.1 // Pavir.6KG018200.v4.1 // Pavir.7NG011500.v4.1 // Pavir.3NG191400.v4.1	// Pavir.5KG080200.v4.1 // Pavir.7NG438700.v4.1 // Pavir.2KG067400.v4.1 // Pavir.4KG260200.v4.1 // Pavir.2NG045800.v4.1 // Pavir.9NG343100.v4.1 // Pavir.1KG069500.v4.1 // Pavir.7NG300700.v4.1 // Pavir.4NG319900.v4.1 // Pavir.7NG338900.v4.1 // Pavir.3KG123700.v4.1 // Pavir.3NG191400.v4.1 // Pavir.4NG332000.v4.1 // Pavir.5KG088500.v4.1 // Pavir.2NG631400.v4.1 // Pavir.8NG280400.v4.1 // Pavir.4KG247…
GO:0032553	F	ribonucleotide binding	289	2296	1917	15902	0.24	1	// Pavir.3KG309700.v4.1 // Pavir.2NG290100.v4.1 // Pavir.9KG368200.v4.1 // Pavir.9NG101400.v4.1 // Pavir.9NG122600.v4.1 // Pavir.1NG268000.v4.1 // Pavir.3KG051800.v4.1 // Pavir.1KG045900.v4.1 // Pavir.7KG227200.v4.1 // Pavir.1KG473600.v4.1 // Pavir.3KG146500.v4.1 // Pavir.7NG036100.v4.1 // Pavir.5NG306000.v4.1 // Pavir.9NG095300.v4.1 // Pavir.9NG592800.v4.1 // Pavir.1NG454700.v4.1 // Pavir.9NG353…	// Pavir.2NG290100.v4.1 // Pavir.7KG369000.v4.1 // Pavir.9KG563500.v4.1 // Pavir.9KG211700.v4.1 // Pavir.1KG470700.v4.1 // Pavir.1NG082300.v4.1 // Pavir.7KG240300.v4.1 // Pavir.5NG375800.v4.1 // Pavir.5NG424400.v4.1 // Pavir.6NG237800.v4.1 // Pavir.9KG375300.v4.1 // Pavir.J109600.v4.1 // Pavir.2NG029700.v4.1 // Pavir.2NG464600.v4.1 // Pavir.2NG620700.v4.1 // Pavir.9KG430900.v4.1 // Pavir.9NG28670…
GO:0043565	F	sequence-specific DNA binding	20	2296	251	15902	1	1	// Pavir.5NG011100.v4.1 // Pavir.J158600.v4.1 // Pavir.7KG346400.v4.1 // Pavir.5NG177600.v4.1 // Pavir.9KG334700.v4.1 // Pavir.6KG221800.v4.1 // Pavir.4NG237400.v4.1 // Pavir.2KG090400.v4.1 // Pavir.3NG029100.v4.1 // Pavir.2NG059900.v4.1 // Pavir.5KG529800.v4.1 // Pavir.9KG540200.v4.1 // Pavir.2NG433600.v4.1 // Pavir.9NG327300.v4.1 // Pavir.9KG198800.v4.1 // Pavir.6NG165700.v4.1 // Pavir.9NG51560…	// Pavir.9NG448500.v4.1 // Pavir.5KG595400.v4.1 // Pavir.2NG446200.v4.1 // Pavir.1KG534500.v4.1 // Pavir.4KG288700.v4.1 // Pavir.3NG057200.v4.1 // Pavir.5NG192800.v4.1 // Pavir.2KG090400.v4.1 // Pavir.3KG512900.v4.1 // Pavir.4NG237400.v4.1 // Pavir.3KG530600.v4.1 // Pavir.6KG221800.v4.1 // Pavir.5NG546100.v4.1 // Pavir.5KG602900.v4.1 // Pavir.7KG268200.v4.1 // Pavir.5NG284500.v4.1 // Pavir.6KG307…
GO:0000287	F	magnesium ion binding	14	2296	123	15902	0.84	1	// Pavir.9KG345100.v4.1 // Pavir.1KG032200.v4.1 // Pavir.3KG362000.v4.1 // Pavir.6KG122500.v4.1 // Pavir.4KG312000.v4.1 // Pavir.9NG124400.v4.1 // Pavir.2NG387500.v4.1 // Pavir.7KG110700.v4.1 // Pavir.3KG322600.v4.1 // Pavir.1NG040400.v4.1 // Pavir.3KG151100.v4.1 // Pavir.9NG573500.v4.1 // Pavir.9NG395300.v4.1 // Pavir.3KG383700.v4.1	// Pavir.7KG337500.v4.1 // Pavir.2KG514400.v4.1 // Pavir.J266400.v4.1 // Pavir.1NG449300.v4.1 // Pavir.1NG210600.v4.1 // Pavir.1KG250100.v4.1 // Pavir.1KG292200.v4.1 // Pavir.2KG163100.v4.1 // Pavir.9NG382100.v4.1 // Pavir.2NG377000.v4.1 // Pavir.3KG024400.v4.1 // Pavir.9KG476100.v4.1 // Pavir.3KG151100.v4.1 // Pavir.3KG325300.v4.1 // Pavir.7NG404900.v4.1 // Pavir.3KG362000.v4.1 // Pavir.9KG06770…
GO:0005509	F	calcium ion binding	6	2296	132	15902	1	1	// Pavir.5KG340500.v4.1 // Pavir.9NG601100.v4.1 // Pavir.5NG306000.v4.1 // Pavir.2NG003800.v4.1 // Pavir.6KG187900.v4.1 // Pavir.5KG474400.v4.1	// Pavir.3NG070200.v4.1 // Pavir.9KG430500.v4.1 // Pavir.6NG038700.v4.1 // Pavir.6KG343600.v4.1 // Pavir.2NG592400.v4.1 // Pavir.4KG217200.v4.1 // Pavir.4KG331400.v4.1 // Pavir.5KG569000.v4.1 // Pavir.7NG444900.v4.1 // Pavir.3NG022700.v4.1 // Pavir.4KG224600.v4.1 // Pavir.7NG158200.v4.1 // Pavir.4KG363300.v4.1 // Pavir.6NG260800.v4.1 // Pavir.7KG160100.v4.1 // Pavir.5KG695000.v4.1 // Pavir.8NG007…
GO:0016410	F	N-acyltransferase activity	14	2296	71	15902	0.18	1	// Pavir.3KG079600.v4.1 // Pavir.7NG227000.v4.1 // Pavir.7NG387300.v4.1 // Pavir.2NG385000.v4.1 // Pavir.9KG592300.v4.1 // Pavir.2NG074300.v4.1 // Pavir.9NG745200.v4.1 // Pavir.2NG146100.v4.1 // Pavir.1KG480700.v4.1 // Pavir.2NG173500.v4.1 // Pavir.5NG314000.v4.1 // Pavir.2NG375600.v4.1 // Pavir.2KG291400.v4.1 // Pavir.7KG211200.v4.1	// Pavir.3KG079600.v4.1 // Pavir.3NG162000.v4.1 // Pavir.9KG495700.v4.1 // Pavir.7KG405900.v4.1 // Pavir.9NG506900.v4.1 // Pavir.9KG064300.v4.1 // Pavir.3KG388000.v4.1 // Pavir.6KG065400.v4.1 // Pavir.9KG614600.v4.1 // Pavir.2NG122800.v4.1 // Pavir.1NG485300.v4.1 // Pavir.9KG641600.v4.1 // Pavir.9KG294000.v4.1 // Pavir.4NG086800.v4.1 // Pavir.6NG001200.v4.1 // Pavir.J774300.v4.1 // Pavir.5KG68650…
GO:0005506	F	iron ion binding	13	2296	263	15902	1	1	// Pavir.5KG574700.v4.1 // Pavir.5NG437000.v4.1 // Pavir.5KG009300.v4.1 // Pavir.8KG133400.v4.1 // Pavir.9KG411500.v4.1 // Pavir.1KG509900.v4.1 // Pavir.6KG399900.v4.1 // Pavir.4KG335800.v4.1 // Pavir.4KG173400.v4.1 // Pavir.5KG029200.v4.1 // Pavir.4NG214700.v4.1 // Pavir.4KG378500.v4.1 // Pavir.9KG557700.v4.1	// Pavir.8NG089600.v4.1 // Pavir.5KG586500.v4.1 // Pavir.9NG548500.v4.1 // Pavir.9NG313800.v4.1 // Pavir.9NG053500.v4.1 // Pavir.9KG321400.v4.1 // Pavir.5NG244100.v4.1 // Pavir.2NG599000.v4.1 // Pavir.2NG446000.v4.1 // Pavir.9NG611500.v4.1 // Pavir.9KG204500.v4.1 // Pavir.3NG000400.v4.1 // Pavir.1KG262000.v4.1 // Pavir.6NG248900.v4.1 // Pavir.6NG039600.v4.1 // Pavir.5KG673000.v4.1 // Pavir.7KG137…
GO:0022890	F	inorganic cation transmembrane transporter activity	7	2296	192	15902	1	1	// Pavir.7KG049900.v4.1 // Pavir.6KG276400.v4.1 // Pavir.7NG153400.v4.1 // Pavir.3KG128500.v4.1 // Pavir.3KG145700.v4.1 // Pavir.7KG358100.v4.1 // Pavir.8KG067200.v4.1	// Pavir.1NG274800.v4.1 // Pavir.9KG119000.v4.1 // Pavir.5NG295100.v4.1 // Pavir.6KG279800.v4.1 // Pavir.1NG091000.v4.1 // Pavir.3KG576900.v4.1 // Pavir.2NG533100.v4.1 // Pavir.3NG276500.v4.1 // Pavir.7NG413900.v4.1 // Pavir.4KG028900.v4.1 // Pavir.2KG478100.v4.1 // Pavir.6KG116000.v4.1 // Pavir.4NG344600.v4.1 // Pavir.6KG103900.v4.1 // Pavir.5NG020600.v4.1 // Pavir.7KG371300.v4.1 // Pavir.6NG284…
GO:0008324	F	cation transmembrane transporter activity	9	2296	231	15902	1	1	// Pavir.7KG049900.v4.1 // Pavir.6KG276400.v4.1 // Pavir.7NG153400.v4.1 // Pavir.3KG128500.v4.1 // Pavir.7KG358100.v4.1 // Pavir.6KG155100.v4.1 // Pavir.3KG145700.v4.1 // Pavir.2KG504400.v4.1 // Pavir.8KG067200.v4.1	// Pavir.1NG274800.v4.1 // Pavir.9KG119000.v4.1 // Pavir.5NG295100.v4.1 // Pavir.6KG279800.v4.1 // Pavir.1NG544000.v4.1 // Pavir.1NG091000.v4.1 // Pavir.9NG583100.v4.1 // Pavir.3KG576900.v4.1 // Pavir.6NG159200.v4.1 // Pavir.3NG276500.v4.1 // Pavir.2KG504400.v4.1 // Pavir.7NG413900.v4.1 // Pavir.4KG028900.v4.1 // Pavir.2KG478100.v4.1 // Pavir.7KG243500.v4.1 // Pavir.6KG116000.v4.1 // Pavir.7NG151…
GO:0048037	F	cofactor binding	36	2296	401	15902	1	1	// Pavir.4NG238100.v4.1 // Pavir.3NG077300.v4.1 // Pavir.2NG588300.v4.1 // Pavir.4KG001800.v4.1 // Pavir.5KG331500.v4.1 // Pavir.9KG422600.v4.1 // Pavir.9NG073600.v4.1 // Pavir.6NG172700.v4.1 // Pavir.9NG480900.v4.1 // Pavir.4KG368400.v4.1 // Pavir.6KG214800.v4.1 // Pavir.5KG509700.v4.1 // Pavir.2NG590300.v4.1 // Pavir.8KG033500.v4.1 // Pavir.6KG173200.v4.1 // Pavir.9NG045800.v4.1 // Pavir.5NG341…	// Pavir.2NG499600.v4.1 // Pavir.6NG016000.v4.1 // Pavir.4NG011200.v4.1 // Pavir.7NG157000.v4.1 // Pavir.1NG558100.v4.1 // Pavir.9NG696000.v4.1 // Pavir.5NG552000.v4.1 // Pavir.7KG240000.v4.1 // Pavir.2KG375500.v4.1 // Pavir.6KG173200.v4.1 // Pavir.7NG011600.v4.1 // Pavir.5KG754900.v4.1 // Pavir.9NG186300.v4.1 // Pavir.3NG122400.v4.1 // Pavir.2NG549400.v4.1 // Pavir.4KG326700.v4.1 // Pavir.7KG261…
GO:0016859	F	cis-trans isomerase activity	9	2296	52	15902	0.36	1	// Pavir.4NG188500.v4.1 // Pavir.2NG242400.v4.1 // Pavir.1NG108700.v4.1 // Pavir.9NG656600.v4.1 // Pavir.1KG125200.v4.1 // Pavir.9NG833800.v4.1 // Pavir.6KG407200.v4.1 // Pavir.9KG635900.v4.1 // Pavir.4NG022300.v4.1	// Pavir.6KG407200.v4.1 // Pavir.5NG371600.v4.1 // Pavir.2NG535700.v4.1 // Pavir.9KG635900.v4.1 // Pavir.6NG360100.v4.1 // Pavir.2NG452200.v4.1 // Pavir.6NG369500.v4.1 // Pavir.2KG254200.v4.1 // Pavir.6KG409900.v4.1 // Pavir.4NG188500.v4.1 // Pavir.1NG108700.v4.1 // Pavir.5KG406000.v4.1 // Pavir.1NG049000.v4.1 // Pavir.J143700.v4.1 // Pavir.9NG656600.v4.1 // Pavir.1KG125200.v4.1 // Pavir.1KG31220…
GO:0032550	F	purine ribonucleoside binding	286	2296	1892	15902	0.23	1	// Pavir.3KG309700.v4.1 // Pavir.2NG290100.v4.1 // Pavir.9KG368200.v4.1 // Pavir.9NG101400.v4.1 // Pavir.9NG122600.v4.1 // Pavir.1NG268000.v4.1 // Pavir.3KG051800.v4.1 // Pavir.1KG045900.v4.1 // Pavir.7KG227200.v4.1 // Pavir.1KG473600.v4.1 // Pavir.3KG146500.v4.1 // Pavir.7NG036100.v4.1 // Pavir.5NG306000.v4.1 // Pavir.9NG095300.v4.1 // Pavir.9NG592800.v4.1 // Pavir.1NG454700.v4.1 // Pavir.9NG353…	// Pavir.2NG290100.v4.1 // Pavir.7KG369000.v4.1 // Pavir.9KG563500.v4.1 // Pavir.9KG211700.v4.1 // Pavir.1KG470700.v4.1 // Pavir.1NG082300.v4.1 // Pavir.7KG240300.v4.1 // Pavir.5NG375800.v4.1 // Pavir.5NG424400.v4.1 // Pavir.6NG237800.v4.1 // Pavir.9KG375300.v4.1 // Pavir.J109600.v4.1 // Pavir.2NG029700.v4.1 // Pavir.2NG464600.v4.1 // Pavir.2NG620700.v4.1 // Pavir.9KG430900.v4.1 // Pavir.9NG28670…
GO:0001883	F	purine nucleoside binding	286	2296	1892	15902	0.23	1	// Pavir.3KG309700.v4.1 // Pavir.2NG290100.v4.1 // Pavir.9KG368200.v4.1 // Pavir.9NG101400.v4.1 // Pavir.9NG122600.v4.1 // Pavir.1NG268000.v4.1 // Pavir.3KG051800.v4.1 // Pavir.1KG045900.v4.1 // Pavir.7KG227200.v4.1 // Pavir.1KG473600.v4.1 // Pavir.3KG146500.v4.1 // Pavir.7NG036100.v4.1 // Pavir.5NG306000.v4.1 // Pavir.9NG095300.v4.1 // Pavir.9NG592800.v4.1 // Pavir.1NG454700.v4.1 // Pavir.9NG353…	// Pavir.2NG290100.v4.1 // Pavir.7KG369000.v4.1 // Pavir.9KG563500.v4.1 // Pavir.9KG211700.v4.1 // Pavir.1KG470700.v4.1 // Pavir.1NG082300.v4.1 // Pavir.7KG240300.v4.1 // Pavir.5NG375800.v4.1 // Pavir.5NG424400.v4.1 // Pavir.6NG237800.v4.1 // Pavir.9KG375300.v4.1 // Pavir.J109600.v4.1 // Pavir.2NG029700.v4.1 // Pavir.2NG464600.v4.1 // Pavir.2NG620700.v4.1 // Pavir.9KG430900.v4.1 // Pavir.9NG28670…
GO:0001882	F	nucleoside binding	290	2296	1901	15902	0.18	1	// Pavir.3KG309700.v4.1 // Pavir.2NG290100.v4.1 // Pavir.9KG368200.v4.1 // Pavir.9NG101400.v4.1 // Pavir.9NG122600.v4.1 // Pavir.1NG268000.v4.1 // Pavir.3KG051800.v4.1 // Pavir.1KG045900.v4.1 // Pavir.7KG227200.v4.1 // Pavir.1KG473600.v4.1 // Pavir.3KG146500.v4.1 // Pavir.7NG036100.v4.1 // Pavir.5NG306000.v4.1 // Pavir.9NG095300.v4.1 // Pavir.9NG592800.v4.1 // Pavir.1NG454700.v4.1 // Pavir.9NG353…	// Pavir.2NG290100.v4.1 // Pavir.7KG369000.v4.1 // Pavir.9KG563500.v4.1 // Pavir.9KG211700.v4.1 // Pavir.1KG470700.v4.1 // Pavir.1NG082300.v4.1 // Pavir.7KG240300.v4.1 // Pavir.5NG375800.v4.1 // Pavir.5NG424400.v4.1 // Pavir.6NG237800.v4.1 // Pavir.9KG375300.v4.1 // Pavir.J109600.v4.1 // Pavir.2NG029700.v4.1 // Pavir.2NG464600.v4.1 // Pavir.2NG620700.v4.1 // Pavir.9KG430900.v4.1 // Pavir.9NG28670…
GO:0070011	F	peptidase activity, acting on L-amino acid peptides	51	2296	454	15902	0.97	1	// Pavir.7NG229100.v4.1 // Pavir.4KG226300.v4.1 // Pavir.3NG043800.v4.1 // Pavir.1NG422900.v4.1 // Pavir.7NG414000.v4.1 // Pavir.1NG122000.v4.1 // Pavir.J283400.v4.1 // Pavir.2NG269300.v4.1 // Pavir.1KG050300.v4.1 // Pavir.4KG394800.v4.1 // Pavir.1NG115800.v4.1 // Pavir.8KG354000.v4.1 // Pavir.9KG464800.v4.1 // Pavir.1NG117500.v4.1 // Pavir.7NG332800.v4.1 // Pavir.1KG018900.v4.1 // Pavir.2KG56840…	// Pavir.4KG376500.v4.1 // Pavir.9KG358700.v4.1 // Pavir.2NG104200.v4.1 // Pavir.9KG040400.v4.1 // Pavir.7NG430200.v4.1 // Pavir.6NG353800.v4.1 // Pavir.8KG157800.v4.1 // Pavir.6NG064300.v4.1 // Pavir.8KG350600.v4.1 // Pavir.8NG196000.v4.1 // Pavir.4KG337000.v4.1 // Pavir.2KG384600.v4.1 // Pavir.3NG325400.v4.1 // Pavir.3KG394500.v4.1 // Pavir.8KG103700.v4.1 // Pavir.1KG414300.v4.1 // Pavir.2NG329…
GO:0016597	F	amino acid binding	6	2296	31	15902	0.32	1	// Pavir.1KG468100.v4.1 // Pavir.1NG445600.v4.1 // Pavir.6KG176800.v4.1 // Pavir.2NG457300.v4.1 // Pavir.1NG449200.v4.1 // Pavir.6NG180600.v4.1	// Pavir.1NG445600.v4.1 // Pavir.2KG390900.v4.1 // Pavir.6KG002200.v4.1 // Pavir.7KG117100.v4.1 // Pavir.9NG215400.v4.1 // Pavir.6NG180600.v4.1 // Pavir.J030800.v4.1 // Pavir.1KG468100.v4.1 // Pavir.6KG284800.v4.1 // Pavir.6KG381600.v4.1 // Pavir.9NG528700.v4.1 // Pavir.6NG329400.v4.1 // Pavir.6KG176800.v4.1 // Pavir.2NG221500.v4.1 // Pavir.4KG361900.v4.1 // Pavir.4NG268700.v4.1 // Pavir.9NG12020…
GO:0046983	F	protein dimerization activity	12	2296	158	15902	0.99	1	// Pavir.6KG138900.v4.1 // Pavir.1NG362700.v4.1 // Pavir.4KG233600.v4.1 // Pavir.9NG045800.v4.1 // Pavir.6KG380000.v4.1 // Pavir.2KG242300.v4.1 // Pavir.1NG344700.v4.1 // Pavir.4NG227400.v4.1 // Pavir.2NG275700.v4.1 // Pavir.9KG101900.v4.1 // Pavir.2KG260800.v4.1 // Pavir.6NG183300.v4.1	// Pavir.9NG206900.v4.1 // Pavir.7NG102900.v4.1 // Pavir.4KG233600.v4.1 // Pavir.7NG201200.v4.1 // Pavir.9NG097300.v4.1 // Pavir.9NG173900.v4.1 // Pavir.5KG002400.v4.1 // Pavir.4KG095900.v4.1 // Pavir.2KG257200.v4.1 // Pavir.5NG006800.v4.1 // Pavir.9KG196000.v4.1 // Pavir.9NG813700.v4.1 // Pavir.7KG151200.v4.1 // Pavir.9KG563700.v4.1 // Pavir.J493200.v4.1 // Pavir.7NG041200.v4.1 // Pavir.5KG67650…
GO:0016740	F	transferase activity	296	2296	2690	15902	1	1	// Pavir.3KG079600.v4.1 // Pavir.1KG384900.v4.1 // Pavir.9NG100100.v4.1 // Pavir.9NG101400.v4.1 // Pavir.9KG195000.v4.1 // Pavir.1NG445600.v4.1 // Pavir.2KG297000.v4.1 // Pavir.5KG185800.v4.1 // Pavir.5KG453700.v4.1 // Pavir.J188700.v4.1 // Pavir.3NG009600.v4.1 // Pavir.9KG081200.v4.1 // Pavir.2NG160800.v4.1 // Pavir.9KG549800.v4.1 // Pavir.9KG148900.v4.1 // Pavir.9KG370500.v4.1 // Pavir.1NG30430…	// Pavir.7KG369000.v4.1 // Pavir.4KG016900.v4.1 // Pavir.9NG003600.v4.1 // Pavir.6KG291000.v4.1 // Pavir.1KG470700.v4.1 // Pavir.3NG214900.v4.1 // Pavir.9NG251800.v4.1 // Pavir.6KG012300.v4.1 // Pavir.5KG453800.v4.1 // Pavir.5NG020600.v4.1 // Pavir.1NG082300.v4.1 // Pavir.7KG240300.v4.1 // Pavir.2KG065000.v4.1 // Pavir.7NG361900.v4.1 // Pavir.2NG262500.v4.1 // Pavir.3NG317300.v4.1 // Pavir.5KG656…
GO:0016746	F	transferase activity, transferring acyl groups	27	2296	268	15902	0.98	1	// Pavir.3KG079600.v4.1 // Pavir.8NG027400.v4.1 // Pavir.3NG009600.v4.1 // Pavir.7NG375000.v4.1 // Pavir.2NG385000.v4.1 // Pavir.J298100.v4.1 // Pavir.5NG220800.v4.1 // Pavir.7KG388200.v4.1 // Pavir.7KG211200.v4.1 // Pavir.2KG297000.v4.1 // Pavir.7NG387300.v4.1 // Pavir.3KG049300.v4.1 // Pavir.1KG480700.v4.1 // Pavir.2NG173500.v4.1 // Pavir.5NG314000.v4.1 // Pavir.2NG375600.v4.1 // Pavir.9KG13250…	// Pavir.3KG079600.v4.1 // Pavir.5NG149700.v4.1 // Pavir.1KG539900.v4.1 // Pavir.1NG087700.v4.1 // Pavir.7KG405900.v4.1 // Pavir.1KG458700.v4.1 // Pavir.2KG297000.v4.1 // Pavir.2NG122800.v4.1 // Pavir.7KG360800.v4.1 // Pavir.3NG009600.v4.1 // Pavir.5KG468800.v4.1 // Pavir.J377900.v4.1 // Pavir.3KG366700.v4.1 // Pavir.5NG323500.v4.1 // Pavir.4KG222900.v4.1 // Pavir.5KG195800.v4.1 // Pavir.9NG25180…
GO:0008408	F	3'-5' exonuclease activity	7	2296	24	15902	0.087	1	// Pavir.1KG384900.v4.1 // Pavir.6NG079600.v4.1 // Pavir.5KG149900.v4.1 // Pavir.2NG266700.v4.1 // Pavir.7NG385400.v4.1 // Pavir.9NG321900.v4.1 // Pavir.1NG350200.v4.1	// Pavir.1KG384900.v4.1 // Pavir.9KG595900.v4.1 // Pavir.9KG205700.v4.1 // Pavir.7KG407600.v4.1 // Pavir.7NG022700.v4.1 // Pavir.9NG741500.v4.1 // Pavir.5NG363700.v4.1 // Pavir.7NG385400.v4.1 // Pavir.5NG166300.v4.1 // Pavir.2NG511000.v4.1 // Pavir.J518600.v4.1 // Pavir.5NG166200.v4.1 // Pavir.3KG234200.v4.1 // Pavir.2KG231500.v4.1 // Pavir.7KG054900.v4.1 // Pavir.2NG266700.v4.1 // Pavir.2NG62650…
GO:0016209	F	antioxidant activity	10	2296	126	15902	0.98	1	// Pavir.4KG327400.v4.1 // Pavir.6NG301400.v4.1 // Pavir.4KG001900.v4.1 // Pavir.1NG018700.v4.1 // Pavir.4NG240400.v4.1 // Pavir.1NG130100.v4.1 // Pavir.7KG121400.v4.1 // Pavir.6NG292200.v4.1 // Pavir.6KG358700.v4.1 // Pavir.1KG063000.v4.1	// Pavir.4KG086800.v4.1 // Pavir.7NG199200.v4.1 // Pavir.7KG159800.v4.1 // Pavir.4NG279300.v4.1 // Pavir.1NG130100.v4.1 // Pavir.9KG572400.v4.1 // Pavir.4KG245500.v4.1 // Pavir.1NG010500.v4.1 // Pavir.2NG090400.v4.1 // Pavir.J236800.v4.1 // Pavir.9KG563200.v4.1 // Pavir.J328700.v4.1 // Pavir.3KG389500.v4.1 // Pavir.5KG244400.v4.1 // Pavir.5NG344900.v4.1 // Pavir.9NG520900.v4.1 // Pavir.5KG263100.…
GO:0008170	F	N-methyltransferase activity	9	2296	33	15902	0.075	1	// Pavir.5KG266500.v4.1 // Pavir.9NG700800.v4.1 // Pavir.5NG547600.v4.1 // Pavir.J188700.v4.1 // Pavir.9NG162800.v4.1 // Pavir.1KG379200.v4.1 // Pavir.3KG389600.v4.1 // Pavir.1NG340900.v4.1 // Pavir.5NG480400.v4.1	// Pavir.2NG292200.v4.1 // Pavir.2KG163600.v4.1 // Pavir.3NG150300.v4.1 // Pavir.1NG453200.v4.1 // Pavir.4NG246400.v4.1 // Pavir.5KG266500.v4.1 // Pavir.J188700.v4.1 // Pavir.2KG294500.v4.1 // Pavir.7NG267400.v4.1 // Pavir.1NG340900.v4.1 // Pavir.5KG746100.v4.1 // Pavir.1KG471100.v4.1 // Pavir.5NG480400.v4.1 // Pavir.2NG607900.v4.1 // Pavir.7KG272500.v4.1 // Pavir.5NG547600.v4.1 // Pavir.5NG51980…
GO:0016893	F	endonuclease activity, active with either ribo- or deoxyribonucleic acids and producing 5'-phosphomonoesters	6	2296	16	15902	0.05	1	// Pavir.4KG390900.v4.1 // Pavir.J559500.v4.1 // Pavir.9NG353200.v4.1 // Pavir.2NG042300.v4.1 // Pavir.7KG309400.v4.1 // Pavir.4NG288600.v4.1	// Pavir.3KG032800.v4.1 // Pavir.9NG223300.v4.1 // Pavir.7NG301400.v4.1 // Pavir.9KG563500.v4.1 // Pavir.4KG390900.v4.1 // Pavir.J559500.v4.1 // Pavir.9KG114400.v4.1 // Pavir.7KG243800.v4.1 // Pavir.2NG042300.v4.1 // Pavir.9NG777100.v4.1 // Pavir.9NG353200.v4.1 // Pavir.1NG026200.v4.1 // Pavir.7KG309400.v4.1 // Pavir.4NG288600.v4.1 // Pavir.5NG051600.v4.1 // Pavir.5KG048700.v4.1
GO:0061135	F	endopeptidase regulator activity	5	2296	23	15902	0.27	1	// Pavir.3KG098300.v4.1 // Pavir.J480400.v4.1 // Pavir.3KG102500.v4.1 // Pavir.3KG102600.v4.1 // Pavir.3KG098100.v4.1	// Pavir.5KG115300.v4.1 // Pavir.4KG205500.v4.1 // Pavir.4NG120500.v4.1 // Pavir.5KG180700.v4.1 // Pavir.9KG438000.v4.1 // Pavir.7NG059700.v4.1 // Pavir.2KG153700.v4.1 // Pavir.8NG189000.v4.1 // Pavir.5NG553000.v4.1 // Pavir.7KG207900.v4.1 // Pavir.3KG098100.v4.1 // Pavir.3KG235600.v4.1 // Pavir.3KG102500.v4.1 // Pavir.5KG586200.v4.1 // Pavir.7KG250500.v4.1 // Pavir.3KG102600.v4.1 // Pavir.3KG098…
GO:0030234	F	enzyme regulator activity	13	2296	128	15902	0.92	1	// Pavir.5KG763400.v4.1 // Pavir.1NG362700.v4.1 // Pavir.6KG409400.v4.1 // Pavir.J480400.v4.1 // Pavir.3KG102500.v4.1 // Pavir.6KG138900.v4.1 // Pavir.1NG344700.v4.1 // Pavir.3KG098300.v4.1 // Pavir.3KG098100.v4.1 // Pavir.3KG102600.v4.1 // Pavir.4KG397700.v4.1 // Pavir.1KG524700.v4.1 // Pavir.6NG183300.v4.1	// Pavir.9KG367500.v4.1 // Pavir.5KG115300.v4.1 // Pavir.2NG357000.v4.1 // Pavir.4NG073300.v4.1 // Pavir.7NG201200.v4.1 // Pavir.8KG350000.v4.1 // Pavir.1NG359200.v4.1 // Pavir.5KG437700.v4.1 // Pavir.9KG438000.v4.1 // Pavir.9KG589600.v4.1 // Pavir.5KG064900.v4.1 // Pavir.7KG151200.v4.1 // Pavir.1KG120800.v4.1 // Pavir.7KG250500.v4.1 // Pavir.2KG174500.v4.1 // Pavir.2NG416900.v4.1 // Pavir.9NG014…
GO:0016757	F	transferase activity, transferring glycosyl groups	39	2296	476	15902	1	1	// Pavir.3KG332000.v4.1 // Pavir.8NG093800.v4.1 // Pavir.2KG542300.v4.1 // Pavir.1NG115100.v4.1 // Pavir.2NG387500.v4.1 // Pavir.9NG717000.v4.1 // Pavir.2NG631600.v4.1 // Pavir.2KG246900.v4.1 // Pavir.2NG160800.v4.1 // Pavir.2NG277600.v4.1 // Pavir.2KG429400.v4.1 // Pavir.6NG275600.v4.1 // Pavir.7NG233300.v4.1 // Pavir.7NG259600.v4.1 // Pavir.J603800.v4.1 // Pavir.3KG151500.v4.1 // Pavir.2NG18070…	// Pavir.5NG134500.v4.1 // Pavir.5KG529500.v4.1 // Pavir.3KG331900.v4.1 // Pavir.7NG233300.v4.1 // Pavir.9NG811800.v4.1 // Pavir.9NG647000.v4.1 // Pavir.5NG450200.v4.1 // Pavir.2NG448300.v4.1 // Pavir.2NG074500.v4.1 // Pavir.5KG123100.v4.1 // Pavir.9NG488300.v4.1 // Pavir.6KG308400.v4.1 // Pavir.8NG065600.v4.1 // Pavir.3KG468800.v4.1 // Pavir.J463000.v4.1 // Pavir.8KG306100.v4.1 // Pavir.7NG32390…
GO:0020037	F	heme binding	12	2296	307	15902	1	1	// Pavir.5NG437000.v4.1 // Pavir.5KG009300.v4.1 // Pavir.8KG133400.v4.1 // Pavir.9KG411500.v4.1 // Pavir.6KG399900.v4.1 // Pavir.4KG335800.v4.1 // Pavir.9KG463300.v4.1 // Pavir.1NG130100.v4.1 // Pavir.7KG121400.v4.1 // Pavir.5KG029200.v4.1 // Pavir.4NG214700.v4.1 // Pavir.9NG674400.v4.1	// Pavir.3KG052900.v4.1 // Pavir.2KG111500.v4.1 // Pavir.5KG586500.v4.1 // Pavir.9NG548500.v4.1 // Pavir.7NG199200.v4.1 // Pavir.8NG089600.v4.1 // Pavir.9KG463300.v4.1 // Pavir.9KG321400.v4.1 // Pavir.1NG473400.v4.1 // Pavir.5NG198000.v4.1 // Pavir.4NG279300.v4.1 // Pavir.1NG130100.v4.1 // Pavir.5NG621200.v4.1 // Pavir.9KG572400.v4.1 // Pavir.4KG245500.v4.1 // Pavir.9KG204500.v4.1 // Pavir.3NG000…
GO:0022891	F	substrate-specific transmembrane transporter activity	17	2296	359	15902	1	1	// Pavir.7KG049900.v4.1 // Pavir.6NG066300.v4.1 // Pavir.5NG186300.v4.1 // Pavir.6KG276400.v4.1 // Pavir.3KG128500.v4.1 // Pavir.7NG377000.v4.1 // Pavir.7KG358100.v4.1 // Pavir.J391200.v4.1 // Pavir.8NG093700.v4.1 // Pavir.6KG155100.v4.1 // Pavir.3KG145700.v4.1 // Pavir.2KG504400.v4.1 // Pavir.2KG532100.v4.1 // Pavir.8KG067200.v4.1 // Pavir.3NG147900.v4.1 // Pavir.9KG408400.v4.1 // Pavir.7NG15340…	// Pavir.1NG274800.v4.1 // Pavir.9NG661500.v4.1 // Pavir.6NG159200.v4.1 // Pavir.3NG147900.v4.1 // Pavir.7NG375800.v4.1 // Pavir.2NG004900.v4.1 // Pavir.5NG020600.v4.1 // Pavir.9NG147200.v4.1 // Pavir.4KG150200.v4.1 // Pavir.2NG005900.v4.1 // Pavir.2KG485400.v4.1 // Pavir.4NG111400.v4.1 // Pavir.5KG199400.v4.1 // Pavir.5NG404800.v4.1 // Pavir.4NG048700.v4.1 // Pavir.1NG273600.v4.1 // Pavir.5NG314…
GO:0022892	F	substrate-specific transporter activity	21	2296	415	15902	1	1	// Pavir.7KG049900.v4.1 // Pavir.6NG066300.v4.1 // Pavir.7KG079800.v4.1 // Pavir.5NG186300.v4.1 // Pavir.6KG276400.v4.1 // Pavir.3KG128500.v4.1 // Pavir.7NG377000.v4.1 // Pavir.7KG358100.v4.1 // Pavir.J391200.v4.1 // Pavir.8NG093700.v4.1 // Pavir.7KG110700.v4.1 // Pavir.6KG155100.v4.1 // Pavir.3KG145700.v4.1 // Pavir.9KG624300.v4.1 // Pavir.2KG504400.v4.1 // Pavir.2KG532100.v4.1 // Pavir.8KG06720…	// Pavir.1NG274800.v4.1 // Pavir.2KG514400.v4.1 // Pavir.9NG080200.v4.1 // Pavir.9NG661500.v4.1 // Pavir.6NG159200.v4.1 // Pavir.3NG147900.v4.1 // Pavir.7NG375800.v4.1 // Pavir.2NG004900.v4.1 // Pavir.5NG020600.v4.1 // Pavir.9NG147200.v4.1 // Pavir.8KG138000.v4.1 // Pavir.4KG150200.v4.1 // Pavir.2NG005900.v4.1 // Pavir.9NG134600.v4.1 // Pavir.2KG485400.v4.1 // Pavir.4NG111400.v4.1 // Pavir.5KG199…
GO:0016791	F	phosphatase activity	13	2296	196	15902	1	1	// Pavir.4KG116300.v4.1 // Pavir.2NG171500.v4.1 // Pavir.5NG586400.v4.1 // Pavir.2KG208000.v4.1 // Pavir.4NG173700.v4.1 // Pavir.5KG525900.v4.1 // Pavir.5NG219900.v4.1 // Pavir.3KG146400.v4.1 // Pavir.9KG499400.v4.1 // Pavir.2KG166100.v4.1 // Pavir.1KG152400.v4.1 // Pavir.1NG504200.v4.1 // Pavir.9NG021200.v4.1	// Pavir.3KG010400.v4.1 // Pavir.5NG283600.v4.1 // Pavir.9NG715000.v4.1 // Pavir.9NG547200.v4.1 // Pavir.4KG116300.v4.1 // Pavir.9NG650600.v4.1 // Pavir.4KG356400.v4.1 // Pavir.3KG166000.v4.1 // Pavir.4KG218600.v4.1 // Pavir.8NG117400.v4.1 // Pavir.1NG077000.v4.1 // Pavir.9NG564000.v4.1 // Pavir.4KG040000.v4.1 // Pavir.7NG366800.v4.1 // Pavir.9KG398100.v4.1 // Pavir.7KG355700.v4.1 // Pavir.3KG146…
GO:0016798	F	hydrolase activity, acting on glycosyl bonds	19	2296	330	15902	1	1	// Pavir.4NG218500.v4.1 // Pavir.1KG030800.v4.1 // Pavir.8NG038300.v4.1 // Pavir.8NG095900.v4.1 // Pavir.4KG104600.v4.1 // Pavir.5KG474400.v4.1 // Pavir.9NG458200.v4.1 // Pavir.4NG178100.v4.1 // Pavir.1NG390400.v4.1 // Pavir.5NG347100.v4.1 // Pavir.1NG486200.v4.1 // Pavir.5KG664100.v4.1 // Pavir.7NG435900.v4.1 // Pavir.5KG697100.v4.1 // Pavir.6NG212300.v4.1 // Pavir.4NG336700.v4.1 // Pavir.6KG187…	// Pavir.5KG295800.v4.1 // Pavir.J264400.v4.1 // Pavir.8NG192000.v4.1 // Pavir.9KG421000.v4.1 // Pavir.2NG275100.v4.1 // Pavir.9NG265200.v4.1 // Pavir.9NG022600.v4.1 // Pavir.1NG039000.v4.1 // Pavir.4KG409900.v4.1 // Pavir.1KG314200.v4.1 // Pavir.4NG277300.v4.1 // Pavir.8KG256400.v4.1 // Pavir.7KG221600.v4.1 // Pavir.5KG569000.v4.1 // Pavir.J549200.v4.1 // Pavir.7NG065300.v4.1 // Pavir.9KG636100.…
GO:0019899	F	enzyme binding	11	2296	57	15902	0.23	1	// Pavir.5NG619700.v4.1 // Pavir.7NG307700.v4.1 // Pavir.J242900.v4.1 // Pavir.9NG135800.v4.1 // Pavir.3KG376900.v4.1 // Pavir.5KG244700.v4.1 // Pavir.5KG753800.v4.1 // Pavir.1NG035800.v4.1 // Pavir.1KG038200.v4.1 // Pavir.7KG211100.v4.1 // Pavir.J306700.v4.1	// Pavir.5NG369500.v4.1 // Pavir.4KG342500.v4.1 // Pavir.2NG286200.v4.1 // Pavir.9NG667300.v4.1 // Pavir.6KG050700.v4.1 // Pavir.9NG016700.v4.1 // Pavir.7NG362300.v4.1 // Pavir.7NG416100.v4.1 // Pavir.7KG211100.v4.1 // Pavir.1KG222700.v4.1 // Pavir.1NG376300.v4.1 // Pavir.7NG227100.v4.1 // Pavir.J242900.v4.1 // Pavir.1NG539900.v4.1 // Pavir.9NG110800.v4.1 // Pavir.4KG122100.v4.1 // Pavir.5KG23870…
GO:0042393	F	histone binding	6	2296	42	15902	0.57	1	// Pavir.5KG080900.v4.1 // Pavir.9NG031800.v4.1 // Pavir.5NG547600.v4.1 // Pavir.7NG188000.v4.1 // Pavir.3KG502100.v4.1 // Pavir.7KG174500.v4.1	// Pavir.5NG085000.v4.1 // Pavir.2KG163600.v4.1 // Pavir.8NG196400.v4.1 // Pavir.4NG113800.v4.1 // Pavir.5KG322600.v4.1 // Pavir.8KG136200.v4.1 // Pavir.9NG037900.v4.1 // Pavir.1NG263100.v4.1 // Pavir.3KG184500.v4.1 // Pavir.4NG246400.v4.1 // Pavir.3KG502100.v4.1 // Pavir.5KG080900.v4.1 // Pavir.6KG193400.v4.1 // Pavir.2KG529700.v4.1 // Pavir.2KG294500.v4.1 // Pavir.7NG267400.v4.1 // Pavir.7NG188…
GO:0004857	F	enzyme inhibitor activity	6	2296	44	15902	0.62	1	// Pavir.3KG102600.v4.1 // Pavir.6KG409400.v4.1 // Pavir.J480400.v4.1 // Pavir.3KG102500.v4.1 // Pavir.3KG098300.v4.1 // Pavir.3KG098100.v4.1	// Pavir.9KG367500.v4.1 // Pavir.1NG359200.v4.1 // Pavir.4KG205500.v4.1 // Pavir.J271100.v4.1 // Pavir.4NG120500.v4.1 // Pavir.8KG350000.v4.1 // Pavir.5KG115300.v4.1 // Pavir.5KG180700.v4.1 // Pavir.9KG438000.v4.1 // Pavir.9KG589600.v4.1 // Pavir.7NG059700.v4.1 // Pavir.2KG153700.v4.1 // Pavir.9KG142100.v4.1 // Pavir.9KG604900.v4.1 // Pavir.8NG189000.v4.1 // Pavir.2NG357000.v4.1 // Pavir.5NG55300…
GO:0016491	F	oxidoreductase activity	90	2296	1375	15902	1	1	// Pavir.9NG538000.v4.1 // Pavir.1NG130100.v4.1 // Pavir.1NG530600.v4.1 // Pavir.3NG142300.v4.1 // Pavir.9KG422600.v4.1 // Pavir.6NG088100.v4.1 // Pavir.4KG173400.v4.1 // Pavir.7KG375500.v4.1 // Pavir.1NG088400.v4.1 // Pavir.7KG108800.v4.1 // Pavir.1NG457500.v4.1 // Pavir.5NG614500.v4.1 // Pavir.6KG236000.v4.1 // Pavir.9NG314400.v4.1 // Pavir.3NG010300.v4.1 // Pavir.9KG328000.v4.1 // Pavir.9NG083…	// Pavir.2NG420300.v4.1 // Pavir.1NG530600.v4.1 // Pavir.8KG033500.v4.1 // Pavir.9NG696000.v4.1 // Pavir.J236800.v4.1 // Pavir.4KG005300.v4.1 // Pavir.4KG244500.v4.1 // Pavir.7NG011600.v4.1 // Pavir.5KG051500.v4.1 // Pavir.7NG201600.v4.1 // Pavir.7NG425500.v4.1 // Pavir.7KG024600.v4.1 // Pavir.2NG409700.v4.1 // Pavir.2NG549400.v4.1 // Pavir.9KG165900.v4.1 // Pavir.9NG760100.v4.1 // Pavir.2NG42460…
GO:0008194	F	UDP-glycosyltransferase activity	7	2296	132	15902	1	1	// Pavir.9NG770000.v4.1 // Pavir.7NG233300.v4.1 // Pavir.3NG264800.v4.1 // Pavir.5NG645900.v4.1 // Pavir.9NG299400.v4.1 // Pavir.J603800.v4.1 // Pavir.3KG151500.v4.1	// Pavir.7NG091000.v4.1 // Pavir.9NG811800.v4.1 // Pavir.2KG405100.v4.1 // Pavir.7KG251600.v4.1 // Pavir.4NG248300.v4.1 // Pavir.7NG233300.v4.1 // Pavir.4NG312900.v4.1 // Pavir.5KG543600.v4.1 // Pavir.6NG190500.v4.1 // Pavir.4KG337800.v4.1 // Pavir.9NG183800.v4.1 // Pavir.5KG720400.v4.1 // Pavir.J225000.v4.1 // Pavir.1NG081500.v4.1 // Pavir.2NG448300.v4.1 // Pavir.3KG151500.v4.1 // Pavir.5KG12310…
GO:0004527	F	exonuclease activity	9	2296	38	15902	0.13	1	// Pavir.1KG384900.v4.1 // Pavir.7KG406100.v4.1 // Pavir.6NG079600.v4.1 // Pavir.5KG149900.v4.1 // Pavir.7NG386900.v4.1 // Pavir.2NG266700.v4.1 // Pavir.7NG385400.v4.1 // Pavir.9NG321900.v4.1 // Pavir.1NG350200.v4.1	// Pavir.1KG384900.v4.1 // Pavir.9KG595900.v4.1 // Pavir.9KG205700.v4.1 // Pavir.3KG020200.v4.1 // Pavir.7KG407600.v4.1 // Pavir.7NG386900.v4.1 // Pavir.7NG022700.v4.1 // Pavir.9NG741500.v4.1 // Pavir.5NG363700.v4.1 // Pavir.7NG385400.v4.1 // Pavir.5NG166300.v4.1 // Pavir.2NG511000.v4.1 // Pavir.6KG093000.v4.1 // Pavir.J518600.v4.1 // Pavir.5NG166200.v4.1 // Pavir.3KG234200.v4.1 // Pavir.2KG23150…
GO:0016705	F	oxidoreductase activity, acting on paired donors, with incorporation or reduction of molecular oxygen	11	2296	229	15902	1	1	// Pavir.5NG437000.v4.1 // Pavir.5KG009300.v4.1 // Pavir.8KG133400.v4.1 // Pavir.9KG411500.v4.1 // Pavir.6KG399900.v4.1 // Pavir.4KG335800.v4.1 // Pavir.5KG029200.v4.1 // Pavir.4NG214700.v4.1 // Pavir.9NG538000.v4.1 // Pavir.4KG378500.v4.1 // Pavir.9NG480900.v4.1	// Pavir.8NG089600.v4.1 // Pavir.5KG586500.v4.1 // Pavir.9NG548500.v4.1 // Pavir.9NG313800.v4.1 // Pavir.9NG053500.v4.1 // Pavir.9NG538000.v4.1 // Pavir.2NG446000.v4.1 // Pavir.9KG204500.v4.1 // Pavir.3NG000400.v4.1 // Pavir.1KG262000.v4.1 // Pavir.6NG248900.v4.1 // Pavir.6NG039600.v4.1 // Pavir.7KG137100.v4.1 // Pavir.2NG446900.v4.1 // Pavir.6KG068300.v4.1 // Pavir.1KG091700.v4.1 // Pavir.5KG009…
GO:0032549	F	ribonucleoside binding	290	2296	1901	15902	0.18	1	// Pavir.3KG309700.v4.1 // Pavir.2NG290100.v4.1 // Pavir.9KG368200.v4.1 // Pavir.9NG101400.v4.1 // Pavir.9NG122600.v4.1 // Pavir.1NG268000.v4.1 // Pavir.3KG051800.v4.1 // Pavir.1KG045900.v4.1 // Pavir.7KG227200.v4.1 // Pavir.1KG473600.v4.1 // Pavir.3KG146500.v4.1 // Pavir.7NG036100.v4.1 // Pavir.5NG306000.v4.1 // Pavir.9NG095300.v4.1 // Pavir.9NG592800.v4.1 // Pavir.1NG454700.v4.1 // Pavir.9NG353…	// Pavir.2NG290100.v4.1 // Pavir.7KG369000.v4.1 // Pavir.9KG563500.v4.1 // Pavir.9KG211700.v4.1 // Pavir.1KG470700.v4.1 // Pavir.1NG082300.v4.1 // Pavir.7KG240300.v4.1 // Pavir.5NG375800.v4.1 // Pavir.5NG424400.v4.1 // Pavir.6NG237800.v4.1 // Pavir.9KG375300.v4.1 // Pavir.J109600.v4.1 // Pavir.2NG029700.v4.1 // Pavir.2NG464600.v4.1 // Pavir.2NG620700.v4.1 // Pavir.9KG430900.v4.1 // Pavir.9NG28670…
GO:0016667	F	oxidoreductase activity, acting on a sulfur group of donors	10	2296	137	15902	0.99	1	// Pavir.1NG530600.v4.1 // Pavir.9NG651500.v4.1 // Pavir.9KG631200.v4.1 // Pavir.1KG413700.v4.1 // Pavir.7NG414100.v4.1 // Pavir.8NG271900.v4.1 // Pavir.6KG236000.v4.1 // Pavir.7NG282700.v4.1 // Pavir.7KG287900.v4.1 // Pavir.6NG215500.v4.1	// Pavir.2KG065200.v4.1 // Pavir.3NG186700.v4.1 // Pavir.9NG460900.v4.1 // Pavir.4KG086800.v4.1 // Pavir.3KG449600.v4.1 // Pavir.5NG117500.v4.1 // Pavir.1NG530600.v4.1 // Pavir.7NG282700.v4.1 // Pavir.1KG385200.v4.1 // Pavir.4KG005300.v4.1 // Pavir.2NG207400.v4.1 // Pavir.7NG338200.v4.1 // Pavir.9NG277400.v4.1 // Pavir.8NG323500.v4.1 // Pavir.5KG051500.v4.1 // Pavir.7NG201600.v4.1 // Pavir.3KG449…
GO:0009055	F	electron carrier activity	8	2296	145	15902	1	1	// Pavir.6KG276400.v4.1 // Pavir.7KG036900.v4.1 // Pavir.7KG087200.v4.1 // Pavir.1KG413700.v4.1 // Pavir.4NG069900.v4.1 // Pavir.2NG411900.v4.1 // Pavir.7KG004200.v4.1 // Pavir.4KG097000.v4.1	// Pavir.2KG065200.v4.1 // Pavir.3NG186700.v4.1 // Pavir.6KG279800.v4.1 // Pavir.3KG449600.v4.1 // Pavir.2KG576800.v4.1 // Pavir.3KG306300.v4.1 // Pavir.1KG385200.v4.1 // Pavir.2NG594100.v4.1 // Pavir.4KG028900.v4.1 // Pavir.6KG116000.v4.1 // Pavir.9NG366900.v4.1 // Pavir.2KG494800.v4.1 // Pavir.7NG254700.v4.1 // Pavir.6NG032200.v4.1 // Pavir.2NG207400.v4.1 // Pavir.6KG319400.v4.1 // Pavir.5KG051…
GO:0016407	F	acetyltransferase activity	14	2296	77	15902	0.25	1	// Pavir.3KG079600.v4.1 // Pavir.7NG227000.v4.1 // Pavir.7NG387300.v4.1 // Pavir.2NG385000.v4.1 // Pavir.9KG592300.v4.1 // Pavir.2NG074300.v4.1 // Pavir.9NG745200.v4.1 // Pavir.2NG146100.v4.1 // Pavir.1KG480700.v4.1 // Pavir.2NG173500.v4.1 // Pavir.5NG314000.v4.1 // Pavir.2NG375600.v4.1 // Pavir.2KG291400.v4.1 // Pavir.7KG211200.v4.1	// Pavir.3KG079600.v4.1 // Pavir.9KG639500.v4.1 // Pavir.3NG162000.v4.1 // Pavir.9KG495700.v4.1 // Pavir.7KG405900.v4.1 // Pavir.9NG506900.v4.1 // Pavir.9KG064300.v4.1 // Pavir.5NG470700.v4.1 // Pavir.6KG065400.v4.1 // Pavir.9KG614600.v4.1 // Pavir.2NG122800.v4.1 // Pavir.1NG485300.v4.1 // Pavir.9KG631900.v4.1 // Pavir.9KG294000.v4.1 // Pavir.4NG086800.v4.1 // Pavir.5KG468800.v4.1 // Pavir.6NG001…
[truncated: 171 more rows]

## Sheet: module2
GO_acc	term_type	Term	queryitem	querytotal	refitem	reftotal	pvalue	FDR	entries	entries_ref
[truncated: 663 more rows]

## Sheet: module3
GO_acc	term_type	Term	queryitem	querytotal	refitem	reftotal	pvalue	FDR	entries	entries_ref
[truncated: 421 more rows]

## Sheet: module5
GO_acc	term_type	Term	queryitem	querytotal	refitem	reftotal	pvalue	FDR	entries	entries_ref
[truncated: 490 more rows]

## Sheet: module7
GO_acc	term_type	Term	queryitem	querytotal	refitem	reftotal	pvalue	FDR	entries	entries_ref
GO:0009415	P	response to water	7	1090	8	15902	1.8e-05	0.029	// Pavir.1KG268800.v4.1 // Pavir.J109800.v4.1 // Pavir.1NG395900.v4.1 // Pavir.1NG398600.v4.1 // Pavir.1KG226200.v4.1 // Pavir.3NG205800.v4.1 // Pavir.1KG297500.v4.1	// Pavir.1KG268800.v4.1 // Pavir.J109800.v4.1 // Pavir.1NG395900.v4.1 // Pavir.1NG398600.v4.1 // Pavir.1KG226200.v4.1 // Pavir.3NG205800.v4.1 // Pavir.J059500.v4.1 // Pavir.1KG297500.v4.1
[truncated: 456 more rows]

## Sheet: module8
GO_acc	term_type	Term	queryitem	querytotal	refitem	reftotal	pvalue	FDR	entries	entries_ref
[truncated: 370 more rows]

[truncated: 6 more sheets: module9, module14, module15, module16, module17, module25]
