# Supplementary material for: Global analysis of switchgrass (Panicum virgatum L.) transcriptomes in response to interactive effects of drought and heat stresses
Source: BMC Plant Biol. 2022 Mar 8;22:107. doi: 10.1186/s12870-022-03477-0 (PMC8903725; doi:10.1186/s12870-022-03477-0)
Supplement: Supplementary file 13 — Additional file 13. List of switchgrass genes that have best Arabidopsis hit in droughtDB. [file 12870_2022_3477_MOESM13_ESM.xlsx]

## Sheet: Description of data
List of switchgrass genes that have best Arabidopsis hit in droughtD
Description of columns in the table
Columns	Descriptions
1	Gene names of the best hits in Arabidopsis
2	Arabidopsis gene IDs
3	Species. Arabidopsis
4	Functions of the genes
5	Phenotypes in the published literatures.
6	References of the genes
7	Tags.

## Sheet: Sheet1
Gene_ID	Gene_in_Arabi	Arabi_id	Species	Function	Phenotype	Reference	Tags
Pavir.1KG043300.v4.1	CAU1	AT4G31120	Arabidopsis thaliana	H4R3sme2 (for histone H4 Arg 3 with symmetric dimethylation)-type histone methylase protein arginine methytransferase5/Shk1 binding protein1	cau1 mutant plants display increased drought tolerance and stomatal closure	Fu et al., 2013	Regulatory Proteins;Gene Expression;Histone Modification"
Pavir.1KG085500.v4.1	AVP1	AT1G15690	Arabidopsis thaliana	vacuolar membrane H+-Pyrophosphatase	overexpressor: more tolerant to drought and salt stress	Gaxiola et al., 2001	Regulatory Proteins;Acid Anhydride Hydrolases"
Pavir.1KG117200.v4.1	HDA19	AT4G38130	Arabidopsis thaliana	histone deacetylase	knockout: hypersensitive to salt and ABA	Chen and Wu, 2010	Regulatory Proteins;Gene Expression;Histone Modification"
Pavir.1KG128700.v4.1	AtNF-YB1	AT2G38880	Arabidopsis thaliana	plant transcription factor, nuclear factor Y family protein	increased expression level: improved performance under drought conditions	Nelson et al., 2007	Regulatory Proteins;Gene Expression;Transcription Factors;NF-Y"
Pavir.1KG130300.v4.1	GCR1	AT1G48270	Arabidopsis thaliana	putative G protein-coupled receptor	mutant: hypersensitivity to ABA and drought tolerant	Pandey and Assmann, 2004	Ion and Osmotic Homeostasis;Stomatal Movement"
Pavir.1KG308600.v4.1	ERD1	AT5G51070	Arabidopsis thaliana	chloroplast-targeted Clp protease reg SU	induction of ERD1 requires over-expression of both ZFHD1 and NAC; significantly improved drought tolerance	Tran et al., 2007	Detoxification;Functional Proteins;Proteases"
Pavir.1KG312700.v4.1	ERD1	AT5G51070	Arabidopsis thaliana	chloroplast-targeted Clp protease reg SU	induction of ERD1 requires over-expression of both ZFHD1 and NAC; significantly improved drought tolerance	Tran et al., 2007	Detoxification;Functional Proteins;Proteases"
Pavir.1KG333000.v4.1	CLCc	AT5G49890	Arabidopsis thaliana	chloride channel	expressed guard cells, root an pollen; tonoplast; mutant: ABA dependent stomata closure impaired	Jossier et al., 2010	Ion and Osmotic Homeostasis;Functional Proteins;Channels and Transporters;Ion Channels;Anion Channel"
Pavir.1KG379400.v4.1	CBP20	AT5G44200	Arabidopsis thaliana	Cap Binding Protein 20 (mRNA cap)	loss-of-function: hypersensitivity to ABA; enhanced drought tolerance	Kim et al., 2008	Ion and Osmotic Homeostasis;Stomatal Movement;Regulatory Proteins;Gene Expression;miRNA"
Pavir.1KG433500.v4.1	PIP1;4	AT4G00430	Arabidopsis thaliana	PIP	overexpression: rapid water loss under dehydration stress	Jang et al., 2007	Ion and Osmotic Homeostasis;Functional Proteins;Channels and Transporters;Water Channels"
Pavir.1KG544600.v4.1	KAT2	AT2G33150	Arabidopsis thaliana	3-ketoacyl-CoA thiloase-2	kat2-3 mutant: ABA-insensitive phenotypes, KAT2-overexpressing transgenic lines: strong ABA-hypersensitive phenotypes (ABA-induced stomatal closure and inhibition of stomatal opening	Jiang et al., 2011	Ion and Osmotic Homeostasis;Stomatal Movement;Functional Proteins;Phospholipid Metabolism"
Pavir.1KG555900.v4.1	AGO1	AT1G48410	Arabidopsis thaliana	Argonaute1	loss-of-function: enhanced drought tolerance	Li et al., 2012	Regulatory Proteins;Gene Expression;miRNA"
Pavir.1NG028600.v4.1	CAU1	AT4G31120	Arabidopsis thaliana	H4R3sme2 (for histone H4 Arg 3 with symmetric dimethylation)-type histone methylase protein arginine methytransferase5/Shk1 binding protein1	cau1 mutant plants display increased drought tolerance and stomatal closure	Fu et al., 2013	Regulatory Proteins;Gene Expression;Histone Modification"
Pavir.1NG081300.v4.1	AVP1	AT1G15690	Arabidopsis thaliana	vacuolar membrane H+-Pyrophosphatase	overexpressor: more tolerant to drought and salt stress	Gaxiola et al., 2001	Regulatory Proteins;Acid Anhydride Hydrolases"
Pavir.1NG101100.v4.1	HDA19	AT4G38130	Arabidopsis thaliana	histone deacetylase	knockout: hypersensitive to salt and ABA	Chen and Wu, 2010	Regulatory Proteins;Gene Expression;Histone Modification"
Pavir.1NG200200.v4.1	GSTU17	AT1G10370	Arabidopsis thaliana	glutathion s-transferase U17	knockout: higher GSH and ABA; plants are more tolerant to drought	Chen et al., 2012	Detoxification;Removal of ROS;Functional Proteins;Detoxification Signaling"
Pavir.1NG209800.v4.1	ABF3	AT4G34000	Arabidopsis thaliana	ABA responsive element (ABRE) binding bZIP factor	overexpression: enhanced drought tolerance	Kang et al., 2002	Regulatory Proteins;Gene Expression;Transcription Factors;bZIP"
Pavir.1NG220400.v4.1	GSTU17	AT1G10370	Arabidopsis thaliana	glutathion s-transferase U17	knockout: higher GSH and ABA; plants are more tolerant to drought	Chen et al., 2012	Detoxification;Removal of ROS;Functional Proteins;Detoxification Signaling"
Pavir.1NG278100.v4.1	ERD1	AT5G51070	Arabidopsis thaliana	chloroplast-targeted Clp protease reg SU	induction of ERD1 requires over-expression of both ZFHD1 and NAC; significantly improved drought tolerance	Tran et al., 2007	Detoxification;Functional Proteins;Proteases"
Pavir.1NG292800.v4.1	CLCc	AT5G49890	Arabidopsis thaliana	chloride channel	expressed guard cells, root an pollen; tonoplast; mutant: ABA dependent stomata closure impaired	Jossier et al., 2010	Ion and Osmotic Homeostasis;Functional Proteins;Channels and Transporters;Ion Channels;Anion Channel"
Pavir.1NG295700.v4.1	AtATL78	AT1G49230	Arabidopsis thaliana	RING E3 ubiquitin ligase	AtATL78 is a negative regulator of cold stress response and a positive regulator of drought stress response in Arabidopsis.	Kim et al., 2013	Post-translational Modification;Ubiquitin Ligases"
Pavir.1NG345000.v4.1	CBP20	AT5G44200	Arabidopsis thaliana	Cap Binding Protein 20 (mRNA cap)	loss-of-function: hypersensitivity to ABA; enhanced drought tolerance	Kim et al., 2008	Ion and Osmotic Homeostasis;Stomatal Movement;Regulatory Proteins;Gene Expression;miRNA"
Pavir.1NG363000.v4.1	CBP20	AT5G44200	Arabidopsis thaliana	Cap Binding Protein 20 (mRNA cap)	loss-of-function: hypersensitivity to ABA; enhanced drought tolerance	Kim et al., 2008	Ion and Osmotic Homeostasis;Stomatal Movement;Regulatory Proteins;Gene Expression;miRNA"
Pavir.1NG392600.v4.1	PIP1;4	AT4G00430	Arabidopsis thaliana	PIP	overexpression: rapid water loss under dehydration stress	Jang et al., 2007	Ion and Osmotic Homeostasis;Functional Proteins;Channels and Transporters;Water Channels"
Pavir.1NG545200.v4.1	AGO1	AT1G48410	Arabidopsis thaliana	Argonaute1	loss-of-function: enhanced drought tolerance	Li et al., 2012	Regulatory Proteins;Gene Expression;miRNA"
Pavir.1NG551600.v4.1	PIP1;4	AT4G00430	Arabidopsis thaliana	PIP	overexpression: rapid water loss under dehydration stress	Jang et al., 2007	Ion and Osmotic Homeostasis;Functional Proteins;Channels and Transporters;Water Channels"
Pavir.1NG557000.v4.1	KAT2	AT2G33150	Arabidopsis thaliana	3-ketoacyl-CoA thiloase-2	kat2-3 mutant: ABA-insensitive phenotypes, KAT2-overexpressing transgenic lines: strong ABA-hypersensitive phenotypes (ABA-induced stomatal closure and inhibition of stomatal opening	Jiang et al., 2011	Ion and Osmotic Homeostasis;Stomatal Movement;Functional Proteins;Phospholipid Metabolism"
Pavir.2KG111500.v4.1	APX2	AT1G07890	Arabidopsis thaliana	Ascorbate peroxidase 2, H2O2 scavenger	overexpressor (=alx8 = gain-of function): drought tolerant	Rossel et al., 2005	Detoxification;Removal of ROS;Functional Proteins;Detoxification Signaling"
Pavir.2KG247300.v4.1	PARP1	AT2G31320	Arabidopsis thaliana	poly(ADP-ribose) polymerase	downregulation: enhanced stress tolerance	Block et al., 2005	"
Pavir.2KG284800.v4.1	ABCG40	AT1G15520	Arabidopsis thaliana	ABC-transporter, ABA import	knockout: upregulation of ABA responsive genes is delayed, stomata close more slowly	Kang et al., 2010	Ion and Osmotic Homeostasis;Stomatal Movement;Functional Proteins;Channels and Transporters;Transporters;ABA Importer"
Pavir.2KG387500.v4.1	PIP2;5	AT3G54820	Arabidopsis thaliana	PIP	overexpression: rapid water loss under dehydration stress	Jang et al., 2007	Ion and Osmotic Homeostasis;Functional Proteins;Channels and Transporters;Water Channels"
Pavir.2KG406600.v4.1	XERICO	AT2G04240	Arabidopsis thaliana	small protein, N-term- TM domain and RING-H2 zinc-finger motif	gene expression induced by salt and osmotic stress, overexpressors: hypersensitive to salt and osmotic stress	Ko et al., 2006	"
Pavir.2KG424900.v4.1	AGO1	AT1G48410	Arabidopsis thaliana	Argonaute1	loss-of-function: enhanced drought tolerance	Li et al., 2012	Regulatory Proteins;Gene Expression;miRNA"
Pavir.2KG438100.v4.1	PIP2;5	AT3G54820	Arabidopsis thaliana	PIP	overexpression: rapid water loss under dehydration stress	Jang et al., 2007	Ion and Osmotic Homeostasis;Functional Proteins;Channels and Transporters;Water Channels"
Pavir.2KG440300.v4.1	CPK21	AT4G04720	Arabidopsis thaliana	calcium-dependent protein kinase	activated by hyperosmotic stress; cpk21 is more tolerant to hyperosmotic stress	Franz et al., 2011	Regulatory Proteins;Signal Transduction;Protein Kinases"
Pavir.2KG547700.v4.1	OST1/SRK2E	AT4G33950	Arabidopsis thaliana	Kinase-like (open stomata 1), activated by ABA, activates SLAC1	ABA-induced stomatal closure is impaired in ost1	Mustilli et al., 2002	Ion and Osmotic Homeostasis;Stomatal Movement;Regulatory Proteins;Signal Transduction;Protein Kinases"
Pavir.2KG548500.v4.1	OST1/SRK2E	AT4G33950	Arabidopsis thaliana	Kinase-like (open stomata 1), activated by ABA, activates SLAC1	ABA-induced stomatal closure is impaired in ost1	Mustilli et al., 2002	Ion and Osmotic Homeostasis;Stomatal Movement;Regulatory Proteins;Signal Transduction;Protein Kinases"
Pavir.2KG570400.v4.1	GolS2	AT1G56600	Arabidopsis thaliana	Galactinol Synthase, catalyzes the first step in the biosynthesis of Raffinose Family Oligosaccharides (RFOs) from UDP-galactose	Overexpression of AtGolS2 in transgenic Arabidopsis caused an increase in endogenous galactinol and raffinose, and showed reduced transpiration from leaves to improve drought tolerance	Taji et al., 2002	Detoxification;Osmolyte Production;Functional Proteins;Enzymes for Osmolyte Biosynthesis"
Pavir.2NG180400.v4.1	ABCG40	AT1G15520	Arabidopsis thaliana	ABC-transporter, ABA import	knockout: upregulation of ABA responsive genes is delayed, stomata close more slowly	Kang et al., 2010	Ion and Osmotic Homeostasis;Stomatal Movement;Functional Proteins;Channels and Transporters;Transporters;ABA Importer"
Pavir.2NG248100.v4.1	MYB44	AT5G67300	Arabidopsis thaliana	MYB type TF	overexpression: more sensitive to ABA, more rapid ABA-induced stomatal closure	Jung et al., 2008	Regulatory Proteins;Gene Expression;Transcription Factors;MYB"
Pavir.2NG278200.v4.1	PARP1	AT2G31320	Arabidopsis thaliana	poly(ADP-ribose) polymerase	downregulation: enhanced stress tolerance	Block et al., 2005	"
Pavir.2NG401700.v4.1	ATHB6	AT2G22430	Arabidopsis thaliana	homeodomain protein, target of ABI1	overexpression: ABA insensitivity; water loss in leaves from overexpressing lines increased	Himmelbach et al., 2002	Ion and Osmotic Homeostasis;Stomatal Movement;Regulatory Proteins;Gene Expression;Transcription Factors;Others"
Pavir.2NG594400.v4.1	OST1/SRK2E	AT4G33950	Arabidopsis thaliana	Kinase-like (open stomata 1), activated by ABA, activates SLAC1	ABA-induced stomatal closure is impaired in ost1	Mustilli et al., 2002	Ion and Osmotic Homeostasis;Stomatal Movement;Regulatory Proteins;Signal Transduction;Protein Kinases"
Pavir.2NG618000.v4.1	GolS2	AT1G56600	Arabidopsis thaliana	Galactinol Synthase, catalyzes the first step in the biosynthesis of Raffinose Family Oligosaccharides (RFOs) from UDP-galactose	Overexpression of AtGolS2 in transgenic Arabidopsis caused an increase in endogenous galactinol and raffinose, and showed reduced transpiration from leaves to improve drought tolerance	Taji et al., 2002	Detoxification;Osmolyte Production;Functional Proteins;Enzymes for Osmolyte Biosynthesis"
Pavir.3KG094500.v4.1	AGO1	AT1G48410	Arabidopsis thaliana	Argonaute1	loss-of-function: enhanced drought tolerance	Li et al., 2012	Regulatory Proteins;Gene Expression;miRNA"
Pavir.3KG112200.v4.1	DHAR2	AT1G75270	Arabidopsis thaliana	dehydroascorbate reductase	expression in tobacco: enhanced tolerance to ozone, drought, salt and PEG	Eltayeb et al., 2006	"
Pavir.3KG244800.v4.1	DREB2A	AT5G05410	Arabidopsis thaliana	transcription factor (dehydration responsive element binding)	expression induced by dehydration	Liu et al, 1998	Regulatory Proteins;Gene Expression;Transcription Factors;DREB"
Pavir.3KG331000.v4.1	AtrbohF	AT1G64060	Arabidopsis thaliana	NADPH oxidase catalytical subunit	atrbohD/F double mutant: ABA induced stomatal closing is impaired	Kwak et al., 2003	Ion and Osmotic Homeostasis;Stomatal Movement"
Pavir.3KG456000.v4.1	ERD1	AT5G51070	Arabidopsis thaliana	chloroplast-targeted Clp protease reg SU	induction of ERD1 requires over-expression of both ZFHD1 and NAC; significantly improved drought tolerance	Tran et al., 2007	Detoxification;Functional Proteins;Proteases"
Pavir.3KG539900.v4.1	HDA19	AT4G38130	Arabidopsis thaliana	histone deacetylase	knockout: hypersensitive to salt and ABA	Chen and Wu, 2010	Regulatory Proteins;Gene Expression;Histone Modification"
Pavir.3KG559500.v4.1	HDA19	AT4G38130	Arabidopsis thaliana	histone deacetylase	knockout: hypersensitive to salt and ABA	Chen and Wu, 2010	Regulatory Proteins;Gene Expression;Histone Modification"
Pavir.3NG042200.v4.1	SLAH3	AT5G24030	Arabidopsis thaliana	guard cell S-type anion channel (SLAC1 homolog)	S-type anion channels are direct targets of ABA signaling and lead to release of chloride and nitrate--> stomatal closure	Geiger et al., 2011	Ion and Osmotic Homeostasis;Functional Proteins;Channels and Transporters;Ion Channels;Anion Channel"
Pavir.3NG111600.v4.1	SAD1	AT5G48870	Arabidopsis thaliana	supersensitive to ABA and drought 1; put RNA binding protein, RNA processing and / or degradation	sad1: ABA and drought oversensitivity; disturbed ABA biosynthesis	Verslues et al., 2006	Ion and Osmotic Homeostasis;Stomatal Movement"
Pavir.3NG127900.v4.1	AnnAt4	AT2G38750	Arabidopsis thaliana	Annexin4	double mutant annAt1 annAt4: tolerance to drought	Huh et al., 2010	"
Pavir.3NG154100.v4.1	DREB2A	AT5G05410	Arabidopsis thaliana	transcription factor (dehydration responsive element binding)	expression induced by dehydration	Liu et al, 1998	Regulatory Proteins;Gene Expression;Transcription Factors;DREB"
Pavir.4KG090000.v4.1	AVP1	AT1G15690	Arabidopsis thaliana	vacuolar membrane H+-Pyrophosphatase	overexpressor: more tolerant to drought and salt stress	Gaxiola et al., 2001	Regulatory Proteins;Acid Anhydride Hydrolases"
Pavir.4KG203500.v4.1	AREB1	AT1G45249	Arabidopsis thaliana	bZIP TF, ABRE binding	needs ABA-dependent phosphorylation for activation; phosphomimicking variant overexpressed: expression of ABA-inducible genes w/o ABA treatment	Furihata et al., 2006	Regulatory Proteins;Gene Expression;Transcription Factors;bZIP"
Pavir.4KG294700.v4.1	HDA19	AT4G38130	Arabidopsis thaliana	histone deacetylase	knockout: hypersensitive to salt and ABA	Chen and Wu, 2010	Regulatory Proteins;Gene Expression;Histone Modification"
Pavir.4KG317100.v4.1	OCP3	AT5G11270	Arabidopsis thaliana	HD family transcriptional regulator	knockout: drought resistance and enhanced disease resistance	Ramirez et al., 2009	Regulatory Proteins;Gene Expression;Transcription Factors;Others"
Pavir.4KG327100.v4.1	ABCG40	AT1G15520	Arabidopsis thaliana	ABC-transporter, ABA import	knockout: upregulation of ABA responsive genes is delayed, stomata close more slowly	Kang et al., 2010	Ion and Osmotic Homeostasis;Stomatal Movement;Functional Proteins;Channels and Transporters;Transporters;ABA Importer"
Pavir.4KG338300.v4.1	AVP1	AT1G15690	Arabidopsis thaliana	vacuolar membrane H+-Pyrophosphatase	overexpressor: more tolerant to drought and salt stress	Gaxiola et al., 2001	Regulatory Proteins;Acid Anhydride Hydrolases"
Pavir.4KG368400.v4.1	LOS5	AT1G16540	Arabidopsis thaliana	molybdenum-cofactor sulfurase	knockout: drought susceptible, ABA deficient, increased water loss	Xiong et al., 2001	Ion and Osmotic Homeostasis;Stomatal Movement"
Pavir.4KG386500.v4.1	AREB1	AT1G45249	Arabidopsis thaliana	bZIP TF, ABRE binding	needs ABA-dependent phosphorylation for activation; phosphomimicking variant overexpressed: expression of ABA-inducible genes w/o ABA treatment	Furihata et al., 2006	Regulatory Proteins;Gene Expression;Transcription Factors;bZIP"
Pavir.4NG188400.v4.1	OCP3	AT5G11270	Arabidopsis thaliana	HD family transcriptional regulator	knockout: drought resistance and enhanced disease resistance	Ramirez et al., 2009	Regulatory Proteins;Gene Expression;Transcription Factors;Others"
Pavir.4NG248900.v4.1	AVP1	AT1G15690	Arabidopsis thaliana	vacuolar membrane H+-Pyrophosphatase	overexpressor: more tolerant to drought and salt stress	Gaxiola et al., 2001	Regulatory Proteins;Acid Anhydride Hydrolases"
Pavir.4NG298900.v4.1	LOS5	AT1G16540	Arabidopsis thaliana	molybdenum-cofactor sulfurase	knockout: drought susceptible, ABA deficient, increased water loss	Xiong et al., 2001	Ion and Osmotic Homeostasis;Stomatal Movement"
Pavir.4NG299000.v4.1	LOS5	AT1G16540	Arabidopsis thaliana	molybdenum-cofactor sulfurase	knockout: drought susceptible, ABA deficient, increased water loss	Xiong et al., 2001	Ion and Osmotic Homeostasis;Stomatal Movement"
Pavir.5KG007900.v4.1	SLAH3	AT5G24030	Arabidopsis thaliana	guard cell S-type anion channel (SLAC1 homolog)	S-type anion channels are direct targets of ABA signaling and lead to release of chloride and nitrate--> stomatal closure	Geiger et al., 2011	Ion and Osmotic Homeostasis;Functional Proteins;Channels and Transporters;Ion Channels;Anion Channel"
Pavir.5KG133300.v4.1	AtrbohD	AT5G47910	Arabidopsis thaliana	NADPH oxidase catalytical subunit	atrbohD/F double mutant: ABA induced stomatal closing is impaired	Kwak et al., 2003	Ion and Osmotic Homeostasis;Stomatal Movement"
Pavir.5KG218200.v4.1	MYB61	AT1G09540	Arabidopsis thaliana	R2R3-MYB	specifically expressed guard cells; overexpression: decreased stomatal aperture	Liang et al., 2005	Regulatory Proteins;Gene Expression;Transcription Factors;MYB"
Pavir.5KG271300.v4.1	AGO1	AT1G48410	Arabidopsis thaliana	Argonaute1	loss-of-function: enhanced drought tolerance	Li et al., 2012	Regulatory Proteins;Gene Expression;miRNA"
Pavir.5KG274800.v4.1	DHAR2	AT1G75270	Arabidopsis thaliana	dehydroascorbate reductase	expression in tobacco: enhanced tolerance to ozone, drought, salt and PEG	Eltayeb et al., 2006	"
Pavir.5KG305400.v4.1	GCR1	AT1G48270	Arabidopsis thaliana	putative G protein-coupled receptor	mutant: hypersensitivity to ABA and drought tolerant	Pandey and Assmann, 2004	Ion and Osmotic Homeostasis;Stomatal Movement"
Pavir.5KG360500.v4.1	GSTU17	AT1G10370	Arabidopsis thaliana	glutathion s-transferase U17	knockout: higher GSH and ABA; plants are more tolerant to drought	Chen et al., 2012	Detoxification;Removal of ROS;Functional Proteins;Detoxification Signaling"
Pavir.5KG405500.v4.1	HAB1	AT1G72770	Arabidopsis thaliana	PP2C	mutant: ABA hypersensitive; hab1G246D mutant is unable to close their stomata to limit water loss in response to ABA synthesized during a drought stress	Robert et al., 2006	Ion and Osmotic Homeostasis;Regulatory Proteins;Signal Transduction;Protein Phosphatases"
Pavir.5KG406700.v4.1	ABCG40	AT1G15520	Arabidopsis thaliana	ABC-transporter, ABA import	knockout: upregulation of ABA responsive genes is delayed, stomata close more slowly	Kang et al., 2010	Ion and Osmotic Homeostasis;Stomatal Movement;Functional Proteins;Channels and Transporters;Transporters;ABA Importer"
Pavir.5KG412700.v4.1	ABCG40	AT1G15520	Arabidopsis thaliana	ABC-transporter, ABA import	knockout: upregulation of ABA responsive genes is delayed, stomata close more slowly	Kang et al., 2010	Ion and Osmotic Homeostasis;Stomatal Movement;Functional Proteins;Channels and Transporters;Transporters;ABA Importer"
Pavir.5KG524800.v4.1	ERA1	AT5G40280	Arabidopsis thaliana	farnesyltransferase	mutant: reduction in transpirational water loss during drought	Pei et al., 1998	"
Pavir.5KG530500.v4.1	AtrbohF	AT1G64060	Arabidopsis thaliana	NADPH oxidase catalytical subunit	atrbohD/F double mutant: ABA induced stomatal closing is impaired	Kwak et al., 2003	Ion and Osmotic Homeostasis;Stomatal Movement"
Pavir.5KG773900.v4.1	OSM1/SYP61	AT1G28490	Arabidopsis thaliana	osmotic stess-sensitive; related to mammalian syntaxin, SNARE family protein	mutant: more prone to wilting; insensitive to ABA-induced stomata closing	Zhu et al., 2002	Ion and Osmotic Homeostasis;Stomatal Movement"
Pavir.5NG017000.v4.1	SLAH3	AT5G24030	Arabidopsis thaliana	guard cell S-type anion channel (SLAC1 homolog)	S-type anion channels are direct targets of ABA signaling and lead to release of chloride and nitrate--> stomatal closure	Geiger et al., 2011	Ion and Osmotic Homeostasis;Functional Proteins;Channels and Transporters;Ion Channels;Anion Channel"
Pavir.5NG198900.v4.1	TPS1	AT1G78580	Arabidopsis thaliana	trehalose-6-phosphate synthase	expression in tobacco: increased drought tolerance	Almeida et al., 2006	Detoxification;Osmolyte Production;Functional Proteins;Enzymes for Osmolyte Biosynthesis"
Pavir.5NG204900.v4.1	MYB61	AT1G09540	Arabidopsis thaliana	R2R3-MYB	specifically expressed guard cells; overexpression: decreased stomatal aperture	Liang et al., 2005	Regulatory Proteins;Gene Expression;Transcription Factors;MYB"
Pavir.5NG372600.v4.1	HAB1	AT1G72770	Arabidopsis thaliana	PP2C	mutant: ABA hypersensitive; hab1G246D mutant is unable to close their stomata to limit water loss in response to ABA synthesized during a drought stress	Robert et al., 2006	Ion and Osmotic Homeostasis;Regulatory Proteins;Signal Transduction;Protein Phosphatases"
Pavir.5NG481200.v4.1	AtrbohF	AT1G64060	Arabidopsis thaliana	NADPH oxidase catalytical subunit	atrbohD/F double mutant: ABA induced stomatal closing is impaired	Kwak et al., 2003	Ion and Osmotic Homeostasis;Stomatal Movement"
Pavir.5NG484700.v4.1	ERA1	AT5G40280	Arabidopsis thaliana	farnesyltransferase	mutant: reduction in transpirational water loss during drought	Pei et al., 1998	"
Pavir.5NG641900.v4.1	OSM1/SYP61	AT1G28490	Arabidopsis thaliana	osmotic stess-sensitive; related to mammalian syntaxin, SNARE family protein	mutant: more prone to wilting; insensitive to ABA-induced stomata closing	Zhu et al., 2002	Ion and Osmotic Homeostasis;Stomatal Movement"
Pavir.6KG137900.v4.1	HDA6	AT5G63110	Arabidopsis thaliana	histone deacetylase	knockout: hypersensitive to salt and ABA	Chen and Wu, 2010	Regulatory Proteins;Gene Expression;Histone Modification"
Pavir.6KG279400.v4.1	FAD8	AT4G30950	Arabidopsis thaliana	fatty acid desaturase	overexpression in tobacco: increased drought tolerance	Zhang et al., 2005	Functional Proteins;Phospholipid Metabolism"
Pavir.6KG307800.v4.1	ABF4	AT3G19290	Arabidopsis thaliana	ABA responsive element (ABRE) binding bZIP factor	overexpression: enhanced drought tolerance	Kang et al., 2002	Regulatory Proteins;Gene Expression;Transcription Factors;bZIP"
Pavir.6KG334900.v4.1	XERICO	AT2G04240	Arabidopsis thaliana	small protein, N-term- TM domain and RING-H2 zinc-finger motif	gene expression induced by salt and osmotic stress, overexpressors: hypersensitive to salt and osmotic stress	Ko et al., 2006	"
Pavir.6NG054200.v4.1	GSTU17	AT1G10370	Arabidopsis thaliana	glutathion s-transferase U17	knockout: higher GSH and ABA; plants are more tolerant to drought	Chen et al., 2012	Detoxification;Removal of ROS;Functional Proteins;Detoxification Signaling"
Pavir.6NG147000.v4.1	FAD8	AT4G30950	Arabidopsis thaliana	fatty acid desaturase	overexpression in tobacco: increased drought tolerance	Zhang et al., 2005	Functional Proteins;Phospholipid Metabolism"
Pavir.6NG181800.v4.1	HDA6	AT5G63110	Arabidopsis thaliana	histone deacetylase	knockout: hypersensitive to salt and ABA	Chen and Wu, 2010	Regulatory Proteins;Gene Expression;Histone Modification"
Pavir.6NG207900.v4.1	XERICO	AT2G04240	Arabidopsis thaliana	small protein, N-term- TM domain and RING-H2 zinc-finger motif	gene expression induced by salt and osmotic stress, overexpressors: hypersensitive to salt and osmotic stress	Ko et al., 2006	"
Pavir.6NG241100.v4.1	AtrbohF	AT1G64060	Arabidopsis thaliana	NADPH oxidase catalytical subunit	atrbohD/F double mutant: ABA induced stomatal closing is impaired	Kwak et al., 2003	Ion and Osmotic Homeostasis;Stomatal Movement"
Pavir.6NG251200.v4.1	SAD1	AT5G48870	Arabidopsis thaliana	supersensitive to ABA and drought 1; put RNA binding protein, RNA processing and / or degradation	sad1: ABA and drought oversensitivity; disturbed ABA biosynthesis	Verslues et al., 2006	Ion and Osmotic Homeostasis;Stomatal Movement"
Pavir.6NG268500.v4.1	XERICO	AT2G04240	Arabidopsis thaliana	small protein, N-term- TM domain and RING-H2 zinc-finger motif	gene expression induced by salt and osmotic stress, overexpressors: hypersensitive to salt and osmotic stress	Ko et al., 2006	"
Pavir.6NG274900.v4.1	AREB1	AT1G45249	Arabidopsis thaliana	bZIP TF, ABRE binding	needs ABA-dependent phosphorylation for activation; phosphomimicking variant overexpressed: expression of ABA-inducible genes w/o ABA treatment	Furihata et al., 2006	Regulatory Proteins;Gene Expression;Transcription Factors;bZIP"
Pavir.7KG027300.v4.1	MRP4	AT2G47800	Arabidopsis thaliana	multidrug resistance-associated protein, ABC transporter	knockout: increased stomatal aperture, increased water loss	Klein et al., 2004	Ion and Osmotic Homeostasis;Stomatal Movement;Functional Proteins;Channels and Transporters;Transporters;Others"
Pavir.7KG027400.v4.1	MRP4	AT2G47800	Arabidopsis thaliana	multidrug resistance-associated protein, ABC transporter	knockout: increased stomatal aperture, increased water loss	Klein et al., 2004	Ion and Osmotic Homeostasis;Stomatal Movement;Functional Proteins;Channels and Transporters;Transporters;Others"
Pavir.7KG169400.v4.1	CLCc	AT5G49890	Arabidopsis thaliana	chloride channel	expressed guard cells, root an pollen; tonoplast; mutant: ABA dependent stomata closure impaired	Jossier et al., 2010	Ion and Osmotic Homeostasis;Functional Proteins;Channels and Transporters;Ion Channels;Anion Channel"
Pavir.7KG185800.v4.1	LHCB6	AT1G15820	Arabidopsis thaliana	light harvesting chlorophyll a/b binding protein	mutant: reduced resposiveness to ABA-dependent stomatal movement, decreased drought tolerance; overexpression: stomatal sensitivity to ABA is enhanced	Xu et al., 2011	Ion and Osmotic Homeostasis;Stomatal Movement"
Pavir.7KG292400.v4.1	CBF4	AT5G51990	Arabidopsis thaliana	DREB family TF	up-regulated by drought stress, overexpressors are more tolerant to freezing and drought stress	Haake et al., 2002	Regulatory Proteins;Gene Expression;Transcription Factors;DREB"
Pavir.7KG296100.v4.1	AGO1	AT1G48410	Arabidopsis thaliana	Argonaute1	loss-of-function: enhanced drought tolerance	Li et al., 2012	Regulatory Proteins;Gene Expression;miRNA"
Pavir.7KG300500.v4.1	GTG1	AT1G64990	Arabidopsis thaliana	PM-ABA receptor, GPCR-type G protein	ABA induction of stomatal closure the gtg1 gtg2 mutant plants is ABA hyposensitive	Pandey et al., 2009	Ion and Osmotic Homeostasis;Stomatal Movement;Regulatory Proteins;Hormone Signaling;ABA Signaling"
Pavir.7KG308400.v4.1	SLAC1	AT1G12480	Arabidopsis thaliana	slow anion channel 1	slac1: higher stomatal conductance than wild type, increased water loss	Vahisalu et al., 2008	Ion and Osmotic Homeostasis;Functional Proteins;Channels and Transporters;Ion Channels;Anion Channel"
Pavir.7KG420000.v4.1	NHO1	AT1G80460	Arabidopsis thaliana	glycerol kinase	mutant: gli1 = glycerol-insensitive1: dehydration resistance	Eastmond, 2004	"
Pavir.7KG427600.v4.1	OST2	AT2G18960	Arabidopsis thaliana	plasma membrane proton ATPase	mutant: reduced ability to close stomata in response to drought; downregulated during drought	Merlot et al., 2007	Ion and Osmotic Homeostasis;Stomatal Movement;Regulatory Proteins;Acid Anhydride Hydrolases"
Pavir.7NG063700.v4.1	MRP4	AT2G47800	Arabidopsis thaliana	multidrug resistance-associated protein, ABC transporter	knockout: increased stomatal aperture, increased water loss	Klein et al., 2004	Ion and Osmotic Homeostasis;Stomatal Movement;Functional Proteins;Channels and Transporters;Transporters;Others"
Pavir.7NG063800.v4.1	MRP4	AT2G47800	Arabidopsis thaliana	multidrug resistance-associated protein, ABC transporter	knockout: increased stomatal aperture, increased water loss	Klein et al., 2004	Ion and Osmotic Homeostasis;Stomatal Movement;Functional Proteins;Channels and Transporters;Transporters;Others"
Pavir.7NG192900.v4.1	CLCc	AT5G49890	Arabidopsis thaliana	chloride channel	expressed guard cells, root an pollen; tonoplast; mutant: ABA dependent stomata closure impaired	Jossier et al., 2010	Ion and Osmotic Homeostasis;Functional Proteins;Channels and Transporters;Ion Channels;Anion Channel"
Pavir.7NG276800.v4.1	ERD1	AT5G51070	Arabidopsis thaliana	chloroplast-targeted Clp protease reg SU	induction of ERD1 requires over-expression of both ZFHD1 and NAC; significantly improved drought tolerance	Tran et al., 2007	Detoxification;Functional Proteins;Proteases"
Pavir.7NG282100.v4.1	PIP1;4	AT4G00430	Arabidopsis thaliana	PIP	overexpression: rapid water loss under dehydration stress	Jang et al., 2007	Ion and Osmotic Homeostasis;Functional Proteins;Channels and Transporters;Water Channels"
Pavir.7NG287700.v4.1	AGO1	AT1G48410	Arabidopsis thaliana	Argonaute1	loss-of-function: enhanced drought tolerance	Li et al., 2012	Regulatory Proteins;Gene Expression;miRNA"
Pavir.7NG300000.v4.1	SLAC1	AT1G12480	Arabidopsis thaliana	slow anion channel 1	slac1: higher stomatal conductance than wild type, increased water loss	Vahisalu et al., 2008	Ion and Osmotic Homeostasis;Functional Proteins;Channels and Transporters;Ion Channels;Anion Channel"
Pavir.7NG320400.v4.1	GTG1	AT1G64990	Arabidopsis thaliana	PM-ABA receptor, GPCR-type G protein	ABA induction of stomatal closure the gtg1 gtg2 mutant plants is ABA hyposensitive	Pandey et al., 2009	Ion and Osmotic Homeostasis;Stomatal Movement;Regulatory Proteins;Hormone Signaling;ABA Signaling"
Pavir.7NG378900.v4.1	NHO1	AT1G80460	Arabidopsis thaliana	glycerol kinase	mutant: gli1 = glycerol-insensitive1: dehydration resistance	Eastmond, 2004	"
Pavir.8KG075500.v4.1	ABCG25	AT1G71960	Arabidopsis thaliana	ABC-transporter, ABA export from cells	overexpressor: higher leaf temperature	Kuromori et al., 2010	Ion and Osmotic Homeostasis;Stomatal Movement;Functional Proteins;Channels and Transporters;Transporters;ABA Exporter"
Pavir.8KG107200.v4.1	AtrbohD	AT5G47910	Arabidopsis thaliana	NADPH oxidase catalytical subunit	atrbohD/F double mutant: ABA induced stomatal closing is impaired	Kwak et al., 2003	Ion and Osmotic Homeostasis;Stomatal Movement"
Pavir.8KG240200.v4.1	MYB60	AT1G08810	Arabidopsis thaliana	R2R3-MYB	expression downregulated under dehydration; guard cell-specifically expressed; knockout: water loss under drought is limited; enhanced drought tolerance	Cominelli et al., 2005	Regulatory Proteins;Gene Expression;Transcription Factors;MYB"
Pavir.8NG005600.v4.1	GTG1	AT1G64990	Arabidopsis thaliana	PM-ABA receptor, GPCR-type G protein	ABA induction of stomatal closure the gtg1 gtg2 mutant plants is ABA hyposensitive	Pandey et al., 2009	Ion and Osmotic Homeostasis;Stomatal Movement;Regulatory Proteins;Hormone Signaling;ABA Signaling"
Pavir.8NG064300.v4.1	ABCG25	AT1G71960	Arabidopsis thaliana	ABC-transporter, ABA export from cells	overexpressor: higher leaf temperature	Kuromori et al., 2010	Ion and Osmotic Homeostasis;Stomatal Movement;Functional Proteins;Channels and Transporters;Transporters;ABA Exporter"
Pavir.8NG117400.v4.1	HAB1	AT1G72770	Arabidopsis thaliana	PP2C	mutant: ABA hypersensitive; hab1G246D mutant is unable to close their stomata to limit water loss in response to ABA synthesized during a drought stress	Robert et al., 2006	Ion and Osmotic Homeostasis;Regulatory Proteins;Signal Transduction;Protein Phosphatases"
Pavir.8NG124600.v4.1	MYB60	AT1G08810	Arabidopsis thaliana	R2R3-MYB	expression downregulated under dehydration; guard cell-specifically expressed; knockout: water loss under drought is limited; enhanced drought tolerance	Cominelli et al., 2005	Regulatory Proteins;Gene Expression;Transcription Factors;MYB"
Pavir.9KG021000.v4.1	HSFA1b	AT5G16820	Arabidopsis thaliana	Heat shock transcription factor	increased HSFA1b expression showed increased water productivity and harvest index under water-replete and water-limiting conditions	Bechtold et al., 2013	Regulatory Proteins;Gene Expression;Transcription Factors"
Pavir.9KG103200.v4.1	OST1/SRK2E	AT4G33950	Arabidopsis thaliana	Kinase-like (open stomata 1), activated by ABA, activates SLAC1	ABA-induced stomatal closure is impaired in ost1	Mustilli et al., 2002	Ion and Osmotic Homeostasis;Stomatal Movement;Regulatory Proteins;Signal Transduction;Protein Kinases"
Pavir.9KG118700.v4.1	GSTU17	AT1G10370	Arabidopsis thaliana	glutathion s-transferase U17	knockout: higher GSH and ABA; plants are more tolerant to drought	Chen et al., 2012	Detoxification;Removal of ROS;Functional Proteins;Detoxification Signaling"
Pavir.9KG211500.v4.1	KAT2	AT2G33150	Arabidopsis thaliana	3-ketoacyl-CoA thiloase-2	kat2-3 mutant: ABA-insensitive phenotypes, KAT2-overexpressing transgenic lines: strong ABA-hypersensitive phenotypes (ABA-induced stomatal closure and inhibition of stomatal opening	Jiang et al., 2011	Ion and Osmotic Homeostasis;Stomatal Movement;Functional Proteins;Phospholipid Metabolism"
Pavir.9KG306600.v4.1	GSTU17	AT1G10370	Arabidopsis thaliana	glutathion s-transferase U17	knockout: higher GSH and ABA; plants are more tolerant to drought	Chen et al., 2012	Detoxification;Removal of ROS;Functional Proteins;Detoxification Signaling"
Pavir.9KG308400.v4.1	GSTU17	AT1G10370	Arabidopsis thaliana	glutathion s-transferase U17	knockout: higher GSH and ABA; plants are more tolerant to drought	Chen et al., 2012	Detoxification;Removal of ROS;Functional Proteins;Detoxification Signaling"
Pavir.9KG308600.v4.1	GSTU17	AT1G10370	Arabidopsis thaliana	glutathion s-transferase U17	knockout: higher GSH and ABA; plants are more tolerant to drought	Chen et al., 2012	Detoxification;Removal of ROS;Functional Proteins;Detoxification Signaling"
Pavir.9KG354500.v4.1	MYC2	AT1G32640	Arabidopsis thaliana	transcriptional activator of ABA signaling	overexpressor: improved stress tolerance	Abe et al., 2003	Regulatory Proteins;Gene Expression;Transcription Factors;MYC"
Pavir.9KG401100.v4.1	OST1/SRK2E	AT4G33950	Arabidopsis thaliana	Kinase-like (open stomata 1), activated by ABA, activates SLAC1	ABA-induced stomatal closure is impaired in ost1	Mustilli et al., 2002	Ion and Osmotic Homeostasis;Stomatal Movement;Regulatory Proteins;Signal Transduction;Protein Kinases"
Pavir.9KG421700.v4.1	GolS1	AT2G47180	Arabidopsis thaliana	Galactinol Synthase, catalyzes the first step in the biosynthesis of Raffinose Family Oligosaccharides (RFOs) from UDP-galactose	expression induced by drought and high-salinity stress	Taji et al., 2002	Detoxification;Osmolyte Production;Functional Proteins;Enzymes for Osmolyte Biosynthesis"
Pavir.9KG441600.v4.1	ABH1/CBP80	AT2G13540	Arabidopsis thaliana	subunit of mRNA cap-binding complex	mutant: stomatal aperture decreased	Hugouvieux et al., 2001	Ion and Osmotic Homeostasis;Stomatal Movement"
Pavir.9KG480900.v4.1	APX2	AT1G07890	Arabidopsis thaliana	Ascorbate peroxidase 2, H2O2 scavenger	overexpressor (=alx8 = gain-of function): drought tolerant	Rossel et al., 2005	Detoxification;Removal of ROS;Functional Proteins;Detoxification Signaling"
Pavir.9KG517100.v4.1	PEPCK	AT4G37870	Arabidopsis thaliana	PEP carboxykinase	isoform that is specifically expressed in GCs; knockout: reduced drought tolerance	Penfield et al., 2012	Ion and Osmotic Homeostasis;Stomatal Movement"
Pavir.9KG536300.v4.1	SQE1	AT1G58440	Arabidopsis thaliana	squalene epoxidase1	knockout: hypersensitive to drought; altered production of ROS	Pose et al., 2009	Functional Proteins;Phospholipid Metabolism"
Pavir.9KG595500.v4.1	ABCG22	AT5G06530	Arabidopsis thaliana	ABC-transporter	knockout: more susceptible to drought stress	Kuromori et al., 2011	Functional Proteins;Channels and Transporters;Transporters;Others"
Pavir.9KG615200.v4.1	GPA1	AT2G26300	Arabidopsis thaliana	alpha subunit of heterotrimeric GTP-binding protein	null mutant: ABA hypersensitivity; gpa1 stomata are hyposensitive to ABA in ABA inhibition of stomatal opening	Pandey et al., 2009	Ion and Osmotic Homeostasis;Stomatal Movement"
Pavir.9KG639100.v4.1	LEW1	AT1G11755	Arabidopsis thaliana	cis-prenyltransferase, involved in dolichol biosythesis	mutant increased drought tolerance but hypersensitive to dark stress	Zhang et al., 2008	"
Pavir.9NG014700.v4.1	HSFA1b	AT5G16820	Arabidopsis thaliana	Heat shock transcription factor	increased HSFA1b expression showed increased water productivity and harvest index under water-replete and water-limiting conditions	Bechtold et al., 2013	Regulatory Proteins;Gene Expression;Transcription Factors"
Pavir.9NG042800.v4.1	OST1/SRK2E	AT4G33950	Arabidopsis thaliana	Kinase-like (open stomata 1), activated by ABA, activates SLAC1	ABA-induced stomatal closure is impaired in ost1	Mustilli et al., 2002	Ion and Osmotic Homeostasis;Stomatal Movement;Regulatory Proteins;Signal Transduction;Protein Kinases"
Pavir.9NG043500.v4.1	STZ	AT1G27730	Arabidopsis thaliana	ZPT2-related protein	overexpressor: growth retardation and tolerance to drought stress	Sakamoto et al., 2004	"
Pavir.9NG208400.v4.1	OST1/SRK2E	AT4G33950	Arabidopsis thaliana	Kinase-like (open stomata 1), activated by ABA, activates SLAC1	ABA-induced stomatal closure is impaired in ost1	Mustilli et al., 2002	Ion and Osmotic Homeostasis;Stomatal Movement;Regulatory Proteins;Signal Transduction;Protein Kinases"
Pavir.9NG211300.v4.1	ABO1/ELO1	AT5G13680	Arabidopsis thaliana	subunit of Elongator, a multifunctional complex with roles in transcription elongation, secretion and tRNA modification	abo1 = ABA overly sensitive, drought resistant phenotype, ABA-induced stomatal closing is enhanced	Chen et al., 2006	Ion and Osmotic Homeostasis;Stomatal Movement"
Pavir.9NG268200.v4.1	KAT2	AT2G33150	Arabidopsis thaliana	3-ketoacyl-CoA thiloase-2	kat2-3 mutant: ABA-insensitive phenotypes, KAT2-overexpressing transgenic lines: strong ABA-hypersensitive phenotypes (ABA-induced stomatal closure and inhibition of stomatal opening	Jiang et al., 2011	Ion and Osmotic Homeostasis;Stomatal Movement;Functional Proteins;Phospholipid Metabolism"
Pavir.9NG396500.v4.1	AGO1	AT1G48410	Arabidopsis thaliana	Argonaute1	loss-of-function: enhanced drought tolerance	Li et al., 2012	Regulatory Proteins;Gene Expression;miRNA"
Pavir.9NG451100.v4.1	AtrbohF	AT1G64060	Arabidopsis thaliana	NADPH oxidase catalytical subunit	atrbohD/F double mutant: ABA induced stomatal closing is impaired	Kwak et al., 2003	Ion and Osmotic Homeostasis;Stomatal Movement"
Pavir.9NG493600.v4.1	GSTU17	AT1G10370	Arabidopsis thaliana	glutathion s-transferase U17	knockout: higher GSH and ABA; plants are more tolerant to drought	Chen et al., 2012	Detoxification;Removal of ROS;Functional Proteins;Detoxification Signaling"
Pavir.9NG495700.v4.1	GSTU17	AT1G10370	Arabidopsis thaliana	glutathion s-transferase U17	knockout: higher GSH and ABA; plants are more tolerant to drought	Chen et al., 2012	Detoxification;Removal of ROS;Functional Proteins;Detoxification Signaling"
Pavir.9NG544000.v4.1	SRK2C	AT1G78290	Arabidopsis thaliana	SNF1-related protein kinase 2, osmotic-stress-activated protein kinase	knockout: drought hypersensitivity in roots; overexpressor: higher drought tolerance	Umezawa et al., 2004	Regulatory Proteins;Signal Transduction;Protein Kinases"
Pavir.9NG610900.v4.1	GolS1	AT2G47180	Arabidopsis thaliana	Galactinol Synthase, catalyzes the first step in the biosynthesis of Raffinose Family Oligosaccharides (RFOs) from UDP-galactose	expression induced by drought and high-salinity stress	Taji et al., 2002	Detoxification;Osmolyte Production;Functional Proteins;Enzymes for Osmolyte Biosynthesis"
Pavir.9NG660000.v4.1	LEW1	AT1G11755	Arabidopsis thaliana	cis-prenyltransferase, involved in dolichol biosythesis	mutant increased drought tolerance but hypersensitive to dark stress	Zhang et al., 2008	"
Pavir.9NG671400.v4.1	PEPCK	AT4G37870	Arabidopsis thaliana	PEP carboxykinase	isoform that is specifically expressed in GCs; knockout: reduced drought tolerance	Penfield et al., 2012	Ion and Osmotic Homeostasis;Stomatal Movement"
Pavir.9NG671500.v4.1	PEPCK	AT4G37870	Arabidopsis thaliana	PEP carboxykinase	isoform that is specifically expressed in GCs; knockout: reduced drought tolerance	Penfield et al., 2012	Ion and Osmotic Homeostasis;Stomatal Movement"
Pavir.9NG672600.v4.1	FAR1	AT4G15090	Arabidopsis thaliana	FAR-RED IMPAIRED RESPONSE1, key positive transcription factors in the phytochrome A pathway	fhy3 and far1 mutants have wider stomata, lose water faster, and are more sensitive to drought than the wild type.	Tang et al., 2013	Regulatory Proteins;Gene Expression;Transcription Factors;Others"
Pavir.9NG689200.v4.1	APX2	AT1G07890	Arabidopsis thaliana	Ascorbate peroxidase 2, H2O2 scavenger	overexpressor (=alx8 = gain-of function): drought tolerant	Rossel et al., 2005	Detoxification;Removal of ROS;Functional Proteins;Detoxification Signaling"
Pavir.9NG719000.v4.1	GPA1	AT2G26300	Arabidopsis thaliana	alpha subunit of heterotrimeric GTP-binding protein	null mutant: ABA hypersensitivity; gpa1 stomata are hyposensitive to ABA in ABA inhibition of stomatal opening	Pandey et al., 2009	Ion and Osmotic Homeostasis;Stomatal Movement"
Pavir.9NG719800.v4.1	GPA1	AT2G26300	Arabidopsis thaliana	alpha subunit of heterotrimeric GTP-binding protein	null mutant: ABA hypersensitivity; gpa1 stomata are hyposensitive to ABA in ABA inhibition of stomatal opening	Pandey et al., 2009	Ion and Osmotic Homeostasis;Stomatal Movement"
Pavir.9NG742000.v4.1	ABCG22	AT5G06530	Arabidopsis thaliana	ABC-transporter	knockout: more susceptible to drought stress	Kuromori et al., 2011	Functional Proteins;Channels and Transporters;Transporters;Others"
Pavir.9NG831400.v4.1	ADAP	AT1G16060	Arabidopsis thaliana	ARIA-interacting, AP2 domain	pos. Regulator of ABA; ko seedlings: more sensitive to drought	Lee et al., 2009	Regulatory Proteins;Gene Expression;Transcription Factors;AP2-Domain"
Pavir.9NG853000.v4.1	SQE1	AT1G58440	Arabidopsis thaliana	squalene epoxidase1	knockout: hypersensitive to drought; altered production of ROS	Pose et al., 2009	Functional Proteins;Phospholipid Metabolism"
Pavir.J015200.v4.1	PIP1;4	AT4G00430	Arabidopsis thaliana	PIP	overexpression: rapid water loss under dehydration stress	Jang et al., 2007	Ion and Osmotic Homeostasis;Functional Proteins;Channels and Transporters;Water Channels"
Pavir.J052700.v4.1	PIP1;4	AT4G00430	Arabidopsis thaliana	PIP	overexpression: rapid water loss under dehydration stress	Jang et al., 2007	Ion and Osmotic Homeostasis;Functional Proteins;Channels and Transporters;Water Channels"
Pavir.J075500.v4.1	AAO3	AT2G27150	Arabidopsis thaliana	Arabidopsis aldehyde oxidase, catalyzes final step in ABA biosynthesis	mutant: wilty phenotype	Seo et al., 2000	Ion and Osmotic Homeostasis;Stomatal Movement;Regulatory Proteins;Hormone Signaling;ABA Biosynthesis"
Pavir.J115000.v4.1	KAT2	AT2G33150	Arabidopsis thaliana	3-ketoacyl-CoA thiloase-2	kat2-3 mutant: ABA-insensitive phenotypes, KAT2-overexpressing transgenic lines: strong ABA-hypersensitive phenotypes (ABA-induced stomatal closure and inhibition of stomatal opening	Jiang et al., 2011	Ion and Osmotic Homeostasis;Stomatal Movement;Functional Proteins;Phospholipid Metabolism"
Pavir.J417000.v4.1	MYC2	AT1G32640	Arabidopsis thaliana	transcriptional activator of ABA signaling	overexpressor: improved stress tolerance	Abe et al., 2003	Regulatory Proteins;Gene Expression;Transcription Factors;MYC"
Pavir.J430600.v4.1	ABO1/ELO1	AT5G13680	Arabidopsis thaliana	subunit of Elongator, a multifunctional complex with roles in transcription elongation, secretion and tRNA modification	abo1 = ABA overly sensitive, drought resistant phenotype, ABA-induced stomatal closing is enhanced	Chen et al., 2006	Ion and Osmotic Homeostasis;Stomatal Movement"
Pavir.J643700.v4.1	AREB1	AT1G45249	Arabidopsis thaliana	bZIP TF, ABRE binding	needs ABA-dependent phosphorylation for activation; phosphomimicking variant overexpressed: expression of ABA-inducible genes w/o ABA treatment	Furihata et al., 2006	Regulatory Proteins;Gene Expression;Transcription Factors;bZIP"
Pavir.J678200.v4.1	AAO3	AT2G27150	Arabidopsis thaliana	Arabidopsis aldehyde oxidase, catalyzes final step in ABA biosynthesis	mutant: wilty phenotype	Seo et al., 2000	Ion and Osmotic Homeostasis;Stomatal Movement;Regulatory Proteins;Hormone Signaling;ABA Biosynthesis"
