# Supplementary material for: Global analysis of switchgrass (Panicum virgatum L.) transcriptomes in response to interactive effects of drought and heat stresses
Source: BMC Plant Biol. 2022 Mar 8;22:107. doi: 10.1186/s12870-022-03477-0 (PMC8903725; doi:10.1186/s12870-022-03477-0)
Supplement: Supplementary file 14 — Additional file 14. List of primers for qRT-PCR validation of DT and DTHT genes. [file 12870_2022_3477_MOESM14_ESM.xlsx]

## Sheet: Sheet1
Additional file 14. Genes selected for qRT-PCR validation
No.	Switchgrass transcript	Arabidopsis hit	Gene name	Stress	Expression	Forward primers sequence	Reverse primers sequence
1	Pavir.3KG247300.v4.1	AT4G12290.1	Copper amine oxidase	DTHT	Up-regulated	CGGAGTTCCATGTCGTCAAC	GGTGAAGGCACCTCTCTTCT
2	Pavir.9KG154500.v4.1	AT2G15220.1	Peptidase of plants and bacteria (BSP)	DTHT	Down-regulted	AGATGAAGGACGGGTACAGC	CACGCGTATTTGGCCTTGTA
3	Pavir.9KG545000.v4.1	AT3G06910.1	UB-like protease 1A	DTHT	Up-regulated	CCGAAGAGCAAGGAACCAAG	GGAGGAGGAACAGAGCTACC
4	Pavir.4KG264600.v4.1	AT1G65480.1	PEBP (phosphatidylethanolamine-binding protein) family protein	DTHT	Down-regulated	TGCGGGAATACTTGCATTGG	ATACGGTGGATGCCCATTGT
5	Pavir.4KG077400.v4.1	AT2G24130.1	Leucine-rich receptor-like protein kinase	DTHT	Down-regulated	CTGCTCCTCCTTAACCCACA	ACCCAGTCAAGGCTCGTAAA
6	Pavir.6KG130600.v4.1	AT1G22360.1	UDP-glucosyl transferase 85A2	DT	Down and up regulated	CACTCAAAGATGCCGAGCAG	AGGACGTAGTGCACCATGAA
